# Supplementary material for: Multi-Omics Approaches Unravel Specific Features of Embryo and Endosperm in Rice Seed Germination
Source: Front Plant Sci. 2022 Jun 9;13:867263. doi: 10.3389/fpls.2022.867263 (PMC9225960; doi:10.3389/fpls.2022.867263)
Supplement: Supplementary Table S1 — Transcriptome of the germinating embryo and endosperm. [file Table_1.XLSX]

## Sheet: T_S1A_Embryo_0-24HAI
Table_S1A. Embryo germination transcriptome data. According to the MAS5 algorithm, we detected 27,503 Affymetrix probes called "present" in at least one imbibition time and in at least two replicates (out of three) during embryo germination. Affymetrix control probes and locus non-specific probesets were removed from the analysis yielding a final number of 22,343 "present " probes corresponding t…					MAS5 Present/Absent calls							GCRMA probe normalized intensity across embryo germination																		Differential analysis with log2 ratios (EYvsEX, Y > X) and associated Bonferroni-corrected p-value
probe	MSU_id	Gene_model	MSU7_annotation	Uniprot	P_E0	P_E4	P_E8	P_E12	P_E16	P_E24	Embryo_specific	E0_R1	E0_R2	E0_R3	E4_R1	E4_R2	E4_R3	E8_R1	E8_R2	E8_R3	E12_R1	E12_R2	E12_R3	E16_R1	E16_R2	E16_R3	E24_R1	E24_R2	E24_R3	E4vsE0	E8vsE4	E12vsE8	E16vsE12	E24vsE16	E4vsE0_Bonferroni	E8vsE4_Bonferroni	E12vsE8_Bonferroni	E16vsE12_Bonferroni	E24vsE16_Bonferroni
Os.24643.1.S1_at	LOC_Os01g01010	LOC_Os01g01010.1	TBC domain containing protein, expressed	tr|Q655M0|Q655M0_ORYSJ Putative GTPase-activating protein OS=Oryza sativa subsp. japonica GN=P0672D08.1 PE=4 SV=1	P	P	P	P	P	P	FALSE	4.45871	4.16916	3.36445	4.43989	4.13964	4.26608	4.58692	4.61771	4.60614	4.46198	4.02041	4.21326	4.02041	3.43103	3.85135	3.74661	3.93618	3.67536	NA	0.44	-0.49	-0.48	0.07	NA	0.83	0.59	1	1
Os.33183.1.S1_at	LOC_Os01g01030	LOC_Os01g01030.1	monocopper oxidase, putative, expressed	tr|Q655L8|Q655L8_ORYSJ Os01g0100400 protein OS=Oryza sativa subsp. japonica GN=P0672D08.3 PE=2 SV=1	P	P	P	P	P	P	FALSE	3.99074	3.90658	4.14918	3.08215	3.11176	3.22038	2.78041	2.81902	2.87611	4.17581	3.93617	3.21397	3.99381	4.11751	4.42492	4.6234	4.6833	5.02716	-1.07	-0.24	0.81	0.38	0.62	0	1	0	1	0
Os.27571.1.S1_at	LOC_Os01g01040	LOC_Os01g01040.1	expressed protein	tr|Q93VG6|Q93VG6_ORYSJ Os01g0100500 protein OS=Oryza sativa subsp. japonica GN=P0672D08.4 PE=4 SV=1	P	P	P	P	P	P	FALSE	7.42131	7.2355	7.28995	7.06641	7.03337	7.11027	6.37435	6.47214	6.54825	6.28773	6.17104	6.49545	6.4468	6.0671	6.16622	6.57832	6.6772	6.45382	-0.26	-0.59	-0.16	-0.09	0.35	1	0	1	1	1
Os.27637.1.S1_at	LOC_Os01g01050	LOC_Os01g01050.1	R3H domain containing protein, expressed	tr|Q655L7|Q655L7_ORYSJ Os01g0100600 protein OS=Oryza sativa subsp. japonica GN=P0672D08.5 PE=2 SV=1	P	P	P	P	P	P	FALSE	7.41178	7.14164	7.50022	6.78363	6.73722	6.95211	6.47972	6.27864	6.58445	5.77161	5.85374	6.24526	5.93928	5.9518	6.00778	5.85159	6.23978	5.95877	-0.55	-0.38	-0.48	0.01	0.05	1	1	1	1	1
Os.4725.1.S1_at	LOC_Os01g01060	LOC_Os01g01060.1	40S ribosomal protein S5, putative, expressed	tr|Q93VC6|Q93VC6_ORYSJ Os01g0100700 protein OS=Oryza sativa subsp. japonica GN=P0672D08.6 PE=1 SV=1	P	P	P	P	P	P	FALSE	10.8193	10.8862	10.9604	10.8444	10.6592	10.7476	11.1935	11.1922	11.1398	11.3943	11.3202	11.3518	11.3856	11.3885	11.378	11.2592	11.3912	11.357	-0.13	0.42	0.18	0.03	-0.05	1	1	1	1	1
Os.26562.1.S1_at	LOC_Os01g01070	LOC_Os01g01070.1	expressed protein	tr|Q655L6|Q655L6_ORYSJ Os01g0100800 protein OS=Oryza sativa subsp. japonica GN=P0672D08.7 PE=4 SV=1	P	P	P	P	P	P	FALSE	6.84254	5.96503	5.91701	5.70341	5.67824	5.63908	6.26137	6.37672	6.38189	6.27502	6.18316	6.21789	5.85114	6.07593	6.01506	5.7212	5.93034	5.7405	-0.44	0.62	-0.11	-0.24	-0.19	1	0	1	1	1
Os.46612.1.S1_x_at	LOC_Os01g01070	LOC_Os01g01070.1	expressed protein	tr|Q655L6|Q655L6_ORYSJ Os01g0100800 protein OS=Oryza sativa subsp. japonica GN=P0672D08.7 PE=4 SV=1	A	A	P	P	P	P	FALSE	5.00388	4.61658	4.50699	4.49606	4.50699	4.49606	4.53727	4.8886	4.77624	4.65643	4.50699	4.58847	4.35343	4.3375	4.50805	4.36153	4.4213	4.1273	-0.3	0.26	-0.22	-0.13	-0.07	1	1	1	1	1
Os.21356.1.S1_at	LOC_Os01g01080	LOC_Os01g01080.1	decarboxylase, putative, expressed	tr|B7FAK6|B7FAK6_ORYSJ Os01g0100900 protein OS=Oryza sativa subsp. japonica GN=Os01g0100900 PE=2 SV=1	P	P	P	P	P	P	FALSE	7.60114	7.51594	7.47112	6.95305	6.95694	6.75226	8.08731	7.70455	7.37531	7.26537	7.36459	7.74458	7.83349	7.60477	7.59018	8.14352	8.27719	7.84686	-0.66	0.84	-0.26	0.23	0.39	0.2	0	1	1	1
Os.13225.1.S2_at	LOC_Os01g01130	LOC_Os01g01130.1	snurportin-1, putative, expressed	tr|Q0JRH2|Q0JRH2_ORYSJ Os01g0101300 protein OS=Oryza sativa subsp. japonica GN=Os01g0101300 PE=4 SV=1	A	A	A	A	A	P	FALSE	2.3355	2.3355	2.3355	2.3355	2.36725	2.3355	2.3355	2.3355	2.3355	2.3355	2.3355	2.3355	2.3355	2.3355	2.3355	2.3355	2.3355	2.3355	-0.02	-0.01	0.02	-0.02	0.01	1	1	1	1	1
Os.45872.1.S1_at	LOC_Os01g01130	LOC_Os01g01130.1	snurportin-1, putative, expressed	tr|Q0JRH2|Q0JRH2_ORYSJ Os01g0101300 protein OS=Oryza sativa subsp. japonica GN=Os01g0101300 PE=4 SV=1	P	P	P	P	P	P	FALSE	4.78527	4.67758	5.04728	5.6453	5.61109	5.62461	5.84896	5.53899	5.78067	5.46447	5.59729	5.119	5.57587	5.43528	5.65547	5.15926	5.12254	5.43456	0.76	0.15	-0.32	0.16	-0.32	0.01	1	1	1	1
Os.15960.1.S1_a_at	LOC_Os01g01150	LOC_Os01g01150.2	RNA recognition motif, putative, expressed	tr|Q655M5|Q655M5_ORYSJ Nuclear protein-like OS=Oryza sativa subsp. japonica GN=P0672D08.22 PE=2 SV=1	P	P	P	P	P	P	FALSE	7.59074	7.62527	7.39203	8.58642	8.46609	8.49806	8.80939	8.75448	8.7583	8.32758	8.36471	8.45285	8.26191	8.31176	8.48287	8.4042	8.27163	8.49123	0.89	0.27	-0.4	-0.03	0.03	0	1	1	1	1
Os.15960.2.S1_at	LOC_Os01g01150	LOC_Os01g01150.2	RNA recognition motif, putative, expressed	tr|Q655M5|Q655M5_ORYSJ Nuclear protein-like OS=Oryza sativa subsp. japonica GN=P0672D08.22 PE=2 SV=1	P	P	P	P	P	A	FALSE	5.6116	5.25589	5.18715	4.64834	4.59965	4.86876	3.79018	3.95564	4.49741	3.96051	3.96051	3.70548	3.10172	3.96051	3.71417	3.12076	3.77396	3.24528	-0.68	-0.61	-0.26	-0.23	-0.26	0.11	0	1	1	1
OsAffx.22949.1.S1_at	LOC_Os01g01150	LOC_Os01g01150.2	RNA recognition motif, putative, expressed	tr|Q655M5|Q655M5_ORYSJ Nuclear protein-like OS=Oryza sativa subsp. japonica GN=P0672D08.22 PE=2 SV=1	P	P	P	P	P	P	FALSE	4.08613	3.75679	3.77805	4.34142	4.08221	4.45524	3.78323	3.77495	3.72696	3.85595	3.77805	3.70206	3.76401	3.70206	3.87021	3.70206	3.77805	3.76694	0.44	-0.5	0.01	0.01	-0.07	1	0.04	1	1	1
Os.5648.1.S1_at	LOC_Os01g01160	LOC_Os01g01160.1	heat shock protein DnaJ, putative, expressed	tr|Q93V89|Q93V89_ORYSJ P0402A09.13 protein OS=Oryza sativa subsp. japonica GN=P0672D08.24 PE=4 SV=1	P	P	P	P	P	P	FALSE	7.807	8.36099	8.18189	6.91799	7.52678	7.58395	6.92437	6.6997	6.79842	6.48471	6.34565	6.52994	6.30141	6.37059	6.49423	6.02274	5.80004	6.28583	-0.78	-0.54	-0.36	-0.06	-0.35	0	0.01	1	1	1
Os.32622.1.S1_at	LOC_Os01g01170	LOC_Os01g01170.1	expressed protein	tr|Q655M3|Q655M3_ORYSJ Os01g0101800 protein OS=Oryza sativa subsp. japonica GN=P0672D08.25 PE=4 SV=1	A	A	P	P	P	P	FALSE	2.81545	2.90706	2.48964	2.969	2.99688	3.27623	4.44447	4.16003	3.89409	5.28298	5.2536	5.10633	5.34167	5.15866	5.44733	4.75406	4.98094	4.94422	0.27	0.88	1.13	0.02	-0.33	1	0	0	1	1
Os.32622.2.S1_x_at	LOC_Os01g01170	LOC_Os01g01170.1	expressed protein	tr|Q655M3|Q655M3_ORYSJ Os01g0101800 protein OS=Oryza sativa subsp. japonica GN=P0672D08.25 PE=4 SV=1	A	A	A	P	P	P	FALSE	2.52917	2.40563	2.38059	2.34175	2.35246	2.38059	2.355	2.33539	2.38059	2.38059	2.38059	2.38059	2.38059	2.60426	2.67814	2.38072	2.956	2.47751	-0.04	-0.01	0.04	0.13	0.1	1	1	1	1	1
Os.33296.1.S1_at	LOC_Os01g01190	LOC_Os01g01190.1	phosphoesterase family protein, putative, expressed	tr|Q655M2|Q655M2_ORYSJ Os01g0102000 protein OS=Oryza sativa subsp. japonica GN=P0672D08.27 PE=4 SV=1	P	P	P	P	P	P	FALSE	4.628	5.35949	5.46122	6.84161	6.8477	6.71305	7.65686	7.75843	7.4433	7.54	7.89936	7.77881	7.47892	7.54608	7.40007	6.77442	6.56851	6.92049	1.83	0.83	0.12	-0.27	-0.71	0	0	1	1	0
Os.33296.1.S1_x_at	LOC_Os01g01190	LOC_Os01g01190.1	phosphoesterase family protein, putative, expressed	tr|Q655M2|Q655M2_ORYSJ Os01g0102000 protein OS=Oryza sativa subsp. japonica GN=P0672D08.27 PE=4 SV=1	P	P	P	P	P	P	FALSE	4.59748	5.12431	5.78217	6.3326	6.27308	6.32284	7.30116	7.46444	7.20883	7.01406	7.3537	7.15363	7.02286	6.87681	7.0611	6.40344	6.29932	6.52539	1.17	1.05	-0.16	-0.17	-0.6	0	0	1	1	0.01
Os.7527.1.S1_at	LOC_Os01g01280	LOC_Os01g01280.1	expressed protein	tr|Q94CX1|Q94CX1_ORYSJ Os01g0102300 protein OS=Oryza sativa subsp. japonica GN=P0402A09.21 PE=4 SV=1	P	P	P	P	P	P	FALSE	6.35191	6.30762	6.37754	6.65995	6.44664	6.58683	5.18206	5.19076	5.07695	3.40186	3.63126	4.07344	3.11431	3.29726	3.3327	2.95955	2.79019	3.05913	0.25	-1.38	-1.39	-0.4	-0.4	1	0	0	1	1
Os.13236.1.S1_at	LOC_Os01g01295	LOC_Os01g01295.1	expressed protein	tr|Q93VY8|Q93VY8_ORYSJ Os01g0102500 protein OS=Oryza sativa subsp. japonica GN=P0672D08.44 PE=4 SV=1	P	P	P	P	P	P	FALSE	7.13795	7.35308	6.89986	7.69395	7.84699	8.09289	6.96531	6.99629	7.27108	6.58437	6.99477	6.6098	6.98234	6.73125	6.94808	7.00187	7.32153	7.58053	0.75	-0.78	-0.36	0.16	0.43	0.01	0	1	1	1
Os.9865.1.S1_at	LOC_Os01g01302	LOC_Os01g01302.1	shikimate kinase, putative, expressed	tr|Q0JRG4|Q0JRG4_ORYSJ Os01g0102600 protein OS=Oryza sativa subsp. japonica GN=Os01g0102600 PE=2 SV=1	A	A	P	P	P	P	FALSE	3.0267	2.38792	2.69123	2.79256	2.38074	2.73363	3.28473	3.8556	3.8556	3.8556	3.99202	4.21329	4.10116	4.39161	4.57991	4.64613	4.40941	3.8556	-0.08	0.93	0.34	0.31	-0.02	1	0	1	1	1
Os.9865.2.S1_x_at	LOC_Os01g01302	LOC_Os01g01302.1	shikimate kinase, putative, expressed	tr|Q0JRG4|Q0JRG4_ORYSJ Os01g0102600 protein OS=Oryza sativa subsp. japonica GN=Os01g0102600 PE=2 SV=1	A	A	P	P	P	P	FALSE	2.70721	3.47586	3.05838	2.56354	2.97017	2.62764	3.5751	3.71222	3.69917	4.00248	4.1201	3.81565	3.71584	3.86381	4.28486	3.91391	3.98182	3.26435	-0.05	0.96	0.34	-0.02	-0.01	1	0	1	1	1
Os.10818.1.S1_at	LOC_Os01g01307	LOC_Os01g01307.1	translocon-associated protein beta domain containing protein, expressed	tr|Q0JRG3|Q0JRG3_ORYSJ Os01g0102700 protein OS=Oryza sativa subsp. japonica GN=Os01g0102700 PE=4 SV=1	P	P	P	P	P	P	FALSE	8.9682	8.9701	8.86887	9.52346	9.60293	9.3189	10.3985	10.5391	10.4072	10.4197	10.5587	10.5756	10.5571	10.4003	10.4807	10.4849	10.5193	10.4232	0.56	0.96	0.07	-0.05	-0.01	1	0	1	1	1
Os.24886.1.S1_at	LOC_Os01g01312	LOC_Os01g01312.1	retrotransposon protein, putative, Ty1-copia subclass, expressed	tr|Q7F2E4|Q7F2E4_ORYSJ Cockayne syndrome group B OS=Oryza sativa subsp. japonica GN=P0402A09.26 PE=2 SV=1	P	P	P	P	P	P	FALSE	5.62266	5.60703	5.28474	6.81086	6.6516	6.66732	6.64988	6.57752	6.71889	5.62266	5.85709	5.87971	5.62096	5.56427	5.62266	5.30072	5.34668	5.1962	1.2	-0.02	-0.89	-0.18	-0.28	0	1	0	1	1
Os.38378.1.S1_a_at	LOC_Os01g01340	LOC_Os01g01340.1	light-induced protein 1-like, putative, expressed	tr|Q0JRG1|Q0JRG1_ORYSJ Os01g0102900 protein OS=Oryza sativa subsp. japonica GN=Os01g0102900 PE=2 SV=1	P	P	P	A	A	A	FALSE	6.08833	6.06847	6.08207	4.5079	4.61658	5.31502	3.04752	2.49773	3.40738	2.34048	2.464	2.49773	2.34048	2.34048	2.47401	2.34048	2.34048	2.34048	-1.32	-1.8	-0.53	-0.08	-0.02	0	0	0.13	1	1
Os.30812.1.S1_at	LOC_Os01g01350	LOC_Os01g01350.1	SNF7 domain containing protein, putative, expressed	tr|Q9FTZ4|Q9FTZ4_ORYSJ Os01g0102950 protein OS=Oryza sativa subsp. japonica GN=P0436E04.3 PE=2 SV=1	P	P	P	P	P	P	FALSE	4.86423	5.34124	5.16682	5.349	4.55364	4.53461	6.88714	7.01423	6.71688	8.17414	7.98929	7.71953	8.32778	8.17582	8.23295	8.40708	8.58887	8.47187	-0.15	2.03	1.08	0.3	0.24	1	0	0	1	1
Os.34674.1.S1_at	LOC_Os01g01360	LOC_Os01g01360.1	peptide transporter PTR2, putative, expressed	tr|Q9FTZ3|Q9FTZ3_ORYSJ Os01g0103100 protein OS=Oryza sativa subsp. japonica GN=P0436E04.6 PE=2 SV=1	A	P	P	P	P	P	FALSE	3.35621	3.37794	3.28959	3.3372	3.35621	3.80535	3.49454	3.48657	3.47024	3.35621	3.35621	3.28959	3.54838	3.21193	3.35621	3.35621	3.20323	3.38104	0.13	0.03	-0.18	0.01	-0.04	1	1	1	1	1
Os.37244.1.S1_a_at	LOC_Os01g01369	LOC_Os01g01369.1	3-beta-hydroxysteroid-Delta-isomerase, putative, expressed	sp|Q9FTZ2|EBP_ORYSJ Probable 3-beta-hydroxysteroid-Delta(8),Delta(7)-isomerase OS=Oryza sativa subsp. japonica GN=Os01g0103600 PE=2 SV=1	P	P	P	P	P	P	FALSE	2.67404	3.99833	2.41166	3.4135	3.94533	3.85026	5.69769	5.34372	5.40955	6.82477	6.7263	5.93006	7.3875	6.66319	6.82087	7.98499	7.59993	7.69374	NA	1.7	0.95	0.52	0.82	NA	0	0	0.64	0
Os.37244.1.S1_at	LOC_Os01g01369	LOC_Os01g01369.1	3-beta-hydroxysteroid-Delta-isomerase, putative, expressed	sp|Q9FTZ2|EBP_ORYSJ Probable 3-beta-hydroxysteroid-Delta(8),Delta(7)-isomerase OS=Oryza sativa subsp. japonica GN=Os01g0103600 PE=2 SV=1	P	P	P	P	P	P	FALSE	5.5755	5.74959	5.95942	6.46636	6.40647	6.18076	7.76625	7.60626	7.54295	8.93174	8.74541	8.21019	9.3071	8.98053	9.11429	9.94362	9.56616	9.59426	0.58	1.29	0.98	0.51	0.58	1	0	0	1	0.01
OsAffx.1860.1.S1_at	LOC_Os01g01369	LOC_Os01g01369.1	3-beta-hydroxysteroid-Delta-isomerase, putative, expressed	sp|Q9FTZ2|EBP_ORYSJ Probable 3-beta-hydroxysteroid-Delta(8),Delta(7)-isomerase OS=Oryza sativa subsp. japonica GN=Os01g0103600 PE=2 SV=1	A	A	A	P	P	P	FALSE	2.68641	2.41043	2.68328	2.69343	2.63115	2.63115	2.68328	2.68641	2.68328	2.69707	2.77163	2.72283	3.30989	3.23082	2.79574	3.48784	2.8842	4.05546	-0.04	-0.01	0.08	0.36	0.31	1	1	1	1	1
Os.53031.1.S1_at	LOC_Os01g01380	LOC_Os01g01380.1	expressed protein	tr|Q658D8|Q658D8_ORYSJ Os01g0103700 protein OS=Oryza sativa subsp. japonica GN=P0436E04.9 PE=2 SV=1	P	P	P	P	P	P	FALSE	4.02311	3.50463	3.54151	3.54151	3.60604	3.70971	3.60824	3.75023	3.95875	3.54151	3.73054	3.79854	3.50801	3.39185	3.526	3.49166	3.50649	3.8263	-0.11	0.06	-0.04	-0.23	0.12	1	1	1	1	1
Os.799.1.S1_at	LOC_Os01g01390	LOC_Os01g01390.3	expressed protein	tr|Q658D7|Q658D7_ORYSJ Os01g0103800 protein OS=Oryza sativa subsp. japonica GN=P0436E04.10 PE=2 SV=1	P	P	P	P	P	P	FALSE	7.78724	8.30901	8.23433	8.55865	8.52306	8.43888	9.02886	9.2204	8.9852	9.00704	8.92622	9.03886	8.97146	9.03014	9.05514	8.94324	9.10761	9.04425	0.36	0.57	-0.09	0.04	0	1	0	1	1	1
Os.32481.1.S1_at	LOC_Os01g01420	LOC_Os01g01420.2	expressed protein	tr|Q658D5|Q658D5_ORYSJ Os01g0104100 protein OS=Oryza sativa subsp. japonica GN=P0436E04.13 PE=2 SV=1	P	P	P	P	P	P	FALSE	7.50997	7.64515	7.30356	7.44259	6.87399	7.25222	7.40177	7.37031	7.36118	6.9247	7.35279	7.21738	7.19206	7.03745	7.00465	7.11637	6.74891	7.21537	-0.41	0.18	-0.22	-0.1	-0.05	1	1	1	1	1
Os.802.1.S1_at	LOC_Os01g01430	LOC_Os01g01430.1	No apical meristem protein, putative, expressed	tr|Q0JRF1|Q0JRF1_ORYSJ Os01g0104200 protein OS=Oryza sativa subsp. japonica GN=Os01g0104200 PE=4 SV=2	A	A	A	A	A	P	TRUE	2.33539	2.33539	2.33539	2.33539	2.33539	2.33539	2.33539	2.33539	2.33539	2.33539	2.33539	2.33539	2.33539	2.33539	2.33539	2.33673	2.33539	2.33641	-0.01	-0.01	0.01	-0.01	0.01	1	1	1	1	1
Os.12311.1.S1_at	LOC_Os01g01450	LOC_Os01g01450.1	stress responsive protein, putative, expressed	tr|Q9FTY4|Q9FTY4_ORYSJ Os01g0104400 protein OS=Oryza sativa subsp. japonica GN=P0436E04.19 PE=2 SV=1	P	P	P	P	P	P	FALSE	11.6715	11.6787	11.7799	10.4248	10.6543	10.6153	10.2194	10.0058	10.1118	10.9062	10.6434	10.4572	11.2853	11.1076	11.0776	11.7472	11.778	11.8669	-1.13	-0.46	0.55	0.49	0.64	0	0.41	0.05	1	0
Os.12311.1.S1_x_at	LOC_Os01g01450	LOC_Os01g01450.1	stress responsive protein, putative, expressed	tr|Q9FTY4|Q9FTY4_ORYSJ Os01g0104400 protein OS=Oryza sativa subsp. japonica GN=P0436E04.19 PE=2 SV=1	P	P	P	P	P	P	FALSE	10.6204	10.7384	10.8606	9.4087	9.64088	9.71102	9.1786	9.16941	9.22811	9.95996	9.61016	9.4617	10.2115	10.0166	10.1614	10.7449	10.6679	10.7533	-1.14	-0.4	0.49	0.46	0.58	0	1	0.6	1	0.01
Os.37961.1.S1_s_at	LOC_Os01g01484	LOC_Os01g01484.1	light-mediated development protein DET1, putative, expressed	tr|Q658D0|Q658D0_ORYSJ Os01g0104600 protein OS=Oryza sativa subsp. japonica GN=P0436E04.25 PE=2 SV=1	P	P	P	P	P	P	FALSE	6.64076	6.20709	6.81697	5.92737	5.91007	6.06438	6.77326	6.74354	6.69127	6.80888	6.94498	6.74023	6.72823	6.98356	6.71064	6.80357	6.71865	7.23779	-0.64	0.74	0.06	-0.04	0.14	0.38	0	1	1	1
Os.810.1.S1_at	LOC_Os01g01510	LOC_Os01g01510.1	sas10/Utp3 family protein, expressed	tr|Q657Z6|Q657Z6_ORYSJ Os01g0104800 protein OS=Oryza sativa subsp. japonica GN=P0005A05.2 PE=2 SV=1	P	P	P	P	P	P	FALSE	9.96117	9.87477	9.96397	8.83459	8.88875	9.17491	9.12528	9.25501	9.11018	9.18193	9.04499	9.20379	8.78454	8.76422	9.0656	8.31828	8.87341	8.78619	-0.93	0.2	-0.02	-0.26	-0.22	0	1	1	1	1
Os.810.2.S1_x_at	LOC_Os01g01510	LOC_Os01g01510.1	sas10/Utp3 family protein, expressed	tr|Q657Z6|Q657Z6_ORYSJ Os01g0104800 protein OS=Oryza sativa subsp. japonica GN=P0005A05.2 PE=2 SV=1	P	P	P	P	P	P	FALSE	8.30226	8.2902	7.87148	7.34181	7.37162	7.37545	7.45229	7.30447	7.72605	7.53647	7.30742	7.52372	7.34262	7.45197	7.37594	6.87757	7.25319	7.17463	-0.77	0.12	-0.04	-0.07	-0.28	0	1	1	1	1
Os.810.3.S1_x_at	LOC_Os01g01510	LOC_Os01g01510.1	sas10/Utp3 family protein, expressed	tr|Q657Z6|Q657Z6_ORYSJ Os01g0104800 protein OS=Oryza sativa subsp. japonica GN=P0005A05.2 PE=2 SV=1	P	P	P	P	P	P	FALSE	8.23918	8.46826	7.99277	7.16623	7.23258	7.37879	7.34524	7.19426	7.46304	7.15161	7.11149	7.21923	7.01687	7.0651	7.11462	6.56079	6.98387	6.93847	-0.94	0.06	-0.18	-0.1	-0.24	0	1	1	1	1
Os.9784.1.S1_at	LOC_Os01g01520	LOC_Os01g01520.1	transferase family protein, putative, expressed	tr|Q9FE44|Q9FE44_ORYSJ Hsr201-like OS=Oryza sativa subsp. japonica GN=P0005A05.3-1 PE=2 SV=1	A	P	P	P	P	P	FALSE	3.10081	3.54903	3.02898	5.02633	4.92237	4.74713	6.73363	6.68767	6.51008	7.67785	7.60835	7.01054	8.1229	7.6568	7.50478	8.17072	7.98479	8.13658	1.84	1.76	0.81	0.29	0.39	0	0	0	1	1
Os.49344.1.S1_at	LOC_Os01g01570	LOC_Os01g01570.1	kinesin heavy chain, putative, expressed	tr|Q0JRE4|Q0JRE4_ORYSJ Os01g0105400 protein (Fragment) OS=Oryza sativa subsp. japonica GN=Os01g0105400 PE=4 SV=1	P	P	P	P	P	P	FALSE	6.6394	6.11755	5.96726	5.86319	5.85979	5.7158	6.01902	6.14823	6.1345	6.28104	6.03406	5.76648	5.91838	5.8051	5.66884	5.9124	6.33968	5.90779	-0.48	0.28	-0.06	-0.22	0.19	1	1	1	1	1
Os.35606.1.S1_at	LOC_Os01g01610	LOC_Os01g01610.1	IscA-like iron-sulfur assembly protein, mitochondrial precursor, putative, expressed	tr|Q657Z2|Q657Z2_ORYSJ IscA-like OS=Oryza sativa subsp. japonica GN=P0005A05.11 PE=2 SV=1	P	P	P	P	P	P	FALSE	9.20474	9.24409	9.06631	8.26157	8.49925	8.44525	7.2262	7.47145	7.70656	6.08971	6.44955	6.91231	5.82393	6.06017	6.26402	5.396	5.82411	5.62199	-0.76	-0.97	-1	-0.39	-0.47	0.01	0	0	1	1
Os.35606.2.S1_x_at	LOC_Os01g01610	LOC_Os01g01610.1	IscA-like iron-sulfur assembly protein, mitochondrial precursor, putative, expressed	tr|Q657Z2|Q657Z2_ORYSJ IscA-like OS=Oryza sativa subsp. japonica GN=P0005A05.11 PE=2 SV=1	P	P	P	P	P	P	FALSE	7.27591	7.46282	7.59276	6.14231	6.60664	6.76598	5.33982	5.6299	6.06203	4.98687	5.23757	5.3397	5.11384	4.68861	5.1147	4.80051	4.47716	4.68047	-0.99	-0.81	-0.48	-0.23	-0.31	0	0	1	1	1
Os.996.1.S1_at	LOC_Os01g01620	LOC_Os01g01620.1	kinase, pfkB family, putative, expressed	tr|Q657Z1|Q657Z1_ORYSJ Carbohydrate kinase-like OS=Oryza sativa subsp. japonica GN=P0005A05.12 PE=4 SV=1	P	P	P	P	P	P	FALSE	5.55218	5.64592	5.62229	5.42256	5.20348	5.07591	6.39656	6.36419	5.95612	7.31364	7.00338	6.76159	7.31831	7.21915	7.13671	7.4623	7.10521	7.43333	-0.35	1.03	0.78	0.19	0.15	1	0	0	1	1
Os.37078.1.S1_at	LOC_Os01g01640	LOC_Os01g01640.1	Rer1 protein, putative, expressed	tr|Q657Y8|Q657Y8_ORYSJ Os01g0106200 protein OS=Oryza sativa subsp. japonica GN=P0005A05.16 PE=2 SV=1	P	P	P	P	P	P	FALSE	9.79382	9.94779	9.89415	11.1353	11.0411	10.6858	11.8448	11.7985	11.7652	11.748	11.8544	11.6528	12.0078	11.6969	11.8017	12.0674	11.949	12.1391	1.06	0.86	-0.06	0.09	0.21	0	0	1	1	1
Os.32454.1.S1_at	LOC_Os01g01650	LOC_Os01g01650.1	isoflavone reductase homolog IRL, putative, expressed	tr|Q9FTN6|Q9FTN6_ORYSJ Os01g0106300 protein OS=Oryza sativa subsp. japonica GN=P0005A05.17 PE=2 SV=1	A	P	A	A	P	P	FALSE	2.33559	2.33559	2.33559	2.33559	2.33559	2.33559	2.33559	2.33539	2.33559	2.33559	2.33559	2.33559	2.38579	2.34164	2.91925	3.62289	3.46115	3.48312	-0.04	-0.01	0.03	0.19	1.16	1	1	1	1	0
Os.1000.1.S1_at	LOC_Os01g01660	LOC_Os01g01660.1	isoflavone reductase, putative, expressed	tr|Q9FTN5|Q9FTN5_ORYSJ Os01g0106400 protein OS=Oryza sativa subsp. japonica GN=P0005A05.19 PE=2 SV=1	P	P	A	A	A	A	FALSE	3.7766	3.30226	4.04039	4.38986	3.57505	3.04578	3.38776	2.4364	3.43921	2.42999	2.34849	2.3796	2.38353	2.34849	2.36158	2.36245	2.36221	2.36221	NA	NA	NA	-0.06	0	NA	NA	NA	1	1
OsAffx.23032.1.S1_at	LOC_Os01g01670	LOC_Os01g01670.2	expressed protein	tr|Q657Y6|Q657Y6_ORYSJ Os01g0106500 protein OS=Oryza sativa subsp. japonica GN=P0005A05.20 PE=2 SV=1	P	P	P	P	P	P	FALSE	8.96915	9.47712	9.22547	8.45406	8.83061	9.01568	9.14521	9.32723	9.30158	8.91586	9.31799	9.49481	9.11985	9.24918	9.3245	8.2454	8.58236	8.5201	-0.44	0.5	-0.01	-0.03	-0.78	1	0.06	1	1	0
Os.37016.1.A1_at	LOC_Os01g01680	LOC_Os01g01680.1	expressed protein	tr|Q657Y5|Q657Y5_ORYSJ Os01g0106600 protein OS=Oryza sativa subsp. japonica GN=P0005A05.21 PE=4 SV=1	A	A	A	P	A	P	FALSE	2.76286	2.80718	2.4106	2.78273	2.80718	2.58604	2.80184	2.96994	2.80718	3.03892	2.85256	3.06756	3.44572	2.80718	2.80718	3.62974	3.5574	4.25275	-0.02	0.12	0.1	0.09	0.67	1	1	1	1	0
Os.17083.1.S1_at	LOC_Os01g01689	LOC_Os01g01689.1	phosphatidylinositol 3- and 4-kinase family protein, expressed	tr|Q0JRD6|Q0JRD6_ORYSJ Os01g0106700 protein OS=Oryza sativa subsp. japonica GN=Os01g0106700 PE=4 SV=1	P	P	P	P	P	P	FALSE	7.41021	6.35698	6.19172	4.21745	4.76429	4.71024	4.25628	4.55355	4.40509	5.60094	4.72034	4.26141	4.41835	5.05384	5.08086	4.5613	4.8366	4.61837	-1.99	-0.25	0.49	-0.02	-0.19	0	1	0.86	1	1
Os.20521.1.S2_at	LOC_Os01g01700	LOC_Os01g01700.1	anaphase-promoting complex subunit 11, putative, expressed	tr|Q0JRD5|Q0JRD5_ORYSJ Os01g0106800 protein OS=Oryza sativa subsp. japonica GN=Os01g0106800 PE=2 SV=1	P	P	P	P	P	P	FALSE	10.8172	10.8487	10.8867	10.6834	10.9137	10.8012	10.9489	11.097	10.786	10.8232	10.8238	10.835	10.7491	10.7652	10.8565	10.8319	10.7685	10.6409	-0.04	0.14	-0.12	-0.04	-0.05	1	1	1	1	1
Os.1005.1.S1_at	LOC_Os01g01710	LOC_Os01g01710.1	1-deoxy-D-xylulose 5-phosphate reductoisomerase, chloroplast precursor, putative, expressed	sp|Q8W250|DXR_ORYSJ 1-deoxy-D-xylulose 5-phosphate reductoisomerase, chloroplastic OS=Oryza sativa subsp. japonica GN=DXR PE=2 SV=2	P	P	P	P	P	P	FALSE	5.09663	4.75185	4.92391	4.55118	4.53335	4.5197	6.52505	6.35502	6.21167	6.84132	6.66853	6.94789	7.1843	6.78102	6.9628	7.1287	6.60305	6.83786	-0.27	1.89	0.45	0.16	-0.13	1	0	1	1	1
Os.27278.1.S1_at	LOC_Os01g01720	LOC_Os01g01720.1	pex14, putative, expressed	tr|Q657X8|Q657X8_ORYSJ Os01g0107000 protein OS=Oryza sativa subsp. japonica GN=P0005A05.25-1 PE=2 SV=1	P	P	P	P	P	P	FALSE	6.40963	6.51967	6.27226	5.32999	5.20662	5.32628	5.669	5.60593	5.8217	5.29428	5.14604	5.50403	5.5576	5.28161	5.39689	5.3016	5.08988	5.00973	-1.09	0.41	-0.42	0.1	-0.27	0	1	1	1	1
Os.27278.1.S1_s_at	LOC_Os01g01720	LOC_Os01g01720.1	pex14, putative, expressed	tr|Q657X8|Q657X8_ORYSJ Os01g0107000 protein OS=Oryza sativa subsp. japonica GN=P0005A05.25-1 PE=2 SV=1	P	P	P	P	P	P	FALSE	6.02815	5.99006	6.2721	5.1927	5.26104	5.21055	5.67934	5.52644	5.52224	4.91323	5.17181	5.37047	5.23505	5.14523	5.12322	5.037	4.75842	5.03926	-0.77	0.32	-0.41	-0.01	-0.23	0	1	1	1	1
Os.32421.1.A1_at	LOC_Os01g01720	LOC_Os01g01720.1	pex14, putative, expressed	tr|Q657X8|Q657X8_ORYSJ Os01g0107000 protein OS=Oryza sativa subsp. japonica GN=P0005A05.25-1 PE=2 SV=1	A	A	P	P	P	P	FALSE	2.39047	2.4072	2.40653	2.3578	2.39135	2.36986	2.42478	2.65364	2.4684	2.40901	2.42413	2.46212	2.45161	2.40901	2.40901	2.62323	2.40901	2.46171	-0.11	0.13	-0.09	0.02	0.03	1	1	1	1	1
Os.23182.1.S1_at	LOC_Os01g01740	LOC_Os01g01740.1	protein kinase domain containing protein, expressed	tr|Q657Y4|Q657Y4_ORYSJ Putative uncharacterized protein P0005A05.28 OS=Oryza sativa subsp. japonica GN=P0005A05.28 PE=4 SV=1	A	P	P	P	P	P	FALSE	3.64284	4.01621	2.60136	5.52025	5.35037	5.22946	5.67433	5.03266	5.19728	6.1955	6.28947	5.81121	6.67037	6.13911	6.3205	6.33479	6.11489	6.43207	1.94	0	0.8	0.24	-0.07	0	1	0	1	1
Os.40425.1.A1_x_at	LOC_Os01g01740	LOC_Os01g01740.1	protein kinase domain containing protein, expressed	tr|Q657Y4|Q657Y4_ORYSJ Putative uncharacterized protein P0005A05.28 OS=Oryza sativa subsp. japonica GN=P0005A05.28 PE=4 SV=1	P	P	P	P	P	P	FALSE	6.59735	6.48421	6.33812	8.6384	8.20113	8.08956	8.47837	8.24127	8.20648	9.32951	9.2129	8.73879	9.62298	9.38685	9.29541	9.40817	9.3753	9.41805	2	0.03	0.77	0.32	-0.03	0	1	0	1	1
Os.34815.1.S1_at	LOC_Os01g01780	LOC_Os01g01780.1	exostosin family protein, putative, expressed	tr|Q657X7|Q657X7_ORYSJ Os01g0107700 protein OS=Oryza sativa subsp. japonica GN=P0005A05.35 PE=2 SV=1	P	P	P	P	P	P	FALSE	6.55603	6.45201	6.37872	7.46245	7.26269	7.27801	7.54182	7.32694	7.57202	7.51418	7.48976	7.35395	7.34821	7.24692	7.34148	7.34376	7.14696	7.33222	1	0.14	-0.01	-0.16	-0.02	0	1	1	1	1
Os.34815.2.S1_x_at	LOC_Os01g01780	LOC_Os01g01780.1	exostosin family protein, putative, expressed	tr|Q657X7|Q657X7_ORYSJ Os01g0107700 protein OS=Oryza sativa subsp. japonica GN=P0005A05.35 PE=2 SV=1	P	P	P	P	P	P	FALSE	5.74772	5.27094	5.48778	5.66287	5.74786	5.88018	5.95593	5.91488	5.8655	5.78428	5.71622	5.71576	5.77997	5.81337	5.94054	5.71658	5.36989	5.66378	0.3	0.16	-0.19	0.15	-0.3	1	1	1	1	1
Os.38048.1.S1_a_at	LOC_Os01g01790	LOC_Os01g01790.1	expressed protein	tr|Q657X6|Q657X6_ORYSJ Putative uncharacterized protein P0005A05.36 OS=Oryza sativa subsp. japonica GN=P0005A05.36 PE=2 SV=1	P	P	P	P	P	P	FALSE	8.79813	8.62418	8.70404	8.26449	8.3069	8.49199	8.06884	7.95162	8.06652	7.63753	7.45543	7.77169	7.56576	7.49438	7.56043	7.56688	7.62971	7.49381	-0.41	-0.3	-0.42	-0.07	0	1	1	1	1	1
Os.38048.2.S1_x_at	LOC_Os01g01790	LOC_Os01g01790.1	expressed protein	tr|Q657X6|Q657X6_ORYSJ Putative uncharacterized protein P0005A05.36 OS=Oryza sativa subsp. japonica GN=P0005A05.36 PE=2 SV=1	P	P	P	P	P	P	FALSE	8.33623	8.12929	7.83442	7.9421	7.66369	7.6691	7.47545	7.34887	7.5046	7.19961	6.94795	7.30582	7.04659	7.26893	7.1612	7.18004	6.99623	6.99698	-0.36	-0.32	-0.27	0	-0.11	1	1	1	1	1
Os.17349.1.S1_s_at	LOC_Os01g01800	LOC_Os01g01800.1	expressed protein	tr|Q657X5|Q657X5_ORYSJ Os01g0108000 protein OS=Oryza sativa subsp. japonica GN=P0005A05.37 PE=4 SV=1	A	P	P	P	P	P	FALSE	5.403	5.36547	5.18767	5.30493	5.02258	5.24997	5.8289	5.70995	5.62218	5.63413	5.43518	5.48578	5.37981	5.15933	5.33535	5.56715	4.81381	5.55867	-0.29	0.54	-0.21	-0.14	-0.1	1	0	1	1	1
Os.20415.1.S1_at	LOC_Os01g01800	LOC_Os01g01800.1	expressed protein	tr|Q657X5|Q657X5_ORYSJ Os01g0108000 protein OS=Oryza sativa subsp. japonica GN=P0005A05.37 PE=4 SV=1	P	P	P	P	P	P	FALSE	6.22092	5.54093	5.52949	5.22753	4.88953	5.18921	5.36283	5.57232	5.28632	5.17194	5.05185	5.22686	5.00781	4.60131	5.10284	5.21369	4.8659	5.17015	-0.58	0.31	-0.26	-0.26	0.2	1	1	1	1	1
Os.15541.1.S1_at	LOC_Os01g01830	LOC_Os01g01830.1	OsPOP1 - Putative Prolyl Oligopeptidase homologue, expressed	tr|Q658B2|Q658B2_ORYSJ Os01g0108200 protein OS=Oryza sativa subsp. japonica GN=P0482C06.18 PE=2 SV=1	P	P	P	P	P	P	FALSE	7.54313	7.37633	6.86095	7.09181	6.82601	6.71802	8.21635	8.10494	8.10645	8.63831	8.40157	8.24726	8.44618	8.5319	8.47538	8.46974	8.56972	8.51685	-0.41	1.25	0.29	0.05	0.03	1	0	1	1	1
Os.15541.2.S1_x_at	LOC_Os01g01830	LOC_Os01g01830.1	OsPOP1 - Putative Prolyl Oligopeptidase homologue, expressed	tr|Q658B2|Q658B2_ORYSJ Os01g0108200 protein OS=Oryza sativa subsp. japonica GN=P0482C06.18 PE=2 SV=1	A	P	P	P	P	P	FALSE	4.81756	4.50678	3.86988	4.28845	4.03143	4.36551	5.99573	5.53523	5.45286	6.35132	5.8371	5.83452	6.39301	6.23195	6.0536	6.30625	6.46667	6.25584	NA	1.43	0.3	0.22	0.13	NA	0	1	1	1
Os.30044.1.S1_a_at	LOC_Os01g01870	LOC_Os01g01870.1	helix-loop-helix DNA-binding domain containing protein, expressed	tr|Q8W0N9|Q8W0N9_ORYSJ Putative uncharacterized protein P0482C06.23-1 OS=Oryza sativa subsp. japonica GN=P0482C06.23-1 PE=2 SV=1	P	P	P	P	P	P	FALSE	5.02304	6.03061	5.60226	6.77448	5.93088	6.04824	8.50017	8.27954	7.94811	8.52099	7.9712	7.90151	8.52463	7.22071	7.75283	8.20772	6.85239	7.18008	0.83	2	-0.13	NA	NA	0	0	1	NA	NA
Os.9464.1.A1_at	LOC_Os01g01890	LOC_Os01g01890.1	expressed protein	tr|Q2QYH0|Q2QYH0_ORYSJ Expressed protein OS=Oryza sativa subsp. japonica GN=LOC_Os12g02710 PE=2 SV=1	A	A	A	P	P	P	FALSE	2.45479	2.38153	2.52815	2.45479	2.45479	2.47982	2.58399	2.38153	2.52815	3.38673	2.45759	2.52815	4.5627	3.84805	4.05469	5.75706	5.99913	5.90495	-0.06	0.02	0.26	1.24	1.77	1	1	1	0	0
OsAffx.23048.1.S1_x_at	LOC_Os01g01920	LOC_Os01g01920.1	HD domain containing protein 2, putative, expressed	tr|C7IXD6|C7IXD6_ORYSJ Os01g0109100 protein OS=Oryza sativa subsp. japonica GN=Os01g0109100 PE=4 SV=1	P	P	P	P	P	P	FALSE	6.691	6.88856	6.16077	5.18293	5.51237	5.49773	5.71568	6.09379	5.92658	5.80982	5.93549	5.7562	5.94514	5.65117	5.85964	5.64416	5.43251	5.54945	-1.29	0.57	-0.09	0	-0.23	0	0	1	1	1
Os.37423.1.S1_at	LOC_Os01g01940	LOC_Os01g01940.1	expressed protein	tr|Q658A7|Q658A7_ORYSJ Os01g0109500 protein OS=Oryza sativa subsp. japonica GN=P0482C06.31 PE=2 SV=1	A	P	P	P	P	P	FALSE	3.00051	3.05963	3.3663	3.36607	3.39502	3.39502	4.01786	4.01778	3.96918	4.03015	4.15273	4.01786	4.44741	4.55444	4.51155	4.07029	4.34787	4.48752	0.22	0.67	0.09	0.46	-0.23	1	0	1	1	1
Os.6597.1.S1_at	LOC_Os01g01960	LOC_Os01g01960.1	transcriptional repressor, putative, expressed	tr|Q0JRB9|Q0JRB9_ORYSJ Os01g0109700 protein (Fragment) OS=Oryza sativa subsp. japonica GN=Os01g0109700 PE=4 SV=1	P	P	P	P	P	P	FALSE	8.53949	8.57958	8.31114	9.12838	8.91732	8.81769	9.13682	9.02542	9.18135	8.79593	8.6339	8.58848	8.58958	8.48656	8.45469	8.27654	8.60471	8.39724	0.48	0.15	-0.45	-0.17	-0.07	1	1	1	1	1
Os.6597.2.S1_x_at	LOC_Os01g01960	LOC_Os01g01960.1	transcriptional repressor, putative, expressed	tr|Q0JRB9|Q0JRB9_ORYSJ Os01g0109700 protein (Fragment) OS=Oryza sativa subsp. japonica GN=Os01g0109700 PE=4 SV=1	P	P	A	A	A	A	FALSE	4.57421	3.55729	2.83325	3.00457	2.78047	3.63817	2.51519	2.41745	2.84397	2.42651	2.42068	2.42339	2.47684	2.58517	2.43588	2.41745	2.48401	2.48084	NA	-0.49	-0.13	0.06	-0.07	NA	0.08	1	1	1
OsAffx.23086.1.S1_at	LOC_Os01g01970	LOC_Os01g01970.2	expressed protein	tr|C7IXD7|C7IXD7_ORYSJ Os01g0109750 protein OS=Oryza sativa subsp. japonica GN=Os01g0109750 PE=4 SV=1	P	P	P	P	P	P	FALSE	7.65016	7.40791	7.72373	7.61437	7.67338	7.96234	7.02154	7.31592	7.32323	7.22121	7.57161	7.45265	7.46392	7.34133	7.53437	7.3946	7.24413	7.32469	0.15	-0.53	0.19	0.03	-0.12	1	0.01	1	1	1
OsAffx.23086.1.S1_s_at	LOC_Os01g01970	LOC_Os01g01970.2	expressed protein	tr|C7IXD7|C7IXD7_ORYSJ Os01g0109750 protein OS=Oryza sativa subsp. japonica GN=Os01g0109750 PE=4 SV=1	P	P	P	P	P	P	FALSE	6.67667	6.57135	6.70168	6.0832	6.44808	6.58584	5.82235	6.16609	5.94857	5.68809	6.40627	5.89564	6.31213	6.22037	6.35052	6.17235	6.07123	6.10671	-0.29	-0.4	0.03	0.27	-0.16	1	1	1	1	1
Os.1637.1.S1_at	LOC_Os01g02020	LOC_Os01g02020.1	acetyl-CoA acetyltransferase, cytosolic, putative, expressed	tr|Q9ASK5|Q9ASK5_ORYSJ Os01g0110400 protein OS=Oryza sativa subsp. japonica GN=P0439B06.9 PE=2 SV=1	P	P	P	P	P	P	FALSE	11.3892	11.1848	11.2344	10.3781	10.5283	10.7419	9.75929	9.64241	9.57232	9.88868	9.4961	9.65707	9.47438	9.71216	9.50608	9.35924	9.17095	9.43098	-0.71	-0.9	0.02	-0.11	-0.25	0.04	0	1	1	1
Os.11832.1.S1_at	LOC_Os01g02040	LOC_Os01g02040.1	retrotransposon protein, putative, unclassified, expressed	tr|Q9ASK4|Q9ASK4_ORYSJ Os01g0110500 protein OS=Oryza sativa subsp. japonica GN=P0439B06.10 PE=2 SV=1	P	P	P	P	P	P	FALSE	5.69609	5.24334	5.90598	7.17608	6.98422	7.02544	7.00724	6.76377	6.46118	7.25974	7.03005	6.65533	7.15655	7.10478	6.8961	7.22756	7.01344	6.99101	1.4	-0.31	0.24	0.07	0.02	0	1	1	1	1
Os.49998.1.S1_at	LOC_Os01g02050	LOC_Os01g02050.1	phosphoenolpyruvate carboxylase, putative, expressed	tr|Q657S3|Q657S3_ORYSJ Os01g0110700 protein OS=Oryza sativa subsp. japonica GN=P0439B06.13 PE=3 SV=1	P	P	P	P	P	P	FALSE	4.30061	4.64829	4.118	4.38295	4.43549	3.59902	6.58283	6.16666	5.84981	6.83116	6.69919	6.83067	6.79066	6.68367	6.52182	6.1973	6.44223	7.09319	-0.42	2.01	0.61	-0.2	-0.02	1	0	0	1	1
Os.12560.1.S1_s_at	LOC_Os01g02060	LOC_Os01g02060.1	TOO MANY MOUTHS precursor, putative, expressed	tr|Q657S8|Q657S8_ORYSJ Os01g0110800 protein OS=Oryza sativa subsp. japonica GN=P0439B06.16 PE=2 SV=1	P	P	P	P	P	P	FALSE	4.03833	4.93985	4.65457	10.4337	10.0488	9.50337	9.96302	9.89101	9.79463	8.76068	8.88095	9.13485	8.83449	9.00075	8.48249	8.4311	8.5779	8.75059	5.58	-0.11	-0.96	-0.17	-0.19	0	1	0	1	1
Os.1644.1.S1_at	LOC_Os01g02090	LOC_Os01g02090.1	expressed protein	tr|Q657T0|Q657T0_ORYSJ Os01g0111200 protein OS=Oryza sativa subsp. japonica GN=P0439B06.21 PE=4 SV=1	P	P	P	P	P	P	FALSE	9.72947	9.68339	9.56147	9.19991	8.9467	8.98257	8.96066	9.04816	8.91171	8.79939	8.74304	8.73456	8.77416	8.812	8.80484	8.84319	9.00018	8.862	-0.62	-0.08	-0.21	0.03	0.1	0.84	1	1	1	1
Os.35391.1.S1_at	LOC_Os01g02100	LOC_Os01g02100.2	transposon protein, putative, unclassified, expressed	tr|Q0JRB0|Q0JRB0_ORYSJ Os01g0111400 protein OS=Oryza sativa subsp. japonica GN=Os01g0111400 PE=2 SV=1	P	P	P	P	P	P	FALSE	3.06941	4.4386	3.46529	5.24708	4.3896	4.63545	5.88606	5.69733	5.70344	5.26459	5.21722	5.79754	5.11799	5.69524	5.14315	4.8622	5.21042	5.23545	1.3	0.91	-0.31	-0.11	-0.25	0	0	1	1	1
Os.35391.2.S1_x_at	LOC_Os01g02100	LOC_Os01g02100.2	transposon protein, putative, unclassified, expressed	tr|Q0JRB0|Q0JRB0_ORYSJ Os01g0111400 protein OS=Oryza sativa subsp. japonica GN=Os01g0111400 PE=2 SV=1	A	A	P	P	P	P	FALSE	5.11542	4.93875	5.33022	6.48925	5.91884	5.56952	6.86148	6.95391	6.81346	6.53152	6.59323	6.76704	6.14395	6.37146	6.32298	6.18317	6.0929	6.31999	0.83	0.89	-0.22	-0.38	-0.09	0	0	1	1	1
Os.30617.1.S1_at	LOC_Os01g02110	LOC_Os01g02110.1	helix-loop-helix DNA-binding domain containing protein, expressed	tr|Q0JRA9|Q0JRA9_ORYSJ BHLH transcription factor OS=Oryza sativa subsp. japonica GN=Os01g0111500 PE=2 SV=1	P	P	P	P	P	P	TRUE	3.26362	3.47135	2.61365	4.77361	4.34667	4.69684	5.77547	5.84756	5.54528	6.79151	7.0477	6.02825	7.08122	6.74834	6.79114	5.37892	5.40966	5.72461	1.45	1.04	0.96	0.28	-1.38	0	0	0	1	0
Os.29115.1.S1_at	LOC_Os01g02120	LOC_Os01g02120.1	osMFT2 MFT-Like2 homologous to Mother of FT and TFL1 gene; contains Pfam profile PF01161: Phosphatidylethanolamine-binding protein, expressed	tr|Q9ASJ1|Q9ASJ1_ORYSJ Os01g0111600 protein OS=Oryza sativa subsp. japonica GN=P0439B06.26 PE=2 SV=1	P	P	P	P	P	P	FALSE	12.9067	12.8935	12.9108	12.528	12.6394	12.5583	11.7514	11.6032	11.6694	10.6593	10.6837	11.4461	10.3085	10.6112	10.4573	8.68702	8.93385	9.62478	-0.32	-0.91	-0.74	-0.48	-1.38	1	0	0	1	0
Os.1652.1.S1_at	LOC_Os01g02139	LOC_Os01g02139.1	expressed protein	tr|Q9ASI8|Q9ASI8_ORYSJ Os01g0111800 protein OS=Oryza sativa subsp. japonica GN=P0439B06.28 PE=4 SV=1	P	P	P	P	P	P	FALSE	6.79236	6.75817	7.20468	7.14757	7.11332	6.95081	7.28097	7.26719	7.45283	7.40715	7.79694	7.35073	7.88242	7.75361	7.83681	8.12682	8.0341	8.27511	0.17	0.27	0.15	0.33	0.33	1	1	1	1	1
Os.1653.1.S1_at	LOC_Os01g02150	LOC_Os01g02150.1	sulfated surface glycoprotein 185 precursor, putative, expressed	tr|Q657G1|Q657G1_ORYSJ Os01g0111900 protein OS=Oryza sativa subsp. japonica GN=OSJNBb0032H19.3 PE=2 SV=1	P	P	P	P	P	P	FALSE	8.09794	8.38272	8.29819	8.35083	8.40318	8.11508	9.26445	9.17177	9.09231	9.88727	10.0071	9.64359	10.3884	10.2429	9.98443	10.8675	10.6186	10.8055	0.02	0.9	0.67	0.36	0.58	1	0	0	1	0.01
OsAffx.350.1.S1_s_at	LOC_Os01g02160	LOC_Os01g02160.1	hydroxyproline-rich glycoprotein family protein, putative, expressed	tr|Q9ASI5|Q9ASI5_ORYSJ Os01g0112000 protein OS=Oryza sativa subsp. japonica GN=P0439B06.31 PE=2 SV=1	A	P	P	P	P	P	FALSE	3.3202	4.32215	4.13018	7.62518	7.51312	6.51746	9.46876	9.39106	9.18756	9.33244	9.71227	9.58913	9.52973	9.39094	9.39296	9.03968	8.87956	9.41848	NA	NA	0.19	-0.12	-0.3	NA	NA	1	1	1
Os.53043.1.S1_at	LOC_Os01g02170	LOC_Os01g02170.1	expressed protein	tr|Q0JRA3|Q0JRA3_ORYSJ Os01g0112100 protein OS=Oryza sativa subsp. japonica GN=Os01g0112100 PE=2 SV=1	P	P	P	P	P	P	FALSE	6.11337	6.78058	6.58743	7.87093	7.77788	7.87303	8.81905	8.84148	8.80179	8.17993	8.55229	8.62984	8.44588	8.37642	8.45919	7.74385	8.279	8.49511	1.19	0.97	-0.36	-0.03	-0.26	0	0	1	1	1
Os.53043.1.S1_x_at	LOC_Os01g02170	LOC_Os01g02170.1	expressed protein	tr|Q0JRA3|Q0JRA3_ORYSJ Os01g0112100 protein OS=Oryza sativa subsp. japonica GN=Os01g0112100 PE=2 SV=1	P	P	P	P	P	P	FALSE	4.8864	5.70339	5.74625	6.46618	6.59133	6.59791	7.32822	7.55383	7.27876	6.86269	7.16011	7.25923	7.01299	7.05007	6.97002	6.29943	6.63535	6.70771	1.09	0.85	-0.32	-0.05	-0.47	0	0	1	1	1
Os.37685.1.A1_at	LOC_Os01g02180	LOC_Os01g02180.2	expressed protein	tr|Q75M27|Q75M27_ORYSJ Os05g0103700 protein OS=Oryza sativa subsp. japonica GN=P0668H12.10 PE=2 SV=1	P	P	P	P	P	P	FALSE	8.82408	9.53836	9.13429	8.32103	8.48519	8.64821	8.1563	8.14791	8.46834	7.79959	8.39432	8.12159	8.2028	7.89136	7.97295	7.3114	7.69475	8.0801	-0.74	-0.23	-0.14	-0.08	-0.31	0.01	1	1	1	1
Os.1660.1.S1_at	LOC_Os01g02200	LOC_Os01g02200.1	armadillo/beta-catenin repeat family protein, putative, expressed	tr|Q9ASI0|Q9ASI0_ORYSJ Putative arm repeat-containing protein OS=Oryza sativa subsp. japonica GN=P0439B06.36 PE=4 SV=1	P	P	P	P	P	P	FALSE	9.61576	9.76357	9.61785	7.5093	7.81953	8.11686	6.33286	6.04063	6.32149	5.43765	5.64823	5.7965	5.30653	5.55197	5.68451	5.18976	5.27174	5.51445	-1.83	-1.59	-0.61	-0.09	-0.15	0	0	0	1	1
Os.1978.1.S1_at	LOC_Os01g02290	LOC_Os01g02290.1	Ser/Thr receptor-like kinase, putative, expressed	tr|Q94E34|Q94E34_ORYSJ Os01g0113200 protein OS=Oryza sativa subsp. japonica GN=OSJNBb0032H19.27 PE=3 SV=1	P	P	P	P	P	P	FALSE	3.65644	3.46853	3.65644	5.31377	4.53515	5.07322	5.79724	5.38723	5.22251	4.46035	4.28774	4.62105	5.17039	4.5699	4.03024	4.19848	3.71808	3.79772	1.36	0.42	-0.96	0.14	-0.65	0	1	0	1	0
Os.27046.1.S1_at	LOC_Os01g02300	LOC_Os01g02300.1	receptor kinase ORK10, putative, expressed	tr|Q657F3|Q657F3_ORYSJ Os01g0113300 protein OS=Oryza sativa subsp. japonica GN=OSJNBb0032H19.28 PE=2 SV=1	A	P	P	P	P	A	FALSE	3.31135	2.45066	2.72752	3.87471	3.68006	3.41626	4.38904	3.59958	3.31135	3.89187	3.31135	3.31135	3.31298	3.31135	3.31327	3.31135	2.55337	2.73907	0.66	NA	NA	-0.03	-0.4	0.21	NA	NA	1	1
Os.27046.2.S1_x_at	LOC_Os01g02300	LOC_Os01g02300.1	receptor kinase ORK10, putative, expressed	tr|Q657F3|Q657F3_ORYSJ Os01g0113300 protein OS=Oryza sativa subsp. japonica GN=OSJNBb0032H19.28 PE=2 SV=1	A	P	P	P	P	A	FALSE	2.33539	2.70242	2.70242	3.40184	3.36441	3.76938	4.11279	3.738	3.30662	3.1244	3.16643	3.04654	3.43444	3.11005	3.12441	3.03871	3.00081	3.06534	0.74	0.27	-0.6	0.14	-0.21	0.01	1	0	1	1
Os.34013.1.S1_at	LOC_Os01g02320	LOC_Os01g02320.1	protein kinase domain containing protein, expressed	tr|Q656W5|Q656W5_ORYSJ Os01g0113400 protein OS=Oryza sativa subsp. japonica GN=OJ1212_B09.3 PE=3 SV=1	P	P	P	P	P	P	FALSE	5.68529	5.73919	5.65119	4.77248	4.78985	5.0491	5.17451	5.08383	5.20675	5.07015	5.00185	4.78617	4.77417	4.47564	4.73559	4.41704	4.58184	4.81051	-0.8	0.25	-0.21	-0.28	-0.02	0	1	1	1	1
Os.37621.2.S1_at	LOC_Os01g02334	LOC_Os01g02334.1	expressed protein	tr|Q0JR92|Q0JR92_ORYSJ Os01g0113600 protein OS=Oryza sativa subsp. japonica GN=Os01g0113600 PE=4 SV=1	P	P	P	P	P	P	FALSE	7.41144	7.56437	7.63472	6.91048	6.94689	6.88073	6.66688	6.86383	6.87215	7.14003	7.42953	7.10338	7.0508	7.06515	7.3756	6.84662	7.19657	6.91771	-0.65	-0.14	0.43	-0.07	-0.19	0.25	1	1	1	1
Os.37621.3.S1_at	LOC_Os01g02334	LOC_Os01g02334.1	expressed protein	tr|Q0JR92|Q0JR92_ORYSJ Os01g0113600 protein OS=Oryza sativa subsp. japonica GN=Os01g0113600 PE=4 SV=1	A	P	P	P	P	P	FALSE	2.86557	2.97145	2.86746	7.06139	6.70915	7.1613	6.21156	5.93988	5.63505	4.73086	4.67764	5.20564	4.94613	4.30457	4.38988	3.99512	3.29995	3.40043	3.37	-1.04	-0.95	-0.29	-0.94	0	0	0	1	0
Os.40177.1.S1_at	LOC_Os01g02350	LOC_Os01g02350.1	receptor-like kinase ARK1AS, putative, expressed	tr|Q9FE99|Q9FE99_ORYSJ Os01g0116200 protein OS=Oryza sativa subsp. japonica GN=P0698G03.16 PE=2 SV=1	P	P	P	P	P	P	FALSE	5.03854	4.6027	4.6449	5.96548	5.65711	5.48588	7.32656	7.33981	7.23771	7.52212	7.95693	7.64713	8.04683	7.619	7.68754	7.52032	7.61991	7.82308	0.57	1.54	0.37	0.07	-0.07	1	0	1	1	1
Os.45539.1.S1_at	LOC_Os01g02360	LOC_Os01g02360.1	resistance-related receptor-like kinase, putative, expressed	tr|Q9ARM8|Q9ARM8_ORYSJ Os01g0113800 protein OS=Oryza sativa subsp. japonica GN=OJ1212_B09.8 PE=2 SV=1	P	P	P	P	P	P	FALSE	3.08194	4.09347	3.21595	4.79061	4.16108	4.28615	5.39499	5.22454	5.1802	4.94326	5.17841	4.78239	5.13886	4.83051	5.40497	4.82948	4.93413	5.35191	1.14	0.75	-0.25	0.18	-0.08	0	0	1	1	1
Os.1849.1.S1_at	LOC_Os01g02390	LOC_Os01g02390.1	protein kinase domain containing protein, expressed	tr|Q656W0|Q656W0_ORYSJ Os01g0114100 protein OS=Oryza sativa subsp. japonica GN=OJ1212_B09.13 PE=2 SV=1	P	P	P	P	P	P	FALSE	5.718	4.97726	4.85933	6.70387	6.16533	6.11683	6.82085	6.60126	6.45391	6.33717	6.27651	6.36438	6.12697	6.34494	6.11092	5.98633	6.27396	6.11897	1.07	0.28	-0.3	-0.15	-0.09	0	1	1	1	1
Os.1977.1.S1_a_at	LOC_Os01g02400	LOC_Os01g02400.1	protein kinase domain containing protein, expressed	tr|Q9FTF3|Q9FTF3_ORYSJ Os01g0115600 protein OS=Oryza sativa subsp. japonica GN=P0463F06.25 PE=3 SV=1	A	P	P	P	P	A	FALSE	3.21342	3.44307	3.0947	3.71153	3.53206	3.56477	4.16306	3.99231	3.81139	3.32129	3.53206	3.66876	3.59947	3.53206	3.53153	3.21342	3.53206	3.49272	0.21	0.25	-0.35	0.01	-0.11	1	1	1	1	1
Os.50240.1.S1_at	LOC_Os01g02590	LOC_Os01g02590.1	receptor-like kinase, putative, expressed	tr|Q7F7M1|Q7F7M1_ORYSJ Putative rust resistance kinase Lr10 OS=Oryza sativa subsp. japonica GN=P0698G03.3 PE=3 SV=1	A	A	A	P	A	A	FALSE	2.33981	2.33981	2.33981	2.33981	2.33981	2.33981	2.33981	2.33981	2.33981	2.3405	2.37999	2.63016	2.33981	2.33981	2.38807	2.33996	2.34772	2.44513	-0.1	-0.03	0.05	-0.06	0.01	1	1	1	1	1
Os.35772.1.S1_at	LOC_Os01g02830	LOC_Os01g02830.1	receptor-like kinase ARK1AS, putative, expressed	tr|Q5ZE92|Q5ZE92_ORYSJ Os01g0117600 protein OS=Oryza sativa subsp. japonica GN=P0698G03.37 PE=3 SV=1	A	A	A	A	P	P	TRUE	2.3365	2.3365	2.3365	2.3365	2.3365	2.33564	2.3365	2.3365	2.3365	2.42842	2.33945	2.3365	2.51729	2.3365	2.67998	2.61822	2.3365	2.47152	-0.18	0.04	0.02	0.1	-0.13	1	1	1	1	1
Os.45510.1.S1_at	LOC_Os01g02860	LOC_Os01g02860.1	expressed protein	tr|C7IXI2|C7IXI2_ORYSJ Os01g0117850 protein OS=Oryza sativa subsp. japonica GN=Os01g0117850 PE=4 SV=1	A	A	A	P	A	A	FALSE	2.33609	2.33609	3.13449	2.33609	2.33609	2.33609	2.33609	2.33609	2.39155	2.60294	2.33609	2.33609	2.33539	2.35492	2.36521	2.33609	2.33609	2.33609	-0.16	0.01	0.08	-0.09	-0.02	1	1	1	1	1
Os.15390.1.S1_s_at	LOC_Os01g02870	LOC_Os01g02870.1	auxin-induced protein 5NG4, putative, expressed	tr|Q9FTZ6|Q9FTZ6_ORYSJ Os01g0117900 protein OS=Oryza sativa subsp. japonica GN=P0698G03.41 PE=2 SV=1	P	A	A	P	P	P	FALSE	4.77715	3.95171	3.23722	2.47348	3.23722	3.22651	2.71378	3.3942	3.23722	5.18966	4.93528	3.58939	5.45287	5.01462	5.24069	6.63206	7.19229	6.651	-1.1	0.17	NA	NA	1.57	0	1	NA	NA	0
Os.1981.1.S1_at	LOC_Os01g02880	LOC_Os01g02880.1	fructose-bisphospate aldolase isozyme, putative, expressed	tr|Q94JJ0|Q94JJ0_ORYSJ Fructose-bisphosphate aldolase OS=Oryza sativa subsp. japonica GN=P0494A10.15 PE=2 SV=1	P	P	P	P	P	P	FALSE	9.67165	9.77457	9.6844	9.72436	9.61855	9.58995	10.7851	10.6954	10.5683	11.0665	11.0996	11.0677	11.2331	11.1038	11.1525	11.3146	11.2028	11.1708	-0.03	1.03	0.4	0.08	0.07	1	0	1	1	1
Os.45507.1.S1_at	LOC_Os01g02884	LOC_Os01g02884.1	ATP-dependent RNA helicase DHX36, putative, expressed	tr|Q5ZEC6|Q5ZEC6_ORYSJ Putative DEAD/H box polypeptide 36 protein OS=Oryza sativa subsp. japonica GN=P0494A10.16 PE=4 SV=1	P	P	P	P	P	P	FALSE	8.27589	7.78544	7.83723	7.70158	7.16799	7.21973	7.69318	7.79166	7.7303	7.10603	7.16391	7.21255	6.885	6.76371	7.25939	6.56217	6.73068	6.9545	-0.55	0.37	-0.57	-0.2	-0.22	1	1	0.02	1	1
Os.52233.1.S1_at	LOC_Os01g02890	LOC_Os01g02890.1	phosphatidylserine synthase, putative, expressed	tr|Q6I628|Q6I628_ORYSJ Os05g0554400 protein OS=Oryza sativa subsp. japonica GN=OJ1263_E10.9 PE=4 SV=1	A	A	P	P	P	P	FALSE	2.59538	2.60127	2.33539	2.91843	2.94601	3.06577	5.68858	5.61334	4.77719	7.59879	7.01351	6.23794	7.42267	7.37259	7.29148	7.52502	7.61973	7.41469	0.53	NA	NA	NA	0.17	1	NA	NA	NA	1
Os.1054.1.A1_at	LOC_Os01g02900	LOC_Os01g02900.1	glycosyltransferase, putative, expressed	tr|Q5ZDT6|Q5ZDT6_ORYSJ Putative HGA6 OS=Oryza sativa subsp. japonica GN=P0698A04.7 PE=4 SV=1	A	A	A	P	P	P	TRUE	2.33539	2.33539	2.47454	2.33539	2.33539	2.33539	2.82754	2.93825	2.40891	6.10227	6.05195	4.13929	6.96982	6.72534	6.7527	7.81608	7.85744	7.6857	-0.01	0.52	NA	NA	0.98	1	0.02	NA	NA	0
Os.34721.1.S1_at	LOC_Os01g02920	LOC_Os01g02920.1	glycosyltransferase protein, putative, expressed	tr|Q9FTE2|Q9FTE2_ORYSJ Os01g0118700 protein OS=Oryza sativa subsp. japonica GN=P0698A04.10 PE=2 SV=1	P	P	P	P	P	P	FALSE	6.6277	6.49042	6.83045	9.17166	8.93547	8.68732	8.94021	8.99792	8.77301	8.65994	8.8586	8.72195	9.04762	9.05765	8.84234	9.39128	9.37051	9.46086	2.23	-0.04	-0.15	0.22	0.41	0	1	1	1	1
Os.32123.1.S1_at	LOC_Os01g02930	LOC_Os01g02930.1	glycosyltransferase protein, putative, expressed	tr|Q9FTE0|Q9FTE0_ORYSJ Os01g0119000 protein OS=Oryza sativa subsp. japonica GN=P0698A04.12 PE=2 SV=1	A	P	P	P	P	P	FALSE	4.00933	3.51632	4.32904	7.52679	6.91339	6.46744	7.66616	7.85719	7.31472	8.54975	8.58991	7.6733	9.249	8.8628	8.97523	9.80253	10.0274	9.70993	NA	NA	0.66	0.78	0.79	NA	NA	0	0	0
Os.11246.1.S1_at	LOC_Os01g02940	LOC_Os01g02940.2	glycosyltransferase protein, putative, expressed	tr|Q5ZDT4|Q5ZDT4_ORYSJ Putative HGA6 OS=Oryza sativa subsp. japonica GN=P0698A04.14 PE=4 SV=1	P	P	P	P	P	P	FALSE	4.75455	5.86823	5.36509	7.70221	7.51294	7.21337	9.07227	9.16492	8.872	9.63283	9.62488	9.21188	9.78058	9.60831	9.4676	9.65051	9.46171	9.78955	2.12	1.56	0.45	0.13	0.02	0	0	1	1	1
Os.32335.1.S1_at	LOC_Os01g02960	LOC_Os01g02960.1	expressed protein	tr|Q5ZDT0|Q5ZDT0_ORYSJ Os01g0119500 protein OS=Oryza sativa subsp. japonica GN=P0698A04.18 PE=2 SV=1	P	P	P	P	P	P	FALSE	5.94223	6.14254	6.57207	7.29346	7.30393	7.17508	7.09733	7.15885	7.17837	6.91916	7.23679	7.02431	7.15361	7.34492	7.32013	7.11872	7.29266	7.30906	1.05	-0.12	-0.08	0.2	-0.02	0	1	1	1	1
Os.1070.1.S1_at	LOC_Os01g03020	LOC_Os01g03020.1	tRNA synthetase class I, putative, expressed	tr|Q5ZDS6|Q5ZDS6_ORYSJ Putative leucyl-tRNA synthetase OS=Oryza sativa subsp. japonica GN=P0698A04.32 PE=3 SV=1	P	A	P	A	A	P	FALSE	5.07135	3.72473	3.32717	3.00988	2.73494	2.66709	2.77161	3.2689	2.95784	3.15922	2.38356	2.68184	2.73494	2.73094	2.60246	3.18749	2.68184	2.77963	NA	0.22	-0.21	-0.07	0.15	NA	1	1	1	1
Os.38065.1.S1_at	LOC_Os01g03030	LOC_Os01g03030.1	alanyl-tRNA synthetase, putative, expressed	tr|Q5ZDT9|Q5ZDT9_ORYSJ Os01g0120400 protein OS=Oryza sativa subsp. japonica GN=P0698A04.33 PE=2 SV=1	P	P	P	P	P	P	FALSE	8.68153	8.91097	8.93698	7.88129	8.27525	8.15327	7.39028	7.69643	7.88029	6.744	7.09	7.04581	6.55916	6.72421	7.15669	6.49117	6.57237	6.22694	-0.74	-0.43	-0.72	-0.15	-0.35	0.01	1	0	1	1
Os.1071.1.S1_at	LOC_Os01g03040	LOC_Os01g03040.1	expressed protein	tr|Q9LGP4|Q9LGP4_ORYSJ Os01g0120500 protein OS=Oryza sativa subsp. japonica GN=P0684C01.2 PE=4 SV=2	P	P	P	P	P	P	FALSE	3.4253	3.4253	3.4253	3.4253	3.4253	3.4253	3.45283	3.4253	3.4253	3.55744	3.55073	3.4253	3.45178	3.68006	3.42964	3.75595	3.4253	3.32372	-0.03	0.02	0.07	0.03	-0.04	1	1	1	1	1
Os.54619.1.S1_at	LOC_Os01g03050	LOC_Os01g03050.1	fruit protein PKIWI502, putative, expressed	tr|Q6Z6B5|Q6Z6B5_ORYSJ Os02g0328300 protein OS=Oryza sativa subsp. japonica GN=P0622F08.20 PE=2 SV=1	P	P	P	P	P	P	FALSE	7.60689	7.72072	8.08197	7.90671	8.00334	8.00456	7.26067	7.40833	7.472	6.04805	6.28733	6.47905	6.245	5.74484	6.10695	5.81808	5.83121	6.04655	0.19	-0.57	-1.11	-0.23	-0.15	1	0	0	1	1
Os.12185.1.S1_at	LOC_Os01g03060	LOC_Os01g03060.3	splicing factor, putative, expressed	tr|Q9LGP3|Q9LGP3_ORYSJ Os01g0120700 protein OS=Oryza sativa subsp. japonica GN=P0684C01.4 PE=2 SV=2	P	P	P	P	P	P	FALSE	10.3432	10.4012	10.3771	9.46286	9.55062	9.72802	8.49124	8.60174	8.51844	8.57911	8.60459	8.53166	8.54495	8.45566	8.41686	8.48385	8.25993	8.32709	-0.8	-1.04	0.04	-0.1	-0.12	0	0	1	1	1
Os.28076.1.S1_at	LOC_Os01g03070	LOC_Os01g03070.1	transposon protein, putative, unclassified, expressed	tr|Q5ZEN1|Q5ZEN1_ORYSJ Os01g0120800 protein OS=Oryza sativa subsp. japonica GN=P0684C01.5-1 PE=4 SV=1	P	P	P	P	P	P	FALSE	8.56188	8.81655	7.85471	8.54513	8.31561	8.66663	8.98321	8.85334	9.02336	9.24554	8.90486	8.91982	9.10813	9.06886	8.81732	8.81875	8.85483	8.93217	0.09	0.42	0.09	-0.04	-0.15	1	1	1	1	1
Os.28076.1.S2_at	LOC_Os01g03070	LOC_Os01g03070.1	transposon protein, putative, unclassified, expressed	tr|Q5ZEN1|Q5ZEN1_ORYSJ Os01g0120800 protein OS=Oryza sativa subsp. japonica GN=P0684C01.5-1 PE=4 SV=1	P	P	P	P	P	P	FALSE	10.0469	10.2366	9.9981	10.3716	10.1894	10.2761	10.6536	10.7784	10.7355	10.8438	10.6923	10.8001	10.6752	10.7918	10.6998	10.4425	10.6362	10.6574	0.18	0.44	0.06	-0.06	-0.14	1	0.68	1	1	1
Os.56995.1.S1_at	LOC_Os01g03080	LOC_Os01g03080.1	expressed protein	tr|Q5ZEM4|Q5ZEM4_ORYSJ Os01g0120900 protein OS=Oryza sativa subsp. japonica GN=P0684C01.6 PE=4 SV=1	A	P	A	A	A	A	FALSE	2.90351	2.33539	3.01227	6.07731	5.75997	5.76661	4.89369	4.52726	4.82539	4.50064	4.79442	4.52726	4.44852	4.72298	4.57665	4.06528	4.52726	4.58505	3.14	-1.13	-0.14	-0.02	-0.2	0	0	1	1	1
Os.49076.1.S1_at	LOC_Os01g03110	LOC_Os01g03110.1	expressed protein	tr|Q5ZEM2|Q5ZEM2_ORYSJ Os01g0121300 protein OS=Oryza sativa subsp. japonica GN=P0684C01.11 PE=4 SV=1	P	P	P	P	P	P	FALSE	9.08982	8.9391	9.02851	7.84891	7.88589	7.91892	6.65994	6.85381	6.91366	6.15322	6.15683	6.55687	5.83811	5.82858	6.09806	5.3942	5.68664	5.8597	-1.14	-1.07	-0.53	-0.39	-0.27	0	0	0.14	1	1
Os.55272.1.S1_at	LOC_Os01g03130	LOC_Os01g03130.1	expressed protein	tr|Q5ZD49|Q5ZD49_ORYSJ Os01g0121500 protein OS=Oryza sativa subsp. japonica GN=P0445D12.2 PE=4 SV=1	A	P	P	P	P	P	FALSE	2.33539	2.33539	2.35615	4.86504	4.40446	4.01015	3.71914	2.70881	3.04921	4.77646	3.73647	2.95506	5.57209	3.09689	3.04872	6.4822	4.10553	4.38222	2.16	NA	NA	NA	NA	0	NA	NA	NA	NA
OsAffx.23070.1.S1_at	LOC_Os01g03130	LOC_Os01g03130.1	expressed protein	tr|Q5ZD49|Q5ZD49_ORYSJ Os01g0121500 protein OS=Oryza sativa subsp. japonica GN=P0445D12.2 PE=4 SV=1	A	P	P	P	P	P	FALSE	2.46605	2.46605	2.46605	3.0012	3.19885	2.79965	2.38858	2.46605	2.43973	2.50698	2.54299	2.39906	3.1399	2.39906	2.46605	3.46653	2.46605	2.46605	0.74	-0.76	0.03	NA	NA	0.01	0	1	NA	NA
Os.1182.1.S1_x_at	LOC_Os01g03144	LOC_Os01g03144.1	white-brown complex homolog protein 7, putative, expressed	tr|Q9ARU4|Q9ARU4_ORYSJ Os01g0121700 protein OS=Oryza sativa subsp. japonica GN=P0445D12.4 PE=2 SV=1	A	P	P	P	P	P	TRUE	2.45128	2.41355	2.45881	2.61814	2.42121	2.36688	2.74702	2.42319	2.41553	4.88486	3.89431	3.00091	5.58035	3.56164	3.53504	6.68531	5.15665	4.27232	0.01	0.02	NA	NA	NA	1	1	NA	NA	NA
Os.45486.1.S1_x_at	LOC_Os01g03144	LOC_Os01g03144.1	white-brown complex homolog protein 7, putative, expressed	tr|Q9ARU4|Q9ARU4_ORYSJ Os01g0121700 protein OS=Oryza sativa subsp. japonica GN=P0445D12.4 PE=2 SV=1	A	P	P	P	P	P	TRUE	4.65653	4.6811	4.65653	4.0017	3.82921	4.13791	4.24009	3.6872	3.68536	4.81438	4.65698	4.50672	4.96931	4.65653	4.97746	5.63329	5.1028	5.22361	-0.73	-0.18	0.83	0.29	0.46	0.01	1	0	1	1
Os.6520.1.S1_at	LOC_Os01g03160	LOC_Os01g03160.1	xylosyltransferase, putative, expressed	tr|Q9ARU3|Q9ARU3_ORYSJ Os01g0121800 protein OS=Oryza sativa subsp. japonica GN=P0445D12.5 PE=2 SV=1	P	P	P	P	P	P	FALSE	7.80084	7.50275	7.65593	8.996	8.79408	8.79239	8.56339	8.38693	8.57052	8.00189	7.95782	8.11993	8.13008	7.91432	7.95967	8.27435	8.25027	8.36619	1.22	-0.36	-0.48	-0.02	0.29	0	1	0.95	1	1
Os.30032.1.S1_at	LOC_Os01g03180	LOC_Os01g03180.1	retrotransposon protein, putative, unclassified, expressed	tr|Q5ZD47|Q5ZD47_ORYSJ Os01g0122000 protein OS=Oryza sativa subsp. japonica GN=P0445D12.8 PE=4 SV=1	P	P	P	P	P	P	TRUE	2.52077	3.70961	3.86077	4.08961	3.98236	4.19681	3.99346	4.4013	4.14362	4.65924	5.26851	4.39589	4.74354	4.91072	5.02715	4.64414	4.56141	5.09511	0.33	0.08	0.49	0.09	-0.1	1	1	0.69	1	1
Os.31540.1.S1_at	LOC_Os01g03190	LOC_Os01g03190.1	expressed protein	tr|Q9ART8|Q9ART8_ORYSJ Os01g0122200 protein OS=Oryza sativa subsp. japonica GN=P0445D12.10 PE=2 SV=1	A	P	P	P	P	P	FALSE	2.74168	2.50008	2.41639	2.75715	2.40051	2.97173	3.04357	3.14619	2.97173	2.97173	3.23194	2.97173	3.04315	3.00148	2.98563	2.97173	2.97173	3.24633	0.13	0.31	-0.03	-0.05	0.04	1	1	1	1	1
Os.32459.1.S1_at	LOC_Os01g03310	LOC_Os01g03310.1	BBTI1 - Bowman-Birk type bran trypsin inhibitor precursor, expressed	tr|Q0JR29|Q0JR29_ORYSJ Os01g0123900 protein OS=Oryza sativa subsp. japonica GN=Os01g0123900 PE=2 SV=1	P	A	P	P	P	P	TRUE	2.36166	2.36166	2.55745	2.36249	2.36249	2.36249	2.43899	2.40209	2.39932	2.36249	2.36249	2.36249	2.5629	2.36249	2.85197	2.67421	2.36166	3.17158	0	0.08	-0.07	0.31	0.1	1	1	1	1	1
Os.12713.1.S2_a_at	LOC_Os01g03320	LOC_Os01g03320.1	BBTI2 - Bowman-Birk type bran trypsin inhibitor precursor, expressed	tr|Q5ZCB1|Q5ZCB1_ORYSJ Os01g0124000 protein OS=Oryza sativa subsp. japonica GN=P0037C04.14 PE=2 SV=1	P	P	P	P	P	P	TRUE	6.76474	6.72429	6.94144	5.65786	5.33992	5.54871	6.66314	6.33114	6.34043	5.19377	5.88272	6.04538	4.82341	4.96641	5.73157	3.45692	3.8634	4.17018	-1.27	0.94	-0.79	-0.52	-1.3	0	0	0	0.63	0
Os.19472.1.S1_at	LOC_Os01g03330	LOC_Os01g03330.1	BBTI3 - Bowman-Birk type bran trypsin inhibitor precursor, expressed	tr|Q0JR27|Q0JR27_ORYSJ Os01g0124100 protein OS=Oryza sativa subsp. japonica GN=Os01g0124100 PE=2 SV=1	P	P	P	P	P	P	FALSE	5.74848	7.59152	5.9679	10.0925	9.72212	9.29446	11.7301	11.8197	11.4934	10.9582	11.4767	11.5999	11.3118	11.088	11.2959	10.6347	10.7206	10.7983	NA	1.98	-0.34	-0.12	-0.5	NA	0	1	1	0.43
Os.4653.1.S1_at	LOC_Os01g03340	LOC_Os01g03340.1	BBTI4 - Bowman-Birk type bran trypsin inhibitor precursor, expressed	tr|A5HEI2|A5HEI2_ORYSJ Bowman-Birk type proteinase inhibitor A OS=Oryza sativa subsp. japonica GN=pinA PE=2 SV=1	P	P	P	P	P	P	FALSE	11.4339	11.3493	11.2893	11.9742	11.8377	11.6928	12.9065	12.856	12.8206	12.8676	12.8039	12.9051	12.9709	12.967	12.8859	13.0652	13.0346	12.9531	0.49	1.03	0	0.07	0.09	1	0	1	1	1
Os.22594.1.S1_at	LOC_Os01g03390	LOC_Os01g03390.1	BBTI7 - Bowman-Birk type bran trypsin inhibitor precursor, expressed	tr|Q9AWV5|Q9AWV5_ORYSJ Putative Bowman Birk trypsin inhibitor OS=Oryza sativa subsp. japonica GN=P0044F08.5 PE=3 SV=1	P	A	P	P	P	P	TRUE	3.67324	4.56406	4.23548	2.79242	2.74176	2.55087	3.1449	3.50518	3.11475	3.20799	3.24136	3.06045	3.71225	2.79242	3.1389	4.33457	3.44063	4.40277	-1.45	0.44	-0.11	0.15	0.87	0	0.74	1	1	0
OsAffx.23101.2.S1_at	LOC_Os01g03480	LOC_Os01g03480.1	expressed protein	tr|C7IXI6|C7IXI6_ORYSJ Os01g0125500 protein (Fragment) OS=Oryza sativa subsp. japonica GN=Os01g0125500 PE=4 SV=1	A	A	P	A	A	A	TRUE	3.86459	3.47165	3.67263	4.45627	3.44178	3.47547	3.44178	3.46373	3.44178	3.44178	3.43706	3.43706	3.2542	3.40703	3.40815	3.44178	3.44178	3.44178	NA	NA	-0.06	-0.03	0.06	NA	NA	1	1	1
Os.962.1.S1_at	LOC_Os01g03490	LOC_Os01g03490.1	heavy-metal-associated domain-containing protein, putative, expressed	tr|Q9AWU8|Q9AWU8_ORYSJ Os01g0125600 protein OS=Oryza sativa subsp. japonica GN=P0044F08.14 PE=2 SV=1	P	P	P	P	P	P	FALSE	5.08143	5.52485	5.32129	6.08965	6.16097	6.19416	7.1181	7.41055	7.29743	7.18131	7.2449	7.10336	7.13342	7.14451	7.45803	7.613	7.40498	7.62486	0.81	1.12	-0.1	0.05	0.32	0	0	1	1	1
Os.45460.1.S1_at	LOC_Os01g03500	LOC_Os01g03500.1	expressed protein	tr|Q5ZCC0|Q5ZCC0_ORYSJ Os01g0125700 protein OS=Oryza sativa subsp. japonica GN=P0037C04.34 PE=2 SV=1	P	P	P	P	P	P	FALSE	8.15225	8.48083	8.48894	7.96742	7.97093	7.78281	7.88906	7.99715	7.78214	7.36347	7.76185	7.76185	7.45623	7.62182	7.53824	6.97178	6.95468	7.25605	-0.59	-0.02	-0.32	-0.03	-0.43	1	1	1	1	1
Os.19834.1.S1_at	LOC_Os01g03510	LOC_Os01g03510.1	WD domain, G-beta repeat domain containing protein, expressed	tr|Q9AWU6|Q9AWU6_ORYSJ Os01g0125800 protein OS=Oryza sativa subsp. japonica GN=P0044F08.16 PE=4 SV=1	P	P	P	P	P	P	FALSE	8.22324	7.89561	8.10042	8.44232	8.04856	8.1547	8.04948	8.21495	8.02844	7.76492	7.73737	7.81744	7.80211	7.73073	7.89097	7.97957	7.86113	7.94889	0.16	-0.12	-0.33	0.05	0.12	1	1	1	1	1
Os.965.1.S1_at	LOC_Os01g03520	LOC_Os01g03520.1	ubiquitin conjugating enzyme protein, putative, expressed	tr|Q5ZCB9|Q5ZCB9_ORYSJ Os01g0125900 protein OS=Oryza sativa subsp. japonica GN=P0037C04.36 PE=4 SV=1	P	P	P	P	P	P	FALSE	7.77683	7.73994	7.76586	7.89156	7.85364	7.90131	7.41724	7.27006	7.78898	7.07006	7.08896	7.30596	7.08648	7.02411	7.07448	7.13923	6.75224	7.14231	0.14	-0.39	-0.34	-0.1	-0.04	1	1	1	1	1
Os.965.2.S1_x_at	LOC_Os01g03520	LOC_Os01g03520.1	ubiquitin conjugating enzyme protein, putative, expressed	tr|Q5ZCB9|Q5ZCB9_ORYSJ Os01g0125900 protein OS=Oryza sativa subsp. japonica GN=P0037C04.36 PE=4 SV=1	P	P	P	P	P	P	FALSE	8.44081	8.15781	8.09443	8.56162	8.0625	8.46838	8.00977	7.74852	7.88849	7.41436	7.50755	7.61859	7.27263	7.45434	7.38611	7.15106	7.27716	7.41318	0.15	-0.48	-0.37	-0.15	-0.09	1	0.11	1	1	1
Os.23181.1.S1_at	LOC_Os01g03530	LOC_Os01g03530.1	multicopper oxidase domain containing protein, expressed	tr|Q9AWU4|Q9AWU4_ORYSJ Os01g0126100 protein OS=Oryza sativa subsp. japonica GN=P0044F08.18 PE=4 SV=1	A	A	A	A	P	P	FALSE	2.33708	2.38655	2.342	2.36066	2.33708	2.33539	2.38655	2.36297	2.33539	2.69733	2.57381	2.36297	3.70533	3.62622	3.06462	5.67588	5.18232	4.25162	-0.1	0.02	0.15	0.76	NA	1	1	1	0	NA
Os.31788.1.S1_at	LOC_Os01g03630	LOC_Os01g03630.1	multicopper oxidase domain containing protein, expressed	tr|Q5ZE00|Q5ZE00_ORYSJ Os01g0127000 protein OS=Oryza sativa subsp. japonica GN=P0409B08.15 PE=4 SV=1	A	A	P	P	P	P	FALSE	2.53578	2.72718	2.98061	2.61522	2.33539	2.58222	3.34115	3.35249	3.34001	3.72976	3.95448	3.35347	4.335	4.17227	3.80305	4.19634	3.35347	3.96438	-0.59	1.01	0.53	0.29	-0.25	1	0	0.14	1	1
Os.845.1.A1_at	LOC_Os01g03650	LOC_Os01g03650.1	sufB/sufD domain containing protein, putative, expressed	tr|Q5ZDZ8|Q5ZDZ8_ORYSJ Os01g0127300 protein OS=Oryza sativa subsp. japonica GN=P0409B08.19 PE=2 SV=1	P	P	P	P	P	P	FALSE	6.66501	6.54345	6.53473	6.7928	6.54339	6.53385	7.16578	7.00092	7.15521	6.97041	7.31968	7.12622	7.02209	6.94774	7.00268	7.00673	6.83126	7.43663	-0.15	0.44	0.02	-0.13	0.05	1	0.7	1	1	1
Os.845.2.A1_x_at	LOC_Os01g03650	LOC_Os01g03650.1	sufB/sufD domain containing protein, putative, expressed	tr|Q5ZDZ8|Q5ZDZ8_ORYSJ Os01g0127300 protein OS=Oryza sativa subsp. japonica GN=P0409B08.19 PE=2 SV=1	P	P	P	P	P	P	FALSE	5.58619	5.75216	5.24984	5.17334	5.2848	5.3077	5.33374	5.24342	5.18902	5.15501	5.1445	5.39012	5.1821	5.38165	5.26743	5.03486	4.91734	5.14106	-0.22	-0.02	-0.05	0.08	-0.27	1	1	1	1	1
Os.18008.1.S1_at	LOC_Os01g03660	LOC_Os01g03660.2	MYB family transcription factor, putative, expressed	tr|Q0JR11|Q0JR11_ORYSJ Os01g0127400 protein OS=Oryza sativa subsp. japonica GN=Os01g0127400 PE=4 SV=2	A	A	P	P	P	P	TRUE	2.47834	2.47834	2.55825	2.48278	2.43394	2.678	3.08976	3.60771	3.43135	3.64744	3.56439	3.39763	3.30422	2.94004	3.96904	3.48253	3.09812	3.24029	-0.13	0.71	0.16	-0.1	-0.16	1	0	1	1	1
Os.5045.1.S1_at	LOC_Os01g03680	LOC_Os01g03680.1	BBTI8 - Bowman-Birk type bran trypsin inhibitor precursor, expressed	tr|Q9FTR9|Q9FTR9_ORYSJ Os01g0127600 protein OS=Oryza sativa subsp. japonica GN=P0409B08.21 PE=2 SV=1	P	P	P	P	P	P	FALSE	11.0603	11.5855	11.4189	10.1181	10.4401	10.8187	10.9421	11.187	11.1903	11.5886	11.664	11.2912	11.7921	11.4565	11.9336	12.7435	12.3084	12.2312	-0.87	0.64	0.41	0.22	0.69	0	0	1	1	0
Os.53501.1.S1_at	LOC_Os01g03690	LOC_Os01g03690.1	TKL_IRAK_DUF26-lg.1 - DUF26 kinases have homology to DUF26 containing loci, expressed	tr|Q8H8P1|Q8H8P1_ORYSJ Putative receptor-like kinase, 5'-partial (Fragment) OS=Oryza sativa subsp. japonica GN=OSJNBa0057E11.25 PE=4 SV=1	A	P	A	A	A	A	FALSE	3.76736	2.50812	3.01735	3.61059	3.68683	3.42485	2.50812	2.50812	2.5302	2.48955	2.41852	2.50812	2.50812	2.50812	2.50812	2.50812	2.41852	2.50812	0.59	-0.94	-0.09	0.07	-0.03	1	0	1	1	1
Os.34778.1.S1_at	LOC_Os01g03710	LOC_Os01g03710.1	mannose-6-phosphate isomerase, putative, expressed	tr|Q9FTR6|Q9FTR6_ORYSJ Mannose-6-phosphate isomerase OS=Oryza sativa subsp. japonica GN=P0409B08.25 PE=2 SV=1	A	P	A	A	P	P	FALSE	4.00275	4.24176	4.6055	4.32633	4.44938	4.38208	4.23393	4.00922	4.14783	4.01014	4.19187	3.43837	4.26131	4.23784	4.46594	4.70693	4.58222	4.50071	0.15	-0.28	-0.22	0.42	0.3	1	1	1	1	1
Os.855.1.S1_at	LOC_Os01g03730	LOC_Os01g03730.1	nuclease PA3, putative, expressed	tr|Q9LGA5|Q9LGA5_ORYSJ Os01g0128200 protein OS=Oryza sativa subsp. japonica GN=P0408F06.1 PE=2 SV=1	A	P	P	P	P	P	FALSE	2.83009	2.37075	2.40433	3.02811	3.51062	2.88232	3.84132	4.16706	4.27282	4.85555	5.08142	4.61794	5.57447	5.4832	5.41681	8.30145	7.80023	7.77547	0.43	0.96	0.63	0.76	2.42	1	0	0	0	0
Os.53305.1.S1_at	LOC_Os01g03740	LOC_Os01g03740.1	nuclease PA3, putative, expressed	tr|Q0JR05|Q0JR05_ORYSJ Os01g0128100 protein OS=Oryza sativa subsp. japonica GN=Os01g0128100 PE=4 SV=1	A	P	P	P	P	P	FALSE	2.92701	2.99793	2.5599	3.03401	3.11087	3.07976	5.88834	6.23981	6.16241	6.02335	6.54433	6.49073	6.20301	6.04131	6.26878	4.45992	5.09774	5.98931	0.35	3.06	0.25	-0.19	NA	1	0	1	1	NA
Os.40187.1.S1_at	LOC_Os01g03750	LOC_Os01g03750.1	expressed protein	tr|Q5ZEG0|Q5ZEG0_ORYSJ Putative uncharacterized protein P0408F06.3 OS=Oryza sativa subsp. japonica GN=P0408F06.3 PE=4 SV=1	P	P	P	P	P	P	FALSE	6.62408	6.00768	6.35654	6.28399	6.63855	6.48561	4.88114	5.18106	5.29297	5.3725	4.96867	5.18456	5.3916	4.87629	5.22282	5.64957	5.12396	5.26126	0.4	-1.37	0.04	-0.1	0.29	1	0	1	1	1
Os.4629.1.S1_at	LOC_Os01g03760	LOC_Os01g03760.1	expressed protein	tr|Q9LGA3|Q9LGA3_ORYSJ Os01g0128400 protein OS=Oryza sativa subsp. japonica GN=P0408F06.4 PE=4 SV=1	P	P	P	P	P	P	FALSE	8.81851	8.98121	8.7892	10.0615	9.85613	9.55608	10.4127	10.4278	10.2266	10.3007	10.2144	10.2384	10.2648	10.1987	10.2036	9.99167	10.165	10.1959	0.99	0.53	-0.1	-0.03	-0.1	0	0.01	1	1	1
Os.38390.1.S1_at	LOC_Os01g03840	LOC_Os01g03840.1	ZOS1-02 - C2H2 zinc finger protein, expressed	sp|Q9LG97|SL1_ORYSJ Zinc finger protein STAMENLESS 1 OS=Oryza sativa subsp. japonica GN=SL1 PE=2 SV=1	A	A	P	P	A	A	FALSE	2.47653	2.33539	2.37967	4.15366	4.59102	3.83213	3.9159	3.92974	3.72568	4.13042	3.89093	4.74279	3.87364	4.16743	3.57124	3.37619	2.70339	3.81226	1.67	-0.35	0.38	-0.35	-0.52	0	1	1	1	0.16
Os.20597.1.S1_at	LOC_Os01g03870	LOC_Os01g03870.1	expressed protein	tr|Q9LG94|Q9LG94_ORYSJ Os01g0129500 protein OS=Oryza sativa subsp. japonica GN=P0408F06.22 PE=2 SV=1	A	A	P	P	P	A	FALSE	2.34195	2.33939	2.34195	2.34195	2.33678	2.34195	2.40402	2.42815	2.36186	2.34399	2.34195	2.35341	2.33901	2.65263	2.34195	2.34195	2.34195	2.44988	-0.02	0.08	-0.06	0.07	-0.05	1	1	1	1	1
Os.31056.1.S1_at	LOC_Os01g03900	LOC_Os01g03900.1	expressed protein	tr|Q5ZEF3|Q5ZEF3_ORYSJ Os01g0129800 protein OS=Oryza sativa subsp. japonica GN=P0408F06.27 PE=4 SV=1	P	A	P	P	P	P	FALSE	4.37045	4.17693	4.15052	4.37987	4.35946	4.58163	5.48082	5.51735	5.3344	6.41762	6.43835	5.81695	6.58883	6.46372	7.05764	6.8179	6.67816	6.8023	0.56	1.04	0.79	0.47	0.08	1	0	0	1	1
Os.11240.1.S1_at	LOC_Os01g03914	LOC_Os01g03914.1	cation efflux family protein, putative, expressed	sp|Q9LDU0|MTP7_ORYSJ Metal tolerance protein 7 OS=Oryza sativa subsp. japonica GN=MTP7 PE=2 SV=1	P	A	P	A	A	A	FALSE	3.93404	4.42414	4.11624	3.915	3.96128	3.7787	4.51995	4.33096	4.05021	3.915	3.915	3.99496	3.86873	3.915	3.915	3.42489	3.15652	3.42489	-0.51	0.54	-0.44	-0.03	-0.59	1	0.01	1	1	0.01
Os.52798.1.S1_at	LOC_Os01g03914	LOC_Os01g03914.1	cation efflux family protein, putative, expressed	sp|Q9LDU0|MTP7_ORYSJ Metal tolerance protein 7 OS=Oryza sativa subsp. japonica GN=MTP7 PE=2 SV=1	A	P	P	P	P	P	FALSE	2.37974	2.35087	2.33589	3.07873	2.35087	2.47057	2.41546	2.62677	2.35087	2.41546	2.44988	2.59314	2.53762	2.37274	2.71183	2.75781	2.54672	2.75286	NA	NA	-0.02	0.13	0.09	NA	NA	1	1	1
OsAffx.23104.1.S1_at	LOC_Os01g03914	LOC_Os01g03914.1	cation efflux family protein, putative, expressed	sp|Q9LDU0|MTP7_ORYSJ Metal tolerance protein 7 OS=Oryza sativa subsp. japonica GN=MTP7 PE=2 SV=1	P	P	P	P	P	P	FALSE	3.61491	4.05757	2.73539	4.65166	4.91828	4.11563	7.28937	6.57415	7.2872	6.36532	6.90006	7.67346	6.30821	6.34853	6.6693	4.47694	3.5056	5.1556	NA	2.64	NA	NA	NA	NA	0	NA	NA	NA
OsAffx.10898.1.S1_at	LOC_Os01g03940	LOC_Os01g03940.1	expressed protein	tr|Q5ZEF1|Q5ZEF1_ORYSJ Putative uncharacterized protein P0408F06.32 OS=Oryza sativa subsp. japonica GN=P0408F06.32 PE=4 SV=1	A	P	P	A	A	A	TRUE	2.34812	2.38129	2.3422	2.53549	2.34943	2.3893	2.33599	2.34373	2.40728	2.33599	2.33599	2.34232	2.33599	2.33599	2.33539	2.33599	2.33599	2.33599	0	-0.1	-0.03	-0.02	-0.01	1	1	1	1	1
Os.19761.1.S1_at	LOC_Os01g03950	LOC_Os01g03950.1	glycosyl hydrolase, family 31, putative, expressed	tr|Q0JQZ2|Q0JQZ2_ORYSJ Os01g0130400 protein OS=Oryza sativa subsp. japonica GN=Os01g0130400 PE=2 SV=1	A	P	P	P	P	P	FALSE	3.57544	6.17608	3.57544	8.26586	7.84058	7.20624	11.049	10.8927	10.5123	10.7844	10.9831	11.1462	10.8151	10.6547	10.6202	9.95556	10.0025	10.0489	NA	NA	0.14	-0.26	-0.7	NA	NA	1	1	0
Os.19761.2.A1_at	LOC_Os01g03950	LOC_Os01g03950.1	glycosyl hydrolase, family 31, putative, expressed	tr|Q0JQZ2|Q0JQZ2_ORYSJ Os01g0130400 protein OS=Oryza sativa subsp. japonica GN=Os01g0130400 PE=2 SV=1	A	P	A	A	A	A	FALSE	2.35114	2.34281	2.38856	2.67479	2.38856	2.42417	2.39416	2.38877	2.38856	2.36985	2.38856	2.38856	2.38856	2.36985	2.41251	2.38856	2.38856	2.38856	0.27	-0.26	-0.02	0	0.01	1	1	1	1	1
Os.3721.1.S1_at	LOC_Os01g03980	LOC_Os01g03980.1	expressed protein	tr|Q9LGC2|Q9LGC2_ORYSJ Os01g0130900 protein OS=Oryza sativa subsp. japonica GN=P0504H10.13 PE=2 SV=1	P	P	P	P	P	P	FALSE	7.72723	7.99223	7.77292	11.4352	11.3764	11.4878	10.8113	10.9271	10.9443	9.80414	10.1732	10.2468	8.96484	9.95808	9.77121	7.8928	7.86102	8.9185	3.58	-0.53	-0.82	-0.52	NA	0	0.01	0	0.85	NA
Os.4663.1.S1_at	LOC_Os01g04020	LOC_Os01g04020.2	AP2 domain containing protein, expressed	tr|Q9LGB6|Q9LGB6_ORYSJ AP2 domain containing protein OS=Oryza sativa subsp. japonica GN=P0504H10.27 PE=2 SV=1	P	P	P	P	P	P	FALSE	8.00452	8.06125	5.52268	8.98802	8.53321	8.50416	9.5897	8.13395	9.28848	8.60366	8.04605	9.22842	8.35734	8.89923	8.50473	7.72765	8.32202	7.95926	NA	NA	NA	-0.02	-0.59	NA	NA	NA	1	0.01
Os.4663.1.S2_at	LOC_Os01g04020	LOC_Os01g04020.2	AP2 domain containing protein, expressed	tr|Q9LGB6|Q9LGB6_ORYSJ AP2 domain containing protein OS=Oryza sativa subsp. japonica GN=P0504H10.27 PE=2 SV=1	P	P	P	P	P	P	FALSE	11.2764	11.5173	11.3853	11.8511	11.7136	11.718	12.4978	12.2037	12.2927	11.8332	11.7796	12.3382	11.592	11.9364	11.7761	10.967	11.2971	11.2958	0.39	0.58	-0.35	-0.21	-0.59	1	0	1	1	0.01
Os.16822.1.S1_at	LOC_Os01g04030	LOC_Os01g04030.1	signal peptidase complex subunit 3, putative, expressed	tr|Q0JQY7|Q0JQY7_ORYSJ Os01g0131800 protein OS=Oryza sativa subsp. japonica GN=Os01g0131800 PE=2 SV=1	P	P	P	P	P	P	FALSE	7.14469	7.14498	7.18262	7.21796	7.16177	6.98953	8.09979	8.16718	7.96545	7.8048	8.13241	8.06658	8.01199	7.8539	7.95503	7.7336	7.79248	7.97158	-0.03	0.99	-0.08	-0.06	-0.13	1	0	1	1	1
Os.3729.1.S1_at	LOC_Os01g04050	LOC_Os01g04050.1	BBTI12 - Bowman-Birk type bran trypsin inhibitor precursor, expressed	tr|Q9LGB2|Q9LGB2_ORYSJ Os01g0132000 protein OS=Oryza sativa subsp. japonica GN=P0504H10.32 PE=3 SV=1	P	P	P	P	P	P	FALSE	8.64466	8.44278	9.18283	10.1362	9.63889	9.29345	12.0194	11.9397	11.5388	11.6287	11.9264	11.9952	11.8127	11.6023	11.7997	11.5184	11.0458	11.4431	0.9	2.15	0.02	-0.12	-0.4	0	0	1	1	1
Os.27368.1.A1_at	LOC_Os01g04100	LOC_Os01g04100.1	expressed protein	tr|Q0JQY1|Q0JQY1_ORYSJ Os01g0132500 protein OS=Oryza sativa subsp. japonica GN=Os01g0132500 PE=4 SV=2	P	P	P	P	P	P	FALSE	5.15178	5.35913	5.72855	7.13957	6.91853	6.99369	6.32041	6.30466	6.18805	5.67868	5.46146	5.56638	5.48853	5.2573	5.13376	5.06399	5.11052	5.40921	1.49	-0.73	-0.69	-0.32	-0.14	0	0	0	1	1
Os.10748.1.S1_at	LOC_Os01g04110	LOC_Os01g04110.1	mediator of RNA polymerase II transcription subunit 22, putative, expressed	tr|Q0JQY0|Q0JQY0_ORYSJ Os01g0132700 protein OS=Oryza sativa subsp. japonica GN=Os01g0132700 PE=2 SV=1	P	P	P	P	A	P	FALSE	4.06946	4.26199	4.11683	4.4495	4.4943	4.59866	4.06128	4.38634	3.94651	3.00121	3.18422	3.62796	2.90818	2.42801	2.98872	2.83158	2.73219	2.92609	0.72	-0.39	-0.9	-0.39	-0.02	0.02	1	0	1	1
Os.23841.1.A1_at	LOC_Os01g04120	LOC_Os01g04120.1	ZOS1-03 - C2H2 zinc finger protein, expressed	tr|Q943S6|Q943S6_ORYSJ Os01g0132766 protein OS=Oryza sativa subsp. japonica GN=OSJNBa0083M16.11 PE=2 SV=1	A	P	A	A	A	A	TRUE	2.33755	2.33755	2.33755	2.33755	2.51502	2.33755	2.33755	2.33755	2.33755	2.33755	2.33755	2.3673	2.33755	2.33755	2.33755	2.33755	2.33755	2.33755	0	-0.03	0.01	0.02	-0.02	1	1	1	1	1
OsAffx.1926.1.S1_at	LOC_Os01g04130	LOC_Os01g04130.1	peptidyl-tRNA hydrolase, mitochondrial precursor protein, putative, expressed	sp|Q5ZCL8|CRS2_ORYSJ Chloroplastic group IIB intron splicing facilitator CRS2, chloroplastic OS=Oryza sativa subsp. japonica GN=Os01g0132800 PE=2 SV=1	P	P	P	P	P	P	FALSE	4.07772	3.71315	4.15217	3.02871	3.44428	3.3535	3.3535	3.35421	3.3535	3.47914	3.42394	3.42394	3.16141	3.5327	3.35623	3.48397	3.53189	3.11386	-0.74	0.07	0.06	-0.06	-0.03	0.01	1	1	1	1
Os.29823.2.S1_x_at	LOC_Os01g04160	LOC_Os01g04160.1	expressed protein	tr|Q0JQX8|Q0JQX8_ORYSJ Os01g0133100 protein (Fragment) OS=Oryza sativa subsp. japonica GN=Os01g0133100 PE=4 SV=1	P	P	A	P	P	P	FALSE	3.20664	3.85527	3.284	2.53948	2.64103	3.0813	2.91271	2.34997	2.34213	3.32373	2.80265	2.50384	3.41565	2.87363	2.99514	3.08535	2.92498	3.48291	-0.64	-0.19	0.37	0.22	0.1	0.44	1	1	1	1
Os.29823.3.S1_at	LOC_Os01g04160	LOC_Os01g04160.1	expressed protein	tr|Q0JQX8|Q0JQX8_ORYSJ Os01g0133100 protein (Fragment) OS=Oryza sativa subsp. japonica GN=Os01g0133100 PE=4 SV=1	P	P	P	P	P	P	FALSE	6.00986	6.58393	6.59233	5.36304	5.10172	5.6585	5.57439	5.3626	5.0072	6.1229	5.54213	4.8852	6.02304	5.53677	5.83679	6.06541	5.99167	6.1275	-1.07	-0.05	0.18	0.32	0.27	0	1	1	1	1
Os.37152.1.S1_at	LOC_Os01g04170	LOC_Os01g04170.1	expressed protein	tr|Q943S3|Q943S3_ORYSJ Os01g0133200 protein OS=Oryza sativa subsp. japonica GN=OSJNBa0083M16.18 PE=2 SV=1	A	A	A	P	P	P	FALSE	2.37506	2.44594	2.37506	2.38983	2.37506	2.44594	2.34216	2.37506	2.38223	3.02935	2.56998	2.38983	4.28922	4.18935	4.09708	6.40881	6.3598	6.49444	-0.02	-0.03	0.45	1.17	2.75	1	1	1	0	0
Os.45939.1.S1_at	LOC_Os01g04190	LOC_Os01g04190.1	transporter family protein, putative, expressed	tr|Q0JQX6|Q0JQX6_ORYSJ Os01g0133400 protein (Fragment) OS=Oryza sativa subsp. japonica GN=Os01g0133400 PE=3 SV=1	P	P	P	P	P	P	FALSE	7.76721	8.01688	8.22966	6.34652	6.25496	6.72234	6.45475	5.97353	6.16211	6.80503	6.50834	6.59577	6.81893	6.97198	6.86835	7.082	7.04657	6.85328	-1.55	-0.26	0.45	0.25	0.09	0	1	1	1	1
Os.45939.1.S1_x_at	LOC_Os01g04190	LOC_Os01g04190.1	transporter family protein, putative, expressed	tr|Q0JQX6|Q0JQX6_ORYSJ Os01g0133400 protein (Fragment) OS=Oryza sativa subsp. japonica GN=Os01g0133400 PE=3 SV=1	P	P	P	P	P	P	FALSE	7.75915	7.66864	8.0236	6.34573	6.73821	6.46381	6.44375	6.27709	6.48476	6.99975	6.77052	6.939	7.16115	7.23717	7.04167	7.29848	7.63499	7.32901	-1.25	-0.13	0.51	0.24	0.28	0	1	0.27	1	1
Os.6624.1.S1_s_at	LOC_Os01g04190	LOC_Os01g04190.1	transporter family protein, putative, expressed	tr|Q0JQX6|Q0JQX6_ORYSJ Os01g0133400 protein (Fragment) OS=Oryza sativa subsp. japonica GN=Os01g0133400 PE=3 SV=1	P	P	P	P	P	P	FALSE	8.629	8.55419	8.8216	7.27145	7.15329	7.16636	7.17392	7.12816	7.09381	7.94491	7.62712	7.6094	8.16693	8.06853	7.93783	8.2798	8.45719	8.37219	-1.47	-0.08	0.6	0.32	0.32	0	1	0	1	1
Os.25441.1.S1_a_at	LOC_Os01g04200	LOC_Os01g04200.1	metallo-beta-lactamase family protein, putative, expressed	tr|Q5ZCN1|Q5ZCN1_ORYSJ Os01g0133500 protein OS=Oryza sativa subsp. japonica GN=OSJNBa0083M16.21-1 PE=4 SV=1	P	P	P	P	P	P	FALSE	7.22134	7.06376	7.0905	5.70123	5.69597	5.73831	5.76339	5.74689	5.34647	6.69714	6.46913	6.06199	6.44019	6.32736	6.60843	6.99845	6.57671	6.80018	-1.47	-0.08	0.79	0.07	0.36	0	1	0	1	1
Os.45423.1.S1_at	LOC_Os01g04230	LOC_Os01g04230.1	inactive receptor kinase At2g26730 precursor, putative, expressed	tr|Q5ZCL2|Q5ZCL2_ORYSJ Putative atypical receptor-like kinase MARK OS=Oryza sativa subsp. japonica GN=OSJNBa0083M16.26 PE=4 SV=1	P	P	P	P	P	P	FALSE	7.9393	7.85019	8.222	7.31523	7.33204	7.3639	7.56175	7.68233	7.71166	7.72582	7.90407	7.98869	7.77613	7.8708	8.01733	8.11864	7.96141	8.19107	-0.63	0.31	0.22	0.03	0.2	0.59	1	1	1	1
Os.50878.1.S1_at	LOC_Os01g04250	LOC_Os01g04250.1	expressed protein	tr|Q5ZCL0|Q5ZCL0_ORYSJ Putative uncharacterized protein OSJNBa0083M16.28 OS=Oryza sativa subsp. japonica GN=OSJNBa0083M16.28 PE=2 SV=1	P	P	P	P	P	P	FALSE	3.16912	3.16452	3.53219	3.18763	3.16912	3.41949	3.16912	3.16912	3.16912	3.36493	3.16912	3.16912	3.26925	3.16912	3.24882	3.16912	3.34946	3.0485	0.14	-0.16	0.09	-0.01	-0.04	1	1	1	1	1
Os.10829.1.S1_at	LOC_Os01g04260	LOC_Os01g04260.1	fatty acid hydroxylase, putative, expressed	tr|Q5ZCK9|Q5ZCK9_ORYSJ Os01g0134500 protein OS=Oryza sativa subsp. japonica GN=OSJNBa0083M16.29 PE=2 SV=1	P	P	P	P	P	P	FALSE	6.07013	6.33125	6.37882	6.76888	6.4908	6.44381	8.5969	8.35092	7.87558	9.6232	9.4865	9.08922	9.71279	9.76231	9.67894	9.92523	9.91402	10.0396	0.5	1.72	1.12	0.33	0.24	1	0	0	1	1
Os.10829.2.S1_x_at	LOC_Os01g04260	LOC_Os01g04260.1	fatty acid hydroxylase, putative, expressed	tr|Q5ZCK9|Q5ZCK9_ORYSJ Os01g0134500 protein OS=Oryza sativa subsp. japonica GN=OSJNBa0083M16.29 PE=2 SV=1	P	P	P	P	P	P	FALSE	5.9721	6.56277	6.40185	6.84071	6.84583	6.43805	8.72868	8.32329	8.00298	9.6135	9.49133	9.12574	9.84949	9.82037	9.69052	10.1016	9.97196	10.0391	0.53	1.68	1.06	0.38	0.24	1	0	0	1	1
Os.28514.1.S1_at	LOC_Os01g04280	LOC_Os01g04280.1	calmodulin binding protein, putative, expressed	tr|Q943R3|Q943R3_ORYSJ Calmodulin-binding protein-like OS=Oryza sativa subsp. japonica GN=OSJNBa0083M16.31 PE=2 SV=1	A	P	P	P	P	P	FALSE	2.7695	2.7695	2.77548	2.99624	3.05606	2.87663	3.75029	3.01709	2.62086	5.79289	4.64947	3.63462	6.65454	4.36494	4.38756	7.4237	5.50437	4.64352	0.57	NA	NA	NA	NA	1	NA	NA	NA	NA
Os.6014.2.S1_x_at	LOC_Os01g04300	LOC_Os01g04300.1	glycosyl hydrolase family 10 protein, putative, expressed	tr|Q5ZCK6|Q5ZCK6_ORYSJ Putative (1,4)-beta-xylan endohydrolase OS=Oryza sativa subsp. japonica GN=OSJNBa0083M16.34 PE=3 SV=1	A	A	A	A	A	P	FALSE	2.37361	2.38164	2.38247	2.38164	2.35158	2.35158	2.33539	2.38247	2.38164	2.38247	2.42371	2.38909	2.80005	2.46537	2.38247	2.80639	2.8636	3.99455	-0.04	0	0.04	0.11	NA	1	1	1	1	NA
OsAffx.10903.2.S1_at	LOC_Os01g04320	LOC_Os01g04320.1	transposon protein, putative, unclassified, expressed	tr|Q5ZCM5|Q5ZCM5_ORYSJ Putative uncharacterized protein OSJNBa0083M16.43 OS=Oryza sativa subsp. japonica GN=OSJNBa0083M16.43 PE=4 SV=1	A	A	A	P	A	P	FALSE	2.69629	2.50522	2.56448	2.4596	2.50063	2.4596	2.4596	2.4596	2.4596	2.4596	2.4596	2.58879	2.4596	2.41053	2.4596	2.4596	2.4596	2.4596	-0.23	-0.01	0.02	-0.04	0.02	1	1	1	1	1
OsAffx.10903.1.S1_x_at	LOC_Os01g04324	LOC_Os01g04324.1	expressed protein	#N/A	A	A	A	P	A	A	TRUE	2.33804	2.38837	2.33804	2.33804	2.33804	2.33804	2.33804	2.34204	2.33804	2.33804	2.33804	2.33804	2.33804	2.33804	2.33539	2.33804	2.33804	2.33804	-0.01	-0.02	0	-0.02	0.01	1	1	1	1	1
Os.36767.1.S1_at	LOC_Os01g04330	LOC_Os01g04330.1	OsCML16 - Calmodulin-related calcium sensor protein, expressed	sp|Q5ZCK5|CML16_ORYSJ Probable calcium-binding protein CML16 OS=Oryza sativa subsp. japonica GN=CML16 PE=2 SV=1	P	P	P	P	P	P	FALSE	11.6827	11.8009	11.9808	10.4376	10.4961	10.542	10.133	9.64745	9.73797	9.98802	8.95096	9.29795	10.5569	8.55331	9.02495	10.7703	8.966	8.39118	-1.32	-0.66	-0.42	NA	NA	0	0	1	NA	NA
Os.36328.1.S1_at	LOC_Os01g04340	LOC_Os01g04340.1	hsp20/alpha crystallin family protein, putative, expressed	sp|Q943Q3|HS166_ORYSJ 16.6 kDa heat shock protein OS=Oryza sativa subsp. japonica GN=HSP16.6 PE=2 SV=1	P	P	P	A	A	A	FALSE	11.0348	10.6132	10.8717	8.9042	9.51494	9.70588	6.12328	5.8584	8.08169	3.12948	4.04516	6.21401	2.84648	4.46405	4.83104	2.79869	3.90937	5.32368	-1.52	NA	NA	NA	NA	0	NA	NA	NA	NA
Os.14405.1.S1_at	LOC_Os01g04350	LOC_Os01g04350.1	hsp20/alpha crystallin family protein, putative, expressed	sp|Q943E9|HS17B_ORYSJ 17.9 kDa heat shock protein 2 OS=Oryza sativa subsp. japonica GN=HSP17.9B PE=2 SV=1	P	P	P	P	P	P	FALSE	5.79622	6.31904	6.28008	8.57974	8.93199	8.69671	8.52568	8.89142	9.23144	5.34293	6.56382	7.8203	5.53987	5.83162	6.05519	3.41613	2.60404	3.73662	2.57	0.2	NA	NA	-2.51	0	1	NA	NA	0
OsAffx.10905.3.S1_at	LOC_Os01g04360	LOC_Os01g04360.1	hsp20/alpha crystallin family protein, putative, expressed	sp|Q943E7|HS16C_ORYSJ 16.9 kDa class I heat shock protein 3 OS=Oryza sativa subsp. japonica GN=HSP16.9C PE=2 SV=1	P	P	P	A	A	P	FALSE	10.9931	10.4146	10.682	8.9798	9.52949	9.96019	6.21088	6.04699	7.99237	3.15031	4.11621	5.48118	3.06438	5.44753	4.55916	3.67327	4.71871	5.17143	-1.18	NA	NA	NA	NA	0	NA	NA	NA	NA
Os.4775.2.S1_at	LOC_Os01g04370	LOC_Os01g04370.1	hsp20/alpha crystallin family protein, putative, expressed	sp|P27777|HS16A_ORYSJ 16.9 kDa class I heat shock protein 1 OS=Oryza sativa subsp. japonica GN=HSP16.9A PE=1 SV=1	P	P	P	P	P	P	FALSE	13.4025	13.1565	13.3092	13.1738	13.1165	13.1548	12.5379	12.3571	12.7209	10.1886	11.0304	11.9654	9.63094	10.2831	10.7876	7.84273	8.52744	9.53754	-0.15	-0.61	NA	NA	NA	1	0	NA	NA	NA
Os.4775.1.S1_at	LOC_Os01g04380	LOC_Os01g04380.1	hsp20/alpha crystallin family protein, putative, expressed	sp|Q943E6|HS16B_ORYSJ 16.9 kDa class I heat shock protein 2 OS=Oryza sativa subsp. japonica GN=HSP16.9B PE=2 SV=1	P	P	P	P	P	P	FALSE	13.4868	13.0369	13.4097	12.6071	12.7785	12.7027	10.9848	10.8464	11.8649	6.89543	8.73691	10.4435	6.05002	8.05384	8.50735	4.19941	5.68209	8.14606	-0.61	NA	NA	NA	NA	1	NA	NA	NA	NA
Os.51285.1.S1_at	LOC_Os01g04390	LOC_Os01g04390.1	expressed protein	tr|Q5ZC68|Q5ZC68_ORYSJ Os01g0136300 protein OS=Oryza sativa subsp. japonica GN=P0443D08.9 PE=2 SV=1	A	A	P	P	P	P	FALSE	2.8678	3.48832	3.00856	4.28186	4.18517	4.26096	5.2954	5.36992	5.03258	5.67701	5.7595	5.62163	5.54534	5.58674	5.92465	5.65142	5.71699	5.78168	0.97	0.99	0.47	-0.06	0.05	0	0	1	1	1
Os.14959.1.S1_at	LOC_Os01g04409	LOC_Os01g04409.1	OsWAK1 - OsWAK receptor-like cytoplasmic kinase OsWAK-RLCK, expressed	tr|Q5ZC67|Q5ZC67_ORYSJ Os01g0136400 protein OS=Oryza sativa subsp. japonica GN=P0443D08.10 PE=2 SV=1	P	P	P	P	P	P	FALSE	4.3604	4.06138	4.60162	6.49084	6.13097	6.43659	6.06858	6.05584	5.77483	5.65121	5.55669	5.65367	5.70007	5.65712	5.6816	5.65974	5.62618	5.74239	1.96	-0.38	-0.33	0.07	-0.02	0	1	1	1	1
Os.17751.1.S1_at	LOC_Os01g04430	LOC_Os01g04430.1	expressed protein	tr|Q943D0|Q943D0_ORYSJ Putative uncharacterized protein P0443D08.34 OS=Oryza sativa subsp. japonica GN=P0443D08.34 PE=4 SV=1	P	P	P	P	P	P	FALSE	4.93991	5.82795	5.72929	5.69668	5.69458	5.51711	6.13285	5.90524	6.01992	6.32839	6.21948	6.24775	6.41427	6.27758	6.48507	6.4701	6.80081	6.47289	0.31	0.42	0.23	0.15	0.18	1	1	1	1	1
Os.53345.1.S1_at	LOC_Os01g04450	LOC_Os01g04450.1	OsWAK2 - OsWAK receptor-like cytoplasmic kinase OsWAK-RLCK, expressed	tr|Q5ZC64|Q5ZC64_ORYSJ Os01g0136800 protein OS=Oryza sativa subsp. japonica GN=P0443D08.15 PE=2 SV=1	A	P	P	P	P	A	FALSE	4.01737	4.16902	4.07395	4.08703	4.1109	4.18658	4.26464	4.07395	4.05064	4.29208	4.17467	4.07395	4.14555	4.08703	4.13517	3.69793	4.04805	4.05862	0.01	0	0.05	-0.06	-0.19	1	1	1	1	1
Os.53461.1.S1_at	LOC_Os01g04500	LOC_Os01g04500.1	expressed protein	tr|Q94GS7|Q94GS7_ORYSJ Putative gag-pol polyprotein OS=Oryza sativa subsp. japonica GN=OSJNBb0022E02.12 PE=4 SV=1	P	A	P	P	P	A	FALSE	3.68478	4.033	4.42272	3.75232	3.68478	3.48412	3.58285	3.90194	4.25177	3.49811	3.93584	4.42019	3.68478	3.64703	3.80724	2.89792	3.19075	2.85283	-0.28	0.25	0.01	-0.19	-0.64	1	1	1	1	0
OsAffx.23111.1.S1_s_at	LOC_Os01g04530	LOC_Os01g04530.1	expressed protein	tr|Q5ZC60|Q5ZC60_ORYSJ Putative uncharacterized protein P0443D08.27 OS=Oryza sativa subsp. japonica GN=P0443D08.27 PE=4 SV=1	A	A	P	P	P	P	TRUE	2.51334	2.67908	2.67908	2.67908	2.67908	2.67908	2.84678	2.55485	2.70369	2.67908	2.68648	2.67908	2.7494	3.05929	2.67946	2.89138	2.89061	2.67908	-0.02	0.06	-0.05	0.14	0.04	1	1	1	1	1
Os.6149.1.S1_at	LOC_Os01g04580	LOC_Os01g04580.1	Ser/Thr protein kinase, putative, expressed	tr|Q5ZC55|Q5ZC55_ORYSJ Os01g0138400 protein OS=Oryza sativa subsp. japonica GN=P0443D08.39 PE=3 SV=1	A	P	A	A	A	A	FALSE	2.33539	2.3598	2.3947	2.43525	2.3598	2.3598	2.36706	2.3598	2.3598	2.3598	2.3598	2.3598	2.46881	2.3598	2.3599	2.84956	2.37151	2.83374	-0.09	-0.05	0	0.01	0.26	1	1	1	1	1
Os.33939.1.A1_at	LOC_Os01g04590	LOC_Os01g04590.1	expressed protein	tr|Q5ZC54|Q5ZC54_ORYSJ Os01g0138500 protein OS=Oryza sativa subsp. japonica GN=P0443D08.40 PE=2 SV=1	P	A	A	A	A	A	TRUE	5.20832	4.25698	4.58106	2.34171	3.02744	2.92895	2.33539	2.33714	2.33714	2.33539	2.33714	2.33714	2.33714	2.33714	2.33714	2.33714	2.33772	2.33714	-1.85	-0.41	0.01	-0.02	0.01	0	1	1	1	1
Os.21801.1.S1_at	LOC_Os01g04620	LOC_Os01g04620.1	transposon protein, putative, unclassified, expressed	tr|Q5ZC52|Q5ZC52_ORYSJ Os01g0138800 protein OS=Oryza sativa subsp. japonica GN=P0443D08.44 PE=4 SV=1	P	P	A	A	A	A	FALSE	4.06533	3.46478	4.26821	6.1445	5.60973	5.37661	3.37086	3.2361	3.94616	2.97468	2.98321	2.98232	3.19215	3.12337	3.02814	2.9998	3.02814	3.02814	1.95	-2.45	-0.49	0.09	-0.1	0	0	0.62	1	1
Os.8796.1.S2_s_at	LOC_Os01g04630	LOC_Os01g04630.1	muconate cycloisomerase, putative, expressed	tr|Q5ZC51|Q5ZC51_ORYSJ Cis,cis-muconate cycloisomerase-like OS=Oryza sativa subsp. japonica GN=P0443D08.45 PE=4 SV=1	P	P	P	P	P	P	FALSE	9.70231	9.75157	9.98471	8.52334	8.65713	8.7135	7.74032	7.6989	7.94808	7.99187	7.72893	8.01953	8.00205	7.93922	8.0206	7.97185	7.72045	8.28868	-1.17	-0.84	0.12	0.07	0.01	0	0	1	1	1
Os.21448.1.S1_s_at	LOC_Os01g04640	LOC_Os01g04640.1	reticulon domain containing protein, putative, expressed	tr|Q5ZC50|Q5ZC50_ORYSJ Os01g0139000 protein OS=Oryza sativa subsp. japonica GN=P0443D08.46 PE=4 SV=1	A	A	A	A	A	P	FALSE	2.33539	2.33539	2.4186	2.33539	2.33539	2.33539	2.33539	2.33539	2.33539	2.33539	2.33539	2.33539	2.33539	2.35043	2.33539	2.40272	2.40127	2.63478	-0.03	0	0.01	-0.01	0.23	1	1	1	1	1
OsAffx.1932.1.S1_at	LOC_Os01g04640	LOC_Os01g04640.1	reticulon domain containing protein, putative, expressed	tr|Q5ZC50|Q5ZC50_ORYSJ Os01g0139000 protein OS=Oryza sativa subsp. japonica GN=P0443D08.46 PE=4 SV=1	A	A	A	A	A	P	FALSE	2.34947	2.33807	2.55043	2.34913	2.33539	2.33807	2.33539	2.34913	2.57651	2.57381	2.36678	2.33539	2.49922	2.49434	2.34249	3.41604	3.02093	5.30891	-0.36	0.04	-0.02	-0.03	NA	1	1	1	1	NA
Os.4763.1.S1_at	LOC_Os01g04650	LOC_Os01g04650.1	PB1 domain containing protein, expressed	tr|Q5ZDH9|Q5ZDH9_ORYSJ Os01g0139200 protein OS=Oryza sativa subsp. japonica GN=P0480E02.3 PE=4 SV=1	P	P	P	P	P	P	FALSE	10.0086	10.2135	10.3959	10.9548	10.689	10.834	10.8424	10.6513	10.6179	10.5554	10.3958	10.5003	10.5943	10.6298	10.5257	10.7382	10.5372	10.9178	0.61	-0.12	-0.22	0.1	0.13	1	1	1	1	1
Os.4763.1.S2_at	LOC_Os01g04650	LOC_Os01g04650.1	PB1 domain containing protein, expressed	tr|Q5ZDH9|Q5ZDH9_ORYSJ Os01g0139200 protein OS=Oryza sativa subsp. japonica GN=P0480E02.3 PE=4 SV=1	P	P	A	A	A	A	FALSE	4.17507	4.35346	4.40314	2.98981	2.76648	2.46568	2.3358	2.34306	2.3358	2.33539	2.33559	2.33559	2.33539	2.33559	2.3358	2.33539	2.33539	2.33539	-1.29	-0.62	0	-0.02	0.01	0	0	1	1	1
Os.16097.1.S1_a_at	LOC_Os01g04660	LOC_Os01g04660.1	lipid phosphatase protein, putative, expressed	tr|Q0JQT7|Q0JQT7_ORYSJ Os01g0139600 protein OS=Oryza sativa subsp. japonica GN=Os01g0139600 PE=2 SV=1	P	P	P	P	P	P	FALSE	9.99053	9.80506	10.0222	8.70484	8.98492	8.85205	7.98035	8.02269	8.18957	5.61325	6.33541	7.33755	5.34981	5.48151	5.87257	3.92568	3.65803	4.46791	-1.08	-0.77	NA	NA	-1.54	0	0	NA	NA	0
OsAffx.10908.1.S1_at	LOC_Os01g04670	LOC_Os01g04670.1	expressed protein	tr|Q5ZDH0|Q5ZDH0_ORYSJ Os01g0139700 protein OS=Oryza sativa subsp. japonica GN=P0480E02.8 PE=4 SV=1	A	A	A	A	P	A	FALSE	2.33563	2.33563	2.33563	2.33657	2.39891	2.35169	2.33563	2.36949	2.40011	2.33539	2.33563	2.34722	2.33563	2.33721	2.35762	2.33539	2.33563	2.33563	-0.04	-0.01	-0.02	-0.01	0	1	1	1	1	1
Os.45412.1.S1_at	LOC_Os01g04690	LOC_Os01g04690.1	expressed protein	tr|Q9AWT6|Q9AWT6_ORYSJ Os01g0139900 protein OS=Oryza sativa subsp. japonica GN=P0480E02.10 PE=4 SV=1	P	P	P	P	P	P	TRUE	4.86685	5.14338	5.93213	3.08557	3.29101	3.82993	3.56154	3.29101	3.08396	3.17207	3.12206	3.44093	3.23798	2.76148	3.08127	3.27436	2.7864	3.2995	-2.12	0.08	-0.08	-0.25	0.15	0	1	1	1	1
Os.739.1.S1_at	LOC_Os01g04710	LOC_Os01g04710.1	aspartic proteinase, putative, expressed	tr|Q9AWT3|Q9AWT3_ORYSJ Os01g0140100 protein OS=Oryza sativa subsp. japonica GN=P0480E02.14 PE=2 SV=1	A	P	P	P	P	P	FALSE	4.06902	4.29471	3.59488	6.01279	5.73534	5.67261	7.68808	7.93556	7.46702	8.2742	8.52835	8.32049	8.60161	8.39413	8.58328	8.41392	8.53383	8.65843	2.18	1.87	0.69	0.16	-0.02	0	0	0	1	1
Os.742.1.S1_x_at	LOC_Os01g04720	LOC_Os01g04720.1	leucine-rich repeat protein-related, putative, expressed	tr|Q5ZDH7|Q5ZDH7_ORYSJ Os01g0140400 protein OS=Oryza sativa subsp. japonica GN=P0480E02.18-1 PE=2 SV=1	P	P	P	P	P	P	FALSE	2.81789	3.56165	3.89179	5.68852	5.47822	4.84379	7.62728	7.66838	7.39973	7.79862	7.62949	7.80636	7.57799	7.71168	7.77982	7.37593	7.25213	7.34252	1.95	2.23	0.19	-0.07	-0.38	0	0	1	1	1
Os.26422.1.S1_x_at	LOC_Os01g04730	LOC_Os01g04730.1	ribosomal protein L24, putative, expressed	tr|Q9AWS9|Q9AWS9_ORYSJ Putative ribosomal protein L26 OS=Oryza sativa subsp. japonica GN=P0480E02.19-2 PE=3 SV=1	P	P	P	P	P	P	FALSE	12.0325	12.2507	12.1308	12.0851	12.0805	12.0045	12.1029	12.099	12.1188	12.0947	12.0318	12.1321	11.9475	12.083	12.0522	11.9239	11.9066	11.8906	-0.06	0.05	-0.02	-0.05	-0.12	1	1	1	1	1
OsAffx.10909.1.S1_at	LOC_Os01g04730	LOC_Os01g04730.1	ribosomal protein L24, putative, expressed	tr|Q9AWS9|Q9AWS9_ORYSJ Putative ribosomal protein L26 OS=Oryza sativa subsp. japonica GN=P0480E02.19-2 PE=3 SV=1	P	A	P	A	A	A	FALSE	4.32296	4.69709	3.81246	2.76684	2.75401	2.85552	3.02555	2.98279	3.16328	2.47691	2.75874	2.6742	2.66802	2.43853	2.70565	2.33539	2.66802	2.51494	-1.27	0.32	-0.46	-0.06	-0.13	0	1	1	1	1
Os.45405.1.A1_at	LOC_Os01g04750	LOC_Os01g04750.1	B3 DNA binding domain containing protein, expressed	sp|Q9AWS7|Y1407_ORYSJ Putative AP2/ERF and B3 domain-containing protein Os01g0140700 OS=Oryza sativa subsp. japonica GN=Os01g0140700 PE=3 SV=1	A	A	A	A	A	P	TRUE	2.42387	2.42387	2.42387	2.42387	2.42387	2.42387	2.42387	2.42387	2.42387	2.42387	2.42387	2.42387	2.46457	2.98431	2.63751	2.82759	3.33972	3.07142	-0.03	0	0.01	0.28	0.47	1	1	1	1	1
Os.7385.2.S1_a_at	LOC_Os01g04814	LOC_Os01g04814.1	vacuolar protein sorting-associating protein 4B, putative, expressed	tr|Q6ETH5|Q6ETH5_ORYSJ Putative SKD1 protein OS=Oryza sativa subsp. japonica GN=B1103G11.33 PE=3 SV=1	P	P	P	P	P	P	FALSE	9.4101	9.27865	9.13237	9.94577	9.8215	9.87108	10.224	10.0795	10.0353	10.3681	10.2449	10.1968	10.2919	10.2142	10.2408	10.1555	9.99482	10.1894	0.61	0.23	0.16	-0.02	-0.15	1	1	1	1	1
Os.38312.1.S1_at	LOC_Os01g04860	LOC_Os01g04860.1	DUF647 domain containing protein, putative, expressed	tr|Q5ZEN6|Q5ZEN6_ORYSJ Os01g0141600 protein OS=Oryza sativa subsp. japonica GN=P0019D06.7 PE=4 SV=1	P	P	P	P	P	P	FALSE	4.42488	3.76763	3.89365	3.52143	3.92967	3.48482	4.68047	5.16647	4.33012	5.48661	5.1873	5.03909	5.13342	4.76856	4.75806	4.9225	4.8963	4.68647	-0.28	1.02	0.48	-0.32	-0.07	1	0	0.96	1	1
Os.38312.2.S1_x_at	LOC_Os01g04860	LOC_Os01g04860.1	DUF647 domain containing protein, putative, expressed	tr|Q5ZEN6|Q5ZEN6_ORYSJ Os01g0141600 protein OS=Oryza sativa subsp. japonica GN=P0019D06.7 PE=4 SV=1	A	A	P	P	P	P	FALSE	2.88162	2.68856	2.55375	2.63055	2.76216	2.67403	3.10214	3.59275	3.06945	3.58291	3.31205	3.12093	3.31158	2.92386	3.06358	3.29535	3.06945	3.07864	-0.02	0.66	0.14	-0.34	0.13	1	0	1	1	1
Os.28010.1.S1_at	LOC_Os01g04870	LOC_Os01g04870.1	WD domain, G-beta repeat domain containing protein, expressed	tr|Q9FU94|Q9FU94_ORYSJ UV-damaged DNA binding protein 2 OS=Oryza sativa subsp. japonica GN=P0019D06.8 PE=2 SV=1	P	P	P	P	P	P	FALSE	6.12732	6.21728	6.25467	5.24048	5.37358	5.77016	5.97688	6.039	5.87244	5.57149	5.57266	5.78325	5.0196	4.80394	5.50933	4.21746	3.94837	4.63617	-0.66	0.46	-0.32	-0.53	-0.84	0.2	0.27	1	0.5	0
Os.1617.1.S1_at	LOC_Os01g04910	LOC_Os01g04910.1	TP53RK-binding protein, putative, expressed	tr|Q9FU90|Q9FU90_ORYSJ Os01g0142200 protein OS=Oryza sativa subsp. japonica GN=P0019D06.12 PE=2 SV=1	P	P	P	P	P	P	FALSE	7.819	8.14412	8.20786	7.24329	7.54644	7.35383	7.89912	8.02103	7.94893	8.11128	8.28137	8.16858	8.25306	8.26808	8.33712	8.14785	8.63126	8.11076	-0.7	0.59	0.24	0.1	0.02	0.06	0	1	1	1
Os.11870.1.S1_at	LOC_Os01g04920	LOC_Os01g04920.1	glycosyl transferase, group 1 domain containing protein, expressed	tr|Q5ZBM2|Q5ZBM2_ORYSJ Os01g0142300 protein OS=Oryza sativa subsp. japonica GN=P0024G09.1 PE=4 SV=1	A	P	P	P	P	P	FALSE	2.83837	3.48997	2.83075	3.6595	3.41938	3.82427	3.29711	3.00723	3.5208	3.78493	3.57755	3.6595	4.02366	3.66047	3.86737	6.17653	5.6561	5.71479	0.44	-0.32	0.41	0.14	2.01	1	1	1	1	0
Os.1619.1.S1_at	LOC_Os01g04930	LOC_Os01g04930.1	MYB family transcription factor, putative, expressed	tr|Q0JQS2|Q0JQS2_ORYSJ MYB transcription factor OS=Oryza sativa subsp. japonica GN=Os01g0142500 PE=2 SV=1	P	P	P	P	P	P	FALSE	2.43455	2.77049	2.38074	4.54228	4.00417	4.14593	3.28899	3.65859	3.47279	3.00177	3.0114	3.518	2.95207	3.00308	3.00308	2.49923	2.73471	2.63443	1.79	-0.69	-0.41	-0.12	-0.42	0	0	1	1	1
Os.4709.1.S1_a_at	LOC_Os01g04950	LOC_Os01g04950.1	peptide transporter PTR2, putative, expressed	tr|Q9FU86|Q9FU86_ORYSJ Os01g0142800 protein OS=Oryza sativa subsp. japonica GN=P0019D06.17-1 PE=2 SV=1	P	P	P	P	P	P	FALSE	7.42745	7.8724	7.7628	10.2097	9.81931	9.53231	10.5558	10.5516	10.385	9.20271	9.40072	10.0682	9.04712	9.10193	8.83817	8.0689	7.93417	9.03452	2.17	0.64	-0.95	-0.54	-0.64	0	0	0	0.27	0
Os.31513.1.S1_at	LOC_Os01g04990	LOC_Os01g04990.1	mitochondrial carrier protein, putative, expressed	tr|Q0JQR9|Q0JQR9_ORYSJ Os01g0143100 protein OS=Oryza sativa subsp. japonica GN=Os01g0143100 PE=2 SV=1	P	P	P	P	P	P	FALSE	5.41053	5.44536	5.4151	5.79989	5.81861	5.78083	6.07092	6.45055	6.19005	5.86311	6.06039	6.15981	5.80575	5.96036	6.16062	5.44452	5.8481	5.78297	0.32	0.44	-0.2	-0.01	-0.32	1	0.89	1	1	1
Os.1625.1.S1_at	LOC_Os01g05010	LOC_Os01g05010.1	mitochondrial glycoprotein, putative, expressed	tr|Q9FU80|Q9FU80_ORYSJ Os01g0143300 protein OS=Oryza sativa subsp. japonica GN=P0019D06.31 PE=4 SV=1	P	P	P	P	P	P	FALSE	7.41846	7.5181	7.62639	7.02953	7.05295	7.05401	8.00953	7.87152	7.7845	7.97543	7.73879	7.88958	7.98278	7.84401	8.19488	8.11429	8.09896	8.10498	-0.39	0.86	-0.03	0.16	0.08	1	0	1	1	1
Os.11429.1.S1_at	LOC_Os01g05060	LOC_Os01g05060.1	mitochondrial glycoprotein, putative, expressed	tr|Q9FU74|Q9FU74_ORYSJ Os01g0143800 protein OS=Oryza sativa subsp. japonica GN=P0019D06.39 PE=2 SV=1	P	P	P	P	P	P	FALSE	5.11491	5.21038	5.1656	4.80367	5.26435	4.7988	5.97508	5.98934	5.67725	6.01606	5.67675	5.73286	5.85414	5.95438	6.32955	6.19489	6.26997	6.15705	-0.13	0.94	-0.06	0.21	0.2	1	0	1	1	1
Os.19183.1.S1_at	LOC_Os01g05064	LOC_Os01g05064.1	expressed protein	tr|Q5ZBM5|Q5ZBM5_ORYSJ Os01g0143900 protein OS=Oryza sativa subsp. japonica GN=P0024G09.28 PE=4 SV=1	A	P	A	P	P	P	FALSE	4.37703	4.02685	3.73727	5.26025	4.95572	5.21073	3.90457	4.36656	4.31806	4.5661	4.64406	4.2578	5.3811	5.31369	4.90058	8.37689	7.9009	7.51174	1.46	-1.17	0.41	0.75	2.82	0	0	1	0	0
Os.17266.1.S1_at	LOC_Os01g05070	LOC_Os01g05070.1	expressed protein	tr|Q9FU73|Q9FU73_ORYSJ Os01g0144000 protein OS=Oryza sativa subsp. japonica GN=P0019D06.41 PE=2 SV=1	P	P	P	P	P	P	FALSE	9.89941	9.88083	9.91717	10.6262	10.4565	10.3692	10.7841	10.7644	10.7025	10.6354	10.5758	10.5039	10.5961	10.6968	10.54	10.5862	10.6836	10.6074	0.6	0.27	-0.18	0.04	0.02	1	1	1	1	1
Os.1798.1.S1_at	LOC_Os01g05080	LOC_Os01g05080.1	thylakoid lumenal protein, putative, expressed	tr|Q9ARP1|Q9ARP1_ORYSJ Os01g0144100 protein OS=Oryza sativa subsp. japonica GN=P0024G09.30 PE=2 SV=1	P	P	P	P	P	P	FALSE	4.173	3.95303	3.9603	3.17531	3.3589	3.28179	4.47925	4.62086	4.32071	4.44278	4.59411	4.88498	4.68758	4.54322	5.09341	5.32817	4.98	5.17923	-0.84	1.09	0.2	0.1	0.43	0	0	1	1	1
Os.17736.1.S1_at	LOC_Os01g05130	LOC_Os01g05130.1	expressed protein	tr|Q5ZBL4|Q5ZBL4_ORYSJ Os01g0144600 protein OS=Oryza sativa subsp. japonica GN=P0024G09.35 PE=2 SV=1	P	P	P	P	P	P	FALSE	9.52665	9.40841	9.59666	8.76417	8.88299	8.9589	8.2427	8.44105	8.34727	7.79292	7.94602	8.18608	7.53553	7.84623	7.98293	7.38264	7.42631	7.43951	-0.62	-0.53	-0.37	-0.18	-0.37	0.85	0.01	1	1	1
Os.36597.1.S1_at	LOC_Os01g05140	LOC_Os01g05140.1	expressed protein	tr|Q5ZBL3|Q5ZBL3_ORYSJ Os01g0144700 protein OS=Oryza sativa subsp. japonica GN=P0024G09.36 PE=4 SV=1	P	P	P	P	P	P	FALSE	10.3061	10.3875	10.3868	9.85694	10.0182	10.0416	9.95139	10.0168	10.1295	10.2369	10.3182	10.3576	10.2986	10.4157	10.2549	10.1915	10.183	10.3792	-0.38	0.06	0.28	0.01	-0.06	1	1	1	1	1
Os.36597.1.S1_x_at	LOC_Os01g05140	LOC_Os01g05140.1	expressed protein	tr|Q5ZBL3|Q5ZBL3_ORYSJ Os01g0144700 protein OS=Oryza sativa subsp. japonica GN=P0024G09.36 PE=4 SV=1	P	P	P	P	P	P	FALSE	9.59375	10.0437	9.9821	9.25709	9.26126	9.49859	9.33705	9.35318	9.23552	9.40316	9.46813	9.53464	9.48997	9.60258	9.61004	9.31874	9.55224	9.39638	-0.57	-0.03	0.17	0.09	-0.13	1	1	1	1	1
OsAffx.10914.1.S1_at	LOC_Os01g05260	LOC_Os01g05260.1	expressed protein	tr|Q5ZDN8|Q5ZDN8_ORYSJ Putative uncharacterized protein P0416D03.12 OS=Oryza sativa subsp. japonica GN=P0416D03.12 PE=4 SV=1	A	P	A	A	A	A	FALSE	2.33539	2.33539	2.33539	3.55626	2.6293	3.93798	2.33539	2.33672	2.35288	2.33539	2.33539	2.34539	2.33539	2.33539	2.33539	2.33539	2.33539	2.33539	NA	NA	0	-0.01	0.01	NA	NA	1	1	1
Os.39201.1.A1_at	LOC_Os01g05289	LOC_Os01g05289.1	expressed protein	tr|Q6ZCR2|Q6ZCR2_ORYSJ Putative uncharacterized protein P0461A06.17 OS=Oryza sativa subsp. japonica GN=P0461A06.17 PE=4 SV=1	P	P	P	P	P	P	FALSE	9.10199	9.51177	9.41804	10.0406	10.1873	10.0577	10.0979	10.1368	10.2408	10.0841	10.4819	10.4086	10.2936	10.4648	10.3656	10.0824	10.476	10.1708	0.73	0.07	0.15	0.04	-0.11	0.01	1	1	1	1
Os.16530.1.S1_at	LOC_Os01g05420	LOC_Os01g05420.1	IWS1 C-terminus family protein, putative, expressed	tr|Q5ZDL8|Q5ZDL8_ORYSJ Os01g0147200 protein OS=Oryza sativa subsp. japonica GN=P0416D03.38-1 PE=4 SV=1	P	P	P	P	P	P	FALSE	10.2286	9.98513	9.90578	10.2824	10.1717	10.2677	10.1174	10.2112	10.2033	9.58299	9.58885	9.71301	9.42361	9.28699	9.52082	9.29833	9.12528	9.18218	0.22	-0.06	-0.54	-0.21	-0.21	1	1	0.07	1	1
OsAffx.23124.1.S1_at	LOC_Os01g05430	LOC_Os01g05430.1	OsRhmbd1 - Putative Rhomboid homologue, expressed	tr|Q53MA5|Q53MA5_ORYSJ Os11g0704800 protein OS=Oryza sativa subsp. japonica GN=Os11g0704800 PE=4 SV=1	P	P	P	P	P	P	TRUE	2.41999	2.41999	2.42962	2.81994	2.43962	2.43962	2.4386	2.42813	2.43521	2.5881	2.43962	2.42977	2.56253	2.4477	2.43962	2.9865	2.54907	3.08498	0.15	-0.16	0.02	0.09	0.55	1	1	1	1	0.06
OsAffx.23124.2.S1_s_at	LOC_Os01g05430	LOC_Os01g05430.1	OsRhmbd1 - Putative Rhomboid homologue, expressed	tr|Q53MA5|Q53MA5_ORYSJ Os11g0704800 protein OS=Oryza sativa subsp. japonica GN=Os11g0704800 PE=4 SV=1	A	P	P	P	P	P	TRUE	2.49878	2.44972	2.62521	2.87188	2.44972	2.84379	2.84379	2.75697	2.90758	2.9878	2.84492	2.95465	3.01577	2.87188	3.23823	3.37971	3.45476	2.78912	0.17	0.05	0.13	0.13	0.2	1	1	1	1	1
Os.18514.1.S1_at	LOC_Os01g05470	LOC_Os01g05470.1	transcription factor X1, putative, expressed	tr|Q5ZDL5|Q5ZDL5_ORYSJ Os01g0147700 protein OS=Oryza sativa subsp. japonica GN=P0416D03.43 PE=4 SV=1	P	P	P	P	P	P	FALSE	9.00179	9.21849	9.06418	8.44992	8.35317	8.56231	8.70624	8.63763	8.60668	8.91381	8.81349	8.78792	8.76473	8.89996	8.87145	8.71765	8.81696	8.779	-0.63	0.2	0.16	0.02	-0.07	0.6	1	1	1	1
Os.31681.1.S1_at	LOC_Os01g05480	LOC_Os01g05480.3	expressed protein	tr|Q5ZDL4|Q5ZDL4_ORYSJ Os01g0147800 protein OS=Oryza sativa subsp. japonica GN=P0416D03.44 PE=4 SV=1	A	A	P	A	A	P	TRUE	3.27065	3.29534	3.3406	3.27065	3.33892	3.33976	3.3406	3.42229	3.33892	3.48244	3.33976	3.32926	3.3406	3.35195	3.33976	5.05413	4.52162	4.48751	-0.03	0.05	0.03	-0.06	1.38	1	1	1	1	0
Os.12602.1.S1_at	LOC_Os01g05490	LOC_Os01g05490.1	triosephosphate isomerase, cytosolic, putative, expressed	tr|Q0JQP8|Q0JQP8_ORYSJ Triosephosphate isomerase OS=Oryza sativa subsp. japonica GN=Os01g0147900 PE=2 SV=1	P	P	P	P	P	P	FALSE	12.057	11.9846	11.9511	11.9473	12.171	12.0776	12.296	12.314	12.1609	12.6707	12.5002	12.4785	12.5944	12.5618	12.4805	12.5812	12.6134	12.7989	0.06	0.19	0.29	0	0.12	1	1	1	1	1
Os.22886.1.A1_at	LOC_Os01g05490	LOC_Os01g05490.1	triosephosphate isomerase, cytosolic, putative, expressed	tr|Q0JQP8|Q0JQP8_ORYSJ Triosephosphate isomerase OS=Oryza sativa subsp. japonica GN=Os01g0147900 PE=2 SV=1	P	P	P	P	P	P	FALSE	7.87492	8.15747	8.47823	9.7572	9.689	9.38193	10.2711	10.2287	9.92133	10.2535	10.1216	10.3812	10.097	10.6425	10.0852	9.71669	10.1463	10.5432	1.46	0.54	0.1	0.03	-0.14	0	0.01	1	1	1
Os.46048.1.S1_x_at	LOC_Os01g05500	LOC_Os01g05500.2	zinc finger protein, putative, expressed	tr|Q0JQP7|Q0JQP7_ORYSJ Os01g0148000 protein OS=Oryza sativa subsp. japonica GN=Os01g0148000 PE=4 SV=2	P	A	A	A	A	A	FALSE	4.19144	3.32815	3.94423	2.39421	2.33539	2.33539	2.33539	2.33539	2.33539	2.33539	2.33539	2.33539	2.33539	2.33539	2.33539	2.33539	2.33539	2.33539	-1.23	-0.05	0.01	-0.01	0	0	1	1	1	1
Os.7837.1.S1_at	LOC_Os01g05500	LOC_Os01g05500.2	zinc finger protein, putative, expressed	tr|Q0JQP7|Q0JQP7_ORYSJ Os01g0148000 protein OS=Oryza sativa subsp. japonica GN=Os01g0148000 PE=4 SV=2	P	P	P	P	P	P	FALSE	9.06071	8.68198	8.76167	7.52381	7.31347	7.2495	7.81616	7.8666	7.79122	7.85261	7.60963	7.46195	7.16785	7.40939	7.65372	6.9857	7.04226	7.35674	-1.53	0.51	-0.18	-0.24	-0.28	0	0.03	1	1	1
Os.7837.1.S1_s_at	LOC_Os01g05500	LOC_Os01g05500.2	zinc finger protein, putative, expressed	tr|Q0JQP7|Q0JQP7_ORYSJ Os01g0148000 protein OS=Oryza sativa subsp. japonica GN=Os01g0148000 PE=4 SV=2	P	P	P	P	P	P	FALSE	9.89218	9.66823	8.86548	8.45668	8.29081	8.32063	8.86226	8.80658	9.03274	8.84492	8.98694	8.72173	8.60393	8.42311	8.66973	8.4428	8.2826	8.71844	-1.17	0.56	-0.06	-0.3	-0.07	0	0	1	1	1
OsAffx.10921.1.S1_x_at	LOC_Os01g05500	LOC_Os01g05500.2	zinc finger protein, putative, expressed	tr|Q0JQP7|Q0JQP7_ORYSJ Os01g0148000 protein OS=Oryza sativa subsp. japonica GN=Os01g0148000 PE=4 SV=2	P	P	P	P	P	P	FALSE	9.30197	8.69181	8.51025	7.78323	7.42687	7.56072	8.00454	7.9393	7.98662	8.00519	7.74298	7.73093	7.53539	7.6648	7.62807	7.28647	7.32566	7.53312	-1.22	0.36	-0.16	-0.21	-0.22	0	1	1	1	1
Os.49377.1.S1_at	LOC_Os01g05510	LOC_Os01g05510.2	expressed protein	tr|Q5ZEE3|Q5ZEE3_ORYSJ Os01g0148100 protein OS=Oryza sativa subsp. japonica GN=P0434B04.12 PE=2 SV=1	P	P	P	P	P	P	FALSE	6.93744	5.89476	6.26421	5.76473	5.56619	5.82049	5.82011	6.04623	5.80906	6.20549	5.79197	5.77571	5.71214	5.60715	5.8121	5.78977	6.03218	5.80982	-0.63	0.17	0.04	-0.21	0.16	0.55	1	1	1	1
Os.38086.1.S1_at	LOC_Os01g05530	LOC_Os01g05530.1	expressed protein	tr|Q5ZEE1|Q5ZEE1_ORYSJ Os01g0148400 protein OS=Oryza sativa subsp. japonica GN=P0434B04.16 PE=2 SV=1	P	P	P	P	P	P	FALSE	7.54201	7.62781	7.52728	7.43363	7.31513	7.37211	7.93471	8.18044	8.01785	8.31768	8.26867	8.20006	8.38098	8.60389	8.57561	8.74828	8.96922	8.57535	-0.16	0.67	0.22	0.29	0.22	1	0	1	1	1
Os.38086.2.S1_x_at	LOC_Os01g05530	LOC_Os01g05530.1	expressed protein	tr|Q5ZEE1|Q5ZEE1_ORYSJ Os01g0148400 protein OS=Oryza sativa subsp. japonica GN=P0434B04.16 PE=2 SV=1	P	P	P	P	P	P	FALSE	7.01153	7.14442	6.39012	6.68888	6.63139	6.54249	7.1187	7.04184	7.40361	7.55211	7.38102	7.44162	7.71813	8.00556	7.7928	7.76083	8.25723	7.86886	-0.27	0.58	0.27	0.38	0.12	1	0	1	1	1
Os.38296.1.S1_at	LOC_Os01g05540	LOC_Os01g05540.1	expressed protein	tr|Q94JK5|Q94JK5_ORYSJ Os01g0148500 protein OS=Oryza sativa subsp. japonica GN=P0434B04.17 PE=2 SV=1	P	P	P	P	P	P	FALSE	9.49287	9.70843	9.50733	9.86419	9.80304	9.83449	9.81881	9.76113	9.80047	9.10065	9.20419	9.46606	9.21404	9.17276	9.22153	9.05428	9.09042	9.21234	0.27	-0.02	-0.54	-0.08	-0.09	1	1	0.1	1	1
Os.6138.1.S1_at	LOC_Os01g05560	LOC_Os01g05560.1	expressed protein	tr|Q5ZED9|Q5ZED9_ORYSJ Os01g0148700 protein OS=Oryza sativa subsp. japonica GN=P0434B04.21 PE=2 SV=1	P	P	P	P	P	P	FALSE	9.26273	9.56318	9.44055	9.27924	9.22569	9.29242	9.89025	9.77841	9.75321	9.70382	9.90639	9.94775	9.88614	9.72674	9.88647	9.68761	9.60107	9.89648	-0.15	0.55	0.04	-0.02	-0.1	1	0	1	1	1
OsAffx.1703.1.S1_at	LOC_Os01g05580	LOC_Os01g05580.1	Exo70 exocyst complex subunit family, putative, expressed	tr|Q5ZED7|Q5ZED7_ORYSJ Putative uncharacterized protein P0434B04.23 OS=Oryza sativa subsp. japonica GN=P0434B04.23 PE=4 SV=1	A	P	A	A	A	A	TRUE	2.33539	2.35442	2.33539	2.45711	2.35136	2.33539	2.33539	2.33539	2.33539	2.33539	2.33539	2.33539	2.33539	2.36567	2.33539	2.33539	2.33539	2.33539	0.01	-0.04	0.01	-0.01	-0.01	1	1	1	1	1
Os.35005.1.S1_x_at	LOC_Os01g05585	LOC_Os01g05585.1	metallothionein, putative, expressed	tr|Q0JQP1|Q0JQP1_ORYSJ Os01g0149200 protein OS=Oryza sativa subsp. japonica GN=Os01g0149200 PE=4 SV=1	P	P	P	P	P	P	FALSE	10.1289	9.94176	9.94304	8.76522	9.12004	8.95817	8.12431	7.979	8.3625	7.81273	7.88931	8.02846	7.81273	7.47386	7.81273	7.54716	7.38648	7.72409	-1.05	-0.8	-0.25	-0.2	-0.09	0	0	1	1	1
Os.523.1.S1_at	LOC_Os01g05660	LOC_Os01g05660.3	expressed protein	tr|Q5ZED3|Q5ZED3_ORYSJ Os01g0149900 protein OS=Oryza sativa subsp. japonica GN=P0434B04.34 PE=2 SV=1	A	P	P	A	A	A	TRUE	2.75009	2.33539	2.75009	3.91675	3.42338	3.02891	2.98227	2.75327	2.83328	2.75009	2.75009	2.75009	2.75009	2.75009	2.75009	2.75009	2.7405	2.75009	0.7	-0.53	-0.08	-0.04	0	0.04	0.01	1	1	1
Os.6202.1.S1_a_at	LOC_Os01g05670	LOC_Os01g05670.1	3-oxo-5-alpha-steroid 4-dehydrogenase, putative, expressed	tr|Q5ZED1|Q5ZED1_ORYSJ Os01g0150000 protein OS=Oryza sativa subsp. japonica GN=P0434B04.35-1 PE=2 SV=1	P	P	P	P	P	P	FALSE	9.21816	9.38426	9.38938	10.5843	10.3917	10.1856	10.9265	10.9912	10.8802	10.8533	10.939	10.9063	10.9219	10.9946	10.8924	10.8992	10.937	10.9805	1.03	0.55	-0.03	0.04	0	0	0	1	1	1
Os.45364.1.S1_at	LOC_Os01g05790	LOC_Os01g05790.1	SLT1 protein, putative, expressed	tr|Q5ZEI0|Q5ZEI0_ORYSJ Os01g0151100 protein OS=Oryza sativa subsp. japonica GN=P0009G03.17 PE=2 SV=1	P	P	P	P	P	P	FALSE	8.23527	8.42994	8.45462	8.99325	8.87278	8.84279	8.24988	8.30201	8.40545	7.67902	7.66663	8.07786	7.67981	7.765	7.66663	7.66663	7.76544	7.80647	0.53	-0.61	-0.5	-0.12	0.06	1	0	0.43	1	1
Os.534.2.S1_x_at	LOC_Os01g05800	LOC_Os01g05800.1	inner membrane protein, putative, expressed	tr|Q5ZEK1|Q5ZEK1_ORYSJ Os01g0151200 protein OS=Oryza sativa subsp. japonica GN=P0009G03.18-1 PE=3 SV=1	P	P	P	P	P	P	FALSE	8.77207	8.45398	8.49551	7.93701	8.12589	8.30751	7.66886	7.80187	7.77747	7.341	7.20093	7.48368	7.2233	7.471	7.52339	7.30337	7.48058	7.19984	-0.43	-0.36	-0.39	0.04	-0.08	1	1	1	1	1
Os.534.3.S1_x_at	LOC_Os01g05800	LOC_Os01g05800.1	inner membrane protein, putative, expressed	tr|Q5ZEK1|Q5ZEK1_ORYSJ Os01g0151200 protein OS=Oryza sativa subsp. japonica GN=P0009G03.18-1 PE=3 SV=1	P	P	P	P	P	P	FALSE	6.6568	6.50855	6.22052	5.54718	5.58851	5.82263	5.25459	5.26332	5.36195	5.09296	4.8753	5.03213	4.79718	5.06613	4.95249	5.20669	4.9596	4.59401	-0.69	-0.39	-0.26	-0.07	-0.02	0.08	1	1	1	1
Os.10096.1.S1_a_at	LOC_Os01g05830	LOC_Os01g05830.1	expressed protein	tr|Q5ZEJ4|Q5ZEJ4_ORYSJ Os01g0151600 protein OS=Oryza sativa subsp. japonica GN=P0009G03.21 PE=2 SV=1	P	P	P	P	P	P	FALSE	9.71326	9.44493	9.52143	7.89692	8.21226	8.31386	7.08695	7.18304	7.37738	6.48836	6.4757	6.68178	6.38483	6.49462	6.44475	6.49117	6.44853	6.52179	-1.44	-0.91	-0.66	-0.1	0.05	0	0	0	1	1
Os.10096.1.S1_at	LOC_Os01g05830	LOC_Os01g05830.1	expressed protein	tr|Q5ZEJ4|Q5ZEJ4_ORYSJ Os01g0151600 protein OS=Oryza sativa subsp. japonica GN=P0009G03.21 PE=2 SV=1	P	P	P	P	P	P	FALSE	8.56763	9.01991	8.84974	7.41968	7.78292	7.63844	7.81703	7.9799	8.06499	7.85841	7.84523	8.03257	7.70777	7.84699	7.92468	7.60621	7.58998	7.48879	-1.25	0.34	-0.04	-0.1	-0.22	0	1	1	1	1
Os.10096.2.S1_x_at	LOC_Os01g05830	LOC_Os01g05830.1	expressed protein	tr|Q5ZEJ4|Q5ZEJ4_ORYSJ Os01g0151600 protein OS=Oryza sativa subsp. japonica GN=P0009G03.21 PE=2 SV=1	P	P	P	P	P	P	FALSE	9.29353	9.06455	8.66355	7.53122	7.90937	8.08069	6.77672	6.86385	7.13487	6.67361	6.52998	6.78255	6.50605	6.31706	6.40727	6.29215	6.38988	6.72133	-1.09	-0.94	-0.25	-0.25	0.07	0	0	1	1	1
Os.536.1.S1_at	LOC_Os01g05840	LOC_Os01g05840.2	oxidoreductase, short chain dehydrogenase/reductase family domain containing family, expressed	tr|Q9LGI8|Q9LGI8_ORYSJ Os01g0151700 protein OS=Oryza sativa subsp. japonica GN=P0009G03.22 PE=2 SV=1	P	A	P	P	P	P	FALSE	3.12698	3.90071	4.13943	2.88615	3.13436	2.94879	3.19149	3.08128	2.95737	5.48624	4.89387	4.2318	5.80735	5.04249	5.70579	7.37269	7.15648	7.11721	-0.61	0.04	1.75	0.64	1.66	0.95	1	0	0	0
OsAffx.23127.1.S1_at	LOC_Os01g05860	LOC_Os01g05860.1	PPR repeat domain containing protein, putative, expressed	tr|Q9LGI6|Q9LGI6_ORYSJ Os01g0151900 protein OS=Oryza sativa subsp. japonica GN=P0009G03.25 PE=2 SV=1	A	A	P	P	A	A	TRUE	2.64891	2.69142	2.69142	2.69142	2.63978	2.78903	2.74606	2.75535	2.83415	2.77102	2.63978	2.91174	2.63978	3.00189	2.68855	2.6567	2.58819	2.60002	-0.16	0.13	-0.06	-0.01	-0.12	1	1	1	1	1
Os.19803.5.S1_at	LOC_Os01g05900	LOC_Os01g05900.1	Core histone H2A/H2B/H3/H4 domain containing protein, putative, expressed	sp|Q9LGI2|H2B10_ORYSJ Histone H2B.10 OS=Oryza sativa subsp. japonica GN=H2B.10 PE=3 SV=1	P	P	P	P	P	P	FALSE	8.9722	9.05525	9.25216	10.2077	10.2217	10.2447	10.4587	10.4128	10.5689	11.594	11.404	10.9314	11.5326	11.4424	11.8178	11.6359	11.618	11.7854	1.12	0.25	0.83	0.29	0.08	0	1	0	1	1
Os.32822.1.S1_at	LOC_Os01g05960	LOC_Os01g05960.1	receptor kinase, putative, expressed	tr|Q5ZD75|Q5ZD75_ORYSJ Os01g0152800 protein OS=Oryza sativa subsp. japonica GN=P0030H07.15 PE=2 SV=1	P	P	A	A	A	A	FALSE	4.34139	2.96752	3.98662	4.09575	3.34857	3.9694	2.9195	2.5334	2.96752	2.42699	2.75905	2.75905	2.3567	2.9195	2.86844	3.12648	3.12507	2.99307	0.29	-1.04	-0.18	0.12	0.32	1	0	1	1	1
Os.47037.1.S1_at	LOC_Os01g06010	LOC_Os01g06010.1	Core histone H2A/H2B/H3/H4 domain containing protein, putative, expressed	sp|Q94JE1|H2B5_ORYSJ Histone H2B.5 OS=Oryza sativa subsp. japonica GN=H2B.5 PE=3 SV=1	P	P	P	P	P	P	FALSE	12.2734	12.2697	12.3455	12.5293	12.6202	12.6808	12.0947	12.113	12.4732	11.9043	12.0198	11.9901	12.081	12.0269	12.2106	12.2098	12.484	12.0571	0.31	-0.39	-0.24	0.14	0.14	1	1	1	1	1
Os.24869.1.A1_at	LOC_Os01g06020	LOC_Os01g06020.1	aspartyl-tRNA synthetase, putative, expressed	tr|Q5ZD71|Q5ZD71_ORYSJ Putative aspartyl-tRNA synthetase OS=Oryza sativa subsp. japonica GN=P0030H07.25 PE=3 SV=1	P	P	P	P	P	P	FALSE	7.79756	7.34928	7.55014	5.44797	6.16842	6.30413	6.22819	6.09765	6.12018	6.57485	6.29335	6.29919	6.34141	6.36951	6.4562	6.29274	6.38835	6.24718	-1.62	0.17	0.25	-0.01	-0.08	0	1	1	1	1
Os.54577.1.S1_at	LOC_Os01g06050	LOC_Os01g06050.1	expressed protein	tr|Q5ZD78|Q5ZD78_ORYSJ Os01g0153700 protein OS=Oryza sativa subsp. japonica GN=P0030H07.31 PE=2 SV=1	A	P	P	P	P	P	FALSE	3.44945	3.27238	4.0947	4.5092	4.5092	4.54258	4.5092	4.50926	4.50896	4.52199	4.52857	4.5092	4.52913	4.51409	4.55767	4.63446	4.53282	4.59046	1.35	-0.04	0.02	-0.01	0.04	0	1	1	1	1
Os.1904.1.S1_at	LOC_Os01g06130	LOC_Os01g06130.2	expressed protein	tr|Q93VJ9|Q93VJ9_ORYSJ Putative uncharacterized protein P0011G08.2 OS=Oryza sativa subsp. japonica GN=P0011G08.2 PE=4 SV=1	A	A	A	A	P	A	TRUE	2.33579	2.33579	2.33579	2.33579	2.33539	2.33579	2.33579	2.33579	2.33579	2.4851	2.39043	2.34089	2.57633	2.33579	3.11319	2.33579	2.33579	2.33579	-0.03	0	0.03	0.26	-0.3	1	1	1	1	1
Os.49713.1.S1_at	LOC_Os01g06140	LOC_Os01g06140.1	expressed protein	tr|Q5ZCE3|Q5ZCE3_ORYSJ Os01g0154500 protein OS=Oryza sativa subsp. japonica GN=P0011G08.3 PE=2 SV=1	P	P	P	P	P	P	FALSE	2.85787	2.9368	2.96746	2.87292	2.86242	2.87671	2.91005	3.12802	2.91237	3.07051	3.46348	3.59309	3.04955	3.37153	3.5806	2.39012	2.90928	2.92538	0.04	0.13	0.33	0	-0.5	1	1	1	1	0.38
Os.31874.1.S1_at	LOC_Os01g06150	LOC_Os01g06150.1	expressed protein	tr|Q5ZCE2|Q5ZCE2_ORYSJ Os01g0154600 protein OS=Oryza sativa subsp. japonica GN=P0011G08.4 PE=2 SV=1	A	A	A	P	P	P	FALSE	2.38418	2.38418	2.38418	2.38084	2.38148	2.38418	2.38418	2.3429	2.38148	2.38598	2.38598	2.38598	2.38598	2.75231	2.94331	3.10902	3.24878	2.9074	-0.03	-0.02	0.05	0.28	0.43	1	1	1	1	1
Os.31874.2.S1_x_at	LOC_Os01g06150	LOC_Os01g06150.1	expressed protein	tr|Q5ZCE2|Q5ZCE2_ORYSJ Os01g0154600 protein OS=Oryza sativa subsp. japonica GN=P0011G08.4 PE=2 SV=1	A	A	P	P	A	P	FALSE	2.57871	2.52075	2.52075	2.60367	2.52075	2.57739	2.67493	2.57871	2.54382	2.57871	2.57871	2.70656	2.57871	2.8174	2.57871	2.68097	2.83727	2.57871	-0.01	0.06	-0.05	0.06	0.09	1	1	1	1	1
OsAffx.23133.1.S1_at	LOC_Os01g06240	LOC_Os01g06240.1	protein kinase, putative, expressed	tr|Q943Q1|Q943Q1_ORYSJ Serine/threonine-protein kinase OS=Oryza sativa subsp. japonica GN=P0011G08.15 PE=3 SV=1	P	P	P	A	A	A	FALSE	5.66128	5.51409	6.04629	5.19391	5.23608	5.24884	3.09644	3.05426	3.27786	2.33539	2.55503	2.55503	2.3959	2.59185	2.46027	2.3959	2.3959	2.45565	-0.62	-2.17	-0.57	-0.06	-0.09	0.79	0	0.02	1	1
Os.19218.1.S1_x_at	LOC_Os01g06270	LOC_Os01g06270.1	expressed protein	tr|Q5ZCC7|Q5ZCC7_ORYSJ Os01g0155400 protein OS=Oryza sativa subsp. japonica GN=P0011G08.18 PE=4 SV=1	P	P	P	P	P	P	FALSE	8.36611	8.0581	8.34876	7.18445	7.1429	7.13677	7.38372	7.38398	7.25536	7.57732	7.45283	7.33006	7.35969	7.33261	7.40643	7.30713	7.60155	7.23239	-1.12	0.2	0.12	-0.09	0.01	0	1	1	1	1
Os.37997.1.S1_s_at	LOC_Os01g06270	LOC_Os01g06270.1	expressed protein	tr|Q5ZCC7|Q5ZCC7_ORYSJ Os01g0155400 protein OS=Oryza sativa subsp. japonica GN=P0011G08.18 PE=4 SV=1	P	P	P	P	P	P	FALSE	8.64612	8.21059	8.70697	7.95715	7.71911	7.55759	8.33328	8.01495	7.95633	8.45498	8.1014	7.94217	8.10348	7.79123	8.03954	8.23799	7.95844	8.05665	-0.82	0.37	0.1	-0.21	0.1	0	1	1	1	1
OsAffx.10936.1.S1_x_at	LOC_Os01g06270	LOC_Os01g06270.1	expressed protein	tr|Q5ZCC7|Q5ZCC7_ORYSJ Os01g0155400 protein OS=Oryza sativa subsp. japonica GN=P0011G08.18 PE=4 SV=1	P	P	P	P	P	P	FALSE	6.65547	6.17443	6.58122	5.57471	5.45947	5.62449	5.62479	5.55003	5.48059	5.75547	5.72365	5.65468	5.65468	5.65872	5.53716	5.73375	5.65468	5.64397	-0.93	0.01	0.14	-0.1	0.05	0	1	1	1	1
Os.6389.1.S1_at	LOC_Os01g06310	LOC_Os01g06310.1	glycine-rich cell wall structural protein precursor, putative, expressed	tr|Q943P5|Q943P5_ORYSJ Os01g0155800 protein OS=Oryza sativa subsp. japonica GN=P0011G08.23 PE=2 SV=1	P	P	A	A	A	A	FALSE	4.60174	4.88452	3.62129	2.99751	3.74757	2.62255	2.33577	2.3368	2.66167	2.33723	2.33772	2.3368	2.33621	2.33723	2.3358	2.33723	2.3368	2.33577	NA	NA	-0.07	-0.02	0.01	NA	NA	1	1	1
Os.1460.2.S1_at	LOC_Os01g06454	LOC_Os01g06454.1	heat shock protein DnaJ, putative, expressed	tr|Q5ZCC4|Q5ZCC4_ORYSJ Os01g0157800 protein OS=Oryza sativa subsp. japonica GN=P0011G08.42 PE=4 SV=1	P	P	P	P	P	P	FALSE	7.77739	8.32578	8.30711	7.8769	8.19523	8.16543	7.80042	8.10963	8.24462	6.96562	7.71914	7.85158	7.17496	7.37347	7.56893	6.24182	6.65329	6.46112	-0.08	-0.02	-0.55	-0.12	-0.91	1	1	0.05	1	0
Os.1460.1.S1_at	LOC_Os01g06460	LOC_Os01g06460.1	uncharacterized Cys-rich domain containing protein, putative, expressed	tr|Q9FYQ0|Q9FYQ0_ORYSJ ESTs AU075439(E60711) OS=Oryza sativa subsp. japonica GN=P0011G08.43 PE=2 SV=1	P	P	P	P	P	P	FALSE	8.81645	8.77925	8.93324	11.1319	11.1521	11.0151	10.2239	10.0765	10.2154	9.79238	9.80974	9.81075	9.95543	9.96771	9.73639	10.2004	9.93886	10.0965	2.22	-0.92	-0.37	0.07	0.19	0	0	1	1	1
Os.1460.3.S1_x_at	LOC_Os01g06460	LOC_Os01g06460.1	uncharacterized Cys-rich domain containing protein, putative, expressed	tr|Q9FYQ0|Q9FYQ0_ORYSJ ESTs AU075439(E60711) OS=Oryza sativa subsp. japonica GN=P0011G08.43 PE=2 SV=1	P	P	P	P	P	P	FALSE	6.84971	6.81145	7.0668	9.07339	9.13254	9.26307	7.85604	7.95322	8.21001	7.5205	7.54418	7.69231	7.62896	7.6099	7.49018	7.7932	7.53772	7.77725	2.38	-1.16	-0.41	-0.01	0.12	0	0	1	1	1
Os.174.1.S1_at	LOC_Os01g06470	LOC_Os01g06470.1	expressed protein	tr|Q0JQJ0|Q0JQJ0_ORYSJ Importin subunit alpha OS=Oryza sativa subsp. japonica GN=Os01g0158000 PE=2 SV=1	P	P	P	P	P	P	FALSE	9.26401	9.23944	8.93887	8.51096	8.52648	8.45609	8.23352	8.22136	8.28787	7.9716	8.01818	8.18237	7.99373	8.06263	8.12689	7.82654	7.97113	7.98454	-0.7	-0.25	-0.19	0	-0.13	0.05	1	1	1	1
Os.24975.1.S1_a_at	LOC_Os01g06490	LOC_Os01g06490.1	OsSCP1 - Putative Serine Carboxypeptidase homologue, expressed	tr|Q5ZCC2|Q5ZCC2_ORYSJ Os01g0158200 protein OS=Oryza sativa subsp. japonica GN=P0011G08.46 PE=2 SV=1	P	P	P	P	P	P	FALSE	3.39934	3.53764	3.97236	4.78617	4.57324	4.2373	6.64642	6.64765	6.16666	7.75504	7.31946	6.95676	8.05071	7.7119	7.83724	8.8045	8.45826	8.41844	0.84	2.12	0.91	0.5	0.66	0	0	0	1	0
Os.46028.1.S1_at	LOC_Os01g06510	LOC_Os01g06510.1	arginyl-tRNA synthetase, putative, expressed	tr|Q5ZEM0|Q5ZEM0_ORYSJ Putative arginyl-tRNA synthetase OS=Oryza sativa subsp. japonica GN=P0041E11.4 PE=3 SV=1	A	P	A	A	A	A	FALSE	2.76579	2.75752	2.76657	3.77282	3.45298	3.68182	2.92141	2.77467	2.86463	2.94605	2.7582	2.76657	2.78141	2.76579	2.46019	2.76579	2.52212	2.76697	0.9	-0.83	0.03	-0.19	-0.01	0	0	1	1	1
OsAffx.10938.1.S1_at	LOC_Os01g06540	LOC_Os01g06540.1	PHD finger protein, putative, expressed	tr|Q5ZEL9|Q5ZEL9_ORYSJ Putative nucleic acid-binding protein OS=Oryza sativa subsp. japonica GN=P0041E11.8 PE=4 SV=1	A	A	A	A	P	A	TRUE	2.33587	2.33587	2.33587	2.33587	2.33587	2.33539	2.33587	2.33539	2.33587	2.33587	2.33587	2.33587	2.42289	2.33587	2.33616	2.46451	2.33587	2.33587	-0.01	-0.01	0.02	0.02	0	1	1	1	1	1
Os.12454.1.S1_a_at	LOC_Os01g06550	LOC_Os01g06550.1	NF-X1-type zinc finger protein, putative, expressed	tr|Q5ZEL8|Q5ZEL8_ORYSJ Os01g0158900 protein OS=Oryza sativa subsp. japonica GN=P0041E11.9 PE=2 SV=1	P	P	P	P	P	P	FALSE	7.83475	7.50682	7.19641	8.1001	8.19778	8.41739	7.28373	7.22675	7.40351	7.06979	6.89562	6.76924	6.7285	6.62743	6.87914	6.80462	6.8388	6.77998	0.61	-0.91	-0.39	-0.17	0.05	0.97	0	1	1	1
Os.4770.1.S1_a_at	LOC_Os01g06560	LOC_Os01g06560.1	transcription factor HBP-1b, putative, expressed	tr|Q7F802|Q7F802_ORYSJ ESTs AU057825(S21823) OS=Oryza sativa subsp. japonica GN=Os01g0159000 PE=4 SV=1	P	P	P	P	P	P	FALSE	4.41024	5.64977	5.46262	10.8055	10.4862	10.2847	10.5773	10.7413	10.4269	8.67478	9.16457	9.58324	10.0065	10.0833	8.65053	9.08098	8.74328	9.15872	5.46	0.05	-1.44	NA	NA	0	1	0	NA	NA
Os.1438.1.S1_at	LOC_Os01g06590	LOC_Os01g06590.2	zinc finger, C3HC4 type domain containing protein, expressed	tr|Q0JQI1|Q0JQI1_ORYSJ Os01g0159300 protein OS=Oryza sativa subsp. japonica GN=Os01g0159300 PE=2 SV=1	P	P	P	P	P	P	FALSE	7.50844	7.41045	7.36479	8.96275	8.84261	8.64178	7.91456	7.88905	8.04391	6.65601	6.78682	7.04034	6.91582	6.16897	6.62731	6.57173	6.15487	6.31015	1.34	-0.85	-1.13	-0.23	-0.24	0	0	0	1	1
Os.1440.1.S1_at	LOC_Os01g06600	LOC_Os01g06600.1	glutaryl-CoA dehydrogenase, mitochondrial precursor, putative, expressed	tr|Q5ZEL4|Q5ZEL4_ORYSJ Os01g0159400 protein OS=Oryza sativa subsp. japonica GN=P0041E11.16 PE=2 SV=1	P	P	P	P	P	P	FALSE	8.34366	8.19954	8.1875	8.44795	8.38933	8.34126	8.60161	8.66867	8.7807	8.33584	8.14176	8.58028	8.1102	8.31449	8.18401	8.23382	8.22921	8.36208	0.12	0.29	-0.34	-0.13	0.05	1	1	1	1	1
Os.1440.2.S1_x_at	LOC_Os01g06600	LOC_Os01g06600.1	glutaryl-CoA dehydrogenase, mitochondrial precursor, putative, expressed	tr|Q5ZEL4|Q5ZEL4_ORYSJ Os01g0159400 protein OS=Oryza sativa subsp. japonica GN=P0041E11.16 PE=2 SV=1	P	P	P	P	P	P	FALSE	8.17748	8.05637	7.66281	8.15939	8.254	8.20604	8.54297	8.20309	8.52509	8.22454	8.02106	8.53739	8.07869	8.33181	8.14921	8.16391	8.26986	8.07188	0.27	0.22	-0.18	-0.08	-0.02	1	1	1	1	1
Os.9437.1.S1_at	LOC_Os01g06620	LOC_Os01g06620.1	expressed protein	tr|Q7F7Z4|Q7F7Z4_ORYSJ ESTs C98927(E3259) OS=Oryza sativa subsp. japonica GN=Os01g0159500 PE=4 SV=1	P	A	A	A	A	A	TRUE	3.18076	3.01563	2.98632	3.23591	3.32021	2.94989	2.8732	2.97339	2.94989	2.94989	2.90363	2.94989	2.99656	2.94989	2.86213	2.90322	2.96248	2.93134	-0.11	-0.34	-0.01	0	-0.03	1	1	1	1	1
Os.37558.1.S1_at	LOC_Os01g06630	LOC_Os01g06630.1	small hydrophilic plant seed protein, putative, expressed	tr|Q5ZEL0|Q5ZEL0_ORYSJ Os01g0159600 protein OS=Oryza sativa subsp. japonica GN=P0041E11.22 PE=4 SV=1	P	P	P	P	P	P	FALSE	13.8187	13.7395	13.7265	13.8181	13.7632	13.6828	13.2991	13.2441	13.4464	11.1323	11.9069	12.6436	9.43478	11.2699	11.5643	7.41001	7.64062	8.44032	0	-0.42	NA	NA	NA	1	1	NA	NA	NA
Os.1443.1.S1_a_at	LOC_Os01g06640	LOC_Os01g06640.1	basic helix-loop-helix, putative, expressed	tr|Q7F7Z2|Q7F7Z2_ORYSJ ESTs C26093(C11622) OS=Oryza sativa subsp. japonica GN=Os01g0159800 PE=4 SV=1	A	P	P	P	P	P	FALSE	3.85118	3.87169	3.6733	4.58032	4.4369	4.37473	4.48637	5.17922	5.16805	3.73584	4.2951	4.63523	4.06898	4.05816	4.18373	3.9777	4.05995	3.9737	0.84	0.52	-0.74	-0.09	-0.14	0	0.02	0	1	1
Os.1445.1.S1_at	LOC_Os01g06660	LOC_Os01g06660.1	thiamine pyrophosphate enzyme, C-terminal TPP binding domain containing protein, expressed	tr|Q9LGL5|Q9LGL5_ORYSJ Os01g0160100 protein OS=Oryza sativa subsp. japonica GN=P0041E11.26 PE=3 SV=1	P	P	P	P	P	P	FALSE	6.04595	5.97376	6.10712	5.40079	5.58094	5.75913	4.85914	4.97163	4.99332	4.09284	4.14266	4.88047	4.50728	4.34257	4.3839	4.41434	4.44613	4.82385	-0.34	-0.67	-0.57	0.06	0.12	1	0	0.03	1	1
OsAffx.1685.1.S1_at	LOC_Os01g06680	LOC_Os01g06680.1	retrotransposon protein, putative, unclassified, expressed	tr|Q7F814|Q7F814_ORYSJ Os01g0160300 protein OS=Oryza sativa subsp. japonica GN=Os01g0160300 PE=4 SV=1	A	A	P	A	A	A	TRUE	3.08646	2.51373	2.35179	2.33584	2.33701	2.39286	2.6919	2.34856	2.57574	2.45775	2.33539	2.33584	2.33539	2.33539	2.357	2.33584	2.33539	2.33584	-0.33	0.22	-0.18	-0.05	-0.01	1	1	1	1	1
OsAffx.22766.1.S1_at	LOC_Os01g06680	LOC_Os01g06680.1	retrotransposon protein, putative, unclassified, expressed	tr|Q7F814|Q7F814_ORYSJ Os01g0160300 protein OS=Oryza sativa subsp. japonica GN=Os01g0160300 PE=4 SV=1	P	P	P	P	P	A	TRUE	3.11957	2.38492	2.52055	2.41971	2.40371	2.38458	2.67333	2.56421	2.38458	2.38492	2.37155	2.6379	2.36565	2.33539	2.38468	2.38492	2.37155	2.37155	-0.2	0.12	-0.06	-0.14	0.01	1	1	1	1	1
Os.11371.1.S1_at	LOC_Os01g06740	LOC_Os01g06740.1	ribosome inactivating protein, putative, expressed	tr|Q9LGK6|Q9LGK6_ORYSJ rRNA N-glycosidase OS=Oryza sativa subsp. japonica GN=P0041E11.39 PE=2 SV=1	P	P	P	P	P	P	FALSE	6.75111	6.50528	6.68662	9.42415	9.29092	9.05833	8.69945	8.47532	8.54879	6.58297	6.8109	7.49782	6.73306	6.10788	6.71551	5.32738	5.18636	6.23831	2.57	-0.68	-1.6	-0.46	-0.93	0	0	0	1	0
OsAffx.10949.1.S1_x_at	LOC_Os01g07060	LOC_Os01g07060.1	POEI43 - Pollen Ole e I allergen and extensin family protein precursor, putative, expressed	tr|Q5VR17|Q5VR17_ORYSJ Putative uncharacterized protein B1189A09.45 OS=Oryza sativa subsp. japonica GN=B1189A09.45 PE=4 SV=1	A	A	A	A	A	P	TRUE	2.37972	2.34729	2.34406	2.33539	2.37972	2.34406	2.33539	2.37972	2.34933	2.78258	2.37972	2.37088	4.83137	3.08134	3.84541	4.97238	4.757	4.83371	-0.01	-0.01	0.19	NA	NA	1	1	1	NA	NA
Os.45300.1.A1_at	LOC_Os01g07070	LOC_Os01g07070.2	transposon protein, putative, CACTA, En/Spm sub-class, expressed	tr|Q0JQG3|Q0JQG3_ORYSJ Os01g0164400 protein (Fragment) OS=Oryza sativa subsp. japonica GN=Os01g0164400 PE=4 SV=1	P	P	P	P	P	P	FALSE	5.63327	4.9838	4.92054	4.71374	4.88962	5.07858	4.84541	4.24939	4.46705	3.95821	4.07076	3.96737	3.38116	3.0264	3.07485	3.11085	3.18436	3.14125	-0.1	-0.38	-0.6	-0.88	0.07	1	1	0.01	0	1
Os.45300.1.S1_at	LOC_Os01g07070	LOC_Os01g07070.2	transposon protein, putative, CACTA, En/Spm sub-class, expressed	tr|Q0JQG3|Q0JQG3_ORYSJ Os01g0164400 protein (Fragment) OS=Oryza sativa subsp. japonica GN=Os01g0164400 PE=4 SV=1	A	A	P	P	P	P	FALSE	2.67082	2.67082	2.66371	2.67082	2.67082	2.66371	2.67082	2.67082	2.67082	2.67082	2.72993	2.67082	2.67101	2.67082	2.69897	2.67082	2.67082	2.78694	-0.11	0	0.02	-0.02	0.05	1	1	1	1	1
Os.8829.1.S1_at	LOC_Os01g07070	LOC_Os01g07070.2	transposon protein, putative, CACTA, En/Spm sub-class, expressed	tr|Q0JQG3|Q0JQG3_ORYSJ Os01g0164400 protein (Fragment) OS=Oryza sativa subsp. japonica GN=Os01g0164400 PE=4 SV=1	P	P	P	P	P	P	FALSE	8.61253	8.62255	8.69892	9.21361	9.12029	8.934	9.53123	9.58023	9.55746	8.82407	8.89401	9.02865	8.80118	8.68688	8.97562	8.77003	8.72448	8.83663	0.44	0.48	-0.64	-0.09	-0.04	1	0.16	0	1	1
Os.32557.1.S1_at	LOC_Os01g07080	LOC_Os01g07080.1	DEAD-box ATP-dependent RNA helicase, putative, expressed	sp|Q761Z9|RH18_ORYSJ DEAD-box ATP-dependent RNA helicase 18 OS=Oryza sativa subsp. japonica GN=Os01g0164500 PE=1 SV=2	P	P	P	P	P	P	FALSE	6.73508	6.61539	6.61539	6.33344	6.45253	6.61539	6.59707	6.61539	6.64973	6.79097	6.72898	6.61539	6.61539	6.65744	6.63909	6.29323	6.29932	6.77352	-0.37	0.13	0.09	-0.11	-0.2	1	1	1	1	1
Os.32557.1.S1_s_at	LOC_Os01g07080	LOC_Os01g07080.1	DEAD-box ATP-dependent RNA helicase, putative, expressed	sp|Q761Z9|RH18_ORYSJ DEAD-box ATP-dependent RNA helicase 18 OS=Oryza sativa subsp. japonica GN=Os01g0164500 PE=1 SV=2	P	P	P	P	P	P	FALSE	6.96196	7.15289	6.7079	6.35914	6.44084	6.51018	6.35041	6.19835	6.70692	6.35667	6.41618	6.5403	6.24756	6.134	6.28497	5.7367	6.19335	5.85423	-0.47	-0.04	0.01	-0.18	-0.3	1	1	1	1	1
Os.5408.1.S1_at	LOC_Os01g07090	LOC_Os01g07090.1	5-azacytidine resistance protein azr1, putative, expressed	sp|Q942P9|P2C01_ORYSJ Probable protein phosphatase 2C 1 OS=Oryza sativa subsp. japonica GN=Os01g0164600 PE=2 SV=1	P	P	P	P	P	P	FALSE	4.87861	4.26797	4.42616	3.97621	4.12881	3.73519	5.24145	5.24145	4.80833	6.10934	5.87419	5.80336	5.79677	5.7327	5.9393	5.49842	5.25575	4.92291	-0.25	1.09	0.9	-0.14	-0.61	1	0	0	1	0
Os.21141.1.S1_at	LOC_Os01g07100	LOC_Os01g07100.1	expressed protein	tr|C7IWM8|C7IWM8_ORYSJ Os01g0164700 protein OS=Oryza sativa subsp. japonica GN=Os01g0164700 PE=4 SV=1	P	P	P	P	P	P	FALSE	7.69359	7.38727	7.28952	6.94758	6.86507	6.69934	7.95273	7.97847	7.52796	7.88848	7.80847	7.98444	7.86538	7.70013	7.95466	7.83351	7.65122	7.89206	-0.6	0.98	0.08	-0.05	-0.04	1	0	1	1	1
Os.21563.1.S1_a_at	LOC_Os01g07120	LOC_Os01g07120.1	AP2 domain containing protein, expressed	sp|Q0JQF7|DRE2A_ORYSJ Dehydration-responsive element-binding protein 2A OS=Oryza sativa subsp. japonica GN=DREB2A PE=2 SV=1	P	P	P	P	P	P	FALSE	9.30863	9.47164	9.39088	9.7794	10.0259	10.1249	8.438	8.40967	8.79238	7.43135	7.83027	7.82054	7.43551	7.25028	7.44374	7.06078	6.79874	7.18825	0.55	-1.4	-0.86	-0.33	-0.34	1	0	0	1	1
Os.7217.1.S1_a_at	LOC_Os01g07140	LOC_Os01g07140.1	kelch repeat-containing protein, putative, expressed	tr|Q5VQH0|Q5VQH0_ORYSJ Os01g0165200 protein OS=Oryza sativa subsp. japonica GN=P0701D05.9-1 PE=2 SV=1	A	P	P	P	P	P	FALSE	3.70063	3.45395	3.47704	3.47972	3.51617	3.47704	3.45395	3.43583	3.47704	3.85578	3.54988	3.58139	3.6776	4.00935	3.52834	3.71571	3.57031	3.81293	-0.13	-0.05	0.25	0.13	-0.02	1	1	1	1	1
Os.14483.1.S1_x_at	LOC_Os01g07170	LOC_Os01g07170.1	HORMA domain containing protein, putative, expressed	tr|Q0JQF3|Q0JQF3_ORYSJ Os01g0165800 protein (Fragment) OS=Oryza sativa subsp. japonica GN=Os01g0165800 PE=4 SV=1	P	P	P	P	P	P	FALSE	6.02702	5.42106	5.47818	5.47344	5.50861	5.42621	5.32678	5.32678	5.36543	5.66459	5.25193	5.19349	5.32306	4.51061	5.11995	5.10408	5.39167	5.02788	-0.15	-0.15	0.02	-0.39	0.21	1	1	1	1	1
Os.46162.1.S1_at	LOC_Os01g07170	LOC_Os01g07170.1	HORMA domain containing protein, putative, expressed	tr|Q0JQF3|Q0JQF3_ORYSJ Os01g0165800 protein (Fragment) OS=Oryza sativa subsp. japonica GN=Os01g0165800 PE=4 SV=1	P	P	P	P	P	P	FALSE	5.19449	5.09031	4.79762	5.19227	4.96964	5.11586	5.2363	5.19446	5.22736	5.54123	5.06179	5.08434	5.20887	4.97323	5.07888	4.96964	4.93167	5.05361	0.11	0.09	0.05	-0.19	-0.05	1	1	1	1	1
OsAffx.28142.2.S1_s_at	LOC_Os01g07180	LOC_Os01g07180.1	expressed protein	tr|Q942N9|Q942N9_ORYSJ Putative uncharacterized protein P0701D05.18 OS=Oryza sativa subsp. japonica GN=P0701D05.18 PE=4 SV=1	A	A	P	A	A	P	TRUE	2.36659	2.33539	2.38668	2.33539	2.33539	2.33539	2.33539	2.33539	2.34052	2.33539	2.33539	2.33539	2.33539	2.33539	2.33539	2.33539	2.33539	2.33539	-0.01	0	0.01	-0.01	0	1	1	1	1	1
Os.32568.1.S1_at	LOC_Os01g07200	LOC_Os01g07200.1	staphylococcal nuclease homologue, putative, expressed	tr|Q942N7|Q942N7_ORYSJ Os01g0166100 protein OS=Oryza sativa subsp. japonica GN=P0701D05.20 PE=4 SV=1	A	P	P	P	P	P	FALSE	2.72375	2.88071	3.25769	4.45932	4.20535	4.59199	5.16373	4.94488	5.08605	5.20673	5.43239	5.34777	5.83393	5.48997	5.28798	6.09791	5.91731	5.87542	1.18	0.7	0.23	0.21	0.41	0	0	1	1	1
Os.18398.1.S1_at	LOC_Os01g07212	LOC_Os01g07212.1	staphylococcal nuclease homologue, putative, expressed	tr|Q942N7|Q942N7_ORYSJ Os01g0166100 protein OS=Oryza sativa subsp. japonica GN=P0701D05.20 PE=4 SV=1	A	A	A	P	A	P	FALSE	2.49392	2.42142	2.5066	2.47166	2.40932	2.33539	2.80282	2.77889	2.62869	3.47304	2.98447	2.93329	3.02909	3.00489	3.34755	3.06608	3.05832	3.28601	-0.05	0.25	0.43	0.08	-0.02	1	1	1	1	1
OsAffx.23145.1.S1_s_at	LOC_Os01g07212	LOC_Os01g07212.1	staphylococcal nuclease homologue, putative, expressed	tr|Q942N7|Q942N7_ORYSJ Os01g0166100 protein OS=Oryza sativa subsp. japonica GN=P0701D05.20 PE=4 SV=1	P	P	P	P	P	P	FALSE	3.37609	3.43072	3.60178	3.60178	3.7454	3.60178	5.14513	5.26204	4.50267	5.82366	5.92567	5.44659	5.41464	5.94583	5.62907	4.68218	5.7323	5.2247	0.07	NA	NA	-0.1	-0.43	1	NA	NA	1	1
Os.54072.1.S1_x_at	LOC_Os01g07240	LOC_Os01g07240.1	expressed protein	tr|Q9AS90|Q9AS90_ORYSJ Os01g0166500 protein OS=Oryza sativa subsp. japonica GN=P0028E10.1 PE=2 SV=1	P	P	P	P	P	P	FALSE	10.3283	10.1825	10.4062	9.65269	9.68661	9.65779	9.10602	9.07334	8.76915	9.29566	9.01852	9.65113	9.13873	9.61643	8.90111	8.08529	8.3006	9.08185	-0.63	-0.68	0.34	-0.1	-0.75	0.5	0	1	1	0
Os.37707.1.S1_at	LOC_Os01g07250	LOC_Os01g07250.1	saposin-like type B, region 1 family protein, putative, expressed	tr|Q5VQH7|Q5VQH7_ORYSJ Os01g0166700 protein OS=Oryza sativa subsp. japonica GN=P0701D05.24 PE=2 SV=1	P	P	P	P	P	P	FALSE	8.65181	8.43092	8.58125	8.6122	8.67373	8.26487	9.45402	9.42986	9.44066	9.43837	9.80724	9.48824	9.5733	9.32486	9.55079	9.75721	9.61122	9.69576	-0.02	0.92	0.14	-0.09	0.19	1	0	1	1	1
Os.37707.2.S1_x_at	LOC_Os01g07250	LOC_Os01g07250.1	saposin-like type B, region 1 family protein, putative, expressed	tr|Q5VQH7|Q5VQH7_ORYSJ Os01g0166700 protein OS=Oryza sativa subsp. japonica GN=P0701D05.24 PE=2 SV=1	P	P	P	P	P	P	FALSE	7.6423	7.73579	7.35411	7.81768	7.91899	7.55897	8.63821	8.69006	8.67446	8.56598	8.72712	8.74814	8.85901	8.72831	8.77557	8.99266	8.93603	8.68948	0.24	0.89	0.02	0.1	0.09	1	0	1	1	1
Os.18583.1.S1_at	LOC_Os01g07260	LOC_Os01g07260.1	expressed protein	tr|Q5VQH6|Q5VQH6_ORYSJ Os01g0166800 protein OS=Oryza sativa subsp. japonica GN=P0701D05.25 PE=2 SV=1	A	P	P	P	P	P	FALSE	4.32574	4.2686	4.3845	4.13026	3.57988	4.2767	7.39534	7.41784	7.09776	8.98477	8.97504	8.55148	8.74641	8.78888	8.83265	8.2182	8.44994	8.33484	-0.08	3.11	1.48	-0.02	-0.48	1	0	0	1	1
Os.18583.2.S1_at	LOC_Os01g07260	LOC_Os01g07260.1	expressed protein	tr|Q5VQH6|Q5VQH6_ORYSJ Os01g0166800 protein OS=Oryza sativa subsp. japonica GN=P0701D05.25 PE=2 SV=1	A	A	P	P	P	P	FALSE	2.49065	2.49854	2.3885	2.49854	2.57122	2.4808	5.37737	4.57306	4.65288	6.49066	6.40315	6.1424	6.30041	6.58488	6.51118	5.69699	6.00898	5.83128	-0.07	2.55	1.55	0.05	-0.59	1	0	0	1	0.01
Os.18583.2.S1_x_at	LOC_Os01g07260	LOC_Os01g07260.1	expressed protein	tr|Q5VQH6|Q5VQH6_ORYSJ Os01g0166800 protein OS=Oryza sativa subsp. japonica GN=P0701D05.25 PE=2 SV=1	P	A	P	P	P	P	FALSE	2.83265	3.19865	3.18657	2.99993	2.80559	2.8143	5.52646	5.49861	4.95116	7.05084	6.89698	6.71676	6.877	7.12695	6.99967	6.44817	6.70944	6.14765	-0.19	2.75	1.62	0.12	-0.56	1	0	0	1	0.04
Os.49697.1.S1_at	LOC_Os01g07280	LOC_Os01g07280.1	disease resistance protein, putative, expressed	tr|Q0JQI5|Q0JQI5_ORYSJ Os01g0158600 protein OS=Oryza sativa subsp. japonica GN=Os01g0158600 PE=2 SV=1	P	P	P	P	P	P	FALSE	6.27763	5.76031	5.78035	5.21751	4.89155	5.39937	4.83828	5.42246	4.91329	5.13513	4.90755	4.7665	4.46038	4.35577	5.28565	3.97769	4.08337	4.37682	-0.66	-0.14	-0.11	-0.23	-0.53	0.24	1	1	1	0.13
Os.1665.1.S1_a_at	LOC_Os01g07300	LOC_Os01g07300.1	uncharacterized 50.6 kDa protein in the 5region of gyrA and gyrB, putative, expressed	#N/A	P	P	P	P	P	P	FALSE	9.6984	8.82038	9.13887	8.77408	8.73166	9.08505	6.82021	6.48346	7.12658	4.39589	4.85991	5.72871	4.22727	4.0525	4.55997	3.97497	4.04066	4.33006	-0.45	-2.05	-1.8	-0.74	-0.2	1	0	0	0	1
Os.1665.2.S1_x_at	LOC_Os01g07300	LOC_Os01g07300.1	uncharacterized 50.6 kDa protein in the 5region of gyrA and gyrB, putative, expressed	#N/A	P	P	P	P	A	A	FALSE	9.24129	8.56625	8.62347	8.29839	8.25843	8.75396	6.62843	6.1142	6.82784	4.68279	4.87297	5.57516	4.83121	4.81425	4.72769	4.54844	4.06761	4.47651	-0.29	-2.11	-1.49	-0.47	-0.28	1	0	0	1	1
Os.9898.1.S1_at	LOC_Os01g07310	LOC_Os01g07310.1	transporter-related, putative, expressed	tr|Q9AS84|Q9AS84_ORYSJ Os01g0167500 protein OS=Oryza sativa subsp. japonica GN=P0028E10.8 PE=2 SV=1	P	P	P	P	P	P	FALSE	9.33036	9.45882	9.14929	9.59632	9.48809	9.46818	9.53289	9.48081	9.44182	9.58823	9.6061	9.44884	9.66469	9.7467	9.59073	9.75733	9.85879	9.83082	0.21	-0.04	0.06	0.12	0.15	1	1	1	1	1
OsAffx.10952.2.S1_at	LOC_Os01g07320	LOC_Os01g07320.1	expressed protein	tr|Q5VQG2|Q5VQG2_ORYSJ Putative uncharacterized protein OJ1276_B06.7 OS=Oryza sativa subsp. japonica GN=OJ1276_B06.7 PE=4 SV=1	A	A	A	A	P	P	TRUE	2.33539	2.33539	2.33539	2.33539	2.33539	2.33539	2.33539	2.33539	2.33539	2.33539	2.40921	2.3404	2.47988	2.33539	2.33899	2.35576	2.33574	2.33539	0	0	0.01	0.23	-0.2	1	1	1	1	1
Os.34951.1.S1_at	LOC_Os01g07330	LOC_Os01g07330.1	expressed protein	#N/A	P	P	P	P	P	P	FALSE	5.08445	4.46297	4.14806	3.82842	3.89063	3.40084	3.89435	4.33067	3.89063	4.24015	3.89063	3.90964	4.50492	4.24845	4.17152	4.9238	4.95867	4.96606	-0.74	0.34	-0.04	0.37	0.66	0.01	1	1	1	0
Os.23703.1.A1_at	LOC_Os01g07350	LOC_Os01g07350.1	transposon protein, putative, unclassified, expressed	tr|Q0JQE1|Q0JQE1_ORYSJ Os01g0167800 protein (Fragment) OS=Oryza sativa subsp. japonica GN=Os01g0167800 PE=4 SV=1	A	P	P	P	A	P	FALSE	3.63758	3.69692	3.78772	4.59091	4.63637	4.88381	4.39667	4.62157	4.12286	4.15465	3.74059	4.15785	3.6877	3.6329	3.65651	3.64603	3.35534	3.56955	1.09	-0.36	-0.43	-0.32	-0.13	0	1	1	1	1
Os.23703.2.S1_at	LOC_Os01g07350	LOC_Os01g07350.1	transposon protein, putative, unclassified, expressed	tr|Q0JQE1|Q0JQE1_ORYSJ Os01g0167800 protein (Fragment) OS=Oryza sativa subsp. japonica GN=Os01g0167800 PE=4 SV=1	P	P	P	A	A	A	FALSE	2.82008	2.81026	2.77534	3.90543	3.055	3.39388	2.93601	3.16121	2.61143	2.57969	2.79797	2.53006	2.57704	2.45917	2.39945	2.4573	2.55278	2.47975	0.29	-0.42	-0.24	-0.12	0	1	1	1	1	1
Os.23703.2.S1_x_at	LOC_Os01g07350	LOC_Os01g07350.1	transposon protein, putative, unclassified, expressed	tr|Q0JQE1|Q0JQE1_ORYSJ Os01g0167800 protein (Fragment) OS=Oryza sativa subsp. japonica GN=Os01g0167800 PE=4 SV=1	P	P	P	P	P	A	FALSE	3.1248	3.15563	3.31114	4.30536	3.71796	3.73493	3.6459	3.49725	3.22254	3.29879	3.04933	3.33284	3.25865	3.19799	3.22254	3.10717	3.22059	3.06109	0.51	-0.34	-0.32	0.16	-0.14	1	1	1	1	1
Os.34142.1.S1_at	LOC_Os01g07360	LOC_Os01g07360.2	KIP1, putative, expressed	tr|Q9AS78|Q9AS78_ORYSJ Kinase interacting protein 1-like OS=Oryza sativa subsp. japonica GN=P0028E10.14 PE=2 SV=1	P	P	P	P	P	P	FALSE	7.1967	7.63298	7.55777	8.76406	8.5463	8.67358	9.20644	9.20517	9.28692	8.94844	8.9814	9.11812	8.9258	8.66135	9.07226	8.39707	8.31065	8.76392	1.21	0.57	-0.22	-0.13	-0.39	0	0	1	1	1
Os.37822.1.A1_a_at	LOC_Os01g07370	LOC_Os01g07370.1	KIP1, putative, expressed	tr|Q9AS76|Q9AS76_ORYSJ Kinase interacting protein 1-like OS=Oryza sativa subsp. japonica GN=P0028E10.16 PE=4 SV=1	P	P	P	P	P	P	FALSE	9.71823	10.166	9.39637	9.64111	9.23077	9.81295	10.1431	9.40947	9.51772	9.9571	9.57674	9.78429	9.69239	9.5399	9.62048	8.96099	8.44575	8.7618	-0.26	0.11	0.1	-0.16	-0.89	1	1	1	1	0
Os.37822.3.A1_s_at	LOC_Os01g07370	LOC_Os01g07370.1	KIP1, putative, expressed	tr|Q9AS76|Q9AS76_ORYSJ Kinase interacting protein 1-like OS=Oryza sativa subsp. japonica GN=P0028E10.16 PE=4 SV=1	P	P	P	P	P	P	FALSE	11.8775	12.1109	11.998	11.8914	11.6589	11.8532	12.0466	11.8558	11.7672	11.978	11.8293	11.771	11.6644	11.5061	11.6157	11.068	10.512	10.9504	-0.19	0.09	-0.03	-0.26	-0.76	1	1	1	1	0
Os.16494.1.S1_at	LOC_Os01g07376	LOC_Os01g07376.1	thioredoxin, putative, expressed	sp|Q9AS75|TRH41_ORYSJ Thioredoxin H4-1 OS=Oryza sativa subsp. japonica GN=Os01g0168200 PE=2 SV=1	P	P	P	P	P	P	FALSE	5.05976	5.56244	5.0872	4.33731	4.68611	4.82582	4.69371	4.83643	4.65218	5.03581	5.47778	5.11579	5.06329	5.53128	5.34078	5.64421	5.44908	5.11281	-0.63	0.11	0.44	0.11	0.08	0.52	1	1	1	1
Os.38232.1.S1_at	LOC_Os01g07382	LOC_Os01g07382.1	expressed protein	tr|Q9AS74|Q9AS74_ORYSJ Os01g0168300 protein OS=Oryza sativa subsp. japonica GN=P0028E10.18 PE=2 SV=1	P	P	P	P	P	P	FALSE	7.93656	8.17876	8.19953	7.93408	8.35828	8.33965	8.64903	8.50568	8.46849	8.3963	8.57778	8.461	8.62464	8.38006	8.42368	8.65745	8.46689	8.67127	0.1	0.33	-0.05	-0.01	0.11	1	1	1	1	1
Os.46325.1.A1_at	LOC_Os01g07390	LOC_Os01g07390.1	zinc finger, C3HC4 type family protein, expressed	tr|Q5VQF9|Q5VQF9_ORYSJ Os01g0168400 protein OS=Oryza sativa subsp. japonica GN=OJ1276_B06.18 PE=4 SV=1	P	P	P	P	P	P	FALSE	8.96684	8.72047	8.87472	7.84915	7.70963	8.05027	6.67457	6.69314	6.85125	6.25705	6.20207	6.57023	6.31498	6.3606	6.2996	6.08347	5.97151	6.09581	-0.99	-1.15	-0.4	-0.02	-0.31	0	0	1	1	1
Os.10353.1.S1_at	LOC_Os01g07400	LOC_Os01g07400.1	WD40-like domain containing protein, putative, expressed	tr|Q5VQF8|Q5VQF8_ORYSJ Os01g0168500 protein OS=Oryza sativa subsp. japonica GN=OJ1276_B06.19 PE=2 SV=1	P	P	P	P	P	P	FALSE	7.44206	7.45267	7.2124	7.45482	7.28556	7.41562	7.18148	7.13366	7.07143	7.01434	7.08282	7.04687	6.93781	6.93186	6.89384	7.02362	7.11422	7.02872	0.03	-0.27	-0.08	-0.11	0.13	1	1	1	1	1
Os.17118.1.A1_at	LOC_Os01g07410	LOC_Os01g07410.1	growth regulator related protein, putative, expressed	tr|Q5VQF7|Q5VQF7_ORYSJ Putative axi 1 OS=Oryza sativa subsp. japonica GN=OJ1276_B06.20 PE=4 SV=1	P	P	P	P	P	P	FALSE	4.15905	3.31483	3.67171	4.50879	4.19732	4.53951	4.76767	4.68619	4.64006	4.83346	4.8595	4.74454	4.95509	4.7229	4.85497	4.77692	5.24131	5.05095	0.67	0.28	0.15	0.01	0.16	0.15	1	1	1	1
OsAffx.22754.1.S1_s_at	LOC_Os01g07410	LOC_Os01g07410.1	growth regulator related protein, putative, expressed	tr|Q5VQF7|Q5VQF7_ORYSJ Putative axi 1 OS=Oryza sativa subsp. japonica GN=OJ1276_B06.20 PE=4 SV=1	P	P	P	P	P	P	FALSE	6.00648	5.3075	5.42188	6.1116	6.12233	6.25447	6.28513	6.47535	6.28936	6.75428	6.80493	6.56359	6.88504	6.93628	6.97708	6.8926	7.21907	6.9983	0.63	0.18	0.36	0.24	0.08	0.66	1	1	1	1
OsAffx.22754.1.S1_x_at	LOC_Os01g07410	LOC_Os01g07410.1	growth regulator related protein, putative, expressed	tr|Q5VQF7|Q5VQF7_ORYSJ Putative axi 1 OS=Oryza sativa subsp. japonica GN=OJ1276_B06.20 PE=4 SV=1	P	P	P	P	P	P	FALSE	4.64998	3.94893	3.90412	4.25327	4.2943	4.67755	4.40505	4.22123	4.73928	5.07235	4.5597	4.70309	5.33447	4.70501	5.05959	4.71024	5.69861	4.66255	0.26	0.06	0.3	0.25	0.03	1	1	1	1	1
Os.1678.1.S1_at	LOC_Os01g07420	LOC_Os01g07420.1	hydrolase, alpha/beta fold family protein, putative, expressed	tr|Q9AS70|Q9AS70_ORYSJ Hydrolase-like protein OS=Oryza sativa subsp. japonica GN=P0028E10.22 PE=4 SV=1	A	A	A	A	A	P	TRUE	2.39258	2.34509	2.39781	2.33539	2.33539	2.38597	2.38599	2.39781	2.38599	2.4305	2.40925	2.39781	2.89764	2.5725	3.14119	4.53768	4.07807	4.007	-0.07	0.01	0.04	0.38	1.25	1	1	1	1	0
Os.18280.1.S1_at	LOC_Os01g07480	LOC_Os01g07480.2	DUF260 domain containing protein, putative, expressed	tr|Q9AS62|Q9AS62_ORYSJ LOB domain protein OS=Oryza sativa subsp. japonica GN=P0028E10.30 PE=2 SV=1	A	A	A	P	P	A	TRUE	2.3395	2.35849	2.35912	2.3395	2.3395	2.3395	2.3395	2.3395	2.3395	2.3395	2.65601	2.3395	2.34374	2.3395	2.3395	2.3395	2.3395	2.3395	-0.12	0.01	0.09	-0.09	0.01	1	1	1	1	1
Os.18584.1.S1_at	LOC_Os01g07490	LOC_Os01g07490.1	RST1, putative, expressed	tr|Q8LQU3|Q8LQU3_ORYSJ Os01g0169500 protein OS=Oryza sativa subsp. japonica GN=OJ1276_B06.30 PE=4 SV=1	P	P	P	P	P	P	FALSE	6.88974	6.72204	6.53206	5.68591	5.67515	5.88498	5.68852	5.77159	5.59874	7.15501	6.617	6.19795	6.78992	6.69261	6.86104	6.85205	6.92754	6.89184	-0.94	-0.07	0.97	0.14	0.12	0	1	0	1	1
Os.37066.1.S1_at	LOC_Os01g07500	LOC_Os01g07500.1	alliin lyase precursor, putative, expressed	tr|Q5VQG8|Q5VQG8_ORYSJ Fish bone OS=Oryza sativa subsp. japonica GN=OJ1276_B06.34 PE=2 SV=1	P	P	P	P	P	P	FALSE	3.05522	4.4676	3.40146	3.90009	3.9205	3.77369	6.65448	6.09972	5.8324	8.05308	7.93347	7.26866	8.03668	7.74078	8.02025	8.5866	8.40216	8.44465	0.18	2.22	1.55	0.17	0.54	1	0	0	1	0.08
Os.9383.1.S1_a_at	LOC_Os01g07520	LOC_Os01g07520.1	proline-rich family protein, putative, expressed	tr|Q5VQG6|Q5VQG6_ORYSJ Os01g0169900 protein OS=Oryza sativa subsp. japonica GN=OJ1276_B06.36 PE=2 SV=1	P	P	P	P	P	P	FALSE	7.39993	7.69282	8.02302	7.55471	7.48687	7.72329	7.20416	7.34574	7.08693	6.68196	6.71437	6.53438	6.49141	6.37339	6.53441	6.60153	6.15142	6.38186	-0.21	-0.39	-0.55	-0.17	-0.1	1	1	0.06	1	1
Os.9383.2.S1_x_at	LOC_Os01g07520	LOC_Os01g07520.1	proline-rich family protein, putative, expressed	tr|Q5VQG6|Q5VQG6_ORYSJ Os01g0169900 protein OS=Oryza sativa subsp. japonica GN=OJ1276_B06.36 PE=2 SV=1	P	P	P	P	P	P	FALSE	6.84296	7.07082	7.0045	6.55798	6.53013	6.70572	6.43925	6.51296	6.13252	6.10715	5.9422	5.87508	5.81841	5.30196	5.65854	5.98111	5.74684	5.37394	-0.35	-0.26	-0.38	-0.39	0.11	1	1	1	1	1
Os.6418.1.S1_at	LOC_Os01g07530	LOC_Os01g07530.1	uncharacterized glycosyltransferase, putative, expressed	sp|Q5VQG4|RFS_ORYSJ Galactinol--sucrose galactosyltransferase OS=Oryza sativa subsp. japonica GN=RFS PE=1 SV=1	P	P	P	P	P	P	FALSE	11.8673	11.6878	11.8826	9.93319	9.99224	10.3849	8.01747	7.72948	8.76054	5.43749	5.52464	6.68879	5.09988	5.04616	5.7377	3.96426	3.936	5.18867	-1.73	NA	NA	NA	NA	0	NA	NA	NA	NA
Os.20460.1.S1_at	LOC_Os01g07540	LOC_Os01g07540.1	G-patch domain containing protein, expressed	tr|Q5VQM8|Q5VQM8_ORYSJ Putative uncharacterized protein P0583G08.4 OS=Oryza sativa subsp. japonica GN=P0583G08.4 PE=4 SV=1	P	P	P	P	P	P	FALSE	6.31097	6.20047	6.1442	4.98326	4.74068	5.17286	4.60033	4.48147	4.51371	4.0114	3.91826	4.33271	4.1888	4.07402	4.07693	4.06075	3.91655	4.38129	-1.26	-0.45	-0.46	0.08	-0.02	0	0.59	1	1	1
OsAffx.1956.1.S1_at	LOC_Os01g07540	LOC_Os01g07540.1	G-patch domain containing protein, expressed	tr|Q5VQM8|Q5VQM8_ORYSJ Putative uncharacterized protein P0583G08.4 OS=Oryza sativa subsp. japonica GN=P0583G08.4 PE=4 SV=1	P	P	P	P	P	P	FALSE	4.58055	4.06241	3.18259	3.08894	2.82346	3.00022	2.94513	3.37217	3.13796	2.82229	2.85655	2.73988	2.36309	2.774	2.774	2.58373	2.68665	2.36994	-0.82	0.21	-0.32	-0.16	-0.02	0	1	1	1	1
Os.16980.1.S1_s_at	LOC_Os01g07560	LOC_Os01g07560.1	receptor-like protein kinase 2 precursor, putative, expressed	tr|Q5VQM7|Q5VQM7_ORYSJ Putative receptor-like protein kinase INRPK1 OS=Oryza sativa subsp. japonica GN=P0583G08.7 PE=2 SV=1	A	P	P	P	P	P	FALSE	3.08585	3.58073	3.16718	5.36072	5.05829	4.71483	7.23164	7.26362	7.03032	7.75851	7.86821	7.61867	7.97817	7.75428	7.96353	8.1365	8.01948	8.23735	1.6	2.09	0.57	0.16	0.22	0	0	0.02	1	1
OsAffx.23150.1.S1_at	LOC_Os01g07560	LOC_Os01g07560.1	receptor-like protein kinase 2 precursor, putative, expressed	tr|Q5VQM7|Q5VQM7_ORYSJ Putative receptor-like protein kinase INRPK1 OS=Oryza sativa subsp. japonica GN=P0583G08.7 PE=2 SV=1	A	A	P	P	P	P	FALSE	2.36515	2.5927	2.52158	3.10663	3.01285	3.64917	4.86077	5.09553	4.46298	5.44419	5.43198	5.18854	5.46854	5.05465	5.74039	5.48958	5.39315	5.12787	0.77	1.61	0.63	0.03	-0.05	0	0	0	1	1
Os.20276.1.S1_at	LOC_Os01g07570	LOC_Os01g07570.1	carboxyl-terminal proteinase, putative, expressed	tr|Q5VQM6|Q5VQM6_ORYSJ Os01g0170500 protein OS=Oryza sativa subsp. japonica GN=P0583G08.10 PE=4 SV=1	P	P	P	P	P	P	FALSE	3.11033	3.94992	4.12671	6.06611	5.91929	5.77768	7.51928	7.64516	7.47737	7.75241	7.94667	7.86878	7.64357	8.03629	7.78529	7.71542	7.97327	7.7628	2.25	1.61	0.31	-0.03	-0.01	0	0	1	1	1
Os.15606.1.S1_at	LOC_Os01g07590	LOC_Os01g07590.1	universal stress protein domain containing protein, putative, expressed	tr|Q0JQC2|Q0JQC2_ORYSJ Os01g0170600 protein OS=Oryza sativa subsp. japonica GN=Os01g0170600 PE=4 SV=2	P	P	P	P	P	P	FALSE	7.1292	6.77439	6.83613	6.78556	6.72091	6.94906	6.69915	6.86338	6.8171	6.3803	6.52704	6.59405	6.16862	6.45459	6.50948	5.94251	6.10397	5.97426	-0.1	-0.01	-0.29	-0.12	-0.38	1	1	1	1	1
Os.15606.1.S2_at	LOC_Os01g07590	LOC_Os01g07590.1	universal stress protein domain containing protein, putative, expressed	tr|Q0JQC2|Q0JQC2_ORYSJ Os01g0170600 protein OS=Oryza sativa subsp. japonica GN=Os01g0170600 PE=4 SV=2	P	A	A	A	A	P	FALSE	5.70974	4.88046	4.44969	3.28544	3.76826	3.77161	3.09593	3.40059	3.40746	3.58273	3.13323	3.28774	2.84742	3.28065	3.28544	2.63878	3.19888	3.09579	-1.42	-0.3	0.04	-0.24	-0.08	0	1	1	1	1
Os.54010.1.S1_at	LOC_Os01g07600	LOC_Os01g07600.1	expressed protein	tr|Q5VQM5|Q5VQM5_ORYSJ Os01g0170700 protein OS=Oryza sativa subsp. japonica GN=P0583G08.14 PE=2 SV=1	A	P	P	P	A	A	FALSE	2.71464	2.69625	2.83846	2.71464	2.70289	2.71464	3.06753	2.72466	2.71014	2.91764	2.98847	2.71464	2.71913	2.64916	2.71464	2.71464	2.71464	2.65517	-0.02	0.12	0.02	-0.18	-0.02	1	1	1	1	1
Os.53998.1.S1_at	LOC_Os01g07610	LOC_Os01g07610.1	PPR repeat domain containing protein, putative, expressed	tr|Q5VQM2|Q5VQM2_ORYSJ Os01g0170800 protein OS=Oryza sativa subsp. japonica GN=P0583G08.17 PE=2 SV=1	A	P	A	P	A	A	FALSE	3.12862	2.6981	2.86037	2.6981	2.6981	3.00913	2.6981	2.6981	2.6981	2.6981	2.6981	2.6981	2.6981	2.6981	2.6981	2.6981	2.6981	2.6981	-0.06	-0.09	0.01	-0.02	0.01	1	1	1	1	1
Os.57176.1.S1_at	LOC_Os01g07620	LOC_Os01g07620.1	expressed protein	tr|Q942S9|Q942S9_ORYSJ CLE family OsCLE101 protein OS=Oryza sativa subsp. japonica GN=P0583G08.18 PE=4 SV=1	A	A	P	P	P	P	FALSE	2.40324	2.40324	2.40324	2.39252	2.4542	2.40324	2.42346	2.42346	2.53277	2.84816	2.54152	2.75038	3.31139	3.051	3.26908	3.49944	3.3989	3.78594	0.05	0.03	0.23	0.59	0.37	1	1	1	0.04	1
Os.49171.1.A1_at	LOC_Os01g07630	LOC_Os01g07630.1	BRASSINOSTEROID INSENSITIVE 1-associated receptor kinase 1 precursor, putative, expressed	tr|Q5VQL9|Q5VQL9_ORYSJ Putative brassinosteroid insensitive 1-associated receptor kinase 1 OS=Oryza sativa subsp. japonica GN=P0583G08.19-1 PE=2 SV=1	A	P	P	P	P	P	FALSE	3.02455	3.28446	3.22031	3.82503	3.81973	3.72035	4.26554	4.49314	4.26915	5.53784	5.09244	4.84752	5.57004	5.64296	5.30616	6.01959	5.8881	5.81791	0.58	0.56	0.9	0.33	0.43	1	0	0	1	1
Os.49171.1.A1_x_at	LOC_Os01g07630	LOC_Os01g07630.1	BRASSINOSTEROID INSENSITIVE 1-associated receptor kinase 1 precursor, putative, expressed	tr|Q5VQL9|Q5VQL9_ORYSJ Putative brassinosteroid insensitive 1-associated receptor kinase 1 OS=Oryza sativa subsp. japonica GN=P0583G08.19-1 PE=2 SV=1	P	P	P	P	P	P	FALSE	5.02809	4.55029	4.70256	5.64716	5.24934	5.16582	5.81772	6.11926	5.97486	6.79233	6.41062	6.38159	6.83006	6.68097	6.73201	7.05862	7.17411	6.96732	0.72	0.6	0.55	0.27	0.31	0.03	0	0.06	1	1
Os.14395.1.S1_at	LOC_Os01g07700	LOC_Os01g07700.1	expressed protein	tr|Q0JQB6|Q0JQB6_ORYSJ Os01g0171800 protein OS=Oryza sativa subsp. japonica GN=Os01g0171800 PE=2 SV=2	P	P	P	P	P	P	FALSE	7.81852	7.41604	7.61477	5.98105	6.34097	6.32312	6.38574	6.40199	6.41287	6.61541	6.28855	6.13563	6.68708	6.50462	6.66107	6.71778	6.44694	6.67851	-1.48	0.24	-0.06	0.3	-0.03	0	1	1	1	1
Os.16184.1.S1_at	LOC_Os01g07720	LOC_Os01g07720.4	dolichyl-P-Man Man-PP-dolichyl mannosyltransferase, putative, expressed	tr|B7EEU8|B7EEU8_ORYSJ Os01g0172000 protein OS=Oryza sativa subsp. japonica GN=Os01g0172000 PE=2 SV=1	P	P	P	P	P	P	FALSE	8.29175	7.86433	8.05812	7.6477	7.64548	7.70552	8.51575	8.36288	8.05561	8.98037	8.90202	8.64475	8.84231	8.86168	9.00463	8.92384	8.78341	8.96806	-0.41	0.65	0.53	0.05	0.01	1	0	0.12	1	1
Os.51043.1.S1_at	LOC_Os01g07730	LOC_Os01g07730.1	phosphate/phosphoenolpyruvate translocator-related protein, putative, expressed	sp|Q5VQL3|PPT3_ORYSJ Phosphoenolpyruvate/phosphate translocator 3, chloroplastic OS=Oryza sativa subsp. japonica GN=PPT3 PE=2 SV=1	P	P	P	A	A	A	FALSE	7.38359	6.51999	6.89459	6.98533	6.76689	6.28899	5.66559	4.86719	5.97966	4.1307	4.09491	4.1809	4.05518	4.05518	4.07358	4.05518	4.05518	4.05518	-0.04	NA	NA	-0.03	-0.04	1	NA	NA	1	1
Os.7205.1.A1_at	LOC_Os01g07740	LOC_Os01g07740.1	DEAD-box ATP-dependent RNA helicase 14, putative, expressed	sp|Q5VQL1|RH14_ORYSJ DEAD-box ATP-dependent RNA helicase 14 OS=Oryza sativa subsp. japonica GN=Os01g0172200 PE=2 SV=1	P	P	P	P	P	P	FALSE	6.51992	6.74054	6.61806	6.26189	5.75864	6.07662	7.13206	7.22539	6.90356	7.88129	7.35137	7.22705	7.47807	7.54041	7.61548	7.30079	7.34666	7.48854	-0.44	1.09	0.38	0.07	-0.18	1	0	1	1	1
Os.10212.1.S1_at	LOC_Os01g07750	LOC_Os01g07750.1	expressed protein	tr|Q942R8|Q942R8_ORYSJ Os01g0172300 protein OS=Oryza sativa subsp. japonica GN=P0583G08.31 PE=2 SV=1	P	P	P	P	P	P	FALSE	6.47278	6.52267	6.5382	6.42211	6.71173	6.85049	6.13444	6.37846	6.23515	6.20711	6.40185	6.26677	6.33802	6.25939	6.0059	6.48024	6.33853	5.97777	0	-0.37	0.05	-0.11	0.06	1	1	1	1	1
Os.155.1.S1_a_at	LOC_Os01g07760	LOC_Os01g07760.2	phospholipase D, putative, expressed	tr|Q0JQB1|Q0JQB1_ORYSJ Phospholipase D OS=Oryza sativa subsp. japonica GN=Os01g0172400 PE=3 SV=1	P	P	P	P	P	P	FALSE	11.5021	11.7436	11.592	11.4239	11.334	11.5058	11.1128	11.1768	11.1784	11.1205	11.1188	11.03	11.2393	10.9826	11.1343	11.2495	11.0332	11.2442	-0.24	-0.26	-0.07	0.03	0.05	1	1	1	1	1
OsAffx.23156.1.S1_at	LOC_Os01g07800	LOC_Os01g07800.2	thiol-disulphide oxidoreductase DCC, putative, expressed	tr|Q94E64|Q94E64_ORYSJ Os01g0173000 protein OS=Oryza sativa subsp. japonica GN=OSJNBa0089K24.4 PE=4 SV=1	P	P	P	P	P	P	FALSE	6.43488	6.59469	6.59509	4.10839	4.99564	4.92817	4.23047	4.04466	4.5546	3.63489	3.77394	4.23075	3.73987	3.31381	3.65199	3.13477	3.14201	3.0874	-1.84	-0.51	-0.43	-0.3	-0.37	0	0.03	1	1	1
Os.6842.1.S1_at	LOC_Os01g07810	LOC_Os01g07810.1	protein of unknown function domain containing protein, expressed	tr|Q94E63|Q94E63_ORYSJ Os01g0173100 protein OS=Oryza sativa subsp. japonica GN=OSJNBa0089K24.5 PE=2 SV=1	P	P	P	P	P	P	FALSE	10.1568	10.0343	10.1477	9.78249	9.92951	9.91545	10.229	10.4127	10.1787	10.5769	10.6838	10.6124	10.6815	10.7759	10.731	10.7902	11.0987	10.6864	-0.25	0.41	0.36	0.1	0.13	1	1	1	1	1
Os.15532.1.S1_at	LOC_Os01g07870	LOC_Os01g07870.1	ABC transporter family protein, putative, expressed	tr|Q0JQA5|Q0JQA5_ORYSJ Os01g0173900 protein OS=Oryza sativa subsp. japonica GN=Os01g0173900 PE=3 SV=1	P	P	P	P	P	P	FALSE	5.37663	6.23283	5.76734	6.44499	6.08561	6.29081	6.70034	6.66197	6.33044	5.80469	5.80413	6.00239	5.48449	5.39837	5.56674	5.07612	4.83105	5.10047	0.51	0.29	-0.68	-0.4	-0.43	1	1	0	1	1
OsAffx.1957.1.S1_at	LOC_Os01g07880	LOC_Os01g07880.1	transcription factor HY5, putative, expressed	tr|Q5VR11|Q5VR11_ORYSJ Putative TGACG-motif binding factor OS=Oryza sativa subsp. japonica GN=OSJNBa0089K24.18 PE=4 SV=1	P	P	P	P	P	P	FALSE	6.88599	7.00271	6.71998	9.00619	8.83109	8.48593	8.968	9.02552	9.22037	8.21088	8.43581	8.57073	7.93314	7.91466	8.10636	7.33962	7.24454	7.60554	1.9	0.3	-0.68	-0.4	-0.6	0	1	0	1	0
Os.25117.1.A1_at	LOC_Os01g07890	LOC_Os01g07890.1	expressed protein	tr|Q5VR10|Q5VR10_ORYSJ Os01g0174100 protein OS=Oryza sativa subsp. japonica GN=OSJNBa0089K24.19 PE=4 SV=1	P	P	P	P	P	P	FALSE	6.44836	6.44724	6.52339	5.92153	6.28811	5.75796	6.23225	6.45705	6.1187	6.44082	6.84654	6.7311	6.56766	7.0073	6.62793	5.56024	6.02708	6.44082	-0.52	0.3	0.4	0.1	-0.79	1	1	1	1	0
Os.50446.1.S1_at	LOC_Os01g07900	LOC_Os01g07900.1	expressed protein	tr|Q5VR09|Q5VR09_ORYSJ Os01g0174200 protein OS=Oryza sativa subsp. japonica GN=OSJNBa0089K24.20 PE=4 SV=1	A	P	A	A	A	A	FALSE	3.20958	2.97741	2.85772	2.95617	3.15373	3.20972	2.64022	2.70072	3.33102	2.36138	2.38693	2.62383	2.5934	2.57452	2.61707	2.61707	2.35109	2.55756	-0.06	-0.11	-0.39	0.07	-0.04	1	1	1	1	1
Os.53199.1.S1_at	LOC_Os01g07910	LOC_Os01g07910.1	NADH-cytochrome b5 reductase, putative, expressed	tr|Q5VR12|Q5VR12_ORYSJ Os01g0174300 protein OS=Oryza sativa subsp. japonica GN=OSJNBa0089K24.21 PE=4 SV=1	P	P	P	P	P	P	FALSE	7.50575	7.71391	7.66018	6.6701	6.8485	6.89331	7.04867	7.12775	6.96158	7.91975	7.80985	7.52072	8.05083	7.90655	8.27747	8.27882	8.00558	8.16079	-0.82	0.26	0.69	0.33	0.07	0	1	0	1	1
Os.32457.1.S1_at	LOC_Os01g07920	LOC_Os01g07920.1	prolyl 4-hydroxylase, putative, expressed	tr|Q5VR08|Q5VR08_ORYSJ Os01g0174500 protein OS=Oryza sativa subsp. japonica GN=OSJNBa0089K24.22 PE=4 SV=1	P	P	P	P	P	P	FALSE	4.58228	3.95019	4.93136	6.03001	5.81908	5.5809	6.87696	7.03493	6.91442	7.15322	7.3025	6.92941	7.06657	6.88974	7.05276	7.12031	6.89992	6.89086	1.56	1.14	0.19	-0.13	-0.04	0	0	1	1	1
OsAffx.10958.1.S1_x_at	LOC_Os01g07920	LOC_Os01g07920.1	prolyl 4-hydroxylase, putative, expressed	tr|Q5VR08|Q5VR08_ORYSJ Os01g0174500 protein OS=Oryza sativa subsp. japonica GN=OSJNBa0089K24.22 PE=4 SV=1	P	P	P	P	P	P	FALSE	4.80813	4.69877	4.1778	5.70786	5.76802	5.38053	6.48204	6.54811	6.39429	6.40186	6.75173	6.3577	6.3926	5.97954	6.33962	6.34986	6.4386	6.38224	1.14	0.89	0.02	-0.24	0.16	0	0	1	1	1
Os.33127.2.S1_x_at	LOC_Os01g07940	LOC_Os01g07940.1	AGC_PVPK_like_kin82y.3 - ACG kinases include homologs to PKA, PKG and PKC, expressed	sp|Q94E49|PID2_ORYSJ Protein kinase PINOID 2 OS=Oryza sativa subsp. japonica GN=PID2 PE=2 SV=1	P	P	P	P	P	P	FALSE	3.45455	3.87678	2.36405	3.62345	3.25487	3.28273	3.95241	3.5639	3.98365	4.25864	4.32948	4.14873	3.75339	3.97308	3.89991	3.84571	3.71918	4.22608	0.16	0.36	0.41	-0.34	-0.01	1	1	1	1	1
Os.9548.1.S1_at	LOC_Os01g07950	LOC_Os01g07950.1	OsGrx_S15.2 - glutaredoxin subgroup II, expressed	sp|Q0JQ97|GRXS1_ORYSJ Monothiol glutaredoxin-S1, mitochondrial OS=Oryza sativa subsp. japonica GN=GRXS1 PE=2 SV=2	P	P	P	P	P	P	FALSE	12.1518	11.8157	11.9234	11.6621	11.6129	11.7296	11.0719	11.164	11.064	10.6753	10.848	10.9676	10.5601	10.7473	10.7443	10.2708	10.519	10.3246	-0.29	-0.56	-0.28	-0.15	-0.31	1	0	1	1	1
Os.9548.2.S1_s_at	LOC_Os01g07950	LOC_Os01g07950.1	OsGrx_S15.2 - glutaredoxin subgroup II, expressed	sp|Q0JQ97|GRXS1_ORYSJ Monothiol glutaredoxin-S1, mitochondrial OS=Oryza sativa subsp. japonica GN=GRXS1 PE=2 SV=2	P	P	P	P	P	P	FALSE	11.1594	10.8893	10.9099	10.4922	10.7143	10.7308	10.1155	10.1795	10.1142	9.70476	9.94632	10.0743	9.63549	9.793	9.97145	9.43025	9.42601	9.47661	-0.36	-0.51	-0.23	-0.11	-0.36	1	0.03	1	1	1
Os.12006.1.S1_a_at	LOC_Os01g07960	LOC_Os01g07960.3	acyl-protein thioesterase, putative, expressed	tr|Q94E46|Q94E46_ORYSJ Putative lysophospholipase 2 OS=Oryza sativa subsp. japonica GN=OSJNBa0089K24.29-1 PE=2 SV=1	P	P	P	P	P	P	FALSE	10.0512	10.1932	9.93565	9.371	9.6396	9.68135	9.12401	9.1217	9.12899	9.30907	9.28458	9.15469	9.27665	9.41046	9.41348	9.65618	9.5993	9.417	-0.46	-0.46	0.14	0.11	0.19	1	0.37	1	1	1
Os.34466.1.S1_s_at	LOC_Os01g07970	LOC_Os01g07970.1	expressed protein	tr|Q5VQZ9|Q5VQZ9_ORYSJ Os01g0175100 protein OS=Oryza sativa subsp. japonica GN=OSJNBa0089K24.31 PE=2 SV=1	P	P	P	P	P	P	FALSE	6.41802	6.69753	6.38975	6.61264	6.78861	6.64543	6.31959	6.4849	6.55057	6.53617	6.41503	6.68399	6.94309	6.52435	6.47763	7.44	6.73028	6.92736	0.23	-0.19	0.09	0.11	0.37	1	1	1	1	1
Os.33974.1.S1_at	LOC_Os01g08010	LOC_Os01g08010.1	expressed protein	tr|Q5VQZ6|Q5VQZ6_ORYSJ Os01g0175500 protein OS=Oryza sativa subsp. japonica GN=OSJNBa0089K24.36 PE=2 SV=1	A	P	P	P	P	P	FALSE	5.44818	6.47651	5.69426	5.60373	5.53888	5.72769	5.63869	5.77178	5.68141	5.52726	5.53888	5.71612	5.47228	5.53888	5.49343	4.81191	4.74162	5.52398	-0.3	0.07	-0.1	-0.12	-0.48	1	1	1	1	0.95
Os.32668.1.S1_at	LOC_Os01g08090	LOC_Os01g08090.1	flavonol-3-O-glycoside-7-O-glucosyltransferase 1, putative, expressed	tr|Q9FU69|Q9FU69_ORYSJ Os01g0176000 protein OS=Oryza sativa subsp. japonica GN=P0013F10.9 PE=3 SV=1	P	P	P	P	P	P	FALSE	3.49272	3.25289	3.48118	7.03863	6.64645	6.68626	4.05299	4.38821	4.08897	3.96395	3.72008	3.48118	4.10202	3.62632	3.60829	4.64365	4.10094	4.61473	3.07	-2.57	-0.58	0.09	0.63	0	0	0.01	1	0
Os.551.1.S1_at	LOC_Os01g08110	LOC_Os01g08110.1	flavonol-3-O-glycoside-7-O-glucosyltransferase 1, putative, expressed	tr|Q9FU67|Q9FU67_ORYSJ Glucosyl transferase OS=Oryza sativa subsp. japonica GN=P0013F10.11 PE=2 SV=1	P	P	P	P	P	P	FALSE	5.61291	5.88365	6.12047	6.83762	6.6248	6.73612	7.20126	7.20113	7.03584	7.03781	7.35009	7.11673	7.38905	6.99187	7.36104	6.68511	6.76718	7.3459	0.83	0.41	0.01	0.07	-0.3	0	1	1	1	1
OsAffx.10960.1.S1_at	LOC_Os01g08120	LOC_Os01g08120.1	pentatricopeptide, putative, expressed	tr|Q9FU66|Q9FU66_ORYSJ Os01g0176300 protein OS=Oryza sativa subsp. japonica GN=P0013F10.12 PE=4 SV=1	A	A	P	P	P	P	FALSE	2.42651	2.76006	2.42651	2.40329	2.42631	2.42583	2.42651	2.42651	2.43096	2.45854	2.53378	2.42631	2.42783	2.42651	2.42631	2.42651	2.46457	2.42651	-0.06	0.02	0.11	-0.11	0.05	1	1	1	1	1
Os.554.1.S1_at	LOC_Os01g08150	LOC_Os01g08150.1	expressed protein	tr|Q5VRW3|Q5VRW3_ORYSJ Os01g0176500 protein OS=Oryza sativa subsp. japonica GN=P0013F10.15 PE=4 SV=1	A	A	A	P	P	P	FALSE	2.55434	2.43531	2.37414	2.37414	2.37414	2.58781	2.37414	2.37414	2.37414	5.39867	2.79065	2.58781	6.62233	5.32231	6.37294	8.06798	8.32553	8.0382	-0.03	-0.03	NA	NA	NA	1	1	NA	NA	NA
Os.29819.1.S1_at	LOC_Os01g08160	LOC_Os01g08160.1	MYB family transcription factor, putative, expressed	tr|Q5VRW2|Q5VRW2_ORYSJ Os01g0176700 protein OS=Oryza sativa subsp. japonica GN=P0013F10.17 PE=4 SV=1	A	P	P	P	P	P	FALSE	2.88489	2.88489	2.88714	2.95762	2.93661	2.88498	3.43858	3.2648	3.35045	2.95681	2.88489	2.92814	2.93661	3.12407	2.88714	3.11091	2.88714	2.93661	-0.03	0.35	-0.32	-0.02	-0.02	1	1	1	1	1
Os.23654.1.S1_at	LOC_Os01g08190	LOC_Os01g08190.1	transcriptional corepressor LEUNIG, putative, expressed	tr|Q5VRV5|Q5VRV5_ORYSJ Putative transcriptional corepressor LEUNIG OS=Oryza sativa subsp. japonica GN=P0013F10.23-2 PE=2 SV=1	A	A	P	P	P	P	TRUE	2.41632	2.33539	2.41661	2.41661	2.41632	2.38532	3.18217	3.21319	3.30755	4.52905	3.96745	3.34851	4.06189	4.40817	3.97102	3.94728	3.70729	4.4023	-0.02	0.79	0.74	0.18	-0.11	1	0	0	1	1
Os.23654.2.S1_x_at	LOC_Os01g08190	LOC_Os01g08190.1	transcriptional corepressor LEUNIG, putative, expressed	tr|Q5VRV5|Q5VRV5_ORYSJ Putative transcriptional corepressor LEUNIG OS=Oryza sativa subsp. japonica GN=P0013F10.23-2 PE=2 SV=1	A	A	A	P	A	P	TRUE	2.37111	2.33539	2.37111	2.33539	2.38542	2.38165	2.4202	2.37111	2.42692	3.27759	2.95825	2.50155	3.11126	2.42692	2.43679	2.98334	2.8808	2.44804	-0.01	0.04	0.55	-0.37	0.11	1	1	0.05	1	1
Os.7173.1.S1_at	LOC_Os01g08200	LOC_Os01g08200.1	ubiquitin carboxyl-terminal hydrolase 14, putative, expressed	tr|Q5VRV7|Q5VRV7_ORYSJ Ubiquitin carboxyl-terminal hydrolase OS=Oryza sativa subsp. japonica GN=P0013F10.24 PE=3 SV=1	P	P	P	P	P	P	FALSE	5.92638	5.84665	5.86183	5.65883	5.84464	5.68243	6.94243	6.69238	6.7964	6.96497	6.85814	6.85277	6.66712	6.47459	6.79412	6.85434	6.61409	6.89437	-0.08	1.02	0.13	-0.23	0.13	1	0	1	1	1
Os.7173.1.S1_s_at	LOC_Os01g08200	LOC_Os01g08200.1	ubiquitin carboxyl-terminal hydrolase 14, putative, expressed	tr|Q5VRV7|Q5VRV7_ORYSJ Ubiquitin carboxyl-terminal hydrolase OS=Oryza sativa subsp. japonica GN=P0013F10.24 PE=3 SV=1	P	P	P	P	P	P	FALSE	9.22088	8.99333	9.06688	8.79082	8.45363	8.52185	9.32427	9.36003	9.2668	9.22738	9.13198	9.12948	8.98884	8.93215	9.18894	9.05403	9.10244	9.08771	-0.49	0.73	-0.14	-0.13	0.05	1	0	1	1	1
Os.47982.1.A1_at	LOC_Os01g08260	LOC_Os01g08260.1	pleiotropic drug resistance protein 4, putative, expressed	sp|Q8GU87|PDR6_ORYSJ Pleiotropic drug resistance protein 6 OS=Oryza sativa subsp. japonica GN=PDR6 PE=2 SV=3	A	P	P	P	P	P	FALSE	2.73474	3.65192	2.60311	2.60713	2.92882	2.96728	3.34131	2.82648	2.63241	4.08913	3.96261	3.23837	3.72009	4.30633	4.19623	4.35605	4.44582	4.72407	-0.24	0.26	0.63	0.36	0.41	1	1	0	1	1
Os.47982.1.A1_x_at	LOC_Os01g08260	LOC_Os01g08260.1	pleiotropic drug resistance protein 4, putative, expressed	sp|Q8GU87|PDR6_ORYSJ Pleiotropic drug resistance protein 6 OS=Oryza sativa subsp. japonica GN=PDR6 PE=2 SV=3	A	P	P	P	P	P	FALSE	3.78208	3.66522	4.55523	3.97257	3.79288	3.84136	4.68479	4.47523	4.14908	6.60538	6.12007	5.11428	6.57399	5.73091	6.24336	6.24425	6.22471	6.48682	-0.1	0.36	NA	NA	0.06	1	1	NA	NA	1
Os.47982.2.S1_x_at	LOC_Os01g08260	LOC_Os01g08260.1	pleiotropic drug resistance protein 4, putative, expressed	sp|Q8GU87|PDR6_ORYSJ Pleiotropic drug resistance protein 6 OS=Oryza sativa subsp. japonica GN=PDR6 PE=2 SV=3	P	P	P	P	P	P	FALSE	3.66817	3.41177	3.12364	3.91353	3.35984	3.91068	5.17446	4.77912	4.58662	7.39233	7.08816	6.02048	7.10527	7.10777	7.17856	7.33477	7.45216	7.28158	NA	NA	NA	NA	0.22	NA	NA	NA	NA	1
Os.50272.1.S1_s_at	LOC_Os01g08270	LOC_Os01g08270.1	aminotransferase, classes I and II, domain containing protein, expressed	tr|Q94EG1|Q94EG1_ORYSJ Os01g0178000 protein OS=Oryza sativa subsp. japonica GN=P0509B06.2-1 PE=3 SV=1	P	P	P	P	P	P	FALSE	8.81716	8.30463	8.55869	8.25309	8.15892	8.20893	8.29544	8.32688	8.25123	7.46145	7.68629	7.97152	7.65147	7.35998	7.65309	7.56126	7.29123	7.52755	-0.33	0.07	-0.55	-0.18	-0.07	1	1	0.05	1	1
Os.25067.1.S1_a_at	LOC_Os01g08280	LOC_Os01g08280.1	expressed protein	tr|Q5VRD9|Q5VRD9_ORYSJ Os01g0178100 protein OS=Oryza sativa subsp. japonica GN=P0509B06.3 PE=4 SV=1	P	P	P	P	P	P	FALSE	7.15713	7.13847	6.59116	5.97883	5.96503	5.93829	5.3156	5.47746	5.6349	4.80186	4.98631	5.32116	5.01363	4.63902	5.06745	4.57679	4.8176	4.6539	-0.96	-0.51	-0.41	-0.15	-0.19	0	0.03	1	1	1
Os.55822.1.A1_at	LOC_Os01g08310	LOC_Os01g08310.1	serine/threonine protein phosphatase 2A 59 kDa regulatory subunit Bgamma isoform, putative, expressed	tr|Q5VRD6|Q5VRD6_ORYSJ Putative serine/threonine protein phosphatase 2A (PP2A) regulatory subunit B' (B'gamma) OS=Oryza sativa subsp. japonica GN=P0509B06.6 PE=4 SV=1	P	P	P	P	P	P	FALSE	4.96749	5.20214	5.30322	7.04046	6.54626	6.87595	6.83485	6.54277	6.53903	7.38128	7.19347	7.06064	7.54302	7.08022	7.14342	7.50874	7.43561	7.2643	1.46	-0.19	0.56	0.05	0.15	0	1	0.03	1	1
OsAffx.10962.1.S1_x_at	LOC_Os01g08310	LOC_Os01g08310.1	serine/threonine protein phosphatase 2A 59 kDa regulatory subunit Bgamma isoform, putative, expressed	tr|Q5VRD6|Q5VRD6_ORYSJ Putative serine/threonine protein phosphatase 2A (PP2A) regulatory subunit B' (B'gamma) OS=Oryza sativa subsp. japonica GN=P0509B06.6 PE=4 SV=1	P	P	P	P	P	P	FALSE	5.0794	5.26998	4.65548	6.51637	6.4336	6.51283	6.36266	6.15438	6.2753	6.83684	6.3807	6.27137	6.77945	6.56685	6.47704	6.66541	6.3807	6.28026	1.64	-0.22	0.22	0.1	-0.13	0	1	1	1	1
Os.42934.1.A1_at	LOC_Os01g08320	LOC_Os01g08320.1	OsIAA1 - Auxin-responsive Aux/IAA gene family member, expressed	tr|Q0JQ72|Q0JQ72_ORYSJ Os01g0178500 protein OS=Oryza sativa subsp. japonica GN=Os01g0178500 PE=2 SV=1	P	P	P	P	A	P	FALSE	3.67839	3.84684	3.33716	3.71036	4.16171	3.49411	3.29299	3.45543	3.2813	3.29299	3.29299	3.29299	3.28132	3.19275	3.27132	3.13097	3.2105	3.29299	0.17	-0.48	-0.02	-0.09	0	1	0.1	1	1	1
Os.9069.1.S1_at	LOC_Os01g08320	LOC_Os01g08320.1	OsIAA1 - Auxin-responsive Aux/IAA gene family member, expressed	tr|Q0JQ72|Q0JQ72_ORYSJ Os01g0178500 protein OS=Oryza sativa subsp. japonica GN=Os01g0178500 PE=2 SV=1	P	P	P	P	P	P	FALSE	10.3065	10.4135	10.6302	10.4421	10.5139	10.6303	10.111	9.92496	9.99339	9.2623	9.33835	9.69953	9.16492	9.22514	9.05293	8.84683	8.69682	9.1018	0.07	-0.52	-0.58	-0.29	-0.27	1	0.02	0.02	1	1
Os.54294.1.S1_at	LOC_Os01g08340	LOC_Os01g08340.1	zinc finger family protein, putative, expressed	tr|Q5VRD4|Q5VRD4_ORYSJ ATP synthetase alpha chain-like OS=Oryza sativa subsp. japonica GN=P0509B06.12 PE=2 SV=1	P	P	A	A	A	A	FALSE	2.44038	2.3521	2.3521	2.56303	2.76329	2.70266	2.3521	2.37202	2.3521	2.3521	2.3521	2.3521	2.3521	2.3527	2.3521	2.35089	2.34927	2.37747	0.15	-0.37	0	-0.03	0.01	1	1	1	1	1
Os.29008.1.S1_at	LOC_Os01g08370	LOC_Os01g08370.1	symbiosis-related disease resistance protein, putative, expressed	tr|Q5VRD0|Q5VRD0_ORYSJ Putative disease resistance protein OS=Oryza sativa subsp. japonica GN=P0509B06.15 PE=4 SV=1	A	A	A	P	P	P	FALSE	2.97628	3.16991	3.01236	3.12683	3.16043	3.16991	3.04195	3.18179	3.19604	3.43532	3.59268	3.19604	3.43789	3.36391	3.23646	3.30549	3.13107	3.33918	0.1	-0.02	0.2	-0.04	-0.11	1	1	1	1	1
Os.29008.1.S1_x_at	LOC_Os01g08370	LOC_Os01g08370.1	symbiosis-related disease resistance protein, putative, expressed	tr|Q5VRD0|Q5VRD0_ORYSJ Putative disease resistance protein OS=Oryza sativa subsp. japonica GN=P0509B06.15 PE=4 SV=1	A	A	A	P	P	P	FALSE	2.34901	2.34901	2.33735	2.37304	2.34072	2.4567	2.45552	2.68989	2.34072	2.98558	2.60317	2.36115	2.70143	2.47107	2.86731	2.37398	2.37713	2.80167	-0.02	0.13	0.17	-0.02	-0.18	1	1	1	1	1
Os.31960.1.S1_at	LOC_Os01g08400	LOC_Os01g08400.1	syntaxin, putative, expressed	tr|Q9LGF8|Q9LGF8_ORYSJ Os01g0179200 protein OS=Oryza sativa subsp. japonica GN=P0406H10.17 PE=2 SV=1	P	P	P	P	P	P	FALSE	7.36176	7.47299	7.53698	9.34447	9.2246	9.35729	8.92536	8.88373	8.8723	8.7535	8.65066	8.55556	8.67234	8.65263	8.63963	8.76396	8.49797	8.73933	1.82	-0.42	-0.25	0.01	0	0	1	1	1	1
Os.12810.1.S1_at	LOC_Os01g08410	LOC_Os01g08410.1	early fruit mRNA, putative, expressed	tr|Q5VRC9|Q5VRC9_ORYSJ Os01g0179300 protein OS=Oryza sativa subsp. japonica GN=P0509B06.20 PE=4 SV=1	P	P	P	P	P	P	FALSE	10.2936	10.2237	10.321	9.80902	9.82177	9.73139	9.45526	9.42865	9.53362	9.04284	9.14517	9.27852	9.24822	9.05149	9.12873	9.10062	8.97587	8.96955	-0.51	-0.3	-0.31	-0.02	-0.17	1	1	1	1	1
Os.12810.2.S1_x_at	LOC_Os01g08410	LOC_Os01g08410.1	early fruit mRNA, putative, expressed	tr|Q5VRC9|Q5VRC9_ORYSJ Os01g0179300 protein OS=Oryza sativa subsp. japonica GN=P0509B06.20 PE=4 SV=1	P	P	P	P	P	P	FALSE	9.96076	10.1453	9.7554	9.49145	9.78686	9.918	9.49371	9.38445	9.56553	9.12968	8.97083	9.11911	9.36257	9.24826	9.14887	9.32149	9.16841	8.91244	-0.22	-0.26	-0.4	0.18	-0.12	1	1	1	1	1
Os.980.1.S1_a_at	LOC_Os01g08420	LOC_Os01g08420.1	EMB2410, putative, expressed	tr|Q5VRT8|Q5VRT8_ORYSJ Os01g0179400 protein OS=Oryza sativa subsp. japonica GN=P0406H10.19 PE=2 SV=1	P	P	P	P	P	P	FALSE	7.27458	6.76618	5.82542	5.88622	5.5057	5.89896	5.65111	5.31336	5.36902	5.86026	5.56894	5.50072	5.74213	5.24309	5.36659	5.32171	5.744	5.536	NA	-0.28	0.17	-0.23	0.12	NA	1	1	1	1
Os.17699.1.S1_at	LOC_Os01g08430	LOC_Os01g08430.1	expressed protein	tr|Q5VRT7|Q5VRT7_ORYSJ Os01g0179500 protein OS=Oryza sativa subsp. japonica GN=P0406H10.21 PE=4 SV=1	P	P	P	P	P	P	FALSE	7.06564	7.11653	7.01928	8.22687	8.01623	8.03456	7.61742	7.69633	7.83276	6.85808	7.09177	7.10803	6.77858	6.71633	7.02025	6.623	6.24697	6.71755	1.02	-0.34	-0.72	-0.17	-0.31	0	1	0	1	1
Os.17699.2.S1_x_at	LOC_Os01g08430	LOC_Os01g08430.1	expressed protein	tr|Q5VRT7|Q5VRT7_ORYSJ Os01g0179500 protein OS=Oryza sativa subsp. japonica GN=P0406H10.21 PE=4 SV=1	A	P	A	A	A	A	FALSE	4.8293	4.75069	4.94978	5.97788	5.47336	5.78891	5.10239	5.16493	5.20325	4.56632	4.73823	4.70086	4.42023	4.24044	4.32246	4.27479	4.00439	3.96092	1	-0.54	-0.59	-0.28	-0.27	0	0	0.01	1	1
Os.8045.1.S1_at	LOC_Os01g08440	LOC_Os01g08440.1	UDP-glucoronosyl and UDP-glucosyl transferase domain containing protein, expressed	tr|B7FAP2|B7FAP2_ORYSJ Os01g0179600 protein OS=Oryza sativa subsp. japonica GN=Os01g0179600 PE=2 SV=1	P	P	P	P	P	P	FALSE	4.63951	5.60654	5.12673	10.7038	9.83081	9.49728	8.97683	8.82772	9.27282	8.00758	7.77543	8.04635	8.65232	8.31553	7.95585	9.4184	9.11131	8.94381	NA	NA	-1.08	0.35	0.85	NA	NA	0	1	0
Os.27659.1.S1_x_at	LOC_Os01g08460	LOC_Os01g08460.1	TMS membrane protein/tumour differentially expressed protein, putative, expressed	tr|Q5VR48|Q5VR48_ORYSJ Os01g0179800 protein OS=Oryza sativa subsp. japonica GN=OJ1174_D05.1 PE=2 SV=1	P	P	P	P	P	P	FALSE	5.84094	5.52219	5.97661	5.0999	5.34938	5.00828	4.80465	4.6572	5.43372	4.21632	4.02002	4.1672	3.55479	4.1582	3.9185	3.80951	3.84039	3.13181	-0.56	-0.2	-0.84	-0.19	-0.3	1	1	0	1	1
Os.8113.1.S1_at	LOC_Os01g08470	LOC_Os01g08470.1	retrotransposon protein, putative, unclassified, expressed	tr|Q5VR46|Q5VR46_ORYSJ Os01g0180000 protein OS=Oryza sativa subsp. japonica GN=OJ1174_D05.4 PE=2 SV=1	P	P	P	P	P	P	FALSE	9.47605	9.72337	9.87892	10.2686	10.1615	10.0962	10.9041	10.6489	10.8101	10.6104	10.5529	10.4741	10.8148	10.3444	10.4416	10.9041	10.4958	10.7788	0.51	0.61	-0.26	0	0.2	1	0	1	1	1
Os.8113.2.S1_x_at	LOC_Os01g08470	LOC_Os01g08470.1	retrotransposon protein, putative, unclassified, expressed	tr|Q5VR46|Q5VR46_ORYSJ Os01g0180000 protein OS=Oryza sativa subsp. japonica GN=OJ1174_D05.4 PE=2 SV=1	P	A	P	P	P	P	FALSE	4.73664	5.04291	4.69951	5.17218	4.99342	4.82264	5.81089	5.37801	5.17572	5.30562	5.20431	5.1277	5.56255	5.15191	5.11042	5.21666	5.16389	5.36414	0.16	0.47	-0.26	0.06	-0.04	1	0.2	1	1	1
Os.36975.3.S1_x_at	LOC_Os01g08510	LOC_Os01g08510.1	MAR-binding filament-like protein 1, putative, expressed	tr|Q5VR43|Q5VR43_ORYSJ Os01g0180300 protein OS=Oryza sativa subsp. japonica GN=OJ1174_D05.11 PE=2 SV=1	P	P	P	P	P	P	FALSE	5.17392	5.00374	4.9366	5.1014	5.07384	5.2841	5.21605	5.1831	5.0816	5.03269	4.76862	4.93854	4.4679	4.27965	5.0251	4.51042	4.35427	4.73985	0.11	0.04	-0.28	-0.26	-0.04	1	1	1	1	1
Os.23583.1.S1_at	LOC_Os01g08520	LOC_Os01g08520.1	DUF581 domain containing protein, expressed	tr|Q5KQK2|Q5KQK2_ORYSJ Putative uncharacterized protein P0453H11.5 OS=Oryza sativa subsp. japonica GN=P0453H11.5 PE=4 SV=1	P	P	P	P	P	P	FALSE	4.09313	4.57129	5.52204	5.57897	5.76502	5.77425	5.87957	6.17357	6.08359	5.95046	6.18219	6.03626	6.02555	5.87957	6.35107	5.87889	5.88222	6.36064	0.8	0.35	0.04	0.01	-0.04	0	1	1	1	1
Os.23583.2.S1_x_at	LOC_Os01g08520	LOC_Os01g08520.1	DUF581 domain containing protein, expressed	tr|Q5KQK2|Q5KQK2_ORYSJ Putative uncharacterized protein P0453H11.5 OS=Oryza sativa subsp. japonica GN=P0453H11.5 PE=4 SV=1	P	P	P	P	P	P	FALSE	4.80885	5.66288	5.48477	6.50806	6.87704	6.78329	7.42119	7.53787	7.36027	7.41934	7.57464	7.46795	7.57469	7.59967	7.68751	7.34139	7.21684	7.60593	1.4	0.71	0.06	0.12	-0.24	0	0	1	1	1
Os.50609.1.S1_at	LOC_Os01g08540	LOC_Os01g08540.1	DNA mismatch repair protein MSH6-2, putative, expressed	tr|Q5VR41|Q5VR41_ORYSJ Os01g0180600 protein OS=Oryza sativa subsp. japonica GN=OJ1174_D05.15 PE=3 SV=1	P	P	P	P	P	P	FALSE	6.00929	5.83241	5.61794	4.53832	4.54862	4.4126	5.33561	5.31664	5.00202	6.36552	6.30102	5.81757	6.12544	6.1945	6.46811	6.21604	6.30171	6.1278	-1.22	0.64	0.95	0.11	-0.03	0	0	0	1	1
Os.23665.1.A1_at	LOC_Os01g08550	LOC_Os01g08550.1	aminoacyl-tRNA synthetase, putative, expressed	tr|Q9AQU6|Q9AQU6_ORYSJ Putative uncharacterized protein OJ1174_D05.16 OS=Oryza sativa subsp. japonica GN=OJ1174_D05.16 PE=4 SV=1	P	P	P	P	P	P	FALSE	7.0896	6.88455	6.93618	5.58454	5.98326	6.03613	5.43583	5.22801	5.31809	5.60731	5.89764	5.56759	5.83226	5.9653	6.03731	5.65821	5.81234	5.65109	-1.04	-0.58	0.35	0.29	-0.28	0	0	1	1	1
Os.5504.1.S1_at	LOC_Os01g08560	LOC_Os01g08560.2	DnaK family protein, putative, expressed	tr|Q9AQZ5|Q9AQZ5_ORYSJ 70 kDa heat shock protein OS=Oryza sativa subsp. japonica GN=OJ1174_D05.17 PE=2 SV=1	P	P	P	P	P	P	FALSE	6.45968	6.16974	5.36475	5.91517	5.47825	6.25163	5.97351	5.1394	6.04281	6.00155	5.39672	5.60485	6.13224	6.61805	5.9577	6.2663	6.52721	5.95755	-0.1	NA	NA	0.56	0.03	1	NA	NA	0.12	1
Os.5504.1.S2_at	LOC_Os01g08560	LOC_Os01g08560.2	DnaK family protein, putative, expressed	tr|Q9AQZ5|Q9AQZ5_ORYSJ 70 kDa heat shock protein OS=Oryza sativa subsp. japonica GN=OJ1174_D05.17 PE=2 SV=1	P	P	P	P	P	P	FALSE	10.5716	10.1039	10.3003	9.70279	9.61453	9.4576	10.0221	9.99292	9.78166	10.2406	10.0076	10.0279	10.2544	9.92888	10.218	10.3367	10.1505	10.4275	-0.73	0.34	0.16	0.04	0.18	0.02	1	1	1	1
Os.7545.1.S1_a_at	LOC_Os01g08660	LOC_Os01g08660.1	aquaporin protein, putative, expressed	sp|Q5VR89|SIP11_ORYSJ Aquaporin SIP1-1 OS=Oryza sativa subsp. japonica GN=SIP1-1 PE=2 SV=2	P	P	P	P	P	P	FALSE	6.58625	6.88985	6.93802	8.04105	7.95732	7.75647	8.97005	8.96741	8.69875	9.0549	9.09777	8.92468	9.10802	8.94922	9.00378	9.22265	8.97137	9.26171	1.23	0.97	0.14	0	0.13	0	0	1	1	1
Os.51447.1.S1_s_at	LOC_Os01g08670	LOC_Os01g08670.1	expressed protein	tr|Q5VR88|Q5VR88_ORYSJ Os01g0182300 protein OS=Oryza sativa subsp. japonica GN=P0666G04.24 PE=2 SV=1	A	A	A	A	A	P	FALSE	3.86834	3.91912	3.84121	3.88224	3.91912	3.84121	3.91912	3.86408	3.84121	4.26778	4.01531	3.91141	3.97415	3.91912	4.36198	4.31491	4.24218	5.08156	-0.02	-0.01	0.18	0.06	0.51	1	1	1	1	0.32
Os.34739.1.S1_a_at	LOC_Os01g08680	LOC_Os01g08680.2	myb/SANT domain protein, putative, expressed	tr|Q5VR75|Q5VR75_ORYSJ Myb/SANT domain protein-like OS=Oryza sativa subsp. japonica GN=P0666G04.25 PE=2 SV=1	P	P	P	P	P	P	FALSE	6.99636	6.56115	6.63802	6.07837	5.68479	5.8357	4.65256	4.37453	4.23948	3.67525	3.47514	3.83678	3.70981	3.65705	3.71372	3.71377	3.93822	3.59029	-0.79	-1.42	-0.76	0.08	-0.02	0	0	0	1	1
OsAffx.10970.1.S1_at	LOC_Os01g08690	LOC_Os01g08690.1	holocarboxylase synthetase, putative, expressed	tr|C7IW81|C7IW81_ORYSJ Os01g0182500 protein OS=Oryza sativa subsp. japonica GN=Os01g0182500 PE=4 SV=1	P	P	P	P	P	P	FALSE	7.39551	7.61001	7.26457	6.88715	7.07508	7.16931	6.18651	6.22975	6.29274	5.44084	5.59189	5.9687	5.19211	5.40522	5.58663	4.77487	4.85523	4.98816	-0.27	-0.83	-0.55	-0.28	-0.53	1	0	0.07	1	0.14
Os.7987.1.S1_at	LOC_Os01g08700	LOC_Os01g08700.2	GIGANTEA, putative, expressed	tr|Q0JQ44|Q0JQ44_ORYSJ Os01g0182600 protein OS=Oryza sativa subsp. japonica GN=Os01g0182600 PE=4 SV=1	P	P	P	A	P	P	FALSE	7.45184	6.75741	6.99082	6.56229	6.18787	6.48718	5.97266	6.57066	6.12531	3.53396	3.48461	4.56734	4.59996	6.08157	3.03057	4.87658	5.5228	5.67828	-0.7	-0.18	-2.54	NA	NA	0.06	1	0	NA	NA
Os.55762.1.S1_at	LOC_Os01g08710	LOC_Os01g08710.1	WRKY102, expressed	tr|Q0JQ43|Q0JQ43_ORYSJ Os01g0182700 protein OS=Oryza sativa subsp. japonica GN=Os01g0182700 PE=4 SV=1	A	A	P	P	P	P	FALSE	2.36433	2.5652	2.50958	2.94353	2.49747	2.5652	4.40865	4.51407	4.30166	5.40389	4.98171	4.91963	5.25871	4.94889	5.25882	4.89058	5.19303	5.17072	0.12	1.51	0.74	0.03	-0.06	1	0	0	1	1
Os.25107.1.S1_at	LOC_Os01g08750	LOC_Os01g08750.2	expressed protein	tr|Q5VRZ0|Q5VRZ0_ORYSJ Os01g0182900 protein OS=Oryza sativa subsp. japonica GN=P0489A01.6 PE=4 SV=1	P	P	P	P	P	P	FALSE	8.55546	8.24676	8.1638	7.04211	7.03696	7.29995	7.09394	7.19056	7.04294	7.18032	6.74618	6.52001	6.69302	6.95687	6.58473	6.79006	6.9617	6.60793	-1.29	-0.02	-0.31	-0.08	0.06	0	1	1	1	1
Os.25107.2.S1_at	LOC_Os01g08750	LOC_Os01g08750.2	expressed protein	tr|Q5VRZ0|Q5VRZ0_ORYSJ Os01g0182900 protein OS=Oryza sativa subsp. japonica GN=P0489A01.6 PE=4 SV=1	A	P	A	A	A	A	FALSE	2.46785	2.58051	2.45949	2.45949	2.45949	2.70878	2.45949	2.45949	2.45949	2.45949	2.6799	2.55311	2.45949	2.45949	2.56051	2.45949	2.45949	2.42004	-0.03	-0.08	0.09	-0.05	-0.04	1	1	1	1	1
Os.505.1.S1_x_at	LOC_Os01g08750	LOC_Os01g08750.2	expressed protein	tr|Q5VRZ0|Q5VRZ0_ORYSJ Os01g0182900 protein OS=Oryza sativa subsp. japonica GN=P0489A01.6 PE=4 SV=1	P	P	P	P	P	A	FALSE	2.39228	2.39228	2.48537	2.4341	2.39228	2.39228	2.39228	2.39228	2.39228	2.39228	2.39228	2.39228	2.39328	2.39228	2.39228	2.39228	2.39228	2.33539	-0.02	-0.02	0.01	-0.02	0	1	1	1	1	1
OsAffx.10972.2.S1_x_at	LOC_Os01g08750	LOC_Os01g08750.2	expressed protein	tr|Q5VRZ0|Q5VRZ0_ORYSJ Os01g0182900 protein OS=Oryza sativa subsp. japonica GN=P0489A01.6 PE=4 SV=1	P	P	P	P	P	P	FALSE	6.77928	6.52968	5.93041	4.49082	4.59212	4.69428	4.53839	4.73332	4.49082	4.75767	4.49082	4.49082	4.47554	4.20783	4.36041	4.49082	4.56559	4.27443	-1.79	0.01	0.07	-0.3	0.09	0	1	1	1	1
OsAffx.10973.1.S1_s_at	LOC_Os01g08760	LOC_Os01g08760.1	choline/ethanolamine kinase, putative, expressed	tr|Q0JQ41|Q0JQ41_ORYSJ Os01g0183000 protein OS=Oryza sativa subsp. japonica GN=Os01g0183000 PE=4 SV=1	P	P	P	P	P	P	FALSE	8.57585	8.38239	8.71093	7.43059	7.4647	7.74073	7.56269	7.60446	7.54418	8.1252	8.11331	7.84605	8.20825	8.11987	8.26639	8.2213	8.02752	8.23157	-1.02	0.03	0.46	0.15	-0.03	0	1	1	1	1
OsAffx.10973.1.S1_x_at	LOC_Os01g08760	LOC_Os01g08760.1	choline/ethanolamine kinase, putative, expressed	tr|Q0JQ41|Q0JQ41_ORYSJ Os01g0183000 protein OS=Oryza sativa subsp. japonica GN=Os01g0183000 PE=4 SV=1	P	P	P	P	P	P	FALSE	7.07933	7.61676	7.20504	6.12829	6.47723	6.2724	6.26606	6.21274	6.38901	6.85454	6.784	6.71376	6.91724	6.83838	6.79825	6.96382	6.784	6.784	-1.02	0.02	0.48	0.07	-0.02	0	1	1	1	1
OsAffx.10973.2.S1_at	LOC_Os01g08760	LOC_Os01g08760.1	choline/ethanolamine kinase, putative, expressed	tr|Q0JQ41|Q0JQ41_ORYSJ Os01g0183000 protein OS=Oryza sativa subsp. japonica GN=Os01g0183000 PE=4 SV=1	P	P	P	P	P	P	FALSE	7.60895	7.82002	7.62905	6.60201	6.61426	6.67802	6.683	6.67509	6.58879	7.01437	6.96328	6.74671	7.18866	7.03961	7.13424	7.07672	6.92893	7.23055	-1.09	0.03	0.27	0.2	-0.04	0	1	1	1	1
OsAffx.10973.2.S1_s_at	LOC_Os01g08760	LOC_Os01g08760.1	choline/ethanolamine kinase, putative, expressed	tr|Q0JQ41|Q0JQ41_ORYSJ Os01g0183000 protein OS=Oryza sativa subsp. japonica GN=Os01g0183000 PE=4 SV=1	P	P	P	P	P	P	FALSE	8.67911	8.57687	8.86652	7.53886	7.56921	7.68274	7.56764	7.65829	7.73468	8.20062	8.18665	7.979	8.11352	8.07431	8.28364	8.16347	8.03293	8.16313	-1.11	0.07	0.46	0.04	-0.04	0	1	1	1	1
Os.17792.1.S1_at	LOC_Os01g08770	LOC_Os01g08770.1	WD domain, G-beta repeat domain containing protein, expressed	tr|Q9LGT2|Q9LGT2_ORYSJ Os01g0183100 protein OS=Oryza sativa subsp. japonica GN=P0489A01.9 PE=2 SV=1	P	P	P	P	P	P	FALSE	9.20216	9.48846	9.42136	8.48406	8.49915	8.72627	8.94455	8.8178	8.86391	8.86596	8.921	9.0177	8.76384	8.91404	8.95443	8.31014	8.62374	8.62591	-0.81	0.3	0.06	-0.06	-0.37	0	1	1	1	1
Os.29290.1.S1_at	LOC_Os01g08780	LOC_Os01g08780.1	endonuclease/exonuclease/phosphatase family domain containing protein, expressed	tr|Q5VRY7|Q5VRY7_ORYSJ Os01g0183300 protein OS=Oryza sativa subsp. japonica GN=P0489A01.10 PE=4 SV=1	P	P	P	P	P	P	TRUE	4.40961	3.88602	4.52265	4.92912	4.61763	4.95028	5.20542	5.67521	5.35349	5.2482	4.9488	5.18141	5.05237	4.84526	5.36547	4.69835	4.54866	4.90679	0.67	0.59	-0.27	-0.02	-0.36	0.16	0	1	1	1
Os.9695.1.S1_at	LOC_Os01g08830	LOC_Os01g08830.1	OsFBDUF1 - F-box and DUF domain containing protein, expressed	tr|Q0JQ35|Q0JQ35_ORYSJ Os01g0183800 protein OS=Oryza sativa subsp. japonica GN=Os01g0183800 PE=4 SV=1	P	P	P	P	P	P	FALSE	11.8649	11.7902	11.7597	11.1389	11.1407	11.3471	10.2505	10.094	10.285	9.68966	9.82861	10.1163	9.4992	9.70958	9.69586	9.06157	8.9799	9.40046	-0.59	-1	-0.34	-0.24	-0.49	1	0	1	1	0.65
Os.33427.1.S1_at	LOC_Os01g08850	LOC_Os01g08850.1	expressed protein	tr|Q5VRY2|Q5VRY2_ORYSJ Os01g0184000 protein OS=Oryza sativa subsp. japonica GN=P0489A01.21 PE=2 SV=1	P	P	P	P	P	P	FALSE	7.49214	7.34002	7.70561	6.27493	6.535	6.47724	6.65603	6.82322	6.85844	6.98238	7.02956	7.11936	6.97611	7.2228	7.12347	6.68006	6.95254	6.76586	-1.09	0.36	0.27	0.06	-0.3	0	1	1	1	1
Os.519.1.S1_at	LOC_Os01g08860	LOC_Os01g08860.1	hsp20/alpha crystallin family protein, putative, expressed	sp|Q5VRY1|HSP18_ORYSJ 18.0 kDa class II heat shock protein OS=Oryza sativa subsp. japonica GN=HSP18.0 PE=2 SV=1	P	P	P	P	P	P	FALSE	13.4457	13.2348	13.3273	12.8326	13.0519	12.8979	11.061	10.7958	11.754	9.75785	9.74979	10.7999	9.26213	9.81793	10.0153	8.82358	8.80574	9.87667	-0.41	NA	NA	-0.42	NA	1	NA	NA	1	NA
Os.3774.1.S1_at	LOC_Os01g08930	LOC_Os01g08930.1	DEAD-box ATP-dependent RNA helicase, putative, expressed	sp|Q5VRY0|RH39_ORYSJ DEAD-box ATP-dependent RNA helicase 39 OS=Oryza sativa subsp. japonica GN=Os01g0184500 PE=2 SV=1	P	P	P	P	P	P	FALSE	8.92351	8.75325	8.69235	7.65481	7.79357	8.16665	7.64321	7.8278	7.74904	7.64664	7.55461	7.6201	7.17838	7.31825	7.39279	7.10116	7.18114	6.97314	-0.93	-0.11	-0.13	-0.34	-0.21	0	1	1	1	1
Os.3774.2.S1_x_at	LOC_Os01g08930	LOC_Os01g08930.1	DEAD-box ATP-dependent RNA helicase, putative, expressed	sp|Q5VRY0|RH39_ORYSJ DEAD-box ATP-dependent RNA helicase 39 OS=Oryza sativa subsp. japonica GN=Os01g0184500 PE=2 SV=1	P	P	P	P	P	P	FALSE	8.20211	8.13874	7.7415	7.01818	7.00531	7.28333	6.69914	6.74309	6.78828	6.25239	6.30554	6.72474	6.19832	6.36394	6.51155	5.575	6.33255	6.01046	-0.95	-0.36	-0.31	-0.06	-0.38	0	1	1	1	1
Os.7840.1.S1_at	LOC_Os01g08970	LOC_Os01g08970.1	SSRP1-like FACT complex subunit, putative, expressed	tr|Q0JQ27|Q0JQ27_ORYSJ Os01g0184900 protein OS=Oryza sativa subsp. japonica GN=Os01g0184900 PE=2 SV=1	P	P	P	P	P	P	FALSE	10.8088	10.8033	10.7909	10.3747	10.134	10.351	10.1058	10.0742	10.01	10.1113	9.98353	10.1032	9.80856	10.0035	10.0627	9.57175	9.75382	9.70283	-0.53	-0.22	0.01	-0.11	-0.28	1	1	1	1	1
Os.19764.1.S1_at	LOC_Os01g09000	LOC_Os01g09000.1	glutaminyl-tRNA synthetase, putative, expressed	tr|Q5VRX8|Q5VRX8_ORYSJ Os01g0185200 protein OS=Oryza sativa subsp. japonica GN=P0510F03.13-1 PE=2 SV=1	P	P	P	P	P	P	FALSE	6.32828	6.86332	6.10351	6.46472	6.7838	7.06822	7.03572	6.82561	7.32836	6.49522	6.05176	6.79122	6.45288	6.93197	6.60229	6.83063	7.0899	6.33406	0.35	0.28	-0.64	0.26	0.08	1	1	0	1	1
Os.19764.1.S2_at	LOC_Os01g09000	LOC_Os01g09000.1	glutaminyl-tRNA synthetase, putative, expressed	tr|Q5VRX8|Q5VRX8_ORYSJ Os01g0185200 protein OS=Oryza sativa subsp. japonica GN=P0510F03.13-1 PE=2 SV=1	P	P	P	P	P	P	FALSE	8.7602	8.76984	8.79348	8.27182	8.13602	8.0755	8.49573	8.59949	8.28152	8.34284	8.19308	8.2701	8.27879	8.31246	8.30274	8.54967	8.70885	8.54421	-0.61	0.29	-0.17	0.02	0.31	0.92	1	1	1	1
Os.4905.1.S1_a_at	LOC_Os01g09010	LOC_Os01g09010.1	transferase family protein, putative, expressed	tr|Q9LGQ6|Q9LGQ6_ORYSJ Os01g0185300 protein OS=Oryza sativa subsp. japonica GN=P0510F03.18 PE=2 SV=1	P	P	P	P	P	P	FALSE	7.6547	7.98319	7.87069	10.6128	10.4337	10.2786	10.3507	10.2793	10.3088	10.0731	10.0401	9.986	10.2807	9.99455	9.93983	10.3764	10.1493	10.2531	2.56	-0.14	-0.28	0.04	0.19	0	1	1	1	1
Os.4905.5.A1_at	LOC_Os01g09010	LOC_Os01g09010.1	transferase family protein, putative, expressed	tr|Q9LGQ6|Q9LGQ6_ORYSJ Os01g0185300 protein OS=Oryza sativa subsp. japonica GN=P0510F03.18 PE=2 SV=1	A	P	A	A	A	A	FALSE	2.45174	2.45174	2.45174	3.0675	2.92707	2.5326	2.45174	2.45174	2.46993	2.45174	2.45174	2.46094	2.45174	2.45174	2.45174	2.45174	2.45174	2.45174	0.64	-0.66	0	-0.02	0.01	0.4	0	1	1	1
Os.23033.1.S1_s_at	LOC_Os01g09020	LOC_Os01g09020.1	WD domain, G-beta repeat domain containing protein, expressed	tr|Q5VRX6|Q5VRX6_ORYSJ Os01g0185400 protein OS=Oryza sativa subsp. japonica GN=P0510F03.20 PE=4 SV=1	P	P	P	P	P	P	FALSE	9.37894	9.16196	9.11457	8.46763	8.44233	8.56689	7.37381	7.24935	7.6387	6.52058	6.61358	7.10395	6.41613	6.79131	6.35198	6.11024	6.60438	6.62736	-0.76	-1.05	-0.68	-0.23	-0.07	0.01	0	0	1	1
Os.20153.1.S1_x_at	LOC_Os01g09030	LOC_Os01g09030.1	2-aminoethanethiol dioxygenase, putative, expressed	tr|Q9LGQ4|Q9LGQ4_ORYSJ Putative uncharacterized protein P0510F03.21 OS=Oryza sativa subsp. japonica GN=P0510F03.21 PE=4 SV=1	A	P	P	P	P	P	FALSE	2.78027	3.17625	2.61155	5.87308	5.57898	5.19025	7.6747	7.35934	7.1397	8.66186	8.30401	8.12805	8.24464	8.63857	8.19263	8.38277	8.84647	8.67878	2.63	1.81	0.98	0.01	0.27	0	0	0	1	1
OsAffx.23168.1.S1_at	LOC_Os01g09030	LOC_Os01g09030.1	2-aminoethanethiol dioxygenase, putative, expressed	tr|Q9LGQ4|Q9LGQ4_ORYSJ Putative uncharacterized protein P0510F03.21 OS=Oryza sativa subsp. japonica GN=P0510F03.21 PE=4 SV=1	P	P	P	P	P	P	FALSE	4.8929	5.02647	4.23751	7.56761	7.07533	6.62397	9.03096	9.02536	8.39484	10.1033	9.77852	9.43984	9.5476	10.0836	9.60947	9.80934	10.1218	10.1024	2.73	1.73	0.95	-0.02	0.26	0	0	0	1	1
OsAffx.10978.1.S1_at	LOC_Os01g09080	LOC_Os01g09080.1	WRKY107, expressed	tr|Q5VRX5|Q5VRX5_ORYSJ Os01g0185900 protein OS=Oryza sativa subsp. japonica GN=P0510F03.24 PE=4 SV=1	A	A	A	P	P	P	TRUE	3.32487	2.37889	2.61174	3.28597	3.31433	2.53851	3.33942	3.26939	3.28497	3.81636	3.38371	3.31433	4.46173	4.08317	3.8791	4.87149	4.05476	4.8331	NA	NA	0.21	0.65	0.47	NA	NA	1	0	1
Os.29979.1.S1_at	LOC_Os01g09100	LOC_Os01g09100.1	WRKY10, expressed	tr|Q7XAA3|Q7XAA3_ORYSJ Os01g0186000 protein OS=Oryza sativa subsp. japonica GN=Os01g0186000 PE=2 SV=1	A	A	A	A	P	A	FALSE	2.44603	2.41227	2.3715	2.60977	2.41227	2.41227	2.37551	2.71807	2.3715	2.47532	2.41227	2.37551	2.5008	2.78593	2.41227	2.58175	2.48312	2.41227	0.03	0.01	-0.08	0.15	-0.02	1	1	1	1	1
Os.26449.1.S1_at	LOC_Os01g09120	LOC_Os01g09120.1	Twin LOV 1, putative, expressed	tr|Q5VRX2|Q5VRX2_ORYSJ Os01g0186200 protein OS=Oryza sativa subsp. japonica GN=P0510F03.29-1 PE=2 SV=1	P	P	P	P	P	P	FALSE	8.04512	7.55848	7.5003	6.55391	6.84617	7.11802	5.58895	5.50268	5.44298	6.02149	5.73611	5.63216	5.57581	6.05494	5.56985	5.69922	5.8254	6.04962	-0.85	-1.34	0.27	-0.03	0.11	0	0	1	1	1
Os.19128.1.S1_at	LOC_Os01g09200	LOC_Os01g09200.1	AGC_AGC_other_NDRh_TRCd.1 - ACG kinases include homologs to PKA, PKG and PKC, expressed	tr|Q5SNF8|Q5SNF8_ORYSJ Os01g0186700 protein OS=Oryza sativa subsp. japonica GN=P0695A04.6 PE=4 SV=1	P	P	P	P	P	P	FALSE	8.34584	8.31331	8.21996	8.73502	8.4568	8.55514	8.20683	8.23888	8.34004	8.67531	8.45647	8.24024	8.39666	8.71829	8.38167	8.75541	8.86308	8.65782	0.3	-0.32	0.19	0.04	0.27	1	1	1	1	1
Os.3808.4.S1_x_at	LOC_Os01g09220	LOC_Os01g09220.1	transposon protein, putative, CACTA, En/Spm sub-class, expressed	tr|Q5SNE7|Q5SNE7_ORYSJ Putative uncharacterized protein P0512G09.2-1 OS=Oryza sativa subsp. japonica GN=P0512G09.2-1 PE=4 SV=1	A	P	P	P	P	P	FALSE	3.93417	5.93957	3.43649	8.05429	7.91261	8.4247	8.36824	7.1813	7.24207	9.82109	8.14125	7.77767	10.6867	7.28607	7.94478	10.9416	9.04421	7.19953	NA	NA	NA	NA	NA	NA	NA	NA	NA	NA
Os.12093.1.S1_at	LOC_Os01g09246	LOC_Os01g09246.1	glycine-rich protein, putative, expressed	tr|Q5SNE1|Q5SNE1_ORYSJ Os01g0187400 protein OS=Oryza sativa subsp. japonica GN=P0512G09.9 PE=4 SV=1	P	P	P	P	P	P	FALSE	7.71709	7.44688	7.46611	8.20833	8.10256	7.87095	7.68565	7.8534	7.88575	7.74708	7.60718	7.33841	7.46208	7.51156	7.62488	7.55599	7.796	7.67125	0.51	-0.27	-0.24	-0.03	0.14	1	1	1	1	1
Os.12093.2.S1_x_at	LOC_Os01g09246	LOC_Os01g09246.1	glycine-rich protein, putative, expressed	tr|Q5SNE1|Q5SNE1_ORYSJ Os01g0187400 protein OS=Oryza sativa subsp. japonica GN=P0512G09.9 PE=4 SV=1	P	P	P	P	P	P	FALSE	7.31569	6.4138	6.2563	6.78474	6.44675	6.42096	5.99895	5.99547	5.99044	5.96824	5.77044	5.46904	5.56951	5.53318	5.80852	5.54747	5.78221	5.87226	-0.07	-0.53	-0.25	-0.11	0.08	1	0.01	1	1	1
Os.42888.1.S1_at	LOC_Os01g09252	LOC_Os01g09252.1	WD domain, G-beta repeat domain containing protein, expressed	sp|Q0DYP5|C3H17_ORYSJ Zinc finger CCCH domain-containing protein 17 OS=Oryza sativa subsp. japonica GN=Os02g0677700 PE=2 SV=2	P	P	P	P	P	P	FALSE	7.6803	6.28978	6.77127	7.61839	7.72464	7.52097	6.95989	6.80724	6.7975	6.54187	6.34818	5.99976	6.27062	6.24465	5.84741	6.05952	6.46496	6.5561	0.66	-0.76	-0.6	-0.1	0.17	0.2	0	0.01	1	1
Os.42888.2.S1_x_at	LOC_Os01g09252	LOC_Os01g09252.1	WD domain, G-beta repeat domain containing protein, expressed	sp|Q0DYP5|C3H17_ORYSJ Zinc finger CCCH domain-containing protein 17 OS=Oryza sativa subsp. japonica GN=Os02g0677700 PE=2 SV=2	P	P	P	P	P	A	FALSE	5.93958	5.26867	5.38754	5.39908	5.80277	5.527	4.57147	4.54149	4.32001	4.86107	3.96326	3.78505	3.93718	3.88036	3.95004	3.79134	3.7538	4.34754	0.17	-1.11	-0.32	-0.28	0.08	1	0	1	1	1
Os.3818.1.S1_a_at	LOC_Os01g09280	LOC_Os01g09280.1	myb-related transcription activator, putative, expressed	tr|Q5SND9|Q5SND9_ORYSJ Os01g0187900 protein OS=Oryza sativa subsp. japonica GN=P0512G09.15 PE=2 SV=1	P	P	P	P	P	P	FALSE	7.70318	7.81142	7.90766	8.87789	8.70338	8.63012	8.55071	8.39611	8.46578	7.44699	7.41307	7.91062	7.28587	6.78928	7.32941	6.63446	6.26697	6.79349	0.89	-0.26	-0.87	-0.46	-0.58	0	1	0	1	0.01
Os.18077.1.S1_at	LOC_Os01g09300	LOC_Os01g09300.1	oxidoreductase, putative, expressed	tr|Q5SND7|Q5SND7_ORYSJ Putative oxidoreductase OS=Oryza sativa subsp. japonica GN=P0512G09.18 PE=2 SV=1	P	P	P	P	P	P	FALSE	11.2631	10.9764	10.9641	10.4761	10.6178	10.6068	9.56268	9.66993	9.82174	8.46758	8.76037	9.21427	8.03552	8.33519	8.58116	7.64048	7.8873	7.88043	-0.48	-0.89	-0.86	-0.5	-0.51	1	0	0	1	0.27
Os.25052.1.S1_at	LOC_Os01g09305	LOC_Os01g09305.1	EMB1895, putative, expressed	tr|Q5ZA66|Q5ZA66_ORYSJ Embryogenesis transmembrane protein-like OS=Oryza sativa subsp. japonica GN=P0036B02.23 PE=4 SV=1	P	P	P	P	P	P	FALSE	6.8683	6.58988	6.66869	5.62636	5.506	5.634	6.12677	6.05222	6.04149	6.17891	6.29852	6.30226	5.91018	5.88873	5.99597	5.43641	5.80494	5.84722	-1.09	0.45	0.18	-0.32	-0.26	0	0.5	1	1	1
Os.12492.1.S1_at	LOC_Os01g09320	LOC_Os01g09320.1	NADP-dependent malic enzyme, chloroplast precursor, putative, expressed	tr|Q0JQ07|Q0JQ07_ORYSJ Malic enzyme OS=Oryza sativa subsp. japonica GN=Os01g0188400 PE=2 SV=1	P	P	P	P	P	P	FALSE	9.40892	9.48193	9.37706	10.084	9.80727	9.90339	9.4698	9.56673	9.37702	9.65342	9.36764	9.17033	9.3677	9.45121	9.0921	9.16895	9.41585	8.83863	0.55	-0.46	-0.07	-0.08	-0.17	1	0.32	1	1	1
Os.9859.2.S1_at	LOC_Os01g09370	LOC_Os01g09370.1	ankyrin repeat domain-containing protein 28, putative, expressed	tr|Q5SNE4|Q5SNE4_ORYSJ Ankyrin-like protein-like OS=Oryza sativa subsp. japonica GN=P0512G09.27 PE=4 SV=1	P	P	P	P	P	P	FALSE	7.69991	6.54295	6.87197	5.297	5.1111	5.54928	5.88037	6.02446	5.92596	7.16102	6.51998	6.0183	5.84954	5.82122	6.12722	5.79718	5.93174	5.89211	-1.7	0.6	0.62	-0.62	-0.07	0	0	0	0.01	1
Os.9853.1.S1_at	LOC_Os01g09410	LOC_Os01g09410.1	expressed protein	tr|Q5VQZ8|Q5VQZ8_ORYSJ Putative ankyrin-like protein OS=Oryza sativa subsp. japonica GN=OSJNBa0089K24.33 PE=4 SV=1	P	P	P	P	P	P	FALSE	4.0818	3.92173	3.1737	3.11456	3.10589	2.71091	3.84695	3.53365	3.5435	4.05432	3.52279	3.48558	3.27074	3.48558	3.67489	2.92996	3.63979	3.38323	-0.68	0.61	0.05	-0.2	-0.18	0.1	0	1	1	1
Os.9853.2.S1_x_at	LOC_Os01g09410	LOC_Os01g09410.1	expressed protein	tr|Q5VQZ8|Q5VQZ8_ORYSJ Putative ankyrin-like protein OS=Oryza sativa subsp. japonica GN=OSJNBa0089K24.33 PE=4 SV=1	P	A	A	P	P	P	FALSE	6.11312	5.19719	4.89014	3.55365	3.96069	4.27698	4.26633	4.18748	4.19227	5.06825	4.27375	4.25333	4.05959	4.3826	4.26633	4.07333	4.32437	4.26633	NA	0.2	0.32	-0.26	-0.05	NA	1	1	1	1
Os.9850.1.S1_s_at	LOC_Os01g09420	LOC_Os01g09420.1	expressed protein	tr|Q5SNI5|Q5SNI5_ORYSJ Os01g0189800 protein OS=Oryza sativa subsp. japonica GN=P0710E05.10 PE=4 SV=1	P	P	P	P	P	P	FALSE	11.3991	11.6029	11.2414	11.5523	11.2005	11.2735	10.842	10.8778	10.8562	10.2593	10.7237	10.3698	10.2148	10.267	10.4092	9.85433	9.78509	10.5199	-0.08	-0.48	-0.41	-0.15	-0.24	1	0.15	1	1	1
Os.1465.1.S1_at	LOC_Os01g09430	LOC_Os01g09430.1	expressed protein	tr|Q5SNI3|Q5SNI3_ORYSJ Os01g0190000 protein OS=Oryza sativa subsp. japonica GN=P0710E05.12 PE=4 SV=1	P	A	A	A	A	A	FALSE	2.54218	2.42301	3.13903	2.36709	2.36709	2.36709	2.36709	2.36709	2.36709	2.36709	2.36709	2.34574	2.36709	2.36709	2.36709	2.36709	2.36709	2.36709	-0.12	-0.01	-0.01	0	0.01	1	1	1	1	1
Os.19952.1.S1_at	LOC_Os01g09450	LOC_Os01g09450.1	OsIAA2 - Auxin-responsive Aux/IAA gene family member, expressed	tr|Q0JQ01|Q0JQ01_ORYSJ Os01g0190300 protein OS=Oryza sativa subsp. japonica GN=Os01g0190300 PE=2 SV=1	A	A	P	P	P	P	FALSE	2.84764	2.83956	2.83956	2.83956	2.83203	2.86498	3.06394	3.11537	2.84764	2.83956	2.92796	3.05736	3.17532	3.00424	2.90796	2.84385	2.85033	3.02761	-0.08	0.15	-0.06	0.06	-0.11	1	1	1	1	1
Os.33758.1.S1_s_at	LOC_Os01g09460	LOC_Os01g09460.1	hexokinase, putative, expressed	sp|Q1WM15|HXK8_ORYSJ Hexokinase-8 OS=Oryza sativa subsp. japonica GN=HXK8 PE=2 SV=2	P	P	P	P	P	P	FALSE	8.98958	8.58384	8.88346	8.10673	8.0182	8.01658	8.35901	8.10496	8.11854	9.21614	8.86075	8.70597	9.2155	9.2578	9.03742	8.7446	9.08061	9.26043	-0.76	0.15	0.74	0.23	-0.13	0.01	1	0	1	1
Os.33758.2.S1_s_at	LOC_Os01g09460	LOC_Os01g09460.1	hexokinase, putative, expressed	sp|Q1WM15|HXK8_ORYSJ Hexokinase-8 OS=Oryza sativa subsp. japonica GN=HXK8 PE=2 SV=2	P	P	P	P	P	P	FALSE	7.93155	7.68348	7.83519	7.03449	6.92719	6.89646	7.08774	6.85694	7.17771	8.00258	7.69382	7.74211	8.22314	8.04672	8.01966	7.72442	8.09948	8.17004	-0.9	0.09	0.77	0.26	-0.08	0	1	0	1	1
Os.33758.2.S1_x_at	LOC_Os01g09460	LOC_Os01g09460.1	hexokinase, putative, expressed	sp|Q1WM15|HXK8_ORYSJ Hexokinase-8 OS=Oryza sativa subsp. japonica GN=HXK8 PE=2 SV=2	P	P	P	P	P	P	FALSE	7.94655	7.6347	7.24495	7.14945	7.26833	7.1152	7.5172	7.03146	7.31244	8.45484	8.09544	7.97262	8.50506	8.46982	8.34387	7.94724	8.21693	8.42852	-0.46	0.1	0.89	0.27	-0.24	1	1	0	1	1
Os.42877.1.S1_at	LOC_Os01g09470	LOC_Os01g09470.1	IQ calmodulin-binding motif family protein, expressed	tr|Q9LG84|Q9LG84_ORYSJ Os01g0190500 protein OS=Oryza sativa subsp. japonica GN=P0710E05.21 PE=4 SV=1	A	A	P	P	P	P	TRUE	2.44373	2.46226	2.47138	2.4702	2.47079	2.72434	2.58387	2.70105	2.9367	5.59659	4.82016	3.10662	6.34471	6.01465	5.90389	6.2664	6.5998	6.29141	0.12	0.25	NA	NA	0.27	1	1	NA	NA	1
Os.37611.1.S1_at	LOC_Os01g09510	LOC_Os01g09510.4	60S acidic ribosomal protein, putative, expressed	tr|Q5SNH7|Q5SNH7_ORYSJ Os01g0191100 protein OS=Oryza sativa subsp. japonica GN=P0710E05.27 PE=4 SV=1	P	P	P	P	P	P	FALSE	11.6264	11.749	11.5777	11.3886	11.6675	11.3462	11.9628	12.2857	12.4155	12.5264	12.669	12.6083	12.5296	12.7997	12.6586	12.5072	12.5976	12.4183	-0.21	0.77	0.37	0.06	-0.15	1	0	1	1	1
Os.37611.2.S1_x_at	LOC_Os01g09510	LOC_Os01g09510.4	60S acidic ribosomal protein, putative, expressed	tr|Q5SNH7|Q5SNH7_ORYSJ Os01g0191100 protein OS=Oryza sativa subsp. japonica GN=P0710E05.27 PE=4 SV=1	P	P	P	P	P	P	FALSE	11.5803	11.737	11.7649	11.1735	11.4277	11.4633	11.7438	11.9945	11.9921	12.1354	12.2225	12.297	12.0575	12.3445	12.3167	12.1758	12.5015	12.0025	-0.33	0.56	0.27	0.05	-0.06	1	0	1	1	1
Os.27469.2.S1_at	LOC_Os01g09550	LOC_Os01g09550.1	no apical meristem protein, putative, expressed	tr|Q5SNJ5|Q5SNJ5_ORYSJ Os01g0191300 protein OS=Oryza sativa subsp. japonica GN=P0710E05.32-1 PE=4 SV=1	A	P	P	P	P	P	FALSE	2.62125	3.06139	3.0861	3.0861	3.08818	2.62125	3.42664	3.15227	3.11081	3.1779	3.11878	3.0861	3.0861	3.13895	3.0861	3.0861	3.13611	3.10812	0.06	0.24	-0.07	-0.04	0	1	1	1	1	1
Os.5825.1.S1_a_at	LOC_Os01g09560	LOC_Os01g09560.1	mitochondrial-processing peptidase subunit alpha, mitochondrial precursor, putative, expressed	tr|Q5SNJ4|Q5SNJ4_ORYSJ Os01g0191500 protein OS=Oryza sativa subsp. japonica GN=P0710E05.34 PE=2 SV=1	P	P	P	P	P	P	FALSE	6.1871	6.7395	6.30122	7.03484	7.05444	6.72763	8.58547	8.41387	8.39744	9.56325	9.27929	9.06177	9.79077	9.58315	9.57942	10.0763	9.96188	10.0473	0.67	1.51	0.81	0.36	0.37	0.14	0	0	1	1
Os.12230.1.S1_a_at	LOC_Os01g09570	LOC_Os01g09570.1	6-phosphofructokinase, putative, expressed	tr|Q5SNH5|Q5SNH5_ORYSJ Os01g0191700 protein OS=Oryza sativa subsp. japonica GN=P0671B11.3 PE=4 SV=1	P	P	P	P	P	P	FALSE	9.61323	9.11655	9.44714	9.7274	9.44359	9.65168	8.88896	8.57178	8.68641	7.85028	7.81737	8.14617	7.53463	7.76209	7.57762	7.2263	7.11278	7.23323	0.22	-0.89	-0.79	-0.29	-0.43	1	0	0	1	1
Os.613.1.S1_a_at	LOC_Os01g09580	LOC_Os01g09580.1	CAMK_CAMK_like_Aur_like.1 - CAMK includes calcium/calmodulin depedent protein kinases, expressed	tr|Q5SNH4|Q5SNH4_ORYSJ Os01g0191800 protein OS=Oryza sativa subsp. japonica GN=P0671B11.4 PE=2 SV=1	A	A	A	P	P	P	FALSE	2.46664	2.61729	2.6635	2.84963	2.6635	2.92126	2.47382	2.42442	2.33539	5.8031	2.93479	2.33539	7.11449	6.44291	6.85511	8.84455	8.99623	8.82938	0.21	-0.39	NA	NA	1.94	1	1	NA	NA	0
Os.10204.1.S1_at	LOC_Os01g09590	LOC_Os01g09590.1	myb-like DNA-binding domain containing protein, putative, expressed	tr|Q9LG70|Q9LG70_ORYSJ Os01g0191900 protein OS=Oryza sativa subsp. japonica GN=P0710E05.40 PE=4 SV=1	P	P	P	P	P	P	FALSE	6.10335	6.57839	6.24352	5.07382	5.35997	5.48003	4.30872	4.36237	4.33264	3.46072	3.64154	3.47222	3.49686	3.22269	3.76855	4.17011	3.84317	4.7155	-1.04	-0.95	-0.71	-0.04	0.68	0	0	0	1	0
Os.20244.1.S1_at	LOC_Os01g09620	LOC_Os01g09620.1	zinc finger/CCCH transcription factor, putative, expressed	sp|Q9FU27|C3H2_ORYSJ Zinc finger CCCH domain-containing protein 2 OS=Oryza sativa subsp. japonica GN=Os01g0192000 PE=2 SV=1	P	P	P	P	P	P	FALSE	11.4949	11.599	11.3452	9.89076	10.2425	10.4003	9.55332	9.69695	9.85415	8.45046	8.73801	9.07051	8.33056	8.09248	8.36499	7.93396	7.61836	7.69869	-1.3	-0.48	-0.94	-0.49	-0.52	0	0.13	0	1	0.22
Os.49042.1.A1_s_at	LOC_Os01g09620	LOC_Os01g09620.1	zinc finger/CCCH transcription factor, putative, expressed	sp|Q9FU27|C3H2_ORYSJ Zinc finger CCCH domain-containing protein 2 OS=Oryza sativa subsp. japonica GN=Os01g0192000 PE=2 SV=1	P	P	P	P	P	P	FALSE	11.8206	11.4492	11.784	10.3995	10.5785	10.6159	9.98089	10.1259	10.1802	8.79027	9.00192	9.5323	8.68591	8.65179	8.86781	8.21661	7.68253	8.15164	-1.14	-0.44	-0.99	-0.39	-0.72	0	0.74	0	1	0
Os.623.2.S1_x_at	LOC_Os01g09640	LOC_Os01g09640.1	Myb transcription factor, putative, expressed	tr|Q5SNG6|Q5SNG6_ORYSJ Os01g0192300 protein OS=Oryza sativa subsp. japonica GN=P0671B11.19-1 PE=2 SV=1	P	P	P	P	P	P	FALSE	7.42648	7.5805	7.25146	6.31506	6.30883	6.79687	4.89012	5.12648	5.48382	3.64539	4.17484	4.58001	3.76337	3.98206	4.1347	4.59392	4.37513	4.44873	-0.93	-1.34	-1.12	-0.09	0.54	0	0	0	1	0.06
Os.623.3.S1_x_at	LOC_Os01g09640	LOC_Os01g09640.1	Myb transcription factor, putative, expressed	tr|Q5SNG6|Q5SNG6_ORYSJ Os01g0192300 protein OS=Oryza sativa subsp. japonica GN=P0671B11.19-1 PE=2 SV=1	P	P	P	A	A	P	FALSE	6.4219	6.32948	5.94829	5.0359	5.63145	5.76797	3.62778	3.8658	4.38186	3.13792	2.62959	3.11675	2.88707	3.0472	2.77762	2.8739	3.13792	3.13792	-0.58	-1.56	-0.99	-0.07	0.14	1	0	0	1	1
Os.625.1.S1_at	LOC_Os01g09670	LOC_Os01g09670.1	pollen-specific protein SF21, putative, expressed	tr|Q5SNH3|Q5SNH3_ORYSJ Os01g0192600 protein OS=Oryza sativa subsp. japonica GN=P0671B11.24 PE=2 SV=1	P	P	P	P	P	P	FALSE	3.51603	2.72901	3.16665	5.55373	5.33296	5.14489	7.04719	7.13969	6.21307	7.85404	8.05461	7.08566	7.8215	7.7858	7.85878	8.13926	8.0762	7.80075	2.25	NA	NA	0.15	0.18	0	NA	NA	1	1
Os.6034.1.S1_at	LOC_Os01g09700	LOC_Os01g09700.1	aminotransferase, classes I and II, domain containing protein, expressed	tr|Q9FU17|Q9FU17_ORYSJ Os01g0192900 protein OS=Oryza sativa subsp. japonica GN=P0671B11.29 PE=3 SV=1	A	A	P	P	P	P	FALSE	2.33539	3.5106	2.33539	4.24288	2.33539	2.33539	4.96358	4.68392	3.5745	5.37776	5.09892	4.80086	4.96025	5.10676	5.32455	4.83357	4.84603	5.29409	NA	NA	NA	0.02	-0.17	NA	NA	NA	1	1
Os.24087.1.S1_at	LOC_Os01g09750	LOC_Os01g09750.2	RNA methyltransferase protein, putative, expressed	tr|Q9FEB7|Q9FEB7_ORYSJ Os01g0193600 protein OS=Oryza sativa subsp. japonica GN=P0001B06.4 PE=2 SV=1	P	P	P	P	P	P	FALSE	4.77095	4.87098	3.76214	5.22685	4.71915	4.74909	5.79691	5.70027	5.83418	5.54167	5.30282	5.29504	5.34321	4.90601	5.27395	4.58445	4.55293	4.74204	0.17	0.65	-0.37	-0.08	-0.45	1	0	1	1	1
Os.45934.3.S1_at	LOC_Os01g09760	LOC_Os01g09760.1	DIRP family protein, putative, expressed	tr|Q5SNG2|Q5SNG2_ORYSJ Always early 1 protein-like OS=Oryza sativa subsp. japonica GN=P0671B11.38 PE=4 SV=1	P	P	P	P	P	P	FALSE	5.2856	5.29816	5.06542	5.93099	5.9345	5.96356	5.51566	5.84456	5.99828	5.81855	5.75002	5.48554	5.77696	5.69846	5.72522	5.80857	5.74224	5.98665	0.48	-0.15	-0.09	0.03	0.11	1	1	1	1	1
Os.45934.3.S1_x_at	LOC_Os01g09760	LOC_Os01g09760.1	DIRP family protein, putative, expressed	tr|Q5SNG2|Q5SNG2_ORYSJ Always early 1 protein-like OS=Oryza sativa subsp. japonica GN=P0671B11.38 PE=4 SV=1	P	P	P	P	P	P	FALSE	4.92164	4.9131	4.66693	5.18843	5.07105	5.23565	4.95832	4.74974	5.0452	4.73859	4.54369	4.57742	4.85515	4.71522	4.75166	4.4488	4.57181	4.68549	0.28	-0.28	-0.34	0.2	-0.2	1	1	1	1	1
Os.45934.1.S1_at	LOC_Os01g09770	LOC_Os01g09770.1	expressed protein	tr|Q0JPY0|Q0JPY0_ORYSJ Os01g0194000 protein OS=Oryza sativa subsp. japonica GN=Os01g0194000 PE=4 SV=2	A	P	P	P	P	P	FALSE	3.46876	3.70494	3.37865	4.29994	3.84619	3.55177	4.44641	3.88205	3.23878	5.44058	4.29669	3.8816	5.98501	3.76751	4.38131	6.54878	5.19001	4.12174	0.49	NA	NA	NA	NA	1	NA	NA	NA	NA
Os.33983.1.S1_at	LOC_Os01g09790	LOC_Os01g09790.1	IQ calmodulin-binding motif domain containing protein, expressed	tr|Q9FED7|Q9FED7_ORYSJ Os01g0194200 protein OS=Oryza sativa subsp. japonica GN=P0001B06.11 PE=4 SV=1	A	A	A	P	P	P	FALSE	3.62585	3.77635	4.18054	3.35966	3.1616	3.77635	3.71713	3.81267	3.79173	5.76149	4.54115	3.87543	6.37486	5.60295	6.20004	7.00967	7.28006	7.05114	-0.5	0.43	NA	NA	1.08	1	1	NA	NA	0
Os.27112.1.S1_at	LOC_Os01g09800	LOC_Os01g09800.1	BTBA1 - Bric-a-Brac,Tramtrack, Broad Complex BTB domain with Ankyrin repeat region, expressed	tr|Q9FDY4|Q9FDY4_ORYSJ Ankyrin-repeat protein OS=Oryza sativa subsp. japonica GN=P0001B06.13 PE=2 SV=1	P	P	P	P	P	P	FALSE	4.13266	4.11919	4.31502	4.694	4.26972	4.29495	5.34649	5.33893	5.04095	5.37824	5.22293	5.09073	5.18553	5.21469	5.24047	4.76127	4.52219	4.88025	0.45	0.86	-0.05	-0.02	-0.46	1	0	1	1	1
Os.11166.1.S1_s_at	LOC_Os01g09830	LOC_Os01g09830.1	OsGrx_A2 - glutaredoxin subgroup III, expressed	sp|Q5SMY5|GRXS2_ORYSJ Monothiol glutaredoxin-S2 OS=Oryza sativa subsp. japonica GN=GRXS2 PE=2 SV=1	P	P	P	P	P	P	FALSE	8.12565	8.53073	8.39606	9.87569	9.95043	9.99269	9.75614	9.9255	9.89961	10.2131	10.518	10.262	10.0383	10.4515	10.4577	9.87239	10.0055	9.89408	1.57	-0.08	0.48	-0.01	-0.4	0	1	0.89	1	1
Os.4648.1.S1_at	LOC_Os01g09850	LOC_Os01g09850.1	ZOS1-04 - C2H2 zinc finger protein, expressed	tr|Q5SMY2|Q5SMY2_ORYSJ Os01g0195000 protein OS=Oryza sativa subsp. japonica GN=P0498B01.11 PE=4 SV=1	A	P	P	P	P	P	FALSE	2.33539	3.00712	2.83	6.09911	6.12481	6.04579	6.53292	6.69704	6.60008	7.55726	7.52383	7.04678	7.70824	7.61164	7.90366	7.86498	7.79382	8.16052	3.3	0.53	0.74	0.38	0.19	0	0.01	0	1	1
Os.32248.1.S1_a_at	LOC_Os01g09860	LOC_Os01g09860.1	retrotransposon protein, putative, unclassified, expressed	tr|Q0JPX5|Q0JPX5_ORYSJ Os01g0195200 protein (Fragment) OS=Oryza sativa subsp. japonica GN=Os01g0195200 PE=3 SV=1	P	P	P	P	P	P	FALSE	5.51934	5.40613	5.12193	4.88903	5.01763	5.23669	6.19183	5.84262	5.94043	7.09892	6.66857	6.14859	6.87053	6.80992	6.8234	7.20678	7.40977	7.16313	-0.24	1.03	0.66	0.2	0.4	1	0	0	1	1
Os.32248.1.S1_at	LOC_Os01g09860	LOC_Os01g09860.1	retrotransposon protein, putative, unclassified, expressed	tr|Q0JPX5|Q0JPX5_ORYSJ Os01g0195200 protein (Fragment) OS=Oryza sativa subsp. japonica GN=Os01g0195200 PE=3 SV=1	P	P	P	P	P	P	FALSE	6.79913	6.18978	6.01724	7.17893	7.03045	7.03979	8.36974	8.54925	8.07916	9.49888	9.08071	8.49837	9.12518	9.0394	9.19648	9.68047	9.56802	9.54654	0.64	1.25	0.69	0.08	0.47	0.45	0	0	1	1
Os.32248.2.S1_x_at	LOC_Os01g09860	LOC_Os01g09860.1	retrotransposon protein, putative, unclassified, expressed	tr|Q0JPX5|Q0JPX5_ORYSJ Os01g0195200 protein (Fragment) OS=Oryza sativa subsp. japonica GN=Os01g0195200 PE=3 SV=1	P	P	P	P	P	P	FALSE	5.01436	4.96245	3.99339	4.739	4.65147	4.70544	5.60011	5.30861	5.34043	6.5446	6.02746	5.51743	6.2075	6.12211	6.24512	6.65129	6.67224	6.37094	0.23	0.75	0.6	0.23	0.36	1	0	0.01	1	1
Os.39373.1.A1_at	LOC_Os01g09880	LOC_Os01g09880.1	harpin-induced protein 1 domain containing protein, expressed	tr|Q5SMX9|Q5SMX9_ORYSJ Putative uncharacterized protein P0001B06.31 OS=Oryza sativa subsp. japonica GN=P0498B01.17 PE=4 SV=1	A	A	A	A	P	P	TRUE	2.36106	2.36106	2.36106	2.33539	2.36106	2.36106	2.36106	2.3491	2.33539	2.36502	3.09784	2.39854	3.07302	2.94465	2.97506	2.36106	2.36106	3.32209	-0.07	0.04	0.27	0.42	-0.35	1	1	1	1	1
OsAffx.23175.1.S1_x_at	LOC_Os01g09880	LOC_Os01g09880.1	harpin-induced protein 1 domain containing protein, expressed	tr|Q5SMX9|Q5SMX9_ORYSJ Putative uncharacterized protein P0001B06.31 OS=Oryza sativa subsp. japonica GN=P0498B01.17 PE=4 SV=1	A	A	P	P	P	P	TRUE	3.70706	3.70706	4.00948	3.86637	4.05496	3.70706	4.70575	4.54753	4.61199	5.36488	5.60136	5.02444	5.79592	5.55891	5.51826	5.91911	5.54648	6.00295	-0.23	0.72	0.77	0.31	0.26	1	0	0	1	1
Os.4960.1.S1_at	LOC_Os01g09890	LOC_Os01g09890.1	translation initiation factor SUI1, putative, expressed	tr|Q5SMX7|Q5SMX7_ORYSJ Os01g0195500 protein OS=Oryza sativa subsp. japonica GN=P0498B01.19 PE=2 SV=1	P	P	P	P	P	P	FALSE	11.7672	12.1321	11.8842	11.563	11.836	11.8422	11.6668	11.6524	11.7497	11.5003	11.6075	11.6357	11.5871	11.5369	11.5715	11.5477	11.6331	11.5841	-0.18	-0.06	-0.11	-0.02	0.02	1	1	1	1	1
Os.4960.1.S1_s_at	LOC_Os01g09890	LOC_Os01g09890.1	translation initiation factor SUI1, putative, expressed	tr|Q5SMX7|Q5SMX7_ORYSJ Os01g0195500 protein OS=Oryza sativa subsp. japonica GN=P0498B01.19 PE=2 SV=1	P	P	P	P	P	P	FALSE	10.8341	11.2116	11.0912	10.5705	10.7268	10.7146	10.4268	10.6174	10.5634	10.1811	10.388	10.4292	10.3446	10.4434	10.4681	10.2616	10.5408	10.3054	-0.4	-0.13	-0.2	0.08	-0.05	1	1	1	1	1
OsAffx.23176.1.S1_at	LOC_Os01g09900	LOC_Os01g09900.1	helix-loop-helix DNA-binding domain containing protein, expressed	tr|Q5SMX5|Q5SMX5_ORYSJ Basic helix-loop-helix protein-like OS=Oryza sativa subsp. japonica GN=P0498B01.21 PE=4 SV=1	A	A	P	A	A	A	TRUE	2.45523	2.42701	2.65625	2.84015	2.65625	2.65625	3.95983	3.32596	2.67331	2.65625	2.81304	2.65625	3.26217	2.64316	2.81846	2.65625	2.65625	2.59512	0.07	NA	NA	0.1	-0.21	1	NA	NA	1	1
Os.32770.1.S1_at	LOC_Os01g09990	LOC_Os01g09990.1	helix-loop-helix DNA-binding domain containing protein, expressed	tr|Q5SMX4|Q5SMX4_ORYSJ BHLH transcription factor OS=Oryza sativa subsp. japonica GN=P0498B01.36 PE=2 SV=1	A	A	P	P	P	P	FALSE	2.55664	2.56641	3.29005	3.14414	2.33539	3.0968	6.30252	5.67148	5.27745	4.73698	5.65127	5.63726	5.48995	4.723	4.95598	4.44617	3.83208	4.60699	0.06	NA	NA	-0.29	-0.64	1	NA	NA	1	0
OsAffx.23179.1.S1_s_at	LOC_Os01g10010	LOC_Os01g10010.2	prenylated rab acceptor, putative, expressed	tr|B7FAB9|B7FAB9_ORYSJ Os01g0196500 protein OS=Oryza sativa subsp. japonica GN=Os01g0196500 PE=2 SV=1	P	P	P	P	P	P	FALSE	6.08624	6.70845	7.08791	7.51985	7.58099	7.65083	7.65592	7.56824	7.40012	7.23931	7.12328	7.09267	7.43553	7.06258	7.26795	7.30859	7.29382	7.33522	0.99	-0.02	-0.39	0.09	0.07	0	1	1	1	1
Os.4196.1.S1_at	LOC_Os01g10020	LOC_Os01g10020.1	ectonucleotide pyrophosphatase/phosphodiesterase family member 1, putative, expressed	tr|Q7F5L2|Q7F5L2_ORYSJ Os01g0196600 protein OS=Oryza sativa subsp. japonica GN=P0419B01.3 PE=4 SV=1	P	P	P	P	P	P	FALSE	4.07349	5.51339	5.28451	7.49929	7.18013	7.1135	9.21529	8.98655	8.56671	9.23329	9.22035	9.20877	9.27053	9.25953	9.28005	8.92081	8.94079	9.16846	2.53	1.69	0.3	0.05	-0.27	0	0	1	1	1
Os.53374.1.S1_at	LOC_Os01g10030	LOC_Os01g10030.1	expressed protein	tr|Q0JPW8|Q0JPW8_ORYSJ Os01g0196800 protein OS=Oryza sativa subsp. japonica GN=Os01g0196800 PE=4 SV=1	P	P	P	P	P	P	FALSE	3.92748	5.30672	4.72787	3.57429	3.61224	3.3995	3.75247	3.98381	3.94243	3.90561	3.57753	3.58376	3.57662	3.49839	3.65516	3.5392	3.57695	3.43406	-1.08	0.37	-0.22	-0.03	-0.06	0	1	1	1	1
Os.43600.1.S1_at	LOC_Os01g10040	LOC_Os01g10040.1	cytochrome P450, putative, expressed	tr|Q0JPW7|Q0JPW7_ORYSJ Os01g0197100 protein OS=Oryza sativa subsp. japonica GN=Os01g0197100 PE=3 SV=1	P	P	P	P	P	P	FALSE	5.72475	6.02335	5.72901	6.46467	5.8167	5.62772	7.73116	8.04043	7.55025	7.00305	7.2422	7.28727	6.98961	6.72217	6.71155	6.52284	6.49031	6.49426	0.33	1.8	-0.6	-0.36	-0.31	1	0	0.01	1	1
Os.45942.1.S1_at	LOC_Os01g10050	LOC_Os01g10050.2	DEAD-box ATP-dependent RNA helicase, putative, expressed	sp|Q5QMN3|RH20_ORYSJ DEAD-box ATP-dependent RNA helicase 20 OS=Oryza sativa subsp. japonica GN=Os01g0197200 PE=3 SV=2	P	P	P	P	P	P	FALSE	7.86408	7.79745	7.76942	7.15707	7.01212	7.21714	7.44901	7.40706	7.66352	7.62137	7.3663	7.78672	7.63282	7.7303	7.69648	7.58054	7.94115	7.56591	-0.66	0.4	0.09	0.09	-0.02	0.18	1	1	1	1
Os.2196.1.S1_a_at	LOC_Os01g10080	LOC_Os01g10080.2	expressed protein	tr|Q5QMM8|Q5QMM8_ORYSJ Os01g0197400 protein OS=Oryza sativa subsp. japonica GN=P0419B01.15 PE=2 SV=1	P	P	P	P	P	P	FALSE	9.96223	9.92114	10.1778	8.62385	8.87096	8.79558	8.26503	8.40713	8.4088	7.93736	8.20499	8.44389	8.03461	8.17897	8.24705	7.57461	7.51905	7.57018	-1.23	-0.42	-0.17	-0.04	-0.61	0	1	1	1	0
Os.32212.1.A1_at	LOC_Os01g10130	LOC_Os01g10130.1	RNA-dependent RNA polymerase, putative, expressed	sp|Q5QMN5|RDR3_ORYSJ Probable RNA-dependent RNA polymerase 3 OS=Oryza sativa subsp. japonica GN=RDR3 PE=2 SV=2	P	P	A	A	A	A	FALSE	6.18627	5.95675	6.17056	3.45167	3.41227	4.57547	2.8603	2.67889	3.18784	2.95724	2.6721	2.6721	2.56421	2.4091	2.60084	2.76007	2.66608	2.66608	NA	NA	-0.08	-0.21	0.14	NA	NA	1	1	1
Os.2202.3.S1_x_at	LOC_Os01g10140	LOC_Os01g10140.2	RNA-dependent RNA polymerase, putative, expressed	sp|Q5QMN4|RDR4_ORYSJ Probable RNA-dependent RNA polymerase 4 OS=Oryza sativa subsp. japonica GN=RDR4 PE=2 SV=2	P	A	P	P	P	P	FALSE	6.1707	5.83479	5.7584	4.24408	4.80263	4.50306	4.71791	4.40325	4.88668	5.95647	5.31021	5.49334	6.14251	6.3643	6.03924	6.29386	6.66648	6.98169	-1.18	0.07	0.89	0.6	0.43	0	1	0	0.03	1
Os.2203.3.S1_x_at	LOC_Os01g10150	LOC_Os01g10150.1	CK1_CaseinKinase_1a.1 - CK1 includes the casein kinase 1 kinases, expressed	tr|Q0JPV8|Q0JPV8_ORYSJ Os01g0198200 protein (Fragment) OS=Oryza sativa subsp. japonica GN=Os01g0198200 PE=4 SV=1	P	P	P	P	P	P	FALSE	10.152	10.0748	9.91902	9.36202	9.34269	9.49079	9.01186	9.10612	9.09587	9.0979	8.67929	8.97367	8.59812	8.98903	8.62526	8.44991	8.59133	8.33248	-0.67	-0.33	-0.16	-0.17	-0.28	0.16	1	1	1	1
Os.30696.1.S1_at	LOC_Os01g10180	LOC_Os01g10180.1	avr9/Cf-9 rapidly elicited protein 146, putative, expressed	tr|Q94IV1|Q94IV1_ORYSJ Os01g0198500 protein OS=Oryza sativa subsp. japonica GN=P0419B01.34 PE=4 SV=1	A	P	P	P	P	P	FALSE	2.33539	2.37653	2.92715	4.08877	4.08789	4.2371	4.33678	4.53137	4.22842	4.41659	4.40889	4.63258	4.92252	4.77723	5.03651	5.15773	5.45438	5.85228	1.81	0.16	0.07	0.37	0.59	0	1	1	1	0.01
Os.20203.1.S1_at	LOC_Os01g10210	LOC_Os01g10210.1	lachrymatory factor synthase, putative, expressed	tr|Q8S2Q8|Q8S2Q8_ORYSJ Os01g0198900 protein OS=Oryza sativa subsp. japonica GN=B1046G12.28 PE=2 SV=1	A	A	A	P	P	P	FALSE	6.61522	6.41145	6.67067	6.46355	5.42308	5.54699	6.29809	6.35966	5.74356	6.86932	7.23633	6.81585	6.96903	7.40743	7.33483	6.67067	6.72612	7.2194	-0.44	0	0.77	0.25	-0.3	1	1	0	1	1
Os.20203.1.S1_s_at	LOC_Os01g10210	LOC_Os01g10210.1	lachrymatory factor synthase, putative, expressed	tr|Q8S2Q8|Q8S2Q8_ORYSJ Os01g0198900 protein OS=Oryza sativa subsp. japonica GN=B1046G12.28 PE=2 SV=1	P	P	P	P	P	P	FALSE	7.31114	7.07957	7.46725	6.69571	6.71762	6.63255	6.55313	6.39693	6.32811	7.31881	7.69596	7.26967	7.27268	7.9023	7.87186	7.15927	7.38524	7.49999	-0.58	-0.26	1.04	0.21	-0.32	1	1	0	1	1
OsAffx.10993.1.S1_at	LOC_Os01g10240	LOC_Os01g10240.1	urate anion exchanger, putative, expressed	tr|Q6ZF37|Q6ZF37_ORYSJ Os07g0562300 protein OS=Oryza sativa subsp. japonica GN=P0406F06.23 PE=4 SV=1	P	A	P	P	P	P	FALSE	3.22566	3.31028	3.28205	3.28205	3.28205	3.28205	3.28205	3.28205	3.29259	3.2862	3.30007	3.414	3.32684	3.28205	3.24027	3.28205	3.07328	3.28205	0.06	0.01	0.09	-0.06	-0.1	1	1	1	1	1
Os.9487.1.S1_a_at	LOC_Os01g10250	LOC_Os01g10250.1	hydrolase, alpha/beta fold family domain containing protein, expressed	tr|Q4VWY7|Q4VWY7_ORYSJ Monoglyceride lipase isoform 2-like OS=Oryza sativa subsp. japonica GN=B1046G12.33-1 PE=2 SV=1	P	P	P	P	P	P	FALSE	6.63692	6.47201	6.58521	7.9507	7.88336	8.16545	6.68635	6.94119	7.11549	6.91276	6.67029	6.5163	7.2225	6.60766	6.63854	7.57204	7.4296	7.22379	1.44	-1.08	-0.24	0.16	0.56	0	0	1	1	0.03
OsAffx.22146.1.S1_x_at	LOC_Os01g10260	LOC_Os01g10260.1	expressed protein	tr|Q4VWY5|Q4VWY5_ORYSJ Os01g0199700 protein OS=Oryza sativa subsp. japonica GN=B1046G12.36 PE=4 SV=1	P	P	A	A	A	P	TRUE	2.74763	3.1579	2.74763	2.74763	3.12647	2.74763	2.69369	2.74763	2.85025	2.74763	2.73337	2.74763	2.74829	2.74763	2.74763	2.73337	2.74696	2.74763	-0.08	-0.11	-0.01	0.01	-0.02	1	1	1	1	1
Os.14917.1.S1_at	LOC_Os01g10280	LOC_Os01g10280.1	phosphoribosylaminoimidazole carboxylase, chloroplast precursor, putative, expressed	tr|Q5QN02|Q5QN02_ORYSJ Os01g0199900 protein OS=Oryza sativa subsp. japonica GN=B1015E06.1 PE=2 SV=1	P	P	P	P	P	P	FALSE	7.23569	6.94418	7.3326	6.73489	6.81705	6.8609	7.20469	7.22993	7.33022	7.5681	7.6719	7.47668	7.33178	7.23212	7.64611	7.17478	7.13253	7.51073	-0.37	0.45	0.33	-0.19	-0.08	1	0.49	1	1	1
Os.14917.1.S1_x_at	LOC_Os01g10280	LOC_Os01g10280.1	phosphoribosylaminoimidazole carboxylase, chloroplast precursor, putative, expressed	tr|Q5QN02|Q5QN02_ORYSJ Os01g0199900 protein OS=Oryza sativa subsp. japonica GN=B1015E06.1 PE=2 SV=1	P	P	P	P	P	P	FALSE	6.89724	6.89348	6.85629	6.12198	5.9618	6.09475	6.7292	6.78337	6.75278	7.13511	6.7092	6.90088	6.87293	6.7812	6.91818	6.84774	6.82551	6.94789	-0.8	0.66	0.16	-0.05	0	0	0	1	1	1
Os.14917.2.S1_at	LOC_Os01g10280	LOC_Os01g10280.1	phosphoribosylaminoimidazole carboxylase, chloroplast precursor, putative, expressed	tr|Q5QN02|Q5QN02_ORYSJ Os01g0199900 protein OS=Oryza sativa subsp. japonica GN=B1015E06.1 PE=2 SV=1	P	P	P	P	P	P	FALSE	5.43203	5.47879	5.2921	5.32971	5.32971	5.32971	5.32971	5.32971	5.40826	5.32971	5.56064	5.32971	5.32971	5.32971	5.32971	5.30926	5.45899	5.38406	-0.09	0.03	0.04	-0.09	0.06	1	1	1	1	1
Os.14917.2.S1_x_at	LOC_Os01g10280	LOC_Os01g10280.1	phosphoribosylaminoimidazole carboxylase, chloroplast precursor, putative, expressed	tr|Q5QN02|Q5QN02_ORYSJ Os01g0199900 protein OS=Oryza sativa subsp. japonica GN=B1015E06.1 PE=2 SV=1	P	P	P	P	P	P	FALSE	5.88899	5.57369	5.61936	5.16126	5.03788	4.9919	5.57369	5.57369	5.54055	5.90829	5.57369	5.57369	5.57369	5.57369	5.73213	5.43009	5.57369	5.69412	-0.71	0.53	0.15	-0.1	-0.05	0.04	0.01	1	1	1
Os.6428.1.S1_at	LOC_Os01g10340	LOC_Os01g10340.1	expressed protein	tr|Q5QMZ8|Q5QMZ8_ORYSJ Os01g0200400 protein OS=Oryza sativa subsp. japonica GN=B1015E06.8 PE=2 SV=1	P	P	P	P	P	P	FALSE	4.55882	4.39952	4.01125	4.54956	4.17812	3.88019	6.47765	6.44076	5.82699	7.27248	7.23075	6.79632	7.44899	6.8526	7.46008	7.72931	7.43932	7.76202	0.14	2.09	0.86	0.13	0.42	1	0	0	1	1
Os.35261.1.S1_at	LOC_Os01g10350	LOC_Os01g10350.1	MPPN domain containing protein, expressed	tr|Q5QN03|Q5QN03_ORYSJ Os01g0200500 protein OS=Oryza sativa subsp. japonica GN=B1015E06.9 PE=2 SV=1	P	P	P	P	P	P	FALSE	8.58807	8.91722	8.9786	8.25243	8.48632	8.64914	8.50021	8.52334	8.49605	7.9776	8.30235	8.27328	8.01232	7.8441	8.15296	7.65927	7.7685	8.12115	-0.39	0.06	-0.32	-0.19	-0.15	1	1	1	1	1
Os.55837.1.S1_at	LOC_Os01g10370	LOC_Os01g10370.1	AP2 domain containing protein, expressed	tr|Q8LRE9|Q8LRE9_ORYSJ Ap21 OS=Oryza sativa subsp. japonica GN=B1015E06.11 PE=2 SV=1	P	P	P	P	P	P	FALSE	4.89708	5.05715	4.88821	5.06266	5.04076	5.22928	5.14608	5.31591	4.95573	6.6733	6.16294	5.59433	7.60973	5.79839	6.02747	8.03607	6.8497	6.50276	0.38	0.05	0.94	NA	NA	1	1	0	NA	NA
Os.55837.1.S1_x_at	LOC_Os01g10370	LOC_Os01g10370.1	AP2 domain containing protein, expressed	tr|Q8LRE9|Q8LRE9_ORYSJ Ap21 OS=Oryza sativa subsp. japonica GN=B1015E06.11 PE=2 SV=1	P	P	P	P	P	P	FALSE	2.33539	2.96196	2.8763	2.96196	2.79003	3.13141	3.18747	2.96196	2.96196	3.6678	3.7439	3.18747	4.80246	3.34106	3.81957	5.13821	4.65913	4.01698	0.07	0.01	0.66	NA	NA	1	1	0	NA	NA
Os.7992.1.S1_a_at	LOC_Os01g10400	LOC_Os01g10400.1	expressed protein	tr|Q0DEM1|Q0DEM1_ORYSJ Os06g0145300 protein OS=Oryza sativa subsp. japonica GN=Os06g0145300 PE=4 SV=1	P	P	P	P	P	P	FALSE	12.3166	12.3062	12.2759	11.7135	12.0207	12.0639	11.5344	11.7552	11.8402	12.5119	12.2895	12.5663	12.5792	12.9967	12.6743	12.9366	13.2586	13.0785	-0.38	-0.23	0.75	0.29	0.34	1	1	0	1	1
OsAffx.22143.2.S1_at	LOC_Os01g10420	LOC_Os01g10420.1	expressed protein	tr|Q5QMZ7|Q5QMZ7_ORYSJ Putative uncharacterized protein B1015E06.21 OS=Oryza sativa subsp. japonica GN=B1015E06.21 PE=4 SV=1	P	A	A	A	P	P	FALSE	2.68724	2.70103	2.67674	2.6445	2.686	2.67674	2.6445	2.5551	2.67674	2.67674	2.67756	2.67674	2.67674	2.75372	2.67674	2.67674	2.67674	2.67674	-0.03	-0.01	NA	NA	-0.01	1	1	NA	NA	1
Os.27867.1.S1_at	LOC_Os01g10430	LOC_Os01g10430.1	protein kinase family protein, putative, expressed	tr|Q7F0M8|Q7F0M8_ORYSJ Putative CRK1 protein(Cdc2-related kinase 1) OS=Oryza sativa subsp. japonica GN=P0450A04.137 PE=4 SV=1	P	P	P	P	P	P	FALSE	5.7619	5.79435	5.88065	5.4532	5.31026	5.91758	5.49663	5.33618	5.35094	5.82179	5.55525	5.51431	5.62944	5.81621	5.7907	6.10461	6.04074	6.06277	-0.22	-0.18	0.22	0.11	0.32	1	1	1	1	1
Os.18296.1.S1_x_at	LOC_Os01g10440	LOC_Os01g10440.1	xylosyltransferase, putative, expressed	tr|Q5QMZ6|Q5QMZ6_ORYSJ Glycosylation enzyme-like OS=Oryza sativa subsp. japonica GN=B1015E06.23 PE=4 SV=1	A	P	P	A	A	A	FALSE	2.41024	2.41024	2.41024	3.76972	2.5154	2.96118	2.49403	2.40133	3.31185	2.34834	2.41024	2.35975	2.33541	2.38591	2.39345	2.41914	2.41024	2.41024	0.27	-0.26	-0.28	-0.04	0.06	1	1	1	1	1
Os.7304.1.S1_at	LOC_Os01g10450	LOC_Os01g10450.2	protein kinase domain containing protein, expressed	tr|Q8L650|Q8L650_ORYSJ Os01g0201200 protein OS=Oryza sativa subsp. japonica GN=B1015E06.24 PE=4 SV=1	P	P	P	P	P	P	FALSE	4.37157	4.76433	4.08588	6.60277	6.50276	6.38875	6.10564	6.18687	6.4142	5.45597	5.60544	5.96193	5.74274	5.22056	5.48193	5.39182	5.19173	5.67068	2.27	-0.25	-0.58	-0.18	-0.08	0	1	0.02	1	1
OsAffx.1292.1.S1_at	LOC_Os01g10450	LOC_Os01g10450.2	protein kinase domain containing protein, expressed	tr|Q8L650|Q8L650_ORYSJ Os01g0201200 protein OS=Oryza sativa subsp. japonica GN=B1015E06.24 PE=4 SV=1	P	A	P	P	A	P	FALSE	2.8841	3.34888	3.30165	2.8841	2.8841	3.24589	2.88548	3.03433	2.8841	2.86015	2.88304	2.88304	2.88091	3.19043	2.8108	2.8841	2.8841	2.8841	-0.17	0.02	-0.03	0.09	-0.09	1	1	1	1	1
Os.50846.1.S1_s_at	LOC_Os01g10490	LOC_Os01g10490.1	keratin, type I cytoskeletal 9, putative, expressed	tr|Q5QN39|Q5QN39_ORYSJ Os01g0201600 protein OS=Oryza sativa subsp. japonica GN=P0489A05.7 PE=2 SV=1	P	P	P	P	P	P	FALSE	3.43639	7.34769	4.45949	9.50826	9.58363	9.62627	10.7151	10.7921	10.6289	11.4588	11.6703	10.7831	11.5749	11.6942	11.5041	11.8332	12.1956	12.0661	NA	1.12	0.6	0.29	0.43	NA	0	0.01	1	1
Os.53609.1.S1_s_at	LOC_Os01g10490	LOC_Os01g10490.1	keratin, type I cytoskeletal 9, putative, expressed	tr|Q5QN39|Q5QN39_ORYSJ Os01g0201600 protein OS=Oryza sativa subsp. japonica GN=P0489A05.7 PE=2 SV=1	P	P	P	P	P	P	FALSE	2.98231	6.88942	4.77649	8.76568	9.24029	9.24449	10.297	10.4848	10.5411	11.2482	11.3153	10.5942	11.2652	11.3693	11.314	11.4914	11.9275	11.69	NA	1.36	0.62	0.25	0.39	NA	0	0	1	1
Os.1288.1.S1_at	LOC_Os01g10530	LOC_Os01g10530.2	expressed protein	tr|Q5QN37|Q5QN37_ORYSJ Os01g0201900 protein OS=Oryza sativa subsp. japonica GN=P0489A05.14 PE=2 SV=1	P	P	P	P	P	P	FALSE	4.37712	3.95169	3.978	4.06546	4.43386	4.09025	4.12296	4.15321	3.95169	4.08546	3.95176	3.94373	3.74291	3.95169	3.95169	3.77667	3.55127	3.43953	0.14	-0.18	-0.1	-0.13	-0.27	1	1	1	1	1
OsAffx.23188.1.S1_x_at	LOC_Os01g10550	LOC_Os01g10550.1	DEFL35 - Defensin and Defensin-like DEFL family, expressed	tr|Q7XME9|Q7XME9_ORYSJ OSJNBa0061G20.10 protein OS=Oryza sativa subsp. japonica GN=OSJNBa0061G20.10 PE=4 SV=2	A	A	P	P	A	A	FALSE	3.12113	3.12113	3.22517	3.12113	3.12113	3.12113	3.1212	3.12113	3.12113	3.12113	3.12113	3.12113	3.12113	3.12113	3.12113	3.12113	3.12113	3.12113	-0.07	0	0.01	-0.02	0.01	1	1	1	1	1
Os.15198.1.S1_at	LOC_Os01g10580	LOC_Os01g10580.1	B-box zinc finger family protein, putative, expressed	tr|Q0JPT7|Q0JPT7_ORYSJ Os01g0202500 protein OS=Oryza sativa subsp. japonica GN=Os01g0202500 PE=4 SV=1	P	P	P	P	P	P	FALSE	9.93115	10.1551	10.0289	10.0559	10.1893	10.1892	9.42198	9.29919	9.51622	7.77144	8.30187	8.42143	7.18941	8.14647	7.93574	6.62026	6.95118	7.37122	0.12	-0.76	-1.28	-0.43	-0.75	1	0	0	1	0
OsAffx.23189.2.S1_at	LOC_Os01g10590	LOC_Os01g10590.1	osFTL8 FT-Like8 homologous to Flowering Locus T gene; contains Pfam profile PF01161: Phosphatidylethanolamine-binding protein, expressed	tr|Q5QN32|Q5QN32_ORYSJ Putative terminal flower1 OS=Oryza sativa subsp. japonica GN=P0489A05.28 PE=4 SV=1	A	A	A	P	A	A	FALSE	2.36879	2.56702	2.36879	2.36879	2.36879	2.392	2.36879	2.36879	2.36575	2.37396	2.47201	2.36879	2.36879	2.36879	2.41206	2.37368	2.4514	2.36705	-0.2	-0.01	0.02	-0.04	0.04	1	1	1	1	1
Os.45980.1.S1_s_at	LOC_Os01g10600	LOC_Os01g10600.1	aquaporin protein, putative, expressed	sp|Q0JPT5|NIP12_ORYSJ Aquaporin NIP1-2 OS=Oryza sativa subsp. japonica GN=NIP1-2 PE=2 SV=2	P	P	P	P	P	P	FALSE	5.31294	5.35603	4.64481	5.05149	4.66564	4.77941	4.36228	4.84596	4.53977	5.08802	4.86081	4.41083	4.25572	4.46806	4.41884	4.42292	4.3844	4.44112	-0.24	-0.24	0.24	-0.46	0.04	1	1	1	1	1
Os.1302.1.S1_at	LOC_Os01g10610	LOC_Os01g10610.1	BES1/BZR1 homolog protein, putative, expressed	tr|Q0JPT4|Q0JPT4_ORYSJ Os01g0203000 protein (Fragment) OS=Oryza sativa subsp. japonica GN=Os01g0203000 PE=4 SV=1	P	P	P	P	P	P	FALSE	7.77997	8.48797	8.349	9.38474	9.37629	9.48531	9.31567	9.25991	9.10759	9.10326	8.82892	8.85801	9.05693	8.59663	8.62403	9.22829	8.73786	8.5358	1.22	-0.19	-0.3	-0.17	0.08	0	1	1	1	1
Os.54635.1.S1_at	LOC_Os01g10630	LOC_Os01g10630.1	expressed protein	tr|Q5QNM8|Q5QNM8_ORYSJ Os01g0203300 protein OS=Oryza sativa subsp. japonica GN=P0451C06.1 PE=2 SV=1	P	P	P	P	P	A	FALSE	2.96373	2.95448	3.03975	2.95448	3.30665	3.28278	2.95448	2.95448	3.04139	2.95448	2.95448	2.95448	2.95448	2.95755	2.95448	2.72651	2.84551	2.70976	0.27	-0.26	-0.03	0.02	-0.19	1	1	1	1	1
Os.33166.1.S1_at	LOC_Os01g10680	LOC_Os01g10680.1	GIL1, putative, expressed	tr|Q9LWP7|Q9LWP7_ORYSJ Os01g0203800 protein OS=Oryza sativa subsp. japonica GN=P0451C06.8 PE=2 SV=1	P	P	P	P	P	P	FALSE	4.73542	5.49805	5.665	5.52616	5.61033	5.66098	6.33012	6.22531	6.00658	5.97675	6.08173	6.27054	6.07649	5.81092	6.11246	5.85525	5.72643	5.81919	0.21	0.59	-0.07	-0.11	-0.21	1	0	1	1	1
Os.24974.1.S1_a_at	LOC_Os01g10690	LOC_Os01g10690.1	POLD3 - Putative DNA polymerase delta complex subunit, expressed	tr|Q5QNL2|Q5QNL2_ORYSJ DNA polymerase delta p66 subunit-like OS=Oryza sativa subsp. japonica GN=P0451C06.10-1 PE=2 SV=1	P	P	P	P	P	P	FALSE	5.9606	6.1691	5.91678	5.86642	5.80987	5.85441	5.65687	5.86072	5.80828	6.23231	6.39997	6.24542	6.38074	6.27256	6.58781	5.93734	6.24455	5.95642	-0.12	-0.07	0.55	0.11	-0.38	1	1	0.06	1	1
OsAffx.22126.1.S1_at	LOC_Os01g10740	LOC_Os01g10740.1	expressed protein	tr|Q5QNM2|Q5QNM2_ORYSJ Putative uncharacterized protein P0451C06.16 OS=Oryza sativa subsp. japonica GN=P0451C06.16 PE=4 SV=1	P	P	P	A	A	A	FALSE	2.42422	2.99172	4.2343	2.33998	2.68052	2.37736	2.33539	2.33539	2.33539	2.33539	2.33539	2.33539	2.33539	2.33539	2.33539	2.33539	2.33539	2.33539	-0.67	-0.11	0.01	-0.02	0.01	0.14	1	1	1	1
Os.1402.1.S1_at	LOC_Os01g10790	LOC_Os01g10790.1	WD domain, G-beta repeat domain containing protein, expressed	tr|Q5QNL8|Q5QNL8_ORYSJ Os01g0205100 protein OS=Oryza sativa subsp. japonica GN=P0451C06.21 PE=2 SV=1	P	P	P	P	P	P	FALSE	7.03127	6.65256	6.6085	5.5878	6.12928	6.18486	5.9549	6.19097	6.02023	5.97196	6.2802	6.14344	5.89308	5.94513	6.44463	5.5053	5.84467	5.4872	-0.73	0.07	0.09	-0.04	-0.47	0.02	1	1	1	1
Os.28976.1.S1_at	LOC_Os01g10800	LOC_Os01g10800.1	pentatricopeptide, putative, expressed	tr|Q5QNL7|Q5QNL7_ORYSJ Os01g0205200 protein OS=Oryza sativa subsp. japonica GN=P0451C06.22 PE=4 SV=1	A	P	P	P	P	P	FALSE	4.16349	4.16414	3.80937	3.98137	4.14499	4.58173	4.90859	4.70656	5.10641	5.15361	4.89906	5.19512	5.2631	5.12636	5.36144	4.89466	4.95381	4.89686	0.42	0.63	0.22	0.19	-0.33	1	0	1	1	1
Os.1404.1.S1_at	LOC_Os01g10820	LOC_Os01g10820.1	ribosomal protein L5, putative, expressed	tr|Q9LWN1|Q9LWN1_ORYSJ Os01g0205500 protein OS=Oryza sativa subsp. japonica GN=P0451C06.24 PE=2 SV=1	P	P	P	P	P	P	FALSE	11.431	11.6222	11.4341	11.1472	11.4066	11.37	11.5961	11.9441	12.0028	12.1002	12.2466	12.2352	12.1817	12.3397	12.3528	12.1581	12.456	12.0001	-0.18	0.53	0.35	0.1	-0.09	1	0.01	1	1	1
Os.22640.1.A1_at	LOC_Os01g10830	LOC_Os01g10830.1	carnitine racemase like protein, putative, expressed	tr|Q9LEA0|Q9LEA0_ORYSJ Carnitine racemase-like OS=Oryza sativa subsp. japonica GN=P0451C06.25 PE=2 SV=1	P	A	A	A	P	A	FALSE	5.75854	5.74215	5.83289	5.17324	5.04855	4.90347	4.89947	4.89651	4.73029	4.54031	4.78467	4.65075	4.45069	4.42244	4.95902	4.71886	4.19569	5.16999	-0.58	-0.22	-0.2	0	0.04	1	1	1	1	1
Os.1406.1.S1_at	LOC_Os01g10850	LOC_Os01g10850.1	peroxidase precursor, putative, expressed	tr|Q5QNM7|Q5QNM7_ORYSJ Os01g0205900 protein OS=Oryza sativa subsp. japonica GN=P0451C06.29 PE=2 SV=1	A	A	A	P	A	P	FALSE	3.51603	3.52884	3.21271	3.51603	3.21945	3.26051	3.52884	3.52182	3.52884	3.84465	3.8786	3.52884	4.03231	3.56841	3.53245	4.65321	4.4688	4.17019	-0.17	0.26	0.23	-0.06	0.72	1	1	1	1	0
Os.1408.1.S1_at	LOC_Os01g10860	LOC_Os01g10860.1	expressed protein	tr|Q9LWM7|Q9LWM7_ORYSJ Putative uncharacterized protein P0451C06.31 OS=Oryza sativa subsp. japonica GN=P0451C06.31 PE=2 SV=1	P	P	P	P	P	P	FALSE	7.23848	7.40145	7.47737	7.06156	7.16371	7.29782	7.95631	7.93129	7.73098	7.83375	7.82083	8.16065	7.87108	7.9479	8.05787	7.51292	8.00545	7.79194	-0.21	0.71	0.06	0.04	-0.21	1	0	1	1	1
Os.32657.1.S1_at	LOC_Os01g10930	LOC_Os01g10930.1	peptide-N4-asparagine amidase A, putative, expressed	tr|Q8LRJ4|Q8LRJ4_ORYSJ Os01g0207200 protein OS=Oryza sativa subsp. japonica GN=OSJNBa0016I09.9 PE=2 SV=1	P	P	P	P	P	P	FALSE	3.02242	3.70763	3.3007	3.52795	3.57794	3.66092	5.29588	5.10859	4.82919	5.47179	5.78238	5.36299	6.07698	5.66473	5.98038	5.94467	5.87509	6.13617	0.15	1.43	0.47	0.36	0.12	1	0	1	1	1
Os.14564.1.S1_at	LOC_Os01g10950	LOC_Os01g10950.1	peptide-N4-asparagine amidase A, putative, expressed	tr|Q8LRJ2|Q8LRJ2_ORYSJ Putative uncharacterized protein OSJNBa0016I09.11 OS=Oryza sativa subsp. japonica GN=OSJNBa0016I09.11 PE=4 SV=1	A	A	P	P	P	P	FALSE	3.81663	3.81663	3.81663	3.77489	3.81663	4.0383	4.25616	3.82401	3.81663	5.46537	5.17953	4.74934	6.0268	5.14342	5.29222	6.40297	6.12266	6.33589	-0.09	0.07	1.03	0.42	0.86	1	1	0	1	0
Os.34020.2.S1_at	LOC_Os01g10960	LOC_Os01g10960.1	peptide-N4-asparagine amidase A, putative, expressed	tr|Q0JPR3|Q0JPR3_ORYSJ Os01g0207600 protein OS=Oryza sativa subsp. japonica GN=Os01g0207600 PE=4 SV=1	A	A	A	P	P	P	FALSE	2.33539	2.738	2.36741	2.36741	2.40559	2.738	2.738	2.738	2.738	3.4385	3.07841	2.93085	3.14469	3.88238	3.43316	3.84269	4.22538	4.20193	0.03	0.17	0.37	0.33	0.55	1	1	1	1	0.06
OsAffx.22124.3.S1_s_at	LOC_Os01g10970	LOC_Os01g10970.1	auxin-induced protein 5NG4, putative, expressed	tr|Q5QNB2|Q5QNB2_ORYSJ Os01g0207700 protein OS=Oryza sativa subsp. japonica GN=OSJNBa0016I09.13 PE=4 SV=1	A	A	P	P	P	P	FALSE	2.7243	2.7243	2.7243	2.7243	2.68384	2.33539	2.7243	2.7243	2.55635	2.7243	2.76475	2.7243	2.7243	2.7243	2.7243	2.75835	2.7243	2.75519	-0.01	0.01	0	0	0.06	1	1	1	1	1
Os.28458.1.S1_at	LOC_Os01g11040	LOC_Os01g11040.1	SCAR-like protein 2, putative, expressed	tr|C7IWQ9|C7IWQ9_ORYSJ Os01g0208600 protein OS=Oryza sativa subsp. japonica GN=Os01g0208600 PE=4 SV=1	P	P	P	P	P	P	FALSE	7.88141	8.07137	7.91103	8.22722	7.91428	7.87972	8.06129	7.93298	7.95729	7.84631	7.75193	7.65813	7.69787	7.53083	7.70736	7.7784	7.79731	7.8134	0.03	-0.02	-0.24	-0.09	0.16	1	1	1	1	1
Os.27513.1.A1_a_at	LOC_Os01g11054	LOC_Os01g11054.1	phosphoenolpyruvate carboxylase, putative, expressed	tr|Q5QNA5|Q5QNA5_ORYSJ Os01g0208700 protein OS=Oryza sativa subsp. japonica GN=OSJNBa0016I09.26 PE=2 SV=1	A	A	P	P	P	A	FALSE	3.77557	3.08884	3.30239	3.87245	2.88197	3.58707	4.27897	4.09594	3.5721	3.52554	3.47039	3.11571	3.27576	2.7709	3.34648	3.00486	2.77724	2.74762	0.06	NA	NA	-0.22	-0.28	1	NA	NA	1	1
Os.17532.1.S1_at	LOC_Os01g11070	LOC_Os01g11070.1	Alg9-like mannosyltransferase protein, putative, expressed	tr|Q5QNA3|Q5QNA3_ORYSJ Os01g0209000 protein OS=Oryza sativa subsp. japonica GN=OSJNBa0016I09.30 PE=2 SV=1	P	P	P	P	P	P	FALSE	6.38382	6.48467	6.64265	6.89825	6.51138	6.42527	8.3604	8.17887	8.18424	8.18527	8.20975	8.25846	8.32927	8.22146	8.3828	8.27663	8.26522	8.41986	0.17	1.63	-0.03	0.1	-0.01	1	0	1	1	1
Os.17532.2.S1_s_at	LOC_Os01g11070	LOC_Os01g11070.1	Alg9-like mannosyltransferase protein, putative, expressed	tr|Q5QNA3|Q5QNA3_ORYSJ Os01g0209000 protein OS=Oryza sativa subsp. japonica GN=OSJNBa0016I09.30 PE=2 SV=1	P	P	P	P	P	P	FALSE	6.19748	5.78943	5.82468	5.88954	5.44971	5.2694	7.30032	6.7037	6.84198	6.86341	6.55043	6.85671	6.70438	6.73719	6.76943	6.65738	6.73889	6.53845	-0.5	1.4	-0.19	-0.03	-0.08	1	0	1	1	1
Os.11930.1.S1_at	LOC_Os01g11110	LOC_Os01g11110.2	14-3-3 protein, putative, expressed	tr|Q0JPQ3|Q0JPQ3_ORYSJ Os01g0209200 protein OS=Oryza sativa subsp. japonica GN=Os01g0209200 PE=2 SV=1	P	P	P	P	P	P	FALSE	5.40415	5.70724	5.676	4.36018	4.62634	4.79062	4.5864	4.53059	4.37163	4.36476	4.55408	4.52024	4.73289	4.62019	4.62109	5.00557	4.83459	4.78883	-1.02	-0.02	0	0.2	0.17	0	1	1	1	1
Os.27489.1.A1_at	LOC_Os01g11120	LOC_Os01g11120.1	CID11, putative, expressed	tr|Q5QNG0|Q5QNG0_ORYSJ Os01g0209400 protein OS=Oryza sativa subsp. japonica GN=P0466B10.1 PE=2 SV=1	P	P	P	P	P	P	FALSE	5.85912	5.50162	5.41323	5.9765	5.66151	6.00178	6.60142	6.97296	6.50637	7.07306	7.09908	6.84168	7.04652	6.4843	7.05736	6.86933	6.70056	6.85413	0.35	0.87	0.31	-0.13	-0.06	1	0	1	1	1
Os.27489.2.A1_x_at	LOC_Os01g11120	LOC_Os01g11120.1	CID11, putative, expressed	tr|Q5QNG0|Q5QNG0_ORYSJ Os01g0209400 protein OS=Oryza sativa subsp. japonica GN=P0466B10.1 PE=2 SV=1	P	P	P	P	P	P	FALSE	4.93576	4.8161	4.80135	5.09639	5.39039	5.10673	5.7611	5.70439	5.69005	5.84701	5.99781	5.86977	5.94228	5.90802	5.95746	6.09098	6.04443	6.01865	0.36	0.52	0.16	0.04	0.12	1	0.02	1	1	1
Os.34147.1.S1_at	LOC_Os01g11130	LOC_Os01g11130.1	RNA recognition motif containing protein, putative, expressed	tr|Q5QNF9|Q5QNF9_ORYSJ Os01g0209500 protein OS=Oryza sativa subsp. japonica GN=P0466B10.3 PE=4 SV=1	P	P	P	A	A	A	FALSE	5.60188	5.13821	5.54845	3.26895	3.2617	3.32011	2.69042	2.69095	2.69095	2.41057	2.57647	2.69163	2.68207	2.69163	2.69042	2.58396	2.58993	2.69163	-1.92	-0.55	-0.09	0.09	-0.05	0	0	1	1	1
Os.30473.1.S1_at	LOC_Os01g11150	LOC_Os01g11150.1	gibberellin 2-beta-dioxygenase, putative, expressed	tr|Q9LWE4|Q9LWE4_ORYSJ Os01g0209700 protein OS=Oryza sativa subsp. japonica GN=P0466B10.9 PE=3 SV=1	P	P	P	P	P	P	FALSE	5.36992	5.03277	5.66951	4.37601	3.50093	4.08596	7.16398	6.96743	6.95551	7.67826	7.70155	7.78804	7.81436	7.80607	8.35397	7.82775	7.29408	7.37252	-1.26	2.93	0.68	0.28	-0.5	0	0	0	1	0.5
Os.33762.1.S1_at	LOC_Os01g11160	LOC_Os01g11160.1	amino acid permease family protein, putative, expressed	tr|Q9LD96|Q9LD96_ORYSJ Os01g0209800 protein OS=Oryza sativa subsp. japonica GN=P0466B10.13 PE=2 SV=1	A	P	P	P	P	P	FALSE	4.18709	3.84147	4.19418	5.59494	5.01751	5.30298	6.17202	6.08055	5.97925	6.23214	6.61015	6.15377	6.93285	6.7671	6.98368	7.39059	6.87576	7.47374	1.53	0.85	0.33	0.56	0.33	0	0	1	0.13	1
Os.31675.1.S1_at	LOC_Os01g11210	LOC_Os01g11210.1	expressed protein	tr|Q0JPP8|Q0JPP8_ORYSJ Os01g0210300 protein OS=Oryza sativa subsp. japonica GN=Os01g0210300 PE=2 SV=1	A	A	P	P	P	P	FALSE	2.33539	2.33539	2.33539	2.33539	2.33539	2.33539	2.45647	2.45647	2.34411	2.45815	2.85456	3.29519	2.78771	2.46376	2.99275	2.66545	2.45647	2.60906	-0.02	0.1	0.47	-0.14	-0.17	1	1	1	1	1
Os.9306.1.S1_at	LOC_Os01g11230	LOC_Os01g11230.1	SOUL heme-binding protein, putative, expressed	tr|Q9LD82|Q9LD82_ORYSJ Os01g0210500 protein OS=Oryza sativa subsp. japonica GN=P0466B10.23 PE=2 SV=1	P	P	P	P	P	P	FALSE	12.0572	11.9081	12.0461	11.734	11.8495	11.869	12.4955	12.4458	12.4	11.7029	12.0965	12.4831	11.7767	11.6653	11.8699	10.6526	10.4855	10.822	-0.19	0.63	-0.35	-0.32	-1.12	1	0	1	1	0
Os.12788.1.S1_at	LOC_Os01g11240	LOC_Os01g11240.1	DUF538 domain containing protein, putative, expressed	tr|Q9LE07|Q9LE07_ORYSJ Os01g0210600 protein OS=Oryza sativa subsp. japonica GN=P0466B10.24 PE=2 SV=1	P	P	P	P	P	P	FALSE	11.7385	11.7731	11.8816	11.7703	11.6729	11.7282	12.0393	12.0707	12.2622	12.3026	12.5882	12.3981	12.3972	12.3691	12.532	12.0386	12.217	12.0582	-0.07	0.4	0.31	0.01	-0.33	1	1	1	1	1
Os.52800.1.S1_at	LOC_Os01g11260	LOC_Os01g11260.1	phospho-N-acetylmuramoyl-pentapeptide-transferase, putative, expressed	tr|Q5QNI0|Q5QNI0_ORYSJ Os01g0210800 protein OS=Oryza sativa subsp. japonica GN=P0031E09.17 PE=2 SV=1	P	P	P	P	P	P	FALSE	4.00166	3.6472	3.3088	4.73773	4.36652	4.63147	5.21893	5.05938	5.11588	4.77354	4.74834	4.6999	4.74386	4.82048	4.87393	4.74411	4.8167	4.80213	1.11	0.56	-0.4	0.08	-0.05	0	0	1	1	1
Os.48011.1.S1_at	LOC_Os01g11280	LOC_Os01g11280.1	cytochrome P450, putative, expressed	tr|Q9LDC7|Q9LDC7_ORYSJ Os01g0211000 protein OS=Oryza sativa subsp. japonica GN=P0466B10.29 PE=3 SV=1	A	A	A	A	A	P	TRUE	2.33539	2.33539	2.33539	2.33539	2.33539	2.33539	2.33539	2.34875	2.33539	2.33539	2.33539	2.33539	2.33558	2.33539	2.33539	2.33539	2.33539	2.33539	-0.01	0.02	-0.02	-0.01	0	1	1	1	1	1
Os.37093.1.S1_at	LOC_Os01g11340	LOC_Os01g11340.1	cytochrome P450, putative, expressed	tr|Q9LDQ4|Q9LDQ4_ORYSJ Sterol C-22 desaturase-like OS=Oryza sativa subsp. japonica GN=P0466B10.39 PE=3 SV=1	P	P	P	P	P	P	FALSE	3.6185	3.49581	4.61031	4.98473	4.23774	4.96432	5.41958	5.57881	5.06022	6.49929	6.4929	5.82829	6.75442	6.9848	6.76369	7.40919	7.52382	7.51162	0.98	0.61	0.92	0.57	0.64	0	0	0	0.08	0
Os.33336.1.S1_at	LOC_Os01g11350	LOC_Os01g11350.1	bZIP transcription factor domain containing protein, expressed	tr|Q5QNI5|Q5QNI5_ORYSJ BZIP transcription factor RF2b-like OS=Oryza sativa subsp. japonica GN=P0031E09.34 PE=4 SV=1	A	P	P	P	P	P	FALSE	4.37024	4.28091	4.24538	6.16329	5.70627	5.72447	7.0008	6.41627	6.10288	7.80499	7.89865	7.32399	7.72339	7.95832	7.7359	7.33609	7.77886	7.93966	1.27	NA	NA	0.24	-0.18	0	NA	NA	1	1
Os.36498.1.S1_at	LOC_Os01g11360	LOC_Os01g11360.1	expressed protein	tr|Q5QNI4|Q5QNI4_ORYSJ Putative uncharacterized protein P0031E09.38 OS=Oryza sativa subsp. japonica GN=P0031E09.38 PE=4 SV=1	A	P	P	P	P	P	FALSE	3.47748	4.18973	4.23718	3.949	4.54187	4.18973	5.31003	5.34745	5.2306	5.93784	5.77487	5.37835	5.82738	5.62959	6.08912	6.16589	5.66218	5.99086	0.32	1.14	0.42	0.2	0.05	1	0	1	1	1
Os.43507.1.A1_x_at	LOC_Os01g11370	LOC_Os01g11370.1	ATP-dependent RNA helicase, putative, expressed	tr|Q5QNI3|Q5QNI3_ORYSJ Os01g0212100 protein OS=Oryza sativa subsp. japonica GN=P0031E09.39-1 PE=2 SV=1	P	P	P	P	P	P	FALSE	7.54661	7.09944	7.29093	5.73845	5.72387	5.48243	6.24237	6.26008	6.0431	6.96615	6.56797	6.50226	6.43908	6.54439	6.82085	6.27794	6.42678	6.51978	-1.64	0.54	0.49	-0.08	-0.2	0	0.01	0.67	1	1
Os.3917.1.S1_s_at	LOC_Os01g11414	LOC_Os01g11414.1	sodium/calcium exchanger protein, putative, expressed	tr|Q5QNI2|Q5QNI2_ORYSJ Os01g0212400 protein OS=Oryza sativa subsp. japonica GN=P0031E09.40 PE=2 SV=1	A	P	P	P	P	P	FALSE	3.12944	3.97183	3.24929	5.02176	4.52145	4.7508	6.27369	6.23986	5.78691	7.70376	7.50526	6.84457	8.33973	8.01323	7.82238	9.39848	9.23236	9.29627	1.39	1.32	1.28	0.69	1.22	0	0	0	0	0
Os.3917.2.S1_x_at	LOC_Os01g11414	LOC_Os01g11414.1	sodium/calcium exchanger protein, putative, expressed	tr|Q5QNI2|Q5QNI2_ORYSJ Os01g0212400 protein OS=Oryza sativa subsp. japonica GN=P0031E09.40 PE=2 SV=1	P	P	P	P	P	P	FALSE	4.54779	5.43021	4.49847	6.26245	5.93359	5.88823	7.3511	7.29155	6.95195	8.71878	8.29064	7.81856	9.25485	9.07377	8.86809	10.3451	10.0649	9.99735	1.31	1.23	1.1	0.79	1.08	0	0	0	0	0
Os.37798.1.S1_at	LOC_Os01g11460	LOC_Os01g11460.1	zinc finger, C3HC4 type domain containing protein, expressed	tr|Q5QN60|Q5QN60_ORYSJ Os01g0212700 protein OS=Oryza sativa subsp. japonica GN=OSJNBa0038J17.7 PE=2 SV=1	P	P	P	P	P	P	FALSE	5.99019	6.50519	6.25881	11.1265	10.8134	10.9221	10.2523	10.1691	10.2223	9.31403	9.12472	10.0558	9.24851	9.0342	8.67622	7.99248	7.54191	8.58987	4.54	-0.73	-0.68	-0.55	-0.98	0	0	0	0.19	0
OsAffx.1984.1.S1_at	LOC_Os01g11480	LOC_Os01g11480.1	zinc finger, C3HC4 type domain containing protein, expressed	tr|Q5QN57|Q5QN57_ORYSJ Os01g0213000 protein OS=Oryza sativa subsp. japonica GN=OSJNBa0038J17.11 PE=4 SV=1	A	P	A	A	P	P	TRUE	2.33539	2.60389	2.4211	4.69936	4.40794	4.19173	2.60755	2.58635	2.60389	2.60719	2.61282	2.60755	2.60755	2.60792	2.76247	2.60755	2.61476	3.09998	2.08	-1.93	0.01	0.08	0.11	0	0	1	1	1
Os.7731.1.S1_at	LOC_Os01g11520	LOC_Os01g11520.1	RING-H2 finger protein, putative, expressed	tr|Q94IZ7|Q94IZ7_ORYSJ Os01g0213400 protein OS=Oryza sativa subsp. japonica GN=OSJNBa0038J17.17 PE=2 SV=1	P	P	P	P	A	A	FALSE	2.91015	3.17989	2.74698	6.87224	6.96869	7.31817	4.0333	3.98946	4.96897	2.60019	2.82452	3.47454	2.71974	2.5789	2.7063	2.7063	2.41551	2.73046	3.88	NA	NA	-0.22	-0.06	0	NA	NA	1	1
Os.2066.1.S1_a_at	LOC_Os01g11550	LOC_Os01g11550.1	TCP family transcription factor, putative, expressed	sp|Q8LT07|PCF5_ORYSJ Transcription factor PCF5 OS=Oryza sativa subsp. japonica GN=PCF5 PE=2 SV=1	A	P	P	P	P	P	FALSE	2.33539	2.33539	2.65248	3.693	3.36388	3.1129	5.05796	5.11276	5.0777	5.19141	5.42792	5.0777	5.0777	5.0777	5.3163	5.8625	5.38829	5.70405	0.68	1.67	0.11	-0.03	0.49	0.11	0	1	1	0.63
Os.2066.2.S1_x_at	LOC_Os01g11550	LOC_Os01g11550.1	TCP family transcription factor, putative, expressed	sp|Q8LT07|PCF5_ORYSJ Transcription factor PCF5 OS=Oryza sativa subsp. japonica GN=PCF5 PE=2 SV=1	A	P	P	P	P	P	FALSE	3.68081	3.03305	2.84844	3.04494	3.26312	2.33539	3.6848	3.7343	3.6848	4.03807	3.80389	3.6848	3.6848	3.6848	3.6848	4.3938	3.6848	4.07143	-0.17	0.72	0.15	-0.17	0.38	1	0	1	1	1
OsAffx.1895.1.S1_at	LOC_Os01g11550	LOC_Os01g11550.1	TCP family transcription factor, putative, expressed	sp|Q8LT07|PCF5_ORYSJ Transcription factor PCF5 OS=Oryza sativa subsp. japonica GN=PCF5 PE=2 SV=1	A	A	P	A	A	P	FALSE	2.33539	2.35686	2.35686	2.38077	2.38921	2.38921	2.43745	2.49244	2.38921	2.3897	2.38921	2.38921	2.38921	2.5381	2.3893	2.68582	2.43005	2.65698	0	0.07	-0.05	0	0.13	1	1	1	1	1
Os.37125.2.S1_x_at	LOC_Os01g11580	LOC_Os01g11580.1	bromodomain containing protein, expressed	tr|Q0E2D1|Q0E2D1_ORYSJ Os02g0250300 protein OS=Oryza sativa subsp. japonica GN=Os02g0250300 PE=4 SV=2	P	P	P	P	P	P	FALSE	4.9596	4.88031	4.68224	5.48113	4.96053	5.22712	4.78171	4.93518	4.90666	4.71583	4.56862	4.53376	4.75098	4.76626	4.7552	4.77679	4.84356	4.78225	0.22	-0.27	-0.24	0.11	0.02	1	1	1	1	1
OsAffx.23202.1.S1_x_at	LOC_Os01g11580	LOC_Os01g11580.1	bromodomain containing protein, expressed	tr|Q0E2D1|Q0E2D1_ORYSJ Os02g0250300 protein OS=Oryza sativa subsp. japonica GN=Os02g0250300 PE=4 SV=2	P	P	P	P	P	P	FALSE	8.00581	8.08831	8.14735	8.2646	8.26715	8.29738	8.16839	8.14218	8.13228	8.01999	8.01766	8.02453	7.98909	8.07438	8.06745	8.04779	8.09137	8.09254	0.21	-0.15	-0.12	0.01	0.06	1	1	1	1	1
Os.18774.1.S1_s_at	LOC_Os01g11590	LOC_Os01g11590.2	uncharacterized protein HI0077, putative, expressed	tr|Q5QNJ3|Q5QNJ3_ORYSJ Putative uncharacterized protein OSJNBa0038J17.29 OS=Oryza sativa subsp. japonica GN=P0515G01.7 PE=4 SV=1	P	P	P	P	P	P	FALSE	5.20064	5.49965	6.11037	4.96531	5.03779	5.44569	4.67951	4.78702	4.46724	5.31915	4.59439	4.93904	5.31205	5.0593	5.29872	4.88003	5.12978	5.05791	-0.49	-0.49	0.28	0.31	-0.19	1	0.1	1	1	1
Os.43491.1.S1_x_at	LOC_Os01g11620	LOC_Os01g11620.1	GDSL-like lipase/acylhydrolase, putative, expressed	tr|Q5QNJ0|Q5QNJ0_ORYSJ Os01g0214600 protein OS=Oryza sativa subsp. japonica GN=P0515G01.11 PE=4 SV=1	P	P	P	P	P	P	FALSE	5.49442	5.41488	5.49109	4.46469	4.86307	4.46062	5.62538	4.87707	5.10915	6.23948	5.86633	5.64849	6.48912	5.9354	5.85891	6.75659	6.18618	6.64551	-0.55	0.6	0.73	0.17	0.44	1	0	0	1	1
Os.3850.1.S1_a_at	LOC_Os01g11650	LOC_Os01g11650.1	GDSL-like lipase/acylhydrolase, putative, expressed	tr|Q9LHX8|Q9LHX8_ORYSJ Os01g0214800 protein OS=Oryza sativa subsp. japonica GN=P0515G01.13-1 PE=2 SV=1	P	P	P	P	P	P	FALSE	5.86711	6.3873	6.32041	7.40687	7.17636	6.85558	8.56536	8.36322	8.29181	9.31147	9.2634	8.92992	9.77961	9.61841	9.68009	10.6197	10.3744	10.3903	0.95	1.26	0.78	0.51	0.79	0	0	0	0.94	0
Os.33387.1.S1_at	LOC_Os01g11660	LOC_Os01g11660.1	GDSL-like lipase/acylhydrolase, putative, expressed	tr|Q0JPM1|Q0JPM1_ORYSJ Os01g0215000 protein (Fragment) OS=Oryza sativa subsp. japonica GN=Os01g0215000 PE=4 SV=1	A	A	A	A	A	P	TRUE	2.33573	2.6403	2.33573	2.33573	2.33573	2.33573	2.33573	2.33573	2.33539	2.34377	2.33573	2.33573	2.33573	2.36384	2.33573	2.59898	2.36719	2.47795	-0.08	NA	NA	-0.01	0.17	1	NA	NA	1	1
Os.10533.1.S1_at	LOC_Os01g11710	LOC_Os01g11710.1	GDSL-like lipase/acylhydrolase, putative, expressed	tr|Q0JPL8|Q0JPL8_ORYSJ Os01g0215700 protein OS=Oryza sativa subsp. japonica GN=Os01g0215700 PE=2 SV=1	P	P	P	P	P	P	TRUE	5.00519	5.61349	5.23522	4.40676	5.0384	5.30765	5.00519	5.24235	4.63989	6.41767	6.34057	5.77692	6.34168	6.72454	6.59597	7.31976	7.49841	7.47951	-0.43	0.14	1.19	0.41	0.84	1	1	0	1	0
Os.12340.1.S1_at	LOC_Os01g11730	LOC_Os01g11730.1	GDSL-like lipase/acylhydrolase, putative, expressed	tr|Q9LHW4|Q9LHW4_ORYSJ Os01g0216000 protein OS=Oryza sativa subsp. japonica GN=P0515G01.29 PE=2 SV=1	A	A	A	A	P	P	TRUE	2.33554	2.33554	2.33539	2.39152	2.36722	2.43589	2.33554	2.33554	2.33554	2.93247	2.59968	2.42408	3.85218	5.14024	4.97585	8.39442	8.93749	7.54208	0.03	-0.03	0.38	NA	NA	1	1	1	NA	NA
Os.3875.1.S1_at	LOC_Os01g11810	LOC_Os01g11810.1	powdery mildew resistant protein 5, putative, expressed	tr|Q5QNK9|Q5QNK9_ORYSJ Os01g0217000 protein OS=Oryza sativa subsp. japonica GN=P0515G01.44-2 PE=4 SV=1	A	A	P	P	P	P	FALSE	2.3676	2.33707	2.33539	2.45568	2.33707	2.34118	5.14666	4.95348	4.05999	7.19146	7.53158	6.38679	7.81711	7.19918	7.58239	8.68556	8.11138	8.47724	0.05	2.7	2.18	0.48	0.94	1	0	0	1	0
Os.47366.1.A1_x_at	LOC_Os01g11810	LOC_Os01g11810.1	powdery mildew resistant protein 5, putative, expressed	tr|Q5QNK9|Q5QNK9_ORYSJ Os01g0217000 protein OS=Oryza sativa subsp. japonica GN=P0515G01.44-2 PE=4 SV=1	A	P	P	P	P	P	FALSE	2.75517	2.59901	3.79172	2.66046	2.80824	2.98698	3.40277	3.31956	2.86723	3.94975	3.87031	3.43717	4.24411	4.18344	3.77448	4.65735	4.57827	4.67597	-0.16	0.37	0.64	0.33	0.54	1	1	0	1	0.08
Os.53712.1.S1_x_at	LOC_Os01g11820	LOC_Os01g11820.1	expressed protein	tr|Q5QNF4|Q5QNF4_ORYSJ Os01g0217100 protein OS=Oryza sativa subsp. japonica GN=P0665D10.4 PE=2 SV=1	A	A	A	P	P	P	FALSE	2.58811	2.35131	2.35131	2.35131	2.35131	2.34303	2.35131	2.35131	2.35036	2.35131	2.36162	2.36578	2.35131	2.35131	2.35131	2.47189	2.35131	2.35131	-0.17	-0.01	0.03	-0.02	0.06	1	1	1	1	1
Os.681.1.S1_at	LOC_Os01g11860	LOC_Os01g11860.1	DJ-1 family protein, putative, expressed	tr|Q5QNF2|Q5QNF2_ORYSJ Os01g0217500 protein OS=Oryza sativa subsp. japonica GN=P0665D10.9 PE=2 SV=1	P	A	P	P	P	P	FALSE	4.51351	4.62154	5.11878	4.15776	4.05813	4.12783	6.08464	5.68044	5.50761	7.91499	8.21303	7.2154	8.38273	8.21774	8.24071	8.45487	8.02893	8.58572	-0.7	1.58	1.96	0.52	0.08	0.06	0	0	0.8	1
Os.681.1.S1_x_at	LOC_Os01g11860	LOC_Os01g11860.1	DJ-1 family protein, putative, expressed	tr|Q5QNF2|Q5QNF2_ORYSJ Os01g0217500 protein OS=Oryza sativa subsp. japonica GN=P0665D10.9 PE=2 SV=1	A	P	P	P	P	P	FALSE	3.09948	3.1925	3.42402	2.66918	3.33402	2.73021	4.54677	4.5586	3.98349	6.32885	6.50593	5.52798	6.77485	6.58211	6.70996	6.72966	6.485	6.70694	-0.35	1.26	1.77	0.55	0.08	1	0	0	0.26	1
Os.681.2.S1_x_at	LOC_Os01g11860	LOC_Os01g11860.1	DJ-1 family protein, putative, expressed	tr|Q5QNF2|Q5QNF2_ORYSJ Os01g0217500 protein OS=Oryza sativa subsp. japonica GN=P0665D10.9 PE=2 SV=1	A	A	P	P	P	P	FALSE	2.73495	2.66762	2.33539	2.33539	2.33539	2.45115	3.55019	3.04951	2.88417	4.73904	4.94075	4.45163	5.08037	5.00697	5.43989	5.24178	4.96301	5.29755	-0.18	0.79	1.49	0.48	-0.02	1	0	0	1	1
Os.26823.1.S1_at	LOC_Os01g11880	LOC_Os01g11880.1	DJ-1 family protein, putative, expressed	tr|Q0JPK7|Q0JPK7_ORYSJ Os01g0217800 protein OS=Oryza sativa subsp. japonica GN=Os01g0217800 PE=2 SV=2	P	P	P	P	P	P	FALSE	8.34739	8.54791	8.81433	7.01751	7.30394	7.54824	6.46116	6.65991	6.86526	6.7225	6.51577	6.82932	6.56387	6.65133	6.7225	6.46116	6.46062	6.77907	-1.31	-0.61	0.04	-0.05	-0.12	0	0	1	1	1
Os.15968.1.S1_at	LOC_Os01g11900	LOC_Os01g11900.1	hhH-GPD superfamily base excision DNA repair protein, expressed	tr|Q0E138|Q0E138_ORYSJ Os02g0494700 protein OS=Oryza sativa subsp. japonica GN=Os02g0494700 PE=4 SV=1	P	P	P	P	P	P	FALSE	8.56266	8.36562	7.55341	8.80346	8.56673	8.30099	9.64635	9.7237	9.58136	9.93951	9.58808	9.5809	9.4967	9.62013	9.61037	9.63357	9.69121	9.65737	0.4	1.09	0.05	-0.13	0.09	1	0	1	1	1
Os.26488.1.S1_at	LOC_Os01g11910	LOC_Os01g11910.1	basic helix-loop-helix, putative, expressed	tr|Q9FTQ1|Q9FTQ1_ORYSJ DNA binding protein-like OS=Oryza sativa subsp. japonica GN=P0665D10.21 PE=4 SV=1	P	P	P	P	P	P	FALSE	3.76901	3.43508	3.8971	3.76901	3.85702	3.76901	3.49489	3.2197	2.99394	3.76421	3.76901	3.54123	4.09487	4.08441	3.84853	5.35249	5.38351	5.32484	0.24	-0.65	0.5	0.33	1.52	1	0	0.53	1	0
Os.43464.1.S1_at	LOC_Os01g11920	LOC_Os01g11920.1	retrotransposon protein, putative, unclassified, expressed	tr|Q8S5K1|Q8S5K1_ORYSJ Putative retroelement OS=Oryza sativa subsp. japonica GN=OSJNBa0011A24.23 PE=4 SV=2	P	P	P	P	P	P	FALSE	5.63603	5.24823	5.56468	6.22789	5.80544	6.33745	5.50184	5.67163	5.76115	5.36561	5.53342	5.33334	4.94782	4.99039	5.39689	5.21116	5.13253	5.26451	0.86	-0.49	-0.24	-0.3	0.11	0	0.06	1	1	1
Os.30557.2.S1_x_at	LOC_Os01g11940	LOC_Os01g11940.1	osFTL1 FT-Like1 homologous to Flowering Locus T gene; contains Pfam profile PF01161: Phosphatidylethanolamine-binding protein, expressed	tr|Q5QNE3|Q5QNE3_ORYSJ Os01g0218500 protein OS=Oryza sativa subsp. japonica GN=P0665D10.27-1 PE=2 SV=1	A	A	A	A	P	A	TRUE	3.22158	3.22158	3.22158	3.22158	3.22158	3.22158	3.22158	3.22158	3.22158	3.22158	3.40877	3.55997	3.22158	3.30713	3.27386	2.9833	3.01005	3.20586	-0.03	0	0.18	-0.13	-0.19	1	1	1	1	1
Os.26825.1.S1_at	LOC_Os01g11946	LOC_Os01g11946.1	ABC transporter, ATP-binding protein, putative, expressed	tr|Q5QNE1|Q5QNE1_ORYSJ Os01g0218700 protein OS=Oryza sativa subsp. japonica GN=P0665D10.28 PE=3 SV=1	P	P	P	P	P	P	FALSE	7.30472	6.9612	6.89235	6.86545	6.56588	6.61671	6.43098	6.32764	6.16811	5.53625	5.40285	5.77072	5.31948	5.44141	5.37814	5.29235	4.93954	5.08774	-0.4	-0.35	-0.73	-0.19	-0.26	1	1	0	1	1
Os.26825.2.S1_x_at	LOC_Os01g11946	LOC_Os01g11946.1	ABC transporter, ATP-binding protein, putative, expressed	tr|Q5QNE1|Q5QNE1_ORYSJ Os01g0218700 protein OS=Oryza sativa subsp. japonica GN=P0665D10.28 PE=3 SV=1	P	P	P	P	A	P	FALSE	6.05124	5.78199	5.18956	5.08886	4.83862	4.82117	4.83267	4.44277	3.99131	4.04567	3.65946	4.3053	3.54024	3.76761	3.92884	3.52575	3.44227	3.65519	-0.75	NA	NA	-0.22	-0.18	0.01	NA	NA	1	1
Os.50353.1.S1_at	LOC_Os01g11952	LOC_Os01g11952.1	histone-lysine N-methyltransferase ATX5, putative, expressed	tr|Q5NAU4|Q5NAU4_ORYSJ Os01g0218800 protein OS=Oryza sativa subsp. japonica GN=P0489G09.14 PE=4 SV=1	P	P	P	P	P	P	FALSE	7.11787	6.29832	6.0484	5.78247	5.69019	6.12919	5.7956	6.04348	6.05359	7.0344	6.46895	5.98053	6.85641	6.61909	6.88571	6.74064	6.61133	6.65705	-0.62	0.09	0.52	0.28	-0.09	0.82	1	0.18	1	1
Os.16133.1.S1_at	LOC_Os01g11960	LOC_Os01g11960.1	histone-lysine N-methyltransferase ATX5, putative, expressed	tr|Q5NAU3|Q5NAU3_ORYSJ Os01g0218900 protein OS=Oryza sativa subsp. japonica GN=P0489G09.15 PE=4 SV=1	P	P	P	P	P	P	FALSE	10.2391	9.8754	9.92766	8.36806	8.62073	8.69563	7.91304	7.92533	8.02466	7.72604	7.52072	7.6658	7.43771	7.1881	7.53283	7.18513	7.08938	7.22687	-1.46	-0.6	-0.31	-0.25	-0.21	0	0	1	1	1
Os.43459.1.S1_at	LOC_Os01g11980	LOC_Os01g11980.1	SFT2, putative, expressed	tr|B7F8P3|B7F8P3_ORYSJ Os01g0219100 protein OS=Oryza sativa subsp. japonica GN=Os01g0219100 PE=2 SV=1	P	P	P	P	P	P	FALSE	5.87693	6.16204	6.13489	5.09671	5.34536	5.61282	5.47732	5.3411	5.05833	5.61553	5.63994	5.45862	5.71891	5.69165	5.62331	6.06089	5.61282	5.95672	-0.66	-0.08	0.27	0.1	0.21	0.23	1	1	1	1
Os.5066.1.S1_at	LOC_Os01g12000	LOC_Os01g12000.1	expressed protein	tr|Q0JPJ5|Q0JPJ5_ORYSJ Os01g0219300 protein OS=Oryza sativa subsp. japonica GN=Os01g0219300 PE=2 SV=1	P	P	P	P	P	P	TRUE	5.14977	5.15903	5.2506	5.63349	5.61504	6.1587	5.75685	5.87659	5.97172	5.45769	6.03515	5.98357	5.42255	6.12034	6.32535	6.25748	5.97145	6.48909	0.62	0.04	-0.04	0.15	0.31	0.9	1	1	1	1
Os.37822.2.S1_at	LOC_Os01g12020	LOC_Os01g12020.1	LTPL18 - Protease inhibitor/seed storage/LTP family protein precursor, expressed	tr|Q0JPJ4|Q0JPJ4_ORYSJ Os01g0219500 protein OS=Oryza sativa subsp. japonica GN=Os01g0219500 PE=2 SV=1	P	P	A	A	A	A	TRUE	2.57251	3.64793	4.20744	2.33539	2.70141	2.64942	2.33539	2.33539	2.33539	2.33539	2.33539	2.33539	2.33539	2.33539	2.33539	2.33539	2.33539	2.33539	-0.66	-0.3	0.01	-0.02	0.01	0.2	1	1	1	1
Os.12263.1.S1_at	LOC_Os01g12080	LOC_Os01g12080.1	plant-specific domain TIGR01589 family protein, putative, expressed	tr|Q6L4I0|Q6L4I0_ORYSJ Os05g0212400 protein OS=Oryza sativa subsp. japonica GN=OSJNBa0074P11.13 PE=4 SV=1	P	P	P	P	P	P	FALSE	6.94216	6.54945	6.31444	6.57252	6.5252	6.35191	7.30541	7.17378	6.94211	7.74393	7.45717	7.52337	7.04724	7.55172	7.45535	6.64337	6.83877	6.80219	-0.07	0.64	0.46	-0.22	-0.61	1	0	1	1	0
Os.3494.1.S1_at	LOC_Os01g12090	LOC_Os01g12090.1	ribosomal protein S6 family protein, putative, expressed	tr|Q9LWD2|Q9LWD2_ORYSJ Os01g0220300 protein OS=Oryza sativa subsp. japonica GN=P0483F08.18 PE=2 SV=1	P	P	P	P	P	P	FALSE	10.3312	10.5138	10.5252	9.85757	10.0837	9.96141	9.73074	9.94024	9.9285	10.1681	10.2397	10.1953	10.0837	10.2072	10.2772	9.69044	9.67709	9.73851	-0.49	-0.1	0.33	-0.02	-0.48	1	1	1	1	0.98
Os.54460.1.A1_at	LOC_Os01g12100	LOC_Os01g12100.1	expressed protein	tr|Q5NB03|Q5NB03_ORYSJ Putative uncharacterized protein P0483F08.19 OS=Oryza sativa subsp. japonica GN=P0483F08.19 PE=4 SV=1	P	P	P	P	P	P	FALSE	6.40399	6.72002	6.61368	6.38146	6.69457	7.01332	5.71084	5.92346	5.95426	5.59846	5.49389	5.4631	5.9716	5.95973	5.9687	6.20253	6.09137	6.27216	0.14	-0.84	-0.35	0.45	0.23	1	0	1	1	1
OsAffx.22100.1.S1_x_at	LOC_Os01g12100	LOC_Os01g12100.1	expressed protein	tr|Q5NB03|Q5NB03_ORYSJ Putative uncharacterized protein P0483F08.19 OS=Oryza sativa subsp. japonica GN=P0483F08.19 PE=4 SV=1	P	P	P	P	P	P	FALSE	3.92656	3.76884	3.88749	4.2551	4.46969	4.83783	3.85209	4.02931	4.12073	3.6447	3.89861	3.85766	4.02694	4.02694	4.02097	4.02694	4.36595	4.28976	1.08	-0.54	-0.22	0.24	0.22	0	0.01	1	1	1
Os.3496.1.S1_at	LOC_Os01g12110	LOC_Os01g12110.1	expressed protein	tr|Q5NB02|Q5NB02_ORYSJ Putative uncharacterized protein P0483F08.20 OS=Oryza sativa subsp. japonica GN=P0483F08.20 PE=4 SV=1	A	P	P	P	P	P	FALSE	2.38833	2.66956	3.35918	3.42741	4.03505	4.82448	4.04198	4.7192	4.7041	5.2917	5.52824	5.20707	5.76298	5.80022	6.2447	6.51194	6.41484	5.96155	NA	NA	0.85	0.52	0.5	NA	NA	0	0.64	0.47
Os.27838.1.S1_at	LOC_Os01g12130	LOC_Os01g12130.1	nodulin MtN3 family protein, putative, expressed	sp|Q5NAZ9|SWT3B_ORYSJ Bidirectional sugar transporter SWEET3b OS=Oryza sativa subsp. japonica GN=SWEET3B PE=3 SV=2	P	A	A	A	A	A	FALSE	2.33539	2.33539	2.39	2.33539	2.33539	2.33539	2.33539	2.33539	2.33539	2.33539	2.33539	2.33539	2.33539	2.33539	2.33539	2.33539	2.33539	2.33539	-0.03	-0.01	0.01	-0.02	0.01	1	1	1	1	1
Os.33971.1.S1_at	LOC_Os01g12180	LOC_Os01g12180.1	expressed protein	tr|Q5NAZ6|Q5NAZ6_ORYSJ Os01g0221300 protein OS=Oryza sativa subsp. japonica GN=P0483F08.35 PE=2 SV=1	P	P	P	P	P	P	FALSE	7.10307	6.97301	6.91881	6.06019	6.1547	6.03959	6.31551	6.5367	6.33515	6.07047	6.22512	6.55117	6.21643	6.10691	6.24581	6.01146	5.81365	5.80544	-0.92	0.32	-0.11	-0.09	-0.32	0	1	1	1	1
Os.47598.1.S1_at	LOC_Os01g12190	LOC_Os01g12190.1	expressed protein	tr|Q9LE65|Q9LE65_ORYSJ Os01g0221400 protein OS=Oryza sativa subsp. japonica GN=P0483F08.38 PE=4 SV=1	P	P	P	A	A	A	FALSE	4.51125	4.29383	4.87503	3.44425	3.00036	4.04426	4.219	3.7598	3.51108	2.37288	2.42516	2.76307	2.46754	2.48192	2.33539	2.50624	2.48192	2.33539	-0.87	0.29	-1.24	-0.08	0.01	0	1	0	1	1
Os.3507.1.S1_at	LOC_Os01g12200	LOC_Os01g12200.1	expressed protein	tr|Q0DJX6|Q0DJX6_ORYSJ Os05g0215600 protein OS=Oryza sativa subsp. japonica GN=Os05g0215600 PE=2 SV=1	P	P	P	P	P	P	FALSE	9.37569	9.45805	9.65912	8.36263	8.70392	8.62262	7.77005	7.78605	8.15872	6.6788	7.01909	7.61872	6.89813	6.95079	7.2499	6.56799	6.50358	6.34414	-0.95	-0.66	-0.78	-0.09	-0.57	0	0	0	1	0.02
OsAffx.9908.1.S1_x_at	LOC_Os01g12200	LOC_Os01g12200.1	expressed protein	tr|Q0DJX6|Q0DJX6_ORYSJ Os05g0215600 protein OS=Oryza sativa subsp. japonica GN=Os05g0215600 PE=2 SV=1	P	P	P	P	P	A	FALSE	6.73059	6.67573	6.56212	5.53318	5.98502	5.99701	4.99283	4.97248	5.44582	4.02733	4.36514	4.97248	4.34996	4.39747	4.28221	3.92781	3.86482	3.73554	-0.8	-0.7	-0.68	-0.14	-0.48	0	0	0	1	0.93
Os.26807.1.S1_at	LOC_Os01g12210	LOC_Os01g12210.1	aluminum-activated malate transporter, putative, expressed	tr|Q9LDE9|Q9LDE9_ORYSJ Os01g0221600 protein OS=Oryza sativa subsp. japonica GN=P0483F08.41 PE=4 SV=1	P	P	A	P	A	P	FALSE	3.2708	2.72564	2.33919	2.34777	2.33919	2.54693	2.33919	2.33919	2.33919	2.33919	2.33919	2.34201	2.33919	2.33919	2.33919	2.33919	2.35123	2.33919	-0.29	-0.06	0.01	-0.03	0.02	1	1	1	1	1
Os.36177.1.S1_at	LOC_Os01g12250	LOC_Os01g12250.1	expressed protein	tr|Q5NB41|Q5NB41_ORYSJ Os01g0222300 protein OS=Oryza sativa subsp. japonica GN=P0443E05.11 PE=2 SV=1	A	A	A	P	P	A	TRUE	2.34979	2.49024	2.37914	2.34775	2.34979	2.33539	2.38894	2.37914	2.41822	3.19297	2.92572	2.49024	3.35924	3.16975	3.31664	3.35377	2.75182	3.12659	-0.05	0.06	0.53	0.46	-0.17	1	1	0.13	1	1
Os.3748.1.S1_at	LOC_Os01g12260	LOC_Os01g12260.1	vacuolar ATP synthase subunit E, putative, expressed	tr|Q5NB63|Q5NB63_ORYSJ Os01g0222500 protein OS=Oryza sativa subsp. japonica GN=P0443E05.13 PE=2 SV=1	P	P	P	P	P	P	FALSE	3.03529	3.51575	2.66096	3.77042	3.79181	3.34519	5.92979	6.16334	5.52355	7.41265	7.16042	6.63932	7.72723	7.40856	7.60094	8.17455	7.849	7.67104	0.61	2.25	1.22	0.5	0.33	0.98	0	0	1	1
Os.3749.1.S1_at	LOC_Os01g12270	LOC_Os01g12270.1	expressed protein	tr|Q9LHU2|Q9LHU2_ORYSJ Os01g0222600 protein OS=Oryza sativa subsp. japonica GN=P0443E05.14 PE=4 SV=1	P	P	P	P	P	P	FALSE	5.11412	5.03755	4.60233	3.76729	4.1076	4.24448	3.10414	3.30413	3.21181	3.39162	3.31912	3.65751	3.76618	3.79406	3.33714	4.77319	4.34653	4.5064	-0.9	-0.81	0.24	0.19	0.91	0	0	1	1	0
Os.17038.1.S1_at	LOC_Os01g12280	LOC_Os01g12280.1	hAT dimerisation domain-containing protein, putative, expressed	tr|Q0JPH5|Q0JPH5_ORYSJ Os01g0222700 protein OS=Oryza sativa subsp. japonica GN=Os01g0222700 PE=2 SV=1	P	P	P	P	P	P	FALSE	3.54778	3.33414	2.57747	3.73651	3.84018	3.21241	3.19151	3.62598	3.82071	3.56727	3.49708	3.22075	3.44303	3.761	3.7844	3.48974	3.59285	3.22635	0.49	0.02	-0.12	0.21	-0.26	1	1	1	1	1
Os.17038.2.S1_x_at	LOC_Os01g12280	LOC_Os01g12280.1	hAT dimerisation domain-containing protein, putative, expressed	tr|Q0JPH5|Q0JPH5_ORYSJ Os01g0222700 protein OS=Oryza sativa subsp. japonica GN=Os01g0222700 PE=2 SV=1	P	P	P	P	P	P	FALSE	4.61701	4.28162	4.30893	5.40367	5.27824	5.18689	4.79864	4.8494	4.61552	4.57098	4.7377	4.96038	4.74515	4.68436	4.52808	4.98602	4.68751	4.81701	0.94	-0.52	0.01	-0.07	0.14	0	0.02	1	1	1
Os.53214.1.S1_at	LOC_Os01g12304	LOC_Os01g12304.1	esterase, putative, expressed	tr|Q0JPH3|Q0JPH3_ORYSJ Os01g0223000 protein (Fragment) OS=Oryza sativa subsp. japonica GN=Os01g0223000 PE=4 SV=1	A	P	P	P	P	P	TRUE	2.85235	2.85466	2.8803	2.89684	2.85235	2.85235	2.9647	3.21113	2.85235	2.88782	2.84905	2.85235	2.85478	2.8537	2.84905	2.58834	2.84905	2.80222	0.02	0.17	-0.22	0.01	-0.1	1	1	1	1	1
Os.3754.1.S1_at	LOC_Os01g12320	LOC_Os01g12320.1	GDSL-like lipase/acylhydrolase, putative, expressed	tr|Q5NAP3|Q5NAP3_ORYSJ Os01g0223200 protein OS=Oryza sativa subsp. japonica GN=P0417G05.6 PE=2 SV=1	A	A	P	P	P	P	FALSE	3.12967	3.83067	3.09896	2.91642	2.92287	2.49863	4.63957	4.75183	3.95417	7.21268	6.79262	5.98681	7.73831	7.18649	7.43509	8.08102	7.74413	8.26744	-0.52	NA	NA	0.77	0.6	1	NA	NA	0	0
Os.28972.1.S1_at	LOC_Os01g12390	LOC_Os01g12390.1	inactive receptor kinase At2g26730 precursor, putative, expressed	tr|Q9LDG0|Q9LDG0_ORYSJ Putative receptor-like kinase OS=Oryza sativa subsp. japonica GN=P0417G05.18 PE=4 SV=1	P	P	P	P	P	P	FALSE	4.6538	5.12017	4.68226	7.4208	7.09333	7.28621	7.90393	8.05664	7.88991	8.87637	8.82624	8.27782	8.88044	8.87862	8.88108	9.03148	8.922	8.9407	2.49	0.7	0.71	0.22	0.09	0	0	0	1	1
Os.27052.1.S1_at	LOC_Os01g12400	LOC_Os01g12400.2	S-locus lectin protein kinase family protein, putative, expressed	tr|Q0JPG7|Q0JPG7_ORYSJ Os01g0223700 protein OS=Oryza sativa subsp. japonica GN=Os01g0223700 PE=2 SV=1	P	P	P	P	P	P	FALSE	5.79432	4.44973	4.5715	4.96939	4.84784	4.83676	4.48948	4.36317	4.26558	4.08337	4.08803	3.72353	3.02075	3.25143	4.02826	2.61864	2.74375	3.168	NA	-0.5	-0.42	-0.54	-0.53	NA	0.04	1	0.26	0.14
Os.24984.1.A1_at	LOC_Os01g12430	LOC_Os01g12430.1	receptor-like protein kinase, putative, expressed	tr|Q5NAQ9|Q5NAQ9_ORYSJ Serine/threonine-protein kinase OS=Oryza sativa subsp. japonica GN=P0417G05.25 PE=3 SV=1	P	P	P	P	P	P	FALSE	5.38628	5.08644	5.68208	6.07272	5.58107	6.07584	3.79644	3.80126	3.69032	3.38513	3.66255	3.7191	3.44671	3.15029	3.82297	3.48375	3.88018	3.80126	0.51	-2.15	-0.16	-0.07	0.28	1	0	1	1	1
Os.31908.1.S1_at	LOC_Os01g12440	LOC_Os01g12440.1	AP2 domain containing protein, expressed	tr|Q5NAQ6|Q5NAQ6_ORYSJ Os01g0224100 protein OS=Oryza sativa subsp. japonica GN=P0417G05.30 PE=2 SV=1	P	P	P	P	P	P	FALSE	4.58654	5.26335	5.16864	7.27718	7.08905	7.30396	7.47356	7.40009	7.44137	6.47715	6.96836	7.25253	6.49342	6.66398	6.7083	5.43903	5.57748	6.04606	2.21	0.17	-0.54	-0.27	-0.93	0	1	0.1	1	0
Os.23618.1.S1_at	LOC_Os01g12460	LOC_Os01g12460.1	expressed protein	tr|Q5NAQ2|Q5NAQ2_ORYSJ Putative uncharacterized protein P0417G05.34 OS=Oryza sativa subsp. japonica GN=P0417G05.34 PE=4 SV=1	P	P	P	P	P	P	FALSE	9.91898	9.76586	9.79976	8.11931	8.38387	8.59437	5.87526	5.75908	6.21001	5.4548	5.22667	5.60487	5.35816	5.35972	6.12758	6.05628	5.92732	6.15916	-1.45	-2.48	-0.47	0.23	0.4	0	0	1	1	1
Os.51983.1.A1_x_at	LOC_Os01g12470	LOC_Os01g12470.1	mitochondrial carrier protein, putative, expressed	tr|Q6ZA15|Q6ZA15_ORYSJ Os08g0386800 protein OS=Oryza sativa subsp. japonica GN=P0434E03.16-1 PE=2 SV=1	P	P	P	P	P	P	FALSE	8.31533	8.09256	8.29864	6.97553	7.00884	7.01616	6.2123	6.54752	6.58686	5.58503	5.67268	6.11273	5.57295	5.36277	5.59526	5.08842	3.84061	5.15849	-1.19	-0.57	-0.67	-0.29	NA	0	0	0	1	NA
Os.12759.1.S1_at	LOC_Os01g12480	LOC_Os01g12480.1	expressed protein	tr|Q5NAG6|Q5NAG6_ORYSJ Os01g0224500 protein OS=Oryza sativa subsp. japonica GN=P0492F05.3 PE=2 SV=1	P	P	P	P	P	P	FALSE	9.23669	9.46998	9.17533	8.32313	8.57534	8.68063	8.19826	8.32858	8.35463	8.45905	8.49894	8.65797	8.39626	8.50062	8.48693	8.26717	8.38277	8.41617	-0.74	-0.23	0.24	-0.07	-0.11	0.01	1	1	1	1
Os.21207.1.S1_at	LOC_Os01g12530	LOC_Os01g12530.1	smr domain containing protein, expressed	tr|Q0JPF7|Q0JPF7_ORYSJ Os01g0225100 protein OS=Oryza sativa subsp. japonica GN=Os01g0225100 PE=4 SV=1	P	P	P	P	P	P	FALSE	9.08784	8.62156	8.6768	7.81048	7.81042	7.83528	7.69699	7.61269	7.51293	7.89485	7.59397	7.36605	7.53989	7.51218	7.67683	7.61017	7.66165	7.59351	-0.97	-0.21	0	-0.02	0.01	0	1	1	1	1
Os.45987.1.S1_x_at	LOC_Os01g12530	LOC_Os01g12530.1	smr domain containing protein, expressed	tr|Q0JPF7|Q0JPF7_ORYSJ Os01g0225100 protein OS=Oryza sativa subsp. japonica GN=Os01g0225100 PE=4 SV=1	P	P	P	P	P	P	FALSE	8.46343	7.96543	8.19242	7.43579	7.38469	7.37783	7.01482	7.07736	7.19978	7.14355	6.90914	6.85853	6.93303	6.74318	6.90099	6.78378	6.9763	6.83676	-0.83	-0.31	-0.13	-0.13	0.02	0	1	1	1	1
Os.46746.1.S1_at	LOC_Os01g12540	LOC_Os01g12540.1	GTPase of unknown function domain containing protein, putative, expressed	tr|Q0IRG5|Q0IRG5_ORYSJ Os11g0638000 protein OS=Oryza sativa subsp. japonica GN=Os11g0638000 PE=4 SV=1	P	P	P	P	P	P	FALSE	8.54525	8.58709	8.43877	7.83623	7.81766	8.07927	8.26594	8.10965	8.12251	8.31957	8.11609	8.29643	7.98677	8.16434	8.19191	7.63652	7.72251	7.88474	-0.62	0.25	0.09	-0.14	-0.36	0.77	1	1	1	1
Os.5405.1.S1_x_at	LOC_Os01g12540	LOC_Os01g12540.1	GTPase of unknown function domain containing protein, putative, expressed	tr|Q0IRG5|Q0IRG5_ORYSJ Os11g0638000 protein OS=Oryza sativa subsp. japonica GN=Os11g0638000 PE=4 SV=1	P	P	P	P	P	P	FALSE	6.89353	6.64102	6.75773	6.15435	6.05824	6.24126	6.25947	6.22019	6.23333	6.29099	6.11979	6.29506	6.15466	6.16715	6.22182	5.72667	5.93801	5.94634	-0.54	0.1	-0.01	-0.05	-0.34	1	1	1	1	1
Os.23664.1.S1_at	LOC_Os01g12550	LOC_Os01g12550.1	expressed protein	tr|Q9AWZ9|Q9AWZ9_ORYSJ Putative uncharacterized protein P0443E07.5 OS=Oryza sativa subsp. japonica GN=P0492F05.14 PE=4 SV=1	P	P	P	P	P	P	FALSE	5.55877	6.19582	5.98901	4.83091	4.78039	5.15385	4.70777	4.76748	4.76601	4.71867	4.62203	4.76812	4.40283	4.76727	4.62933	4.76577	4.76577	4.58856	-0.94	-0.13	-0.04	-0.12	0.1	0	1	1	1	1
Os.27142.1.S1_at	LOC_Os01g12560	LOC_Os01g12560.1	3-methyl-2-oxobutanoate hydroxymethyltransferase, putative, expressed	tr|Q9AWZ8|Q9AWZ8_ORYSJ Putative 3-methyl-2-oxobutanoate hydroxymethyltransferase OS=Oryza sativa subsp. japonica GN=P0492F05.15 PE=3 SV=1	P	P	P	P	P	P	FALSE	4.69192	5.4479	4.94643	3.79213	4.05714	3.39937	5.45421	5.13479	4.65648	6.89598	6.17404	6.30559	7.02144	7.27938	6.71682	5.84067	6.52518	7.13011	-1.05	1.38	1.41	0.54	NA	0	0	0	0.29	NA
Os.49073.1.S1_at	LOC_Os01g12570	LOC_Os01g12570.1	3-methyl-2-oxobutanoate hydroxymethyltransferase, putative, expressed	tr|Q9AWZ7|Q9AWZ7_ORYSJ Putative 3-methyl-2-oxobutanoate hydroxymethyltransferase OS=Oryza sativa subsp. japonica GN=P0492F05.16 PE=3 SV=1	A	A	A	A	P	P	TRUE	2.33539	2.33539	2.33907	2.33539	2.33539	2.33539	2.33539	2.33539	2.33539	2.65721	2.33539	2.33539	2.82389	2.33539	2.33539	7.34613	7.49675	7.25131	-0.06	-0.02	0.13	0.09	4.62	1	1	1	1	0
Os.1205.1.S1_at	LOC_Os01g12580	LOC_Os01g12580.1	late embryogenesis abundant protein, putative, expressed	tr|Q9AWZ5|Q9AWZ5_ORYSJ Os01g0225600 protein OS=Oryza sativa subsp. japonica GN=P0492F05.18 PE=4 SV=1	P	P	P	P	P	P	FALSE	13.5831	13.513	13.6762	12.9085	13.0521	13.0626	10.5231	10.2274	11.2822	7.25599	7.95881	9.54342	6.56175	6.38837	7.69783	5.99194	5.89109	6.52213	-0.56	NA	NA	NA	NA	1	NA	NA	NA	NA
OsAffx.22093.1.S1_at	LOC_Os01g12640	LOC_Os01g12640.1	expressed protein	tr|Q5NAF7|Q5NAF7_ORYSJ Os01g0226200 protein OS=Oryza sativa subsp. japonica GN=P0492F05.28 PE=4 SV=1	P	A	A	P	A	A	TRUE	3.32283	3.81214	2.63099	2.53337	2.53337	2.55515	2.61663	2.52279	2.53039	2.5358	2.5358	2.5358	2.62813	2.52395	2.52749	2.54214	2.52749	2.53389	-1.01	0.03	-0.03	0.02	-0.02	0	1	1	1	1
OsAffx.22093.1.S1_x_at	LOC_Os01g12640	LOC_Os01g12640.1	expressed protein	tr|Q5NAF7|Q5NAF7_ORYSJ Os01g0226200 protein OS=Oryza sativa subsp. japonica GN=P0492F05.28 PE=4 SV=1	P	A	A	A	A	A	TRUE	2.96595	4.69764	3.3772	2.74979	2.7253	3.24844	2.70653	2.7142	2.7142	2.71528	2.79726	2.71425	2.71439	2.71357	2.7142	2.71429	2.71425	2.71425	NA	-0.16	0.04	-0.04	0.01	NA	1	1	1	1
Os.12715.1.S1_at	LOC_Os01g12650	LOC_Os01g12650.1	reticulon domain containing protein, putative, expressed	tr|Q9AWY7|Q9AWY7_ORYSJ Putative uncharacterized protein P0443E07.20 OS=Oryza sativa subsp. japonica GN=P0492F05.29 PE=4 SV=1	P	P	P	P	P	P	FALSE	3.53879	4.81708	4.51298	6.1911	6.0287	5.34335	7.65757	7.92476	7.62177	9.39996	9.13122	8.38397	9.87123	9.52145	9.69663	10.5269	10.4335	10.3967	1.43	1.86	1.23	0.73	0.77	0	0	0	0	0
Os.32943.1.S1_at	LOC_Os01g12660	LOC_Os01g12660.1	AAA-type ATPase family protein, putative, expressed	tr|Q5NAF6|Q5NAF6_ORYSJ Os01g0226400 protein OS=Oryza sativa subsp. japonica GN=P0492F05.31 PE=2 SV=1	P	P	P	P	P	P	FALSE	11.9699	12.0086	11.8774	10.8273	10.8683	11.1722	9.74437	9.79397	10.0531	9.16506	9.28609	9.53849	8.69294	9.14679	9.246	7.94101	7.9858	8.51957	-0.98	-1.08	-0.53	-0.31	-0.87	0	0	0.12	1	0
Os.32943.2.S1_x_at	LOC_Os01g12660	LOC_Os01g12660.1	AAA-type ATPase family protein, putative, expressed	tr|Q5NAF6|Q5NAF6_ORYSJ Os01g0226400 protein OS=Oryza sativa subsp. japonica GN=P0492F05.31 PE=2 SV=1	P	P	P	P	P	P	FALSE	10.782	10.7247	10.5655	9.34675	9.37467	9.50106	8.21872	8.14106	8.37144	7.50177	7.40262	7.8773	7.07312	7.3125	7.43142	6.32933	6.10024	6.58716	-1.28	-1.17	-0.65	-0.32	-0.93	0	0	0	1	0
Os.6090.1.S1_a_at	LOC_Os01g12670	LOC_Os01g12670.1	expressed protein	tr|Q5NAF5|Q5NAF5_ORYSJ Os01g0226500 protein OS=Oryza sativa subsp. japonica GN=P0492F05.33-1 PE=4 SV=1	P	P	P	P	P	P	FALSE	8.90157	8.94168	8.86515	7.44256	7.6822	8.01199	7.33858	7.4512	7.3055	7.3899	7.21218	7.43474	7.08275	7.42074	7.452	6.30366	6.82705	6.67086	-1.2	-0.35	-0.03	0.01	-0.75	0	1	1	1	0
Os.51763.1.S1_x_at	LOC_Os01g12690	LOC_Os01g12690.1	plant-specific domain TIGR01568 family protein, expressed	tr|Q5NAJ4|Q5NAJ4_ORYSJ Os01g0226700 protein OS=Oryza sativa subsp. japonica GN=P0443E07.29 PE=4 SV=1	A	A	P	P	P	P	TRUE	3.32562	3.32562	3.32562	4.5735	4.25155	4.48576	5.40058	5.11942	5.02712	7.39475	6.01299	5.55691	7.89917	6.45679	6.88002	8.1045	7.20264	6.95525	0.93	0.7	NA	NA	NA	0	0	NA	NA	NA
Os.7995.1.S1_x_at	LOC_Os01g12690	LOC_Os01g12690.1	plant-specific domain TIGR01568 family protein, expressed	tr|Q5NAJ4|Q5NAJ4_ORYSJ Os01g0226700 protein OS=Oryza sativa subsp. japonica GN=P0443E07.29 PE=4 SV=1	A	A	P	P	P	P	TRUE	2.33539	2.61977	2.67049	3.64936	2.75747	3.32582	4.21153	3.93378	4.00867	5.9825	5.1205	4.35309	6.64354	5.22847	5.60473	6.85992	6.28835	5.95166	0.04	0.78	NA	NA	NA	1	0	NA	NA	NA
Os.18818.1.S1_a_at	LOC_Os01g12710	LOC_Os01g12710.1	oxidoreductase, short chain dehydrogenase/reductase family domain containing protein, expressed	sp|Q5N800|NYC1_ORYSJ Probable chlorophyll(ide) b reductase NYC1, chloroplastic OS=Oryza sativa subsp. japonica GN=NYC1 PE=1 SV=1	P	A	P	A	A	A	FALSE	5.87181	5.00843	3.5678	3.65923	3.60597	3.75386	3.78444	3.69323	3.92634	3.51581	3.45923	3.55227	3.45923	3.5678	3.45923	3.45923	3.45025	3.03548	NA	0.15	-0.42	0.04	-0.16	NA	1	1	1	1
Os.32687.1.S1_at	LOC_Os01g12720	LOC_Os01g12720.1	protein kinase domain containing protein, expressed	tr|Q8W0B8|Q8W0B8_ORYSJ Os01g0227200 protein OS=Oryza sativa subsp. japonica GN=P0452F10.7 PE=2 SV=1	P	P	P	P	P	P	FALSE	3.04523	4.26323	2.78766	4.43424	3.7852	3.89782	5.92179	5.91841	5.58878	6.8036	6.39522	6.08976	6.66367	6.65408	6.69574	6.61526	6.65051	6.65814	0.71	1.81	0.62	0.26	-0.06	0.04	0	0	1	1
Os.11710.1.S1_at	LOC_Os01g12730	LOC_Os01g12730.1	ras-related protein, putative, expressed	tr|Q5N7Z9|Q5N7Z9_ORYSJ Os01g0227300 protein OS=Oryza sativa subsp. japonica GN=P0452F10.8 PE=2 SV=1	P	P	P	P	P	P	FALSE	7.69167	7.94523	7.79237	10.3903	10.0634	9.70208	10.524	10.6381	10.4222	10.8296	10.8659	10.7189	10.7516	10.9001	10.7811	10.7374	10.7738	10.5525	2.23	0.48	0.26	0	-0.1	0	0.12	1	1	1
Os.45887.1.S1_at	LOC_Os01g12750	LOC_Os01g12750.1	cytochrome P450, putative, expressed	tr|Q5N7Z8|Q5N7Z8_ORYSJ Os01g0227500 protein OS=Oryza sativa subsp. japonica GN=P0452F10.11 PE=3 SV=1	A	A	A	P	P	P	TRUE	2.63078	2.40812	2.63716	2.40812	2.40812	2.40812	2.40823	2.56727	2.63716	3.166	3.64597	2.63078	3.72141	3.35395	3.06427	3.25966	3.8629	4.69979	-0.27	0.15	0.49	0.13	NA	1	1	0.65	1	NA
Os.37011.1.S1_at	LOC_Os01g12800	LOC_Os01g12800.1	peroxisomal membrane protein, putative, expressed	tr|Q8W0A7|Q8W0A7_ORYSJ MpV17 transgene-like OS=Oryza sativa subsp. japonica GN=P0452F10.20 PE=4 SV=1	P	P	P	P	P	P	FALSE	8.42947	8.63432	8.48313	8.29919	8.44862	8.39944	9.0116	8.9697	8.79483	8.81714	8.84193	8.91882	8.74285	8.92065	8.87881	8.6363	8.34311	8.58491	-0.16	0.55	-0.07	-0.01	-0.32	1	0	1	1	1
Os.17393.1.S1_at	LOC_Os01g12810	LOC_Os01g12810.3	retrotransposon protein, putative, unclassified, expressed	tr|Q8W0A6|Q8W0A6_ORYSJ Os01g0228400 protein OS=Oryza sativa subsp. japonica GN=P0452F10.21 PE=2 SV=1	P	P	P	P	P	P	FALSE	4.80438	5.52862	5.5294	6.17964	6.02417	5.82173	7.50313	7.37093	7.32413	7.46476	7.26487	7.57842	7.27222	7.60006	7.21065	6.39663	6.29503	5.75547	0.73	1.37	0.04	-0.08	-1.2	0.02	0	1	1	0
Os.9704.1.S1_at	LOC_Os01g12820	LOC_Os01g12820.1	harpin-induced protein, putative, expressed	tr|Q5N7Z3|Q5N7Z3_ORYSJ Os01g0228500 protein OS=Oryza sativa subsp. japonica GN=P0452F10.22 PE=2 SV=1	P	P	P	P	P	P	FALSE	7.40359	7.80925	7.85435	8.70068	8.84942	8.4915	7.41898	7.30319	8.06186	6.13226	6.72061	7.27183	6.17246	6.45881	6.23201	5.67287	5.23444	5.77127	1	-1.05	-0.9	-0.45	-0.77	0	0	0	1	0
Os.49556.1.S1_at	LOC_Os01g12830	LOC_Os01g12830.2	erythronate-4-phosphate dehydrogenase domain containing protein, expressed	tr|Q5N7Y9|Q5N7Y9_ORYSJ Putative D-isomer specific 2-hydroxyacid dehydrogenase OS=Oryza sativa subsp. japonica GN=P0452F10.23-2 PE=2 SV=1	P	P	P	P	P	P	FALSE	4.73321	4.73062	4.38538	6.17407	5.90705	5.91446	6.04255	6.16035	6.30163	5.20834	5.49964	5.71946	5.17383	4.81881	5.38464	5.15569	4.81881	5.40441	1.59	0.16	-0.7	-0.33	-0.02	0	1	0	1	1
OsAffx.23220.1.S1_x_at	LOC_Os01g12830	LOC_Os01g12830.2	erythronate-4-phosphate dehydrogenase domain containing protein, expressed	tr|Q5N7Y9|Q5N7Y9_ORYSJ Putative D-isomer specific 2-hydroxyacid dehydrogenase OS=Oryza sativa subsp. japonica GN=P0452F10.23-2 PE=2 SV=1	A	P	P	P	P	P	FALSE	3.38849	3.7421	3.78758	4.47078	4.47078	4.46925	4.69084	4.5013	4.61806	4.47078	4.52449	4.59174	4.47078	4.47078	4.43287	4.5365	4.47078	4.47078	0.72	0.12	-0.06	-0.07	0.02	0.03	1	1	1	1
Os.23620.1.A1_a_at	LOC_Os01g12840	LOC_Os01g12840.1	expressed protein	tr|Q0JPD3|Q0JPD3_ORYSJ Os01g0228800 protein OS=Oryza sativa subsp. japonica GN=Os01g0228800 PE=2 SV=2	P	P	P	P	P	P	TRUE	6.23796	6.33819	6.04293	4.9283	4.6731	5.47483	4.714	4.18139	4.8467	4.758	4.16777	4.45722	4.53065	4.41542	4.37798	4.09727	4.2943	4.41725	-1.18	-0.5	-0.11	-0.02	-0.19	0	0.04	1	1	1
Os.23620.1.A2_at	LOC_Os01g12840	LOC_Os01g12840.1	expressed protein	tr|Q0JPD3|Q0JPD3_ORYSJ Os01g0228800 protein OS=Oryza sativa subsp. japonica GN=Os01g0228800 PE=2 SV=2	A	A	A	A	A	P	TRUE	2.35587	2.33539	2.33539	2.33539	2.33539	2.33539	2.35681	2.33539	2.33539	2.33539	2.33539	2.33539	2.33539	2.33539	2.33539	2.33539	2.33571	2.33539	-0.17	0	0	-0.03	0.02	1	1	1	1	1
Os.22373.1.S1_at	LOC_Os01g12860	LOC_Os01g12860.1	MYB family transcription factor, putative, expressed	tr|Q5N7Y8|Q5N7Y8_ORYSJ Putative Myb-like protein OS=Oryza sativa subsp. japonica GN=P0452F10.29 PE=4 SV=1	A	A	P	P	P	P	FALSE	2.33539	2.4267	2.4267	2.35962	2.4267	2.43855	2.52849	2.56436	2.4267	4.49295	3.20198	2.46367	5.28174	4.41194	5.07089	6.37737	6.32655	6.4031	-0.03	0.05	NA	NA	1.41	1	1	NA	NA	0
OsAffx.27908.1.S1_at	LOC_Os01g12860	LOC_Os01g12860.1	MYB family transcription factor, putative, expressed	tr|Q5N7Y8|Q5N7Y8_ORYSJ Putative Myb-like protein OS=Oryza sativa subsp. japonica GN=P0452F10.29 PE=4 SV=1	A	A	A	A	P	P	FALSE	2.34565	2.34565	2.34565	2.33539	2.34565	2.34466	2.34565	2.34565	2.33539	2.39029	2.34565	2.34565	2.76613	2.53926	2.34565	3.65112	2.83285	3.37395	-0.28	0	0.04	0.07	0.61	1	1	1	1	0
Os.12062.1.S1_a_at	LOC_Os01g12870	LOC_Os01g12870.1	eukaryotic translation initiation factor 3 subunit E-interacting protein, putative, expressed	tr|Q5N7Y7|Q5N7Y7_ORYSJ Os01g0229100 protein OS=Oryza sativa subsp. japonica GN=P0452F10.30-1 PE=4 SV=1	P	P	P	P	P	P	FALSE	8.84754	9.20834	8.73881	8.35057	8.33135	8.55415	8.80595	8.70169	8.94169	9.00597	8.96592	8.9828	8.90084	8.9215	9.09673	8.55799	8.62373	8.88068	-0.53	0.39	0.18	0.01	-0.31	1	1	1	1	1
Os.3558.1.S1_at	LOC_Os01g12880	LOC_Os01g12880.1	VHS and GAT domain containing protein, expressed	tr|Q5N7Y5|Q5N7Y5_ORYSJ Os01g0229200 protein OS=Oryza sativa subsp. japonica GN=P0452F10.31 PE=2 SV=1	P	P	P	P	P	P	FALSE	7.91207	7.91967	7.80159	8.21637	8.02721	7.98185	9.05093	8.98538	8.55915	9.40989	9.18804	8.97522	9.14578	9.17488	9.16854	9.10002	9.11017	9.06733	0.2	0.8	0.33	-0.03	-0.08	1	0	1	1	1
Os.3558.2.S1_x_at	LOC_Os01g12880	LOC_Os01g12880.1	VHS and GAT domain containing protein, expressed	tr|Q5N7Y5|Q5N7Y5_ORYSJ Os01g0229200 protein OS=Oryza sativa subsp. japonica GN=P0452F10.31 PE=2 SV=1	P	P	P	P	P	P	FALSE	5.63505	5.94088	4.13483	5.71414	5.19305	5.05436	6.18692	5.79751	5.75411	6.59978	5.97678	6.04259	6.16004	6.28157	5.94088	6.02555	6.2846	5.85012	NA	0.66	0.3	-0.1	-0.06	NA	0	1	1	1
Os.3560.1.S1_a_at	LOC_Os01g12890	LOC_Os01g12890.1	expressed protein	tr|Q5NB33|Q5NB33_ORYSJ Embryonic flower 1-like protein OS=Oryza sativa subsp. japonica GN=P0485D09.10 PE=4 SV=1	P	P	P	P	P	P	FALSE	4.91732	4.97588	5.79733	5.41214	4.96229	5.5004	4.83011	4.31571	5.20525	4.12019	4.2228	4.32282	4.21993	4.07276	3.73853	4.16121	3.89249	3.72778	0.05	-0.45	-0.57	-0.18	-0.09	1	0.5	0.02	1	1
Os.3560.1.S1_at	LOC_Os01g12890	LOC_Os01g12890.1	expressed protein	tr|Q5NB33|Q5NB33_ORYSJ Embryonic flower 1-like protein OS=Oryza sativa subsp. japonica GN=P0485D09.10 PE=4 SV=1	P	P	P	P	P	P	FALSE	5.52306	6.32197	6.197	6.42225	6.10875	6.2328	5.86535	5.44484	5.56436	4.7943	4.96913	4.92157	4.237	4.65392	4.39894	4.50028	4.3444	4.51866	0.24	-0.65	-0.76	-0.41	0.01	1	0	0	1	1
Os.12209.1.S1_a_at	LOC_Os01g12900	LOC_Os01g12900.1	ras-related protein, putative, expressed	tr|Q0JPC8|Q0JPC8_ORYSJ Os01g0229400 protein OS=Oryza sativa subsp. japonica GN=Os01g0229400 PE=3 SV=1	P	P	P	P	P	P	FALSE	7.5879	8.08302	8.2654	6.71496	7.27853	7.38202	7.89948	8.32448	8.36059	8.72508	8.59542	8.54963	8.7599	8.64451	9.07589	8.64776	8.85759	8.7636	-0.82	1.06	0.43	0.2	-0.08	0	0	1	1	1
Os.3561.1.S1_at	LOC_Os01g12910	LOC_Os01g12910.1	thioesterase family protein, putative, expressed	tr|Q9LWL3|Q9LWL3_ORYSJ Os01g0229500 protein OS=Oryza sativa subsp. japonica GN=P0485D09.12 PE=2 SV=1	P	P	P	P	P	P	FALSE	4.93734	5.38129	5.50429	4.68918	5.28022	4.99583	5.88256	5.69018	5.24259	6.61815	6.94189	6.46977	7.08419	6.97102	6.97225	7.30995	7.42355	7.63776	-0.14	0.64	1.03	0.32	0.43	1	0	0	1	1
Os.38009.1.S1_at	LOC_Os01g13000	LOC_Os01g13000.1	ethylene-responsive protein related, putative, expressed	tr|Q5NB28|Q5NB28_ORYSJ Os01g0230200 protein OS=Oryza sativa subsp. japonica GN=P0485D09.22 PE=2 SV=1	A	A	P	P	P	P	TRUE	2.55445	2.66765	2.53317	2.54568	2.35562	2.52956	2.68105	2.98748	2.7052	2.88372	2.80606	2.74241	2.77261	2.70071	3.12036	3.51227	3.10461	4.01992	-0.01	0.22	0.06	0.06	0.63	1	1	1	1	0
Os.12733.1.S1_at	LOC_Os01g13030	LOC_Os01g13030.1	OsIAA3 - Auxin-responsive Aux/IAA gene family member, expressed	tr|Q0JPB9|Q0JPB9_ORYSJ Os01g0231000 protein OS=Oryza sativa subsp. japonica GN=Os01g0231000 PE=2 SV=1	P	A	A	A	A	A	FALSE	3.59361	3.18621	3.39446	2.61928	2.46117	2.63343	2.66094	2.59109	2.40527	3.32646	2.63343	2.66519	2.564	2.6732	2.63901	2.65212	2.50464	2.51647	-0.72	-0.01	0.22	-0.17	-0.08	0.03	1	1	1	1
Os.12733.2.S1_at	LOC_Os01g13030	LOC_Os01g13030.1	OsIAA3 - Auxin-responsive Aux/IAA gene family member, expressed	tr|Q0JPB9|Q0JPB9_ORYSJ Os01g0231000 protein OS=Oryza sativa subsp. japonica GN=Os01g0231000 PE=2 SV=1	P	P	P	P	P	P	FALSE	9.76427	10.0983	9.9939	9.39319	9.21019	9.10123	10.555	10.534	10.1585	11.6674	11.4711	11.2707	11.8619	11.708	11.7414	12.0268	12.029	11.9292	-0.74	1.18	1.05	0.3	0.22	0.01	0	0	1	1
Os.10055.1.S1_at	LOC_Os01g13060	LOC_Os01g13060.2	CK1_CaseinKinase_1.1 - CK1 includes the casein kinase 1 kinases, expressed	tr|Q5NB70|Q5NB70_ORYSJ Os01g0231500 protein OS=Oryza sativa subsp. japonica GN=P0431F01.19-1 PE=2 SV=1	P	P	P	A	A	A	FALSE	5.4834	4.73701	4.99463	2.78397	2.42301	3.53838	2.51275	2.59276	2.44268	2.41819	2.38875	2.38875	2.35588	2.44268	2.42248	2.38875	2.35588	2.41698	-2.15	-0.33	-0.17	0	-0.02	0	1	1	1	1
Os.46916.1.S1_at	LOC_Os01g13080	LOC_Os01g13080.1	60S acidic ribosomal protein, putative, expressed	tr|Q5NB69|Q5NB69_ORYSJ Os01g0231700 protein OS=Oryza sativa subsp. japonica GN=P0431F01.21 PE=4 SV=1	P	P	P	P	P	P	FALSE	7.79243	8.01074	8.12019	7.25718	7.70446	7.56083	8.20774	8.24141	8.58441	8.18592	8.61334	8.70042	8.25693	8.12199	8.51173	8.2866	8.14522	8.48873	-0.47	0.85	0.14	-0.2	0.01	1	0	1	1	1
Os.46916.1.S1_s_at	LOC_Os01g13080	LOC_Os01g13080.1	60S acidic ribosomal protein, putative, expressed	tr|Q5NB69|Q5NB69_ORYSJ Os01g0231700 protein OS=Oryza sativa subsp. japonica GN=P0431F01.21 PE=4 SV=1	P	P	P	P	P	P	FALSE	11.66	11.4806	11.6107	11.4292	11.6637	11.4672	11.9254	12.0792	11.9559	12.0636	12.1333	12.0845	12.0211	12.0558	12.1696	12.0194	12.1971	11.9968	-0.06	0.47	0.11	-0.02	-0.01	1	0.23	1	1	1
Os.4482.1.A1_at	LOC_Os01g13090	LOC_Os01g13090.2	nucleic acid binding protein, putative, expressed	tr|Q5NB68|Q5NB68_ORYSJ Os01g0231800 protein OS=Oryza sativa subsp. japonica GN=P0431F01.22 PE=2 SV=1	P	P	P	P	P	P	FALSE	7.3173	7.03105	7.2964	5.79303	6.08209	6.20395	6.01326	6.32721	6.24921	6.87426	6.86784	6.41982	7.20549	6.94905	6.99052	7.59265	7.50775	7.74338	-1.19	0.15	0.52	0.35	0.55	0	1	0.21	1	0.05
OsAffx.23222.1.S1_s_at	LOC_Os01g13090	LOC_Os01g13090.2	nucleic acid binding protein, putative, expressed	tr|Q5NB68|Q5NB68_ORYSJ Os01g0231800 protein OS=Oryza sativa subsp. japonica GN=P0431F01.22 PE=2 SV=1	P	A	P	P	P	P	FALSE	3.72094	3.7056	3.90289	3.34712	3.46501	3.48066	3.58918	3.23321	3.46439	3.75307	3.70662	3.7056	4.40606	3.9403	4.24373	5.201	4.71754	5.16821	-0.44	0.03	0.31	0.5	0.86	1	1	1	1	0
Os.16996.1.S1_at	LOC_Os01g13100	LOC_Os01g13100.1	KH domain containing protein, putative, expressed	tr|Q5NB67|Q5NB67_ORYSJ Os01g0231900 protein OS=Oryza sativa subsp. japonica GN=P0431F01.23 PE=4 SV=1	P	P	P	P	P	P	FALSE	8.85882	8.65417	8.74102	7.89143	7.63936	7.91732	7.22167	7.18175	7.05667	7.26337	7.11268	7.0756	7.05354	7.21721	7.21229	6.94158	7.11592	7.05139	-0.92	-0.66	-0.01	0.01	-0.12	0	0	1	1	1
Os.20516.1.S1_at	LOC_Os01g13120	LOC_Os01g13120.1	aquaporin protein, putative, expressed	sp|Q9LWR2|TIP43_ORYSJ Probable aquaporin TIP4-3 OS=Oryza sativa subsp. japonica GN=TIP4-3 PE=2 SV=1	A	A	A	A	A	P	TRUE	2.33539	2.33539	2.33539	2.33539	2.33539	2.33539	2.33539	2.33539	2.45359	2.33539	2.33539	2.33539	2.40792	2.34871	2.33539	3.85894	3.23785	3.19281	-0.02	0.01	0	-0.01	1.09	1	1	1	1	0
OsAffx.9883.1.S1_x_at	LOC_Os01g13120	LOC_Os01g13120.1	aquaporin protein, putative, expressed	sp|Q9LWR2|TIP43_ORYSJ Probable aquaporin TIP4-3 OS=Oryza sativa subsp. japonica GN=TIP4-3 PE=2 SV=1	A	A	A	P	P	P	TRUE	2.34594	2.42664	2.36789	2.34594	2.33683	2.33539	2.33539	2.33539	2.33539	2.69903	2.43625	2.43625	2.99644	2.71077	2.47245	4.50825	4.63702	3.5103	-0.07	-0.03	0.19	0.17	1.69	1	1	1	1	0
Os.27302.1.S1_x_at	LOC_Os01g13150	LOC_Os01g13150.1	metallo-beta-lactamase family protein, putative, expressed	tr|Q0JPB2|Q0JPB2_ORYSJ Os01g0232300 protein OS=Oryza sativa subsp. japonica GN=Os01g0232300 PE=3 SV=1	P	P	P	P	P	P	FALSE	7.00063	7.06753	6.72554	6.51224	6.42855	6.61335	6.80975	6.71527	6.69298	6.51304	6.25792	6.52774	6.24056	6.37224	6.39446	6.03421	6.21206	6.06786	-0.42	0.24	-0.29	-0.13	-0.21	1	1	1	1	1
Os.50317.1.S1_at	LOC_Os01g13150	LOC_Os01g13150.1	metallo-beta-lactamase family protein, putative, expressed	tr|Q0JPB2|Q0JPB2_ORYSJ Os01g0232300 protein OS=Oryza sativa subsp. japonica GN=Os01g0232300 PE=3 SV=1	P	P	P	P	P	P	FALSE	8.55377	8.5863	8.35428	8.74392	8.51992	8.68874	9.08871	9.20193	9.19383	9.17708	9.01599	9.05844	8.92215	9.1029	9.09057	8.64148	8.96259	8.95281	0.14	0.5	-0.07	-0.04	-0.21	1	0.04	1	1	1
Os.10105.1.S1_at	LOC_Os01g13160	LOC_Os01g13160.1	expressed protein	tr|Q5NB64|Q5NB64_ORYSJ Os01g0232400 protein OS=Oryza sativa subsp. japonica GN=P0431F01.34 PE=2 SV=1	P	P	P	P	P	P	FALSE	9.18763	8.99306	9.1581	8.50311	8.66514	8.60405	8.19833	8.18664	8.10831	8.13225	8.05088	8.18787	7.99037	8.04028	8.1454	8.07199	8.03233	8.16497	-0.55	-0.43	-0.04	-0.06	0.03	1	1	1	1	1
Os.10105.3.A1_at	LOC_Os01g13160	LOC_Os01g13160.1	expressed protein	tr|Q5NB64|Q5NB64_ORYSJ Os01g0232400 protein OS=Oryza sativa subsp. japonica GN=P0431F01.34 PE=2 SV=1	P	A	A	P	P	A	FALSE	5.2325	4.44902	3.57389	4.59657	3.79664	3.67588	3.58087	3.57985	3.57104	3.61992	3.8039	3.8715	3.67655	3.70739	3.68964	3.58877	3.53253	3.74723	-0.1	-0.47	0.21	-0.04	-0.1	1	0.16	1	1	1
Os.10105.3.S1_x_at	LOC_Os01g13160	LOC_Os01g13160.1	expressed protein	tr|Q5NB64|Q5NB64_ORYSJ Os01g0232400 protein OS=Oryza sativa subsp. japonica GN=P0431F01.34 PE=2 SV=1	P	P	P	P	P	P	FALSE	8.03141	8.22427	7.87692	7.2998	7.23969	7.50757	6.8837	6.77098	6.89147	6.83314	6.60387	6.87768	6.68281	6.73132	6.79247	6.63976	6.78996	6.82623	-0.67	-0.51	-0.07	-0.04	0.02	0.17	0.03	1	1	1
Os.3627.1.S1_a_at	LOC_Os01g13170	LOC_Os01g13170.1	ubiquitin-conjugating enzyme E2, putative, expressed	tr|Q5NAY5|Q5NAY5_ORYSJ Os01g0232500 protein OS=Oryza sativa subsp. japonica GN=P0702F03.1 PE=4 SV=1	P	P	P	P	P	P	FALSE	6.92656	6.79767	6.78501	6.47801	6.38695	6.23639	6.01526	5.81874	5.87664	5.68485	5.84276	6.0119	5.53841	5.75604	5.66849	4.76267	4.7525	5.1545	-0.49	-0.47	-0.03	-0.22	-0.85	1	0.16	1	1	0
Os.27540.1.S1_at	LOC_Os01g13190	LOC_Os01g13190.1	histidinol dehydrogenase, chloroplast precursor, putative, expressed	tr|Q0JPA8|Q0JPA8_ORYSJ Histidinol dehydrogenase, chloroplastic OS=Oryza sativa subsp. japonica GN=Os01g0232700 PE=2 SV=1	P	P	P	P	P	P	FALSE	9.13723	8.94567	9.08259	8.24094	8.13577	8.41754	8.32425	8.23703	8.16715	8.58673	8.55883	8.46767	8.57464	8.74586	8.67967	8.51816	8.60043	8.67445	-0.78	-0.03	0.3	0.12	-0.06	0	1	1	1	1
Os.27540.2.S1_x_at	LOC_Os01g13190	LOC_Os01g13190.1	histidinol dehydrogenase, chloroplast precursor, putative, expressed	tr|Q0JPA8|Q0JPA8_ORYSJ Histidinol dehydrogenase, chloroplastic OS=Oryza sativa subsp. japonica GN=Os01g0232700 PE=2 SV=1	P	P	P	P	P	P	FALSE	9.10833	8.88342	8.89341	7.7614	7.87908	8.13373	7.44322	7.62315	7.40946	7.65616	7.55868	7.68663	7.57856	7.7907	7.74079	7.65287	7.90893	7.5788	-1.04	-0.43	0.13	0.08	0.02	0	1	1	1	1
Os.12707.1.S1_at	LOC_Os01g13200	LOC_Os01g13200.1	abscisic acid insensitive 8, putative, expressed	tr|Q9LGY7|Q9LGY7_ORYSJ Putative SDL-1 protein OS=Oryza sativa subsp. japonica GN=P0702F03.4 PE=4 SV=1	P	P	P	P	P	P	FALSE	8.00023	7.93255	7.95346	7.95825	7.58798	7.74966	8.18797	7.99013	7.9929	8.11243	7.97742	8.07249	8.07908	7.9929	8.03505	7.9929	8.02005	7.9955	-0.17	0.28	0	-0.02	-0.03	1	1	1	1	1
Os.14122.1.S1_at	LOC_Os01g13210	LOC_Os01g13210.1	salt stress root protein RS1, putative, expressed	sp|Q0JPA6|SRS1_ORYSJ Salt stress root protein RS1 OS=Oryza sativa subsp. japonica GN=Os01g0233000 PE=2 SV=1	A	A	A	P	P	P	FALSE	3.1857	3.31867	3.45332	3.10232	3.16478	3.13099	3.23148	3.25087	3.0784	3.92449	4.04753	2.99255	5.78297	6.1235	5.23589	8.50351	8.96946	7.64915	-0.3	0.11	0.31	2.05	NA	1	1	1	0	NA
Os.34829.1.S1_at	LOC_Os01g13270	LOC_Os01g13270.1	AGC_PVPK_like_kin82y.4 - ACG kinases include homologs to PKA, PKG and PKC, expressed	tr|Q0JPA1|Q0JPA1_ORYSJ Os01g0233800 protein OS=Oryza sativa subsp. japonica GN=Os01g0233800 PE=2 SV=1	A	A	A	A	A	P	TRUE	2.34084	2.34084	2.34084	2.34084	2.33539	2.34084	2.34084	2.34084	2.34084	2.37702	2.39349	2.34084	2.35206	2.34084	2.34084	2.34084	2.45132	2.56224	-0.07	0.02	0.01	0.03	0.09	1	1	1	1	1
Os.3634.1.S1_a_at	LOC_Os01g13280	LOC_Os01g13280.1	ubiquitin conjugating enzyme protein, putative, expressed	tr|Q5NAX2|Q5NAX2_ORYSJ Os01g0233900 protein OS=Oryza sativa subsp. japonica GN=P0702F03.16 PE=4 SV=1	P	P	P	P	P	P	FALSE	6.05543	6.04325	5.99371	5.94449	5.85122	5.97525	5.27827	5.38859	5.6282	4.72846	4.78188	5.07399	4.62744	4.7027	4.7027	4.61643	4.38112	4.66826	-0.04	-0.46	-0.56	-0.19	-0.12	1	0.34	0.03	1	1
Os.54636.1.S1_at	LOC_Os01g13300	LOC_Os01g13300.1	B3 DNA binding domain containing protein, expressed	sp|Q0JP99|Y1341_ORYSJ B3 domain-containing protein Os01g0234100 OS=Oryza sativa subsp. japonica GN=Os01g0234100 PE=2 SV=1	P	A	P	P	P	P	FALSE	4.80433	4.52636	3.3866	3.45081	3.38879	3.18574	4.39897	4.20375	4.31437	4.28263	4.20127	4.31592	4.12111	3.38879	4.62199	3.60263	3.25176	3.9354	-0.77	1	-0.03	NA	NA	0	0	1	NA	NA
Os.46008.1.S1_at	LOC_Os01g13320	LOC_Os01g13320.1	pectinesterase, putative, expressed	tr|C7IX66|C7IX66_ORYSJ Pectinesterase OS=Oryza sativa subsp. japonica GN=Os01g0234300 PE=3 SV=1	A	A	A	A	P	P	FALSE	2.51708	2.51708	2.51708	2.51708	2.51708	2.4035	2.51708	2.51708	2.51708	2.51708	2.52953	2.51708	2.53193	2.51708	2.59008	2.94598	3.1196	2.89336	-0.08	-0.01	0.03	-0.01	0.48	1	1	1	1	1
Os.6809.1.S1_at	LOC_Os01g13370	LOC_Os01g13370.1	seven in absentia protein family domain containing protein, expressed	tr|Q5NAX7|Q5NAX7_ORYSJ Os01g0234900 protein OS=Oryza sativa subsp. japonica GN=P0702F03.27 PE=2 SV=1	P	P	P	P	P	P	FALSE	9.07972	9.14512	9.19733	8.5294	8.51922	8.51301	7.81933	7.5325	7.57947	7.64124	7.48147	7.53916	7.82909	7.47587	7.45954	7.78642	7.58675	7.62013	-0.58	-0.89	-0.08	0.03	0.07	1	0	1	1	1
Os.6809.2.S1_x_at	LOC_Os01g13370	LOC_Os01g13370.1	seven in absentia protein family domain containing protein, expressed	tr|Q5NAX7|Q5NAX7_ORYSJ Os01g0234900 protein OS=Oryza sativa subsp. japonica GN=P0702F03.27 PE=2 SV=1	P	P	P	P	P	P	FALSE	8.51259	8.64352	8.40052	7.58532	7.51753	7.82495	6.48693	6.2109	6.3328	6.44926	6.15936	6.14581	6.37205	5.92406	6.13134	6.37919	5.88006	6.11584	-0.9	-1.3	-0.11	-0.1	-0.02	0	0	1	1	1
OsAffx.11032.1.S1_at	LOC_Os01g13380	LOC_Os01g13380.1	hypothetical protein	tr|Q5NAX6|Q5NAX6_ORYSJ Putative uncharacterized protein P0702F03.28 OS=Oryza sativa subsp. japonica GN=P0702F03.28 PE=4 SV=1	A	P	A	A	A	A	TRUE	2.38565	2.33539	2.33539	2.33539	2.33539	2.41525	2.33539	2.33539	2.33539	2.33539	2.33539	2.33736	2.33539	2.33539	2.33539	2.33539	2.33539	2.33539	-0.1	-0.03	0.01	-0.04	0.02	1	1	1	1	1
Os.10003.1.S1_at	LOC_Os01g13390	LOC_Os01g13390.1	expressed protein	tr|Q5NAX5|Q5NAX5_ORYSJ Putative uncharacterized protein P0702F03.30 OS=Oryza sativa subsp. japonica GN=P0702F03.30 PE=4 SV=1	P	P	P	P	P	P	FALSE	6.95461	7.02661	6.98044	6.23047	6.44165	6.50168	7.41485	7.48205	7.35515	7.39782	7.64473	7.84374	7.31709	7.63562	7.78158	7.19234	7.02278	6.65446	-0.54	1.03	0.2	-0.04	-0.64	1	0	1	1	0
Os.19005.1.S1_at	LOC_Os01g13404	LOC_Os01g13404.1	ATP binding protein, putative, expressed	tr|Q5NAX4|Q5NAX4_ORYSJ Os01g0235200 protein OS=Oryza sativa subsp. japonica GN=P0702F03.31-1 PE=2 SV=1	A	A	A	A	A	P	FALSE	2.58474	3.62609	3.37011	3.47267	3.28615	3.70443	3.75393	3.84767	3.75554	3.70443	3.70443	3.70443	3.70443	3.70443	3.70443	3.70443	3.92494	4.06688	0.16	0.33	-0.06	-0.01	0.18	1	1	1	1	1
Os.19005.2.S1_at	LOC_Os01g13404	LOC_Os01g13404.1	ATP binding protein, putative, expressed	tr|Q5NAX4|Q5NAX4_ORYSJ Os01g0235200 protein OS=Oryza sativa subsp. japonica GN=P0702F03.31-1 PE=2 SV=1	A	P	P	P	P	P	FALSE	4.5444	4.26125	4.00816	5.25427	4.78518	5.04436	6.07969	5.71466	5.94727	5.69774	5.67412	5.63096	5.90208	5.4913	5.77271	5.80792	6.27402	6.11192	0.54	0.77	-0.23	0.04	0.26	1	0	1	1	1
Os.27593.1.S1_at	LOC_Os01g13420	LOC_Os01g13420.1	SOUL heme-binding protein, putative, expressed	tr|Q9LDX7|Q9LDX7_ORYSJ Os01g0235300 protein OS=Oryza sativa subsp. japonica GN=P0702F03.34 PE=2 SV=1	P	P	P	P	P	P	FALSE	9.49808	9.50106	9.61287	8.29705	8.73031	8.65486	7.38262	7.21928	7.29525	7.85619	7.65496	7.51001	7.9453	7.73539	8.00665	8.36763	8.39211	8.38698	-0.96	-1.25	0.38	0.21	0.48	0	0	1	1	0.89
Os.3822.1.S1_at	LOC_Os01g13430	LOC_Os01g13430.1	importin-alpha re-exporter, putative, expressed	tr|Q9LI34|Q9LI34_ORYSJ Putative importin-alpha re-exporter OS=Oryza sativa subsp. japonica GN=P0708G02.9 PE=4 SV=1	P	P	P	P	P	P	FALSE	6.25954	6.55201	6.81007	7.57107	7.06917	7.2421	7.77289	7.54791	7.71432	7.42567	7.49074	7.50221	7.70083	7.57208	7.71488	7.49042	7.83075	7.90532	0.64	0.38	-0.2	0.19	0.09	0.39	1	1	1	1
Os.3822.2.S2_x_at	LOC_Os01g13430	LOC_Os01g13430.1	importin-alpha re-exporter, putative, expressed	tr|Q9LI34|Q9LI34_ORYSJ Putative importin-alpha re-exporter OS=Oryza sativa subsp. japonica GN=P0708G02.9 PE=4 SV=1	P	P	P	P	P	P	FALSE	6.40202	6.66279	6.59056	6.93481	6.7255	6.81428	7.30666	7.29855	7.10874	7.253	7.09994	7.19196	7.43337	7.42063	7.47653	7.38935	7.73378	7.75139	0.44	0.41	-0.07	0.27	0.19	1	1	1	1	1
Os.3825.1.S1_at	LOC_Os01g13460	LOC_Os01g13460.1	helix-loop-helix DNA-binding domain containing protein, expressed	tr|Q0JP90|Q0JP90_ORYSJ Os01g0235700 protein OS=Oryza sativa subsp. japonica GN=Os01g0235700 PE=2 SV=1	P	P	P	P	P	P	FALSE	9.82391	9.73568	9.88751	9.8317	9.76219	9.87186	9.24095	9.26322	9.37824	8.74468	8.64297	9.01465	8.73141	8.68612	8.54585	8.8313	8.53559	8.39654	0.02	-0.56	-0.47	-0.13	-0.07	1	0	1	1	1
Os.45983.1.S1_x_at	LOC_Os01g13460	LOC_Os01g13460.1	helix-loop-helix DNA-binding domain containing protein, expressed	tr|Q0JP90|Q0JP90_ORYSJ Os01g0235700 protein OS=Oryza sativa subsp. japonica GN=Os01g0235700 PE=2 SV=1	P	P	P	P	P	P	FALSE	9.20762	9.48351	9.24919	9.29132	9.03867	9.35076	8.50583	8.37302	8.49091	7.95356	7.79866	7.99412	7.8907	7.67147	7.69561	7.78798	7.61838	7.46044	-0.1	-0.78	-0.54	-0.17	-0.12	1	0	0.1	1	1
Os.3828.1.S1_at	LOC_Os01g13470	LOC_Os01g13470.1	KH domain containing protein, putative, expressed	tr|Q5NB89|Q5NB89_ORYSJ HEN4-like OS=Oryza sativa subsp. japonica GN=P0708G02.16 PE=4 SV=1	P	P	P	P	P	P	FALSE	6.96659	7.35723	7.51988	7.67836	7.3904	7.3901	7.84273	8.0199	8.0449	7.76662	7.84678	7.932	7.67382	7.79575	7.84594	7.72434	7.7409	7.77685	0.23	0.47	-0.12	-0.09	-0.01	1	0.2	1	1	1
Os.3828.2.S1_x_at	LOC_Os01g13470	LOC_Os01g13470.1	KH domain containing protein, putative, expressed	tr|Q5NB89|Q5NB89_ORYSJ HEN4-like OS=Oryza sativa subsp. japonica GN=P0708G02.16 PE=4 SV=1	P	P	P	P	P	P	FALSE	6.03896	6.08484	6.03896	6.21991	6.03896	5.71335	6.35312	6.3482	6.35592	6.33504	6.2116	6.18935	6.24673	6.20371	6.31897	6.04164	6.23357	6.12332	-0.02	0.36	-0.09	0.05	-0.14	1	1	1	1	1
Os.24496.1.S1_at	LOC_Os01g13490	LOC_Os01g13490.1	expressed protein	tr|Q5NB88|Q5NB88_ORYSJ Os01g0236000 protein OS=Oryza sativa subsp. japonica GN=P0708G02.18 PE=4 SV=1	P	P	P	P	P	P	FALSE	4.87642	5.19449	4.96695	7.58521	7.57405	7.48358	7.84939	7.82456	7.70352	8.25763	8.25829	7.87378	8.58808	8.34623	8.2769	8.73576	8.72079	8.5824	2.45	0.23	0.34	0.28	0.28	0	1	1	1	1
Os.22269.1.S1_at	LOC_Os01g13520	LOC_Os01g13520.1	auxin response factor 1, putative, expressed	sp|Q5NB85|ARFA_ORYSJ Auxin response factor 1 OS=Oryza sativa subsp. japonica GN=ARF1 PE=2 SV=1	P	P	P	P	P	P	FALSE	6.99056	6.86115	6.53566	6.69964	6.86048	6.88941	7.2227	7.21061	7.16539	7.67695	7.49677	7.51973	7.66477	7.86819	7.39666	7.38538	7.63639	7.28496	0	0.37	0.37	0.07	-0.2	1	1	1	1	1
Os.22269.2.S1_x_at	LOC_Os01g13520	LOC_Os01g13520.1	auxin response factor 1, putative, expressed	sp|Q5NB85|ARFA_ORYSJ Auxin response factor 1 OS=Oryza sativa subsp. japonica GN=ARF1 PE=2 SV=1	P	P	P	P	P	P	FALSE	3.6168	3.49496	3.30018	3.37309	3.36692	3.81451	3.57301	3.47869	3.59172	3.59172	3.60827	3.90591	3.59172	4.02018	3.72816	3.59172	3.99703	3.59172	0.19	-0.03	0.2	0.17	-0.14	1	1	1	1	1
Os.24968.1.S1_at	LOC_Os01g13530	LOC_Os01g13530.1	ABIL2, putative, expressed	tr|B7E9P7|B7E9P7_ORYSJ Os01g0236400 protein OS=Oryza sativa subsp. japonica GN=Os01g0236400 PE=2 SV=1	P	P	P	P	P	P	FALSE	4.63671	4.55834	4.61366	6.19477	6.11836	6.22605	6.71802	6.71205	6.77448	6.83193	6.88884	6.82448	6.97938	6.7745	6.86001	7.0051	7.14041	7.18768	1.77	0.57	0.1	0.04	0.22	0	0	1	1	1
Os.3838.1.S1_at	LOC_Os01g13540	LOC_Os01g13540.1	NIN, putative, expressed	sp|Q5NB82|NLP3_ORYSJ Protein NLP3 OS=Oryza sativa subsp. japonica GN=NLP3 PE=3 SV=1	P	P	P	P	P	P	FALSE	5.10911	5.14356	4.85771	9.27703	8.96151	9.32267	8.70412	8.5549	8.4911	8.44985	8.40388	8.33311	8.40161	8.66853	8.42594	8.18996	8.44883	8.10851	4.29	-0.66	-0.16	0.09	-0.24	0	0	1	1	1
Os.3839.1.S1_at	LOC_Os01g13550	LOC_Os01g13550.1	beta-amylase, putative, expressed	tr|Q5NB81|Q5NB81_ORYSJ Putative beta-amylase PCT-BMYI OS=Oryza sativa subsp. japonica GN=P0708G02.35 PE=3 SV=1	P	P	P	P	P	P	FALSE	7.73933	8.14181	8.20947	6.87643	6.96693	7.26902	5.98873	6.04748	6.24818	5.59738	5.98413	5.93112	5.88484	5.72476	5.76681	5.83088	5.56036	5.65193	-0.92	-0.95	-0.26	-0.05	-0.11	0	0	1	1	1
Os.27709.1.S1_a_at	LOC_Os01g13570	LOC_Os01g13570.1	phosphoglycerate mutase, putative, expressed	tr|Q5NAM1|Q5NAM1_ORYSJ Os01g0237100 protein OS=Oryza sativa subsp. japonica GN=OSJNBa0086P08.1 PE=2 SV=1	P	P	P	P	P	P	FALSE	4.18514	3.91976	3.6552	2.5411	2.54002	2.54002	2.33539	2.53973	2.54002	2.53973	2.42032	2.53973	2.54002	2.48799	2.5286	2.92141	2.53973	2.52554	-1.3	-0.07	0.04	0.01	0.16	0	1	1	1	1
Os.36566.1.S1_at	LOC_Os01g13660	LOC_Os01g13660.1	expressed protein	tr|Q9FTU6|Q9FTU6_ORYSJ Os01g0238200 protein OS=Oryza sativa subsp. japonica GN=OSJNBa0086P08.17 PE=2 SV=1	P	P	P	P	P	P	FALSE	9.89435	10.1017	10.13	9.28891	9.46193	9.53318	8.82011	9.10219	9.07068	8.93909	9.01338	8.90843	9.04986	8.9282	9.17198	9.49549	9.41493	9.5698	-0.63	-0.43	-0.04	0.09	0.46	0.55	1	1	1	1
Os.36566.1.S1_s_at	LOC_Os01g13660	LOC_Os01g13660.1	expressed protein	tr|Q9FTU6|Q9FTU6_ORYSJ Os01g0238200 protein OS=Oryza sativa subsp. japonica GN=OSJNBa0086P08.17 PE=2 SV=1	P	P	P	P	P	P	FALSE	9.6358	9.88336	9.9566	9.04506	8.92771	9.10875	8.34928	8.58539	8.50517	8.42398	8.5583	8.35685	8.49909	8.56961	8.54043	8.88046	9.04467	8.9071	-0.8	-0.54	-0.03	0.09	0.4	0	0	1	1	1
Os.36566.2.S1_at	LOC_Os01g13660	LOC_Os01g13660.1	expressed protein	tr|Q9FTU6|Q9FTU6_ORYSJ Os01g0238200 protein OS=Oryza sativa subsp. japonica GN=OSJNBa0086P08.17 PE=2 SV=1	P	P	P	P	P	P	FALSE	5.14654	5.11891	5.17918	4.46618	4.35138	4.23028	4.40989	4.3102	4.28412	5.73962	5.32089	4.77123	6.21937	6.02566	6.03824	7.58804	7.58316	7.35066	-0.74	-0.14	1.1	0.8	1.44	0.01	1	0	0	0
Os.36566.3.S1_x_at	LOC_Os01g13660	LOC_Os01g13660.1	expressed protein	tr|Q9FTU6|Q9FTU6_ORYSJ Os01g0238200 protein OS=Oryza sativa subsp. japonica GN=OSJNBa0086P08.17 PE=2 SV=1	P	P	P	P	P	P	FALSE	7.46383	7.82331	7.76199	6.81522	6.66041	6.71757	6.26861	6.20139	6.22676	6.21481	6.37032	6.20155	6.67183	6.50029	6.56562	7.14045	7.18154	6.99121	-0.91	-0.53	0.03	0.32	0.55	0	0.01	1	1	0.06
Os.1224.1.S1_at	LOC_Os01g13690	LOC_Os01g13690.1	ligA, putative, expressed	#N/A	A	A	A	A	P	P	FALSE	2.41243	2.41243	2.41243	2.41243	2.41243	2.41243	2.41243	2.3907	2.41243	2.41243	2.40996	2.45079	2.80696	2.41243	2.95455	2.58952	3.61394	3.00069	0	-0.02	0.04	0.38	NA	1	1	1	1	NA
Os.16332.1.S1_at	LOC_Os01g13700	LOC_Os01g13700.1	DNA-binding protein-related, putative, expressed	tr|Q9FTU2|Q9FTU2_ORYSJ Os01g0238600 protein OS=Oryza sativa subsp. japonica GN=OSJNBa0086P08.24 PE=2 SV=1	P	P	P	P	P	P	FALSE	10.4472	10.8769	10.9077	10.2484	10.461	10.3723	11.3152	11.2535	11.1539	11.2348	11.3063	11.3021	11.2884	11.2336	11.3715	11.1229	11.1321	11.0995	-0.38	0.87	0.04	0.02	-0.18	1	0	1	1	1
Os.1227.2.S1_x_at	LOC_Os01g13720	LOC_Os01g13720.1	expressed protein	tr|Q9FTU0|Q9FTU0_ORYSJ Putative uncharacterized protein OSJNBa0086P08.26-1 OS=Oryza sativa subsp. japonica GN=OSJNBa0086P08.26-1 PE=4 SV=1	P	P	P	P	P	P	FALSE	6.93279	7.06121	7.01478	6.55151	6.52426	6.61762	7.38602	7.33121	7.2958	7.50459	7.58087	7.65507	7.64116	7.45756	7.68337	7.60776	7.62653	7.69411	-0.33	0.76	0.24	0.02	0.04	1	0	1	1	1
Os.1228.1.S1_a_at	LOC_Os01g13730	LOC_Os01g13730.1	WD domain, G-beta repeat domain containing protein, expressed	tr|Q0JP73|Q0JP73_ORYSJ Os01g0238900 protein (Fragment) OS=Oryza sativa subsp. japonica GN=Os01g0238900 PE=4 SV=2	P	P	P	P	P	P	FALSE	9.03539	9.33347	8.95299	8.24928	8.2756	8.53728	8.26892	8.11761	8.43177	8.48803	8.51307	8.49959	8.44401	8.64043	8.69271	8.19553	8.24607	8.05186	-0.86	-0.08	0.21	0.1	-0.41	0	1	1	1	1
Os.1228.1.S1_at	LOC_Os01g13730	LOC_Os01g13730.1	WD domain, G-beta repeat domain containing protein, expressed	tr|Q0JP73|Q0JP73_ORYSJ Os01g0238900 protein (Fragment) OS=Oryza sativa subsp. japonica GN=Os01g0238900 PE=4 SV=2	P	P	P	P	P	P	FALSE	10.4311	10.6572	10.3215	9.73386	9.83503	9.95127	9.67388	9.8688	9.87421	10.1298	10.1374	10.1728	10.0304	9.99827	10.1381	9.73504	9.86114	9.7143	-0.65	-0.03	0.34	-0.09	-0.29	0.34	1	1	1	1
Os.1228.2.S1_at	LOC_Os01g13730	LOC_Os01g13730.1	WD domain, G-beta repeat domain containing protein, expressed	tr|Q0JP73|Q0JP73_ORYSJ Os01g0238900 protein (Fragment) OS=Oryza sativa subsp. japonica GN=Os01g0238900 PE=4 SV=2	P	P	P	P	P	P	FALSE	8.99601	9.50791	9.01564	8.38566	8.48737	8.624	8.50625	8.35766	8.51283	8.73028	8.73344	8.76472	8.75792	8.88166	8.78617	8.37887	8.61945	8.35119	-0.68	-0.04	0.28	0.07	-0.37	0.1	1	1	1	1
Os.1228.2.S1_x_at	LOC_Os01g13730	LOC_Os01g13730.1	WD domain, G-beta repeat domain containing protein, expressed	tr|Q0JP73|Q0JP73_ORYSJ Os01g0238900 protein (Fragment) OS=Oryza sativa subsp. japonica GN=Os01g0238900 PE=4 SV=2	P	P	P	P	P	P	FALSE	9.17922	9.60228	9.05193	8.53874	8.72799	8.78289	8.61625	8.44321	8.81925	8.76759	8.76336	8.91871	8.72895	8.98388	8.95031	8.53855	8.71014	8.44656	-0.63	-0.05	0.19	0.08	-0.33	0.65	1	1	1	1
Os.1229.1.S1_at	LOC_Os01g13740	LOC_Os01g13740.1	myb-like DNA-binding domain containing protein, expressed	sp|Q5NAN5|GLK2_ORYSJ Probable transcription factor GLK2 OS=Oryza sativa subsp. japonica GN=GLK2 PE=2 SV=1	A	P	P	P	P	P	TRUE	3.16817	3.95713	3.60833	5.60332	5.15912	5.60177	6.31356	6.26583	5.9634	6.96301	6.91603	6.28785	7.25477	7.05219	7.0299	7.12229	7.11077	6.80257	1.81	0.71	0.53	0.39	-0.1	0	0	0.15	1	1
Os.1229.2.S1_x_at	LOC_Os01g13740	LOC_Os01g13740.1	myb-like DNA-binding domain containing protein, expressed	sp|Q5NAN5|GLK2_ORYSJ Probable transcription factor GLK2 OS=Oryza sativa subsp. japonica GN=GLK2 PE=2 SV=1	A	P	A	A	A	A	TRUE	2.41517	2.35991	2.41517	2.70197	2.6946	2.41556	2.47802	2.4163	2.40978	2.57903	2.41517	2.41556	2.76908	2.41556	2.41556	2.41556	2.41556	2.35991	0.21	-0.18	0	0.12	-0.17	1	1	1	1	1
Os.1229.3.S1_x_at	LOC_Os01g13740	LOC_Os01g13740.1	myb-like DNA-binding domain containing protein, expressed	sp|Q5NAN5|GLK2_ORYSJ Probable transcription factor GLK2 OS=Oryza sativa subsp. japonica GN=GLK2 PE=2 SV=1	A	P	P	P	P	P	TRUE	2.33539	2.33539	2.33539	2.33539	2.33539	2.33539	2.33539	2.33539	2.33539	2.3438	2.33539	2.33539	2.4435	2.5523	2.55956	2.33539	2.33539	2.33539	0	0	0.01	0.25	-0.26	1	1	1	1	1
Os.1233.1.S1_at	LOC_Os01g13760	LOC_Os01g13760.1	dnaJ domain containing protein, expressed	tr|Q9FTT4|Q9FTT4_ORYSJ Heat shock protein OS=Oryza sativa subsp. japonica GN=OSJNBa0086P08.32 PE=2 SV=1	P	P	P	P	P	P	FALSE	7.07972	7.07094	7.19403	5.74741	6.39394	6.42654	5.75808	5.50356	5.64361	5.23174	5.66912	5.62581	5.14876	5.38763	5.36434	5.21371	5.22652	5.11555	-0.96	-0.53	-0.15	-0.2	-0.1	0	0.01	1	1	1
Os.17143.1.S1_at	LOC_Os01g13800	LOC_Os01g13800.1	receptor-like protein kinase 5 precursor, putative, expressed	tr|Q9ARQ7|Q9ARQ7_ORYSJ Os01g0239700 protein OS=Oryza sativa subsp. japonica GN=OSJNBa0010K01.7 PE=2 SV=1	P	P	P	P	P	P	FALSE	4.30471	5.14432	4.64952	6.48221	5.98255	6.0393	7.82291	7.68906	7.44228	7.92014	7.83223	7.80328	8.00919	8.04126	7.76535	7.5074	7.85769	7.92009	1.81	1.54	0.21	0.08	-0.17	0	0	1	1	1
Os.43344.1.S1_at	LOC_Os01g13930	LOC_Os01g13930.1	expressed protein	tr|Q9ARP7|Q9ARP7_ORYSJ Os01g0241000 protein OS=Oryza sativa subsp. japonica GN=OSJNBa0010K01.25 PE=2 SV=1	A	P	P	P	P	P	FALSE	2.38178	3.54633	2.33762	6.26917	6.00052	6.06887	6.77249	7.05612	6.35307	7.03098	7.32945	7.23713	7.04845	7.77435	7.4997	6.64014	7.10432	7.19806	3.35	0.6	0.49	0.25	-0.44	0	0	0.79	1	1
Os.43343.1.S1_at	LOC_Os01g13940	LOC_Os01g13940.1	expressed protein	tr|Q5NA57|Q5NA57_ORYSJ Putative uncharacterized protein B1066G12.1 OS=Oryza sativa subsp. japonica GN=OSJNBa0010K01.26 PE=2 SV=1	P	P	P	P	P	P	FALSE	5.08449	4.28213	4.25079	4.25964	4.21107	4.22818	5.14612	5.11176	5.41631	5.31899	5.08936	5.08936	5.32386	5.17148	5.39593	5.46375	5.73892	5.4223	-0.22	0.96	-0.05	0.1	0.23	1	0	1	1	1
Os.31185.1.S1_at	LOC_Os01g13950	LOC_Os01g13950.1	OsGrx_A1 - glutaredoxin subgroup III, expressed	sp|Q0JP62|GRXS3_ORYSJ Monothiol glutaredoxin-S3 OS=Oryza sativa subsp. japonica GN=GRXS3 PE=2 SV=1	A	P	P	P	P	P	FALSE	3.56192	2.77355	3.78555	6.57538	6.35031	6.59409	5.4767	5.21579	5.47114	4.84421	5.10466	4.89693	5.08417	4.70422	5.39187	4.96539	4.70867	5.05577	3.16	-0.99	-0.46	0.12	-0.21	0	0	1	1	1
Os.55091.1.S1_at	LOC_Os01g14010	LOC_Os01g14010.1	ZOS1-05 - C2H2 zinc finger protein, expressed	tr|Q5NA81|Q5NA81_ORYSJ Os01g0242200 protein OS=Oryza sativa subsp. japonica GN=B1066G12.13 PE=4 SV=1	A	P	P	P	P	P	FALSE	2.36005	2.36005	2.36005	2.36005	2.36259	2.36005	2.53184	2.36005	2.36005	2.36005	2.54532	2.37945	2.36005	2.36005	2.36005	2.36005	2.51175	2.43751	0	0.07	0.07	-0.14	0.07	1	1	1	1	1
Os.8669.1.S1_at	LOC_Os01g14020	LOC_Os01g14020.1	expressed protein	tr|Q5NA80|Q5NA80_ORYSJ Os01g0242300 protein OS=Oryza sativa subsp. japonica GN=B1066G12.14 PE=2 SV=1	A	A	P	P	P	P	FALSE	2.78632	2.86371	2.4632	2.44434	2.63184	3.08525	3.5373	3.66732	3.64591	4.31636	4.71176	4.08473	5.3172	4.73153	5.16108	5.70553	5.00932	5.59395	-0.13	0.66	0.74	0.63	0.36	1	0	0	0.01	1
Os.53640.1.S1_at	LOC_Os01g14040	LOC_Os01g14040.1	D-tyrosyl-tRNA, putative, expressed	tr|Q5NA78|Q5NA78_ORYSJ D-tyrosyl-tRNA(Tyr) deacylase OS=Oryza sativa subsp. japonica GN=B1066G12.16 PE=2 SV=1	P	P	P	P	P	P	FALSE	7.50181	7.32421	7.54924	6.63346	6.96419	6.80461	7.29991	7.58648	7.49134	8.03441	8.12892	8.02082	7.9842	8.27742	8.16483	7.88139	8.33834	7.71793	-0.65	0.63	0.62	0.07	-0.15	0.34	0	0	1	1
Os.23971.1.S1_a_at	LOC_Os01g14050	LOC_Os01g14050.1	C2 domain containing protein, putative, expressed	tr|Q5NA77|Q5NA77_ORYSJ C2 domain-containing protein-like OS=Oryza sativa subsp. japonica GN=B1066G12.17 PE=2 SV=1	P	P	P	P	P	P	FALSE	6.19005	5.34176	5.55054	6.72327	6.17874	6.49926	6.02768	6.09168	6.29952	6.1621	5.97934	5.81702	5.69772	5.62592	5.63719	5.87115	6.03127	5.67314	0.75	-0.33	-0.15	-0.33	0.19	0.01	1	1	1	1
Os.23971.2.S1_x_at	LOC_Os01g14050	LOC_Os01g14050.1	C2 domain containing protein, putative, expressed	tr|Q5NA77|Q5NA77_ORYSJ C2 domain-containing protein-like OS=Oryza sativa subsp. japonica GN=B1066G12.17 PE=2 SV=1	P	P	P	P	P	P	FALSE	5.64821	5.82674	5.53455	6.42235	6.22261	6.18483	6.0534	5.91088	5.87752	5.91743	5.79184	5.91864	5.98809	5.86796	5.62514	5.98075	5.95259	5.8093	0.56	-0.29	-0.14	-0.01	0.08	1	1	1	1	1
Os.26701.1.S1_s_at	LOC_Os01g14070	LOC_Os01g14070.1	60S ribosomal protein L18a-1, putative, expressed	tr|Q5NA71|Q5NA71_ORYSJ Os01g0242900 protein OS=Oryza sativa subsp. japonica GN=B1066G12.20-1 PE=2 SV=1	P	P	P	P	P	P	FALSE	8.06529	7.9688	8.09438	7.38324	7.55612	7.59765	7.26036	7.27073	7.25481	7.73491	7.57744	7.53141	7.64884	7.60821	7.82	7.74038	7.63077	7.61366	-0.55	-0.27	0.36	0.09	-0.03	1	1	1	1	1
Os.52301.1.S1_at	LOC_Os01g14070	LOC_Os01g14070.1	60S ribosomal protein L18a-1, putative, expressed	tr|Q5NA71|Q5NA71_ORYSJ Os01g0242900 protein OS=Oryza sativa subsp. japonica GN=B1066G12.20-1 PE=2 SV=1	A	A	P	A	A	P	FALSE	2.66762	2.67689	2.67689	2.67689	2.67689	2.67689	2.7402	2.67689	2.67623	2.68057	2.67689	2.67689	2.70344	2.67662	2.67689	2.67689	2.67689	2.67773	-0.03	-0.01	0.01	-0.02	0.04	1	1	1	1	1
Os.36458.2.S1_x_at	LOC_Os01g14080	LOC_Os01g14080.1	lipase class 3 family protein, putative, expressed	tr|Q5NA74|Q5NA74_ORYSJ Putative uncharacterized protein B1066G12.21 OS=Oryza sativa subsp. japonica GN=B1066G12.21 PE=2 SV=1	P	P	P	A	A	P	FALSE	2.4558	3.62455	3.53562	3.10775	2.81267	3.73254	2.40674	2.42737	2.47641	2.39253	2.39378	2.33539	2.40674	2.42673	2.39646	2.58737	2.46156	2.4558	0.23	-0.75	-0.04	-0.01	0.08	1	0	1	1	1
Os.36194.1.S1_at	LOC_Os01g14090	LOC_Os01g14090.1	kinesin motor domain containing protein, putative, expressed	tr|Q5NA73|Q5NA73_ORYSJ Putative kinesin 4 OS=Oryza sativa subsp. japonica GN=B1066G12.23 PE=2 SV=1	A	A	A	P	P	P	FALSE	2.8812	2.909	2.8136	2.55928	2.86024	2.909	2.78848	2.5173	2.70935	4.726	2.98644	2.909	5.30569	4.58466	4.8408	6.06384	6.21634	6.01851	-0.09	-0.1	NA	NA	1.17	1	1	NA	NA	0
Os.38014.1.S1_at	LOC_Os01g14100	LOC_Os01g14100.1	BT1 family protein, putative, expressed	tr|Q0JP52|Q0JP52_ORYSJ Os01g0243200 protein OS=Oryza sativa subsp. japonica GN=Os01g0243200 PE=2 SV=1	P	P	P	P	P	P	FALSE	7.90105	7.34768	7.33455	7.13454	7.04821	7.10694	7.20709	7.21917	7.48907	6.46542	6.53271	6.95085	5.88528	6.18863	6.28191	5.49085	5.33517	5.49272	-0.43	0.21	-0.66	-0.54	-0.68	1	1	0	0.28	0
OsAffx.11044.1.S1_x_at	LOC_Os01g14110	LOC_Os01g14110.1	expressed protein	tr|Q10ME5|Q10ME5_ORYSJ Expressed protein OS=Oryza sativa subsp. japonica GN=Os03g0311600 PE=2 SV=1	P	P	P	P	P	P	FALSE	5.7734	5.86312	5.96604	7.11982	7.10469	6.74031	7.542	7.48637	7.55764	7.44865	7.53879	7.58968	7.42803	7.11568	7.50539	7.05712	6.51164	6.96395	1.08	0.56	-0.01	-0.18	-0.54	0	0	1	1	0.08
OsAffx.23232.1.S1_at	LOC_Os01g14130	LOC_Os01g14130.1	expressed protein	tr|Q8S2N4|Q8S2N4_ORYSJ Os01g0243600 protein OS=Oryza sativa subsp. japonica GN=B1066G12.31 PE=4 SV=1	A	A	P	P	P	A	FALSE	3.24459	3.19752	3.28305	3.20285	3.16935	3.16935	3.2135	3.21602	3.18971	3.23059	3.19752	3.16935	3.19752	3.48342	3.14339	3.19752	3.19219	3.17084	-0.22	0.05	0.01	0.01	-0.07	1	1	1	1	1
OsAffx.23232.1.S1_x_at	LOC_Os01g14130	LOC_Os01g14130.1	expressed protein	tr|Q8S2N4|Q8S2N4_ORYSJ Os01g0243600 protein OS=Oryza sativa subsp. japonica GN=B1066G12.31 PE=4 SV=1	A	A	P	A	A	A	FALSE	2.65562	2.7038	2.65562	2.68742	2.65562	2.87439	2.65562	2.65562	2.60729	2.65562	2.65562	2.65562	2.75104	2.60729	2.66114	2.65562	2.65562	2.65562	0.04	-0.12	0.02	0.06	-0.07	1	1	1	1	1
Os.10494.1.S1_at	LOC_Os01g14140	LOC_Os01g14140.1	X8 domain containing protein, expressed	tr|Q5NA70|Q5NA70_ORYSJ Os01g0243700 protein OS=Oryza sativa subsp. japonica GN=B1066G12.32 PE=2 SV=1	A	P	P	P	P	P	FALSE	4.5805	5.74125	4.66318	9.7759	9.53246	9.34691	10.6269	10.9305	10.596	10.5021	10.6764	10.7281	10.4206	10.455	10.6962	10.4374	10.3637	10.3038	NA	1.16	-0.08	-0.11	-0.16	NA	0	1	1	1
OsAffx.22046.1.S1_at	LOC_Os01g14270	LOC_Os01g14270.1	OsFBX4 - F-box domain containing protein, expressed	tr|Q5NA98|Q5NA98_ORYSJ Putative uncharacterized protein B1008C01.27 OS=Oryza sativa subsp. japonica GN=B1008C01.27 PE=4 SV=1	A	A	A	A	A	P	TRUE	2.33539	2.33539	2.33539	2.33539	2.33539	2.33539	2.33539	2.33539	2.33539	2.33539	2.33539	2.33539	2.33539	2.33539	2.33539	2.33539	2.33539	2.33539	-0.02	-0.01	0.01	-0.02	0.01	1	1	1	1	1
Os.15122.1.S1_a_at	LOC_Os01g14370	LOC_Os01g14370.1	histone acetyltransferase HAC5, putative, expressed	sp|Q9XHY7|HACL3_ORYSJ Probable histone acetyltransferase HAC-like 3 OS=Oryza sativa subsp. japonica GN=Os01g0246100 PE=2 SV=2	P	P	P	P	P	P	FALSE	6.65125	6.27397	6.25065	6.45621	6.12632	6.54001	6.11524	6.09975	6.11884	5.83246	5.64155	5.53356	5.34119	5.65226	5.86713	5.18234	5.66949	5.73791	0.01	-0.26	-0.43	-0.09	-0.08	1	1	1	1	1
Os.15122.1.S1_at	LOC_Os01g14370	LOC_Os01g14370.1	histone acetyltransferase HAC5, putative, expressed	sp|Q9XHY7|HACL3_ORYSJ Probable histone acetyltransferase HAC-like 3 OS=Oryza sativa subsp. japonica GN=Os01g0246100 PE=2 SV=2	P	P	P	P	P	P	FALSE	8.49676	8.09759	7.87606	8.47981	8.12804	8.38327	8.01822	8.11407	8.11657	7.96989	7.86144	7.58605	7.63446	7.70123	7.63772	7.41391	7.81125	7.50458	0.18	-0.27	-0.26	-0.16	-0.07	1	1	1	1	1
Os.15122.2.S1_x_at	LOC_Os01g14370	LOC_Os01g14370.1	histone acetyltransferase HAC5, putative, expressed	sp|Q9XHY7|HACL3_ORYSJ Probable histone acetyltransferase HAC-like 3 OS=Oryza sativa subsp. japonica GN=Os01g0246100 PE=2 SV=2	P	P	P	P	P	P	FALSE	5.65044	5.43615	5.14133	5.64403	5.4141	5.36275	5.10039	5.09028	5.33024	5.0159	4.67654	4.87215	4.87215	4.87215	4.87215	4.41311	4.8225	4.66187	0.09	-0.31	-0.29	-0.01	-0.19	1	1	1	1	1
Os.9191.1.S1_s_at	LOC_Os01g14410	LOC_Os01g14410.1	early light-induced protein, chloroplast precursor, putative, expressed	tr|Q9XHY5|Q9XHY5_ORYSJ Os01g0246400 protein OS=Oryza sativa subsp. japonica GN=OSJNBa0049B20.7 PE=2 SV=1	P	P	P	P	P	P	FALSE	9.99667	10.3024	10.4772	11.7083	11.6168	11.1811	12.8247	12.8494	12.8535	11.6035	12.0101	12.6985	11.707	11.2433	12.0583	10.5121	9.15976	9.61719	1.23	1.34	-0.74	-0.43	NA	0	0	0	1	NA
Os.1779.1.S1_at	LOC_Os01g14420	LOC_Os01g14420.1	RWP-RK domain-containing protein, putative, expressed	tr|Q0JP39|Q0JP39_ORYSJ Os01g0246500 protein OS=Oryza sativa subsp. japonica GN=Os01g0246500 PE=4 SV=1	P	P	P	P	P	P	FALSE	6.74747	6.87557	7.30104	6.36418	6.21508	6.36692	6.25831	6.31689	6.36444	6.25714	6.29775	6.31509	6.23886	6.36444	6.47031	6.3596	6.54442	6.56601	-0.59	-0.01	-0.03	0.08	0.12	1	1	1	1	1
OsAffx.2005.1.S1_x_at	LOC_Os01g14420	LOC_Os01g14420.1	RWP-RK domain-containing protein, putative, expressed	tr|Q0JP39|Q0JP39_ORYSJ Os01g0246500 protein OS=Oryza sativa subsp. japonica GN=Os01g0246500 PE=4 SV=1	P	P	P	P	P	P	FALSE	4.90244	5.02006	5.49636	4.82967	4.89599	5.09745	4.90041	4.89454	4.89599	4.85343	4.654	4.89599	4.89599	4.89599	4.89599	4.89599	4.90609	4.89599	-0.12	-0.06	-0.07	0.05	0.01	1	1	1	1	1
OsAffx.11050.1.S1_x_at	LOC_Os01g14440	LOC_Os01g14440.1	WRKY1, expressed	tr|Q0JP37|Q0JP37_ORYSJ Os01g0246700 protein OS=Oryza sativa subsp. japonica GN=Os01g0246700 PE=4 SV=1	A	P	P	A	A	P	FALSE	3.79708	3.76038	3.71679	5.80197	4.97712	5.05604	4.44896	4.17102	4.12778	4.47403	3.96383	3.92021	4.51296	3.83359	3.74588	4.2825	4.12778	3.79556	NA	NA	-0.13	0.03	-0.12	NA	NA	1	1	1
OsAffx.11050.2.S1_x_at	LOC_Os01g14440	LOC_Os01g14440.1	WRKY1, expressed	tr|Q0JP37|Q0JP37_ORYSJ Os01g0246700 protein OS=Oryza sativa subsp. japonica GN=Os01g0246700 PE=4 SV=1	P	P	P	P	P	P	FALSE	6.30384	6.11382	6.53188	8.75412	8.46924	8.74865	7.89625	7.34281	7.31065	7.68141	7.25786	6.92906	7.96534	6.54579	6.93782	7.59981	6.51288	6.66763	2.35	-1.12	-0.21	NA	NA	0	0	1	NA	NA
Os.35827.1.S1_at	LOC_Os01g14510	LOC_Os01g14510.1	BRASSINOSTEROID INSENSITIVE 1 precursor, putative, expressed	tr|Q0JP36|Q0JP36_ORYSJ Os01g0247500 protein OS=Oryza sativa subsp. japonica GN=Os01g0247500 PE=2 SV=1	P	P	P	P	P	P	TRUE	3.57003	4.07334	3.9363	4.90353	5.27806	5.21022	4.47104	5.28833	5.80392	4.07	4.18799	4.36796	4.02001	3.56935	4.42897	3.55821	2.91064	3.84865	1.34	NA	NA	-0.21	-0.56	0	NA	NA	1	0.03
Os.5216.1.S1_at	LOC_Os01g14514	LOC_Os01g14514.1	expressed protein	tr|Q0JP35|Q0JP35_ORYSJ Os01g0247600 protein OS=Oryza sativa subsp. japonica GN=Os01g0247600 PE=2 SV=1	P	P	P	P	P	P	FALSE	4.56569	4.59084	4.57088	4.63119	4.56569	4.56528	4.56569	4.71685	4.82915	4.56451	4.56451	4.56528	4.56477	4.57766	4.56569	4.56451	4.56486	4.56451	-0.15	0.11	-0.14	0	-0.01	1	1	1	1	1
OsAffx.23246.1.S1_x_at	LOC_Os01g14520	LOC_Os01g14520.1	C4-dicarboxylate transporter/malic acid transport protein domain containing protein, expressed	tr|Q9FTK9|Q9FTK9_ORYSJ Putative uncharacterized protein OSJNBa0004G10.36 OS=Oryza sativa subsp. japonica GN=P0034C11.12 PE=4 SV=1	A	A	A	A	A	P	TRUE	2.55966	2.535	2.55966	2.55966	2.55966	2.55966	2.55966	2.55966	2.55966	2.55966	2.55966	2.55966	2.55966	2.55966	2.55966	2.55966	2.55966	2.55966	0.01	0	0.01	-0.01	NA	1	1	1	1	NA
Os.30173.1.S1_at	LOC_Os01g14530	LOC_Os01g14530.1	AWPM-19-like membrane family protein, putative, expressed	tr|Q5NAK9|Q5NAK9_ORYSJ Os01g0247900 protein OS=Oryza sativa subsp. japonica GN=P0034C11.15 PE=2 SV=1	P	A	A	P	P	P	FALSE	2.66402	2.83471	2.73494	2.63567	2.60131	2.57311	2.53364	2.65246	2.56424	2.6698	2.65246	2.65957	2.70277	3.27688	3.33634	3.80667	2.84941	3.49776	-0.27	-0.02	0.06	0.38	0.44	1	1	1	1	1
Os.33904.1.S1_at	LOC_Os01g14540	LOC_Os01g14540.1	STIGL1 - Stigma-specific Stig1 family protein precursor, expressed	tr|Q5NAK8|Q5NAK8_ORYSJ Os01g0248000 protein OS=Oryza sativa subsp. japonica GN=P0034C11.17 PE=2 SV=1	A	A	A	A	A	P	TRUE	2.37433	2.33539	2.55097	2.33539	2.47367	2.45984	2.81565	2.80427	2.34945	3.89886	4.29669	2.93323	4.80541	4.85963	4.96198	5.7326	5.7286	5.20921	-0.08	0.24	NA	NA	0.77	1	1	NA	NA	0
Os.874.1.S1_at	LOC_Os01g14610	LOC_Os01g14610.2	PSF2 - Putative GINS complex subunit, expressed	tr|Q9FTK2|Q9FTK2_ORYSJ DNA replication complex GINS protein PSF2 OS=Oryza sativa subsp. japonica GN=P0034C11.24 PE=2 SV=1	P	P	P	P	P	P	FALSE	8.67505	8.87452	8.75519	7.92126	8.01829	8.32026	8.48237	8.45369	8.282	8.9668	8.8271	8.7491	8.74924	8.9817	8.88604	8.56735	8.77461	8.56055	-0.7	0.32	0.45	0.01	-0.24	0.06	1	1	1	1
Os.28773.1.S1_at	LOC_Os01g14650	LOC_Os01g14650.1	expansin precursor, putative, expressed	sp|Q9XHX0|EXPA8_ORYSJ Expansin-A8 OS=Oryza sativa subsp. japonica GN=EXPA8 PE=2 SV=1	A	A	A	P	P	P	TRUE	2.54147	2.52355	2.55216	2.54147	2.7225	2.54147	2.56587	2.6814	2.54147	4.96055	4.62352	3.19975	6.66577	6.23985	5.5059	8.44328	8.88792	8.73422	-0.04	0	NA	NA	NA	1	1	NA	NA	NA
Os.12851.1.S1_at	LOC_Os01g14670	LOC_Os01g14670.1	Cupin domain containing protein, expressed	tr|Q9XHW8|Q9XHW8_ORYSJ Os01g0249200 protein OS=Oryza sativa subsp. japonica GN=OSJNBa0049B20.25 PE=2 SV=1	A	A	A	A	A	P	TRUE	2.38679	2.47846	3.23823	2.39779	2.47846	2.38679	2.47846	2.61346	2.62899	2.61249	2.61378	2.81688	2.89954	2.96274	2.61249	5.06123	4.70856	5.36733	-0.44	0.1	0.03	0.04	1.56	1	1	1	1	0
Os.37966.1.S1_a_at	LOC_Os01g14690	LOC_Os01g14690.1	Lg106, putative, expressed	tr|Q9LIU9|Q9LIU9_ORYSJ Os01g0249300 protein OS=Oryza sativa subsp. japonica GN=P0434D08.2-1 PE=2 SV=2	P	P	P	P	P	P	FALSE	8.10428	8.13868	8.03766	9.13549	8.77159	8.5633	9.89124	9.9307	9.76296	10.4342	10.4172	10.0353	10.5856	10.4576	10.4339	10.7721	10.6077	10.636	0.73	1.05	0.44	0.2	0.17	0.02	0	1	1	1
OsAffx.11054.1.S1_at	LOC_Os01g14700	LOC_Os01g14700.1	expressed protein	tr|Q9LIU6|Q9LIU6_ORYSJ Putative uncharacterized protein P0434D08.4 OS=Oryza sativa subsp. japonica GN=P0434D08.4 PE=4 SV=1	A	A	A	P	P	A	TRUE	2.70668	2.73017	2.50311	2.73017	2.47779	3.09292	3.04632	2.83138	2.38194	3.87567	4.12355	3.00589	4.04383	3.54096	4.17682	3.03879	3.00589	2.82456	0.12	0.05	0.93	0.34	-1.03	1	1	0	1	0
Os.34089.1.S1_at	LOC_Os01g14720	LOC_Os01g14720.1	transcription regulator, putative, expressed	tr|Q5NBE6|Q5NBE6_ORYSJ Os01g0249900 protein OS=Oryza sativa subsp. japonica GN=P0434D08.6 PE=2 SV=1	A	P	P	P	P	P	FALSE	3.67751	4.04402	3.67716	4.84035	4.53417	4.87264	5.88454	5.93322	5.90057	4.40867	4.74928	4.99377	4.28697	3.89309	4.47057	3.8126	3.18871	3.22811	1.2	1.2	-1.28	-0.52	-0.72	0	0	0	0.76	0
Os.38074.1.S1_s_at	LOC_Os01g14790	LOC_Os01g14790.1	expressed protein	tr|Q5NBD8|Q5NBD8_ORYSJ Os01g0250600 protein OS=Oryza sativa subsp. japonica GN=P0434D08.16 PE=4 SV=1	P	P	P	P	P	P	FALSE	9.95115	10.0201	9.98871	9.4714	9.55647	9.55938	9.90903	10.0252	10.1051	9.97839	10.2083	10.2919	9.92706	10.0489	9.97091	9.54463	9.40044	9.79223	-0.46	0.47	0.13	-0.16	-0.41	1	0.16	1	1	1
Os.38074.1.S1_x_at	LOC_Os01g14790	LOC_Os01g14790.1	expressed protein	tr|Q5NBD8|Q5NBD8_ORYSJ Os01g0250600 protein OS=Oryza sativa subsp. japonica GN=P0434D08.16 PE=4 SV=1	P	P	P	P	P	P	FALSE	8.14973	8.18219	8.33778	8.01366	8.02938	8.03297	8.15386	8.37383	8.14973	8.14973	8.30569	8.42908	8.11671	8.14973	8.18521	7.60873	7.81041	7.85824	-0.23	0.2	0.07	-0.15	-0.39	1	1	1	1	1
Os.49444.1.S1_at	LOC_Os01g14790	LOC_Os01g14790.1	expressed protein	tr|Q5NBD8|Q5NBD8_ORYSJ Os01g0250600 protein OS=Oryza sativa subsp. japonica GN=P0434D08.16 PE=4 SV=1	P	P	P	P	P	P	FALSE	8.21036	8.65471	8.73503	8.25685	8.16154	8.38348	8.73104	8.88455	8.78958	8.84484	8.98702	9.13572	8.63569	8.95218	8.91034	8.36906	8.4942	8.34972	-0.31	0.53	0.18	-0.15	-0.43	1	0.01	1	1	1
Os.49444.1.S1_s_at	LOC_Os01g14790	LOC_Os01g14790.1	expressed protein	tr|Q5NBD8|Q5NBD8_ORYSJ Os01g0250600 protein OS=Oryza sativa subsp. japonica GN=P0434D08.16 PE=4 SV=1	P	P	P	P	P	P	FALSE	9.77857	9.89182	9.73259	9.22425	9.32118	9.37355	9.56762	9.77554	9.77002	9.74575	10.0136	10.0413	9.6042	9.88216	9.65762	9.16851	9.26327	9.49045	-0.5	0.41	0.21	-0.2	-0.4	1	1	1	1	1
Os.14625.1.S1_at	LOC_Os01g14810	LOC_Os01g14810.1	5-nucleotidase domain-containing protein, putative, expressed	tr|Q5NBD6|Q5NBD6_ORYSJ 5'-nucleotidase, cytosolic II-like OS=Oryza sativa subsp. japonica GN=P0434D08.18 PE=2 SV=1	P	P	P	P	P	P	FALSE	6.91964	6.87533	6.92213	5.30196	5.26647	5.5558	4.8392	4.99506	4.91049	6.18621	5.58885	5.41359	6.00975	5.72985	5.98256	6.575	6.42055	6.50837	-1.51	-0.48	0.83	0.17	0.64	0	0.12	0	1	0
Os.33563.1.A1_at	LOC_Os01g14820	LOC_Os01g14820.1	expressed protein	tr|Q0JP16|Q0JP16_ORYSJ Os01g0251000 protein OS=Oryza sativa subsp. japonica GN=Os01g0251000 PE=2 SV=1	P	P	P	P	P	P	FALSE	8.99227	9.12833	9.18682	8.07988	8.24839	8.42685	8.04012	7.96019	7.98797	8.54232	8.51724	8.41604	8.61127	8.7726	8.74285	8.61677	8.82793	8.75989	-0.84	-0.26	0.5	0.22	0.03	0	1	0.51	1	1
Os.43805.1.S1_at	LOC_Os01g14820	LOC_Os01g14820.1	expressed protein	tr|Q0JP16|Q0JP16_ORYSJ Os01g0251000 protein OS=Oryza sativa subsp. japonica GN=Os01g0251000 PE=2 SV=1	P	P	P	P	P	P	FALSE	7.39178	7.49213	7.61504	6.49513	6.67834	6.99903	6.27753	6.16312	6.34856	6.74829	6.47259	6.7133	6.79317	6.93367	6.82935	6.74765	6.91853	6.77569	-0.79	-0.48	0.39	0.21	-0.04	0	0.12	1	1	1
Os.43805.1.S1_x_at	LOC_Os01g14820	LOC_Os01g14820.1	expressed protein	tr|Q0JP16|Q0JP16_ORYSJ Os01g0251000 protein OS=Oryza sativa subsp. japonica GN=Os01g0251000 PE=2 SV=1	P	P	P	P	P	P	FALSE	7.55712	7.71716	7.47511	6.72798	6.73147	6.95095	6.45399	6.13992	6.29265	6.76353	6.81684	6.75317	6.86992	7.17798	6.8808	6.78336	6.92212	6.84312	-0.73	-0.52	0.5	0.17	-0.09	0.02	0.02	0.4	1	1
Os.9946.1.S1_at	LOC_Os01g14830	LOC_Os01g14830.1	ribosomal protein L3, putative, expressed	tr|Q9LIT4|Q9LIT4_ORYSJ Os01g0251100 protein OS=Oryza sativa subsp. japonica GN=P0434D08.21 PE=2 SV=1	P	P	P	P	P	P	FALSE	8.47364	8.44157	8.4573	8.06451	8.06156	7.97194	8.41219	8.47212	8.25278	8.27788	8.45125	8.56217	8.36479	8.66593	8.5239	8.2462	8.50958	8.26961	-0.42	0.34	0.04	0.11	-0.19	1	1	1	1	1
Os.307.1.S1_at	LOC_Os01g14840	LOC_Os01g14840.1	ZOS1-06 - C2H2 zinc finger protein, expressed	tr|Q5NBD4|Q5NBD4_ORYSJ Os01g0251200 protein OS=Oryza sativa subsp. japonica GN=P0434D08.22-1 PE=2 SV=1	P	P	P	P	P	P	FALSE	5.82194	5.51223	4.35421	3.95175	4.19711	4.25937	3.21932	2.94174	2.76839	2.76839	2.66642	2.82561	2.82395	2.88036	2.87917	2.76194	2.89904	2.59541	NA	-1.23	-0.24	0.13	-0.13	NA	0	1	1	1
Os.307.1.S2_at	LOC_Os01g14840	LOC_Os01g14840.1	ZOS1-06 - C2H2 zinc finger protein, expressed	tr|Q5NBD4|Q5NBD4_ORYSJ Os01g0251200 protein OS=Oryza sativa subsp. japonica GN=P0434D08.22-1 PE=2 SV=1	P	P	P	P	P	P	FALSE	8.73159	9.07814	8.93959	7.77201	8.01016	7.92679	7.0163	7.13844	7.08547	6.00366	6.37084	6.68774	5.81004	6.03741	6.46559	5.71317	5.91591	5.94311	-1.05	-0.82	-0.7	-0.27	-0.23	0	0	0	1	1
Os.45916.1.S1_s_at	LOC_Os01g14850	LOC_Os01g14850.1	MFS18 protein precursor, putative, expressed	tr|Q9LIT1|Q9LIT1_ORYSJ Putative structural protein OS=Oryza sativa subsp. japonica GN=P0434D08.26-1 PE=4 SV=1	P	P	P	P	P	P	FALSE	8.37413	9.35902	8.66778	9.76501	10.1759	10.0319	11.4148	11.7357	11.4488	12.6103	12.5793	12.0957	12.6175	12.4116	12.6187	12.9595	12.9072	12.891	1.21	1.54	0.89	0.13	0.37	0	0	0	1	1
Os.45916.1.S1_x_at	LOC_Os01g14850	LOC_Os01g14850.1	MFS18 protein precursor, putative, expressed	tr|Q9LIT1|Q9LIT1_ORYSJ Putative structural protein OS=Oryza sativa subsp. japonica GN=P0434D08.26-1 PE=4 SV=1	P	P	P	P	P	P	FALSE	4.60344	5.91759	4.7574	6.77583	6.9077	6.49637	8.51586	8.83149	8.76023	10.1273	10.154	9.43796	10.4057	10.2473	10.2995	11.3915	11.4452	11.1778	NA	1.99	1.25	0.37	1.01	NA	0	0	1	0
Os.9962.1.S1_s_at	LOC_Os01g14850	LOC_Os01g14850.1	MFS18 protein precursor, putative, expressed	tr|Q9LIT1|Q9LIT1_ORYSJ Putative structural protein OS=Oryza sativa subsp. japonica GN=P0434D08.26-1 PE=4 SV=1	P	P	P	P	P	P	FALSE	7.61887	8.79617	8.22829	9.43182	9.64059	9.34457	10.9927	11.4199	11.201	12.253	12.3118	11.8244	12.4618	12.2909	12.5043	12.993	13.1687	12.9574	1.23	1.72	0.93	0.29	0.62	0	0	0	1	0
Os.9955.1.S1_a_at	LOC_Os01g14860	LOC_Os01g14860.3	CGMC_GSK.1 - CGMC includes CDA, MAPK, GSK3, and CLKC kinases, expressed	tr|Q9LIS6|Q9LIS6_ORYSJ Os01g0252100 protein OS=Oryza sativa subsp. japonica GN=P0434D08.32-1 PE=2 SV=1	P	P	P	P	P	P	FALSE	10.0331	10.3198	10.0292	10.3818	10.5823	10.603	10.5291	10.5903	10.4681	10.4682	10.4	10.3379	10.3333	10.2492	10.2758	10.3682	10.3012	10.1688	0.4	0	-0.13	-0.12	0	1	1	1	1	1
Os.5217.1.S1_at	LOC_Os01g14870	LOC_Os01g14870.1	zinc finger matrin-type protein 5, putative, expressed	sp|Q0JP11|C3H3_ORYSJ Zinc finger CCCH domain-containing protein 3 OS=Oryza sativa subsp. japonica GN=Os01g0252200 PE=2 SV=2	A	P	P	P	P	P	FALSE	2.36698	2.36698	2.36698	3.64336	3.24945	4.02231	3.53452	3.13222	3.44373	2.87049	2.96508	2.87049	2.85914	2.87049	2.87049	2.7357	2.47052	2.87049	1.06	-0.27	-0.42	0.01	-0.2	0	1	1	1	1
Os.51665.1.A1_at	LOC_Os01g14880	LOC_Os01g14880.1	expressed protein	tr|Q5NBC9|Q5NBC9_ORYSJ Os01g0252250 protein OS=Oryza sativa subsp. japonica GN=P0434D08.35 PE=4 SV=1	P	A	A	A	A	A	FALSE	2.94969	2.35062	2.93252	2.34837	2.75582	2.34837	2.48839	2.34837	2.42126	2.33539	2.34882	2.34837	2.34837	2.34837	2.34837	2.33539	2.34837	2.34837	-0.08	-0.07	-0.06	-0.02	0	1	1	1	1	1
Os.32339.1.S1_at	LOC_Os01g14920	LOC_Os01g14920.1	zinc knuckle family protein, putative, expressed	tr|Q5NBC3|Q5NBC3_ORYSJ Os01g0252900 protein OS=Oryza sativa subsp. japonica GN=P0434D08.42 PE=2 SV=1	P	P	P	P	P	P	FALSE	6.58812	6.66337	6.93442	5.18986	5.12797	5.52508	5.22579	5.37903	5.46979	5.31818	5.34609	5.40392	5.14142	5.49345	5.6279	4.81705	5.32929	4.83973	-1.36	0.02	0	0.06	-0.39	0	1	1	1	1
Os.34371.1.S1_at	LOC_Os01g14926	LOC_Os01g14926.1	protein kinase domain containing protein, expressed	tr|Q5NBC2|Q5NBC2_ORYSJ Putative receptor-like protein kinase OS=Oryza sativa subsp. japonica GN=P0434D08.43 PE=3 SV=1	A	P	A	A	A	A	FALSE	2.63303	2.33539	2.95621	3.037	3.46983	2.55687	2.33541	2.33539	2.49307	2.33539	2.33539	2.33539	2.33539	2.33539	2.33539	2.33539	2.33539	2.33539	0.18	-0.49	-0.06	-0.02	0	1	0.08	1	1	1
Os.64.1.S1_at	LOC_Os01g14932	LOC_Os01g14932.1	NAK-like ser/thr protein kinase, putative, expressed	tr|Q5NBQ2|Q5NBQ2_ORYSJ Os01g0253100 protein OS=Oryza sativa subsp. japonica GN=P0503G09.11 PE=3 SV=1	P	P	P	P	P	P	FALSE	7.95102	7.82016	7.73035	7.86835	7.91922	7.85606	8.24494	8.21436	8.23077	8.39139	8.35472	8.3501	8.53247	8.53211	8.3882	8.66133	8.54813	8.70481	0.05	0.33	0.15	0.12	0.17	1	1	1	1	1
Os.64.2.S1_x_at	LOC_Os01g14932	LOC_Os01g14932.1	NAK-like ser/thr protein kinase, putative, expressed	tr|Q5NBQ2|Q5NBQ2_ORYSJ Os01g0253100 protein OS=Oryza sativa subsp. japonica GN=P0503G09.11 PE=3 SV=1	P	P	P	P	P	P	FALSE	5.99492	5.56797	5.23178	5.98836	5.56735	5.6581	5.82819	5.8997	5.71889	6.09452	5.96657	5.89703	6.00056	5.95826	5.96746	6.15479	6.0471	6.05942	0.18	0.11	0.2	-0.05	0.11	1	1	1	1	1
Os.3405.1.S1_at	LOC_Os01g14950	LOC_Os01g14950.1	importin subunit alpha, putative, expressed	tr|Q0JP03|Q0JP03_ORYSJ Importin subunit alpha OS=Oryza sativa subsp. japonica GN=Os01g0253300 PE=2 SV=1	P	P	P	P	P	P	FALSE	12.5714	12.7121	12.7295	12.4227	12.4157	12.5257	11.956	11.8013	11.8674	11.5835	11.579	11.6953	11.3289	11.5826	11.5829	11.0958	11.2624	11.2059	-0.21	-0.58	-0.26	-0.12	-0.31	1	0	1	1	1
Os.3924.1.S1_at	LOC_Os01g14980	LOC_Os01g14980.1	RPA3 - Putative single-stranded DNA binding complex subunit 3, expressed	tr|Q9SDK9|Q9SDK9_ORYSJ Os01g0253600 protein OS=Oryza sativa subsp. japonica GN=P0705D01.4 PE=1 SV=1	P	P	P	P	P	P	FALSE	9.16513	9.30789	9.39051	8.23181	8.36438	8.4847	8.73512	8.75988	8.65495	9.73214	9.62612	9.29519	9.80043	9.84331	10.0243	9.7623	9.69359	9.65106	-0.91	0.34	0.84	0.35	-0.19	0	1	0	1	1
Os.3927.1.S1_x_at	LOC_Os01g15000	LOC_Os01g15000.1	lipase, putative, expressed	tr|Q5NBU0|Q5NBU0_ORYSJ Putative uncharacterized protein P0705D01.7-1 OS=Oryza sativa subsp. japonica GN=P0705D01.7-1 PE=4 SV=1	P	P	P	P	P	P	FALSE	8.43173	8.06134	8.41855	6.5056	7.09978	7.1585	6.15797	6.51268	6.7257	4.9958	5.07162	5.67271	5.05523	4.71758	4.8249	4.6527	4.65422	4.66913	-1.34	-0.46	-1.34	-0.32	-0.45	0	0.33	0	1	1
Os.3927.2.S1_s_at	LOC_Os01g15000	LOC_Os01g15000.1	lipase, putative, expressed	tr|Q5NBU0|Q5NBU0_ORYSJ Putative uncharacterized protein P0705D01.7-1 OS=Oryza sativa subsp. japonica GN=P0705D01.7-1 PE=4 SV=1	P	P	P	P	P	P	FALSE	7.76753	7.86799	7.78331	6.52044	6.90511	6.94415	6.03822	6.28648	6.51599	4.32417	4.72912	5.50539	4.15702	3.67936	4.67267	4.0133	3.93746	4.29555	-1.04	-0.49	-1.36	-0.67	-0.12	0	0.09	0	0	1
Os.3927.3.S1_x_at	LOC_Os01g15000	LOC_Os01g15000.1	lipase, putative, expressed	tr|Q5NBU0|Q5NBU0_ORYSJ Putative uncharacterized protein P0705D01.7-1 OS=Oryza sativa subsp. japonica GN=P0705D01.7-1 PE=4 SV=1	P	A	A	A	A	A	FALSE	5.18342	5.3727	4.8448	2.74075	2.6055	3.42592	2.47876	2.37444	2.70532	2.33539	2.33539	2.34323	2.33539	2.33539	2.41273	2.33539	2.33539	2.33539	NA	NA	-0.22	0.01	-0.02	NA	NA	1	1	1
Os.10633.1.S1_at	LOC_Os01g15010	LOC_Os01g15010.1	miro, putative, expressed	tr|Q9SDK4|Q9SDK4_ORYSJ GTP-binding protein OS=Oryza sativa subsp. japonica GN=P0705D01.9 PE=2 SV=1	P	P	P	P	P	P	FALSE	11.9371	11.9758	12.07	11.439	11.7444	11.7075	11.3511	11.5169	11.535	11.0701	11.2483	11.6452	11.0165	11.0616	11.2642	10.8682	10.8722	10.7661	-0.35	-0.16	-0.15	-0.2	-0.28	1	1	1	1	1
Os.46044.1.S1_s_at	LOC_Os01g15020	LOC_Os01g15020.1	lissencephaly type-1-like homology motif, putative, expressed	tr|Q5NBT9|Q5NBT9_ORYSJ ASPR2 protein OS=Oryza sativa subsp. japonica GN=P0705D01.10-1 PE=2 SV=1	P	P	P	P	P	P	FALSE	6.78617	6.88774	6.77667	6.75705	6.68217	6.22241	8.2862	8.19221	8.20558	9.01253	8.9649	8.69056	8.88617	8.79798	8.81478	8.8911	9.19484	8.85861	-0.15	1.62	0.67	-0.07	0.18	1	0	0	1	1
Os.46044.2.S1_x_at	LOC_Os01g15020	LOC_Os01g15020.1	lissencephaly type-1-like homology motif, putative, expressed	tr|Q5NBT9|Q5NBT9_ORYSJ ASPR2 protein OS=Oryza sativa subsp. japonica GN=P0705D01.10-1 PE=2 SV=1	P	P	P	P	P	P	FALSE	5.07423	5.07145	5.07423	5.36399	4.95555	4.64492	6.37942	6.38442	6.21975	7.17595	6.82883	6.85311	7.02093	6.88879	7.09417	6.7724	7.15679	6.87852	-0.13	1.47	0.63	0	-0.01	1	0	0	1	1
Os.46045.1.S1_a_at	LOC_Os01g15029	LOC_Os01g15029.1	expressed protein	tr|Q9S7V0|Q9S7V0_ORYSJ Os01g0254200 protein OS=Oryza sativa subsp. japonica GN=P0711E10.3 PE=4 SV=1	P	P	P	P	P	P	FALSE	8.30928	8.69626	8.84177	10.454	10.3358	10.1849	10.8109	10.7784	10.6952	10.6677	10.9264	10.7988	10.8916	10.7015	10.8138	10.8529	10.7092	10.6422	1.68	0.45	0.03	0	-0.06	0	0.56	1	1	1
Os.46045.3.S1_x_at	LOC_Os01g15029	LOC_Os01g15029.1	expressed protein	tr|Q9S7V0|Q9S7V0_ORYSJ Os01g0254200 protein OS=Oryza sativa subsp. japonica GN=P0711E10.3 PE=4 SV=1	P	P	P	P	P	P	FALSE	8.35842	8.36777	8.46685	10.3702	10.0561	9.9475	10.6987	10.7509	10.5477	10.4392	10.6768	10.4688	10.5923	10.4657	10.6331	10.6269	10.5149	10.4381	1.73	0.54	-0.14	0.03	-0.04	0	0	1	1	1
Os.15140.1.S1_at	LOC_Os01g15110	LOC_Os01g15110.1	syntaxin, putative, expressed	tr|Q9S7H0|Q9S7H0_ORYSJ Os01g0254900 protein OS=Oryza sativa subsp. japonica GN=P0711E10.13 PE=2 SV=1	P	P	P	P	P	P	FALSE	11.071	10.9969	11.0231	11.166	11.2255	11.1996	11.0224	11.007	10.9745	10.747	10.7502	10.9453	10.6696	10.6479	10.6665	10.3605	10.5126	10.3822	0.18	-0.2	-0.18	-0.15	-0.24	1	1	1	1	1
Os.12708.1.S1_at	LOC_Os01g15120	LOC_Os01g15120.1	hydrolase, alpha/beta fold family domain containing protein, expressed	tr|Q9S7P1|Q9S7P1_ORYSJ Os01g0255000 protein OS=Oryza sativa subsp. japonica GN=P0711E10.15 PE=2 SV=1	P	P	P	P	P	P	FALSE	11.2945	11.3869	11.5154	10.4929	10.8377	10.9394	9.68249	9.7721	9.97797	8.89855	9.29633	9.64273	8.84611	9.10269	9.3703	8.70115	8.68088	8.56697	-0.64	-0.95	-0.54	-0.19	-0.44	0.37	0	0.09	1	1
Os.50780.1.S1_at	LOC_Os01g15130	LOC_Os01g15130.1	hydrolase, alpha/beta fold family domain containing protein, expressed	tr|Q5NBT2|Q5NBT2_ORYSJ Os01g0255100 protein OS=Oryza sativa subsp. japonica GN=P0705D01.26 PE=2 SV=1	P	P	A	A	P	P	TRUE	4.44527	4.2267	3.45706	3.00838	3.38876	3.39896	2.50565	2.57057	2.44837	2.42008	2.61202	2.68695	2.61202	2.50713	2.6225	2.44837	2.60112	2.61202	-0.86	-0.61	0.05	-0.02	0	0	0	1	1	1
Os.10666.1.S1_at	LOC_Os01g15260	LOC_Os01g15260.1	dynein light chain type 1 domain containing protein, expressed	tr|Q9SDK0|Q9SDK0_ORYSJ Os01g0256400 protein OS=Oryza sativa subsp. japonica GN=P0711E10.35 PE=2 SV=1	P	P	P	P	P	P	FALSE	8.62686	8.83926	9.12712	8.93295	8.75145	8.81297	9.12158	9.09409	8.97422	9.07296	9.05136	9.10427	9.15312	9.07122	9.1722	9.27715	9.42531	9.31827	-0.05	0.21	0.03	0.05	0.21	1	1	1	1	1
Os.37869.2.S1_a_at	LOC_Os01g15270	LOC_Os01g15270.1	expressed protein	tr|Q0JNY8|Q0JNY8_ORYSJ Os01g0256500 protein (Fragment) OS=Oryza sativa subsp. japonica GN=Os01g0256500 PE=4 SV=1	P	P	P	P	P	P	FALSE	13.2129	13.1717	13.2594	13.2282	13.1477	13.1718	13.1018	12.9876	12.9251	12.8775	12.6654	12.8741	12.7802	12.8822	12.6773	12.6584	12.7011	12.4739	-0.04	-0.18	-0.2	-0.02	-0.17	1	1	1	1	1
Os.51824.1.S1_at	LOC_Os01g15290	LOC_Os01g15290.1	ribosomal L18p/L5e family protein, putative, expressed	tr|Q1EHT9|Q1EHT9_ORYSJ Os01g0256600 protein OS=Oryza sativa subsp. japonica GN=P0711E10.41 PE=4 SV=1	P	P	P	P	P	P	FALSE	9.45206	9.60049	9.74062	9.07428	9.14367	9.12018	9.02878	9.00057	8.91571	9.25295	9.20597	9.17041	9.40228	9.14104	9.32924	9.20052	9.28991	9.35324	-0.46	-0.12	0.22	0.07	-0.01	1	1	1	1	1
Os.197.2.S1_x_at	LOC_Os01g15300	LOC_Os01g15300.1	zinc finger helicase family protein, putative, expressed	sp|Q1EHT7|C3H4_ORYSJ Zinc finger CCCH domain-containing protein 4 OS=Oryza sativa subsp. japonica GN=Os01g0256800 PE=2 SV=1	A	P	A	A	A	A	FALSE	2.34204	2.34204	2.37189	2.58416	2.83466	3.54333	2.48866	2.51957	2.57472	2.54156	2.45119	2.43602	2.49374	2.49374	2.48933	2.61441	2.4438	2.8021	0.49	-0.38	-0.05	0.02	0.08	1	1	1	1	1
Os.49825.1.S1_at	LOC_Os01g15300	LOC_Os01g15300.1	zinc finger helicase family protein, putative, expressed	sp|Q1EHT7|C3H4_ORYSJ Zinc finger CCCH domain-containing protein 4 OS=Oryza sativa subsp. japonica GN=Os01g0256800 PE=2 SV=1	A	P	P	P	P	P	FALSE	2.42225	2.33539	2.33539	3.44285	3.66094	3.95507	3.01242	2.94795	2.97715	3.06133	3.01577	3.01577	3.01577	3.01577	3.01577	3.43603	3.20617	3.31625	1.2	-0.69	0.05	-0.04	0.25	0	0	1	1	1
Os.197.1.S1_a_at	LOC_Os01g15310	LOC_Os01g15310.1	LSM domain containing protein, expressed	tr|Q1EHT6|Q1EHT6_ORYSJ Os01g0256900 protein OS=Oryza sativa subsp. japonica GN=P0711E10.44 PE=2 SV=1	P	P	P	P	P	P	FALSE	9.35326	9.25903	9.26734	9.12215	9.13933	9.2208	8.70068	8.80341	9.05226	8.62361	8.70009	8.65555	8.67327	8.50637	8.72741	8.66517	8.65317	8.62643	-0.13	-0.31	-0.18	-0.02	0.01	1	1	1	1	1
Os.10662.1.S1_at	LOC_Os01g15320	LOC_Os01g15320.1	RALFL9 - Rapid ALkalinization Factor RALF family protein precursor, expressed	tr|Q9SDJ5|Q9SDJ5_ORYSJ Os01g0257100 protein OS=Oryza sativa subsp. japonica GN=P0711E10.45 PE=2 SV=1	A	A	P	P	P	P	FALSE	4.03565	3.23542	3.2015	4.33481	4.06234	3.2941	6.94387	6.9676	5.8166	8.52976	8.72961	7.59939	9.30701	8.95283	9.28375	10.0594	9.99619	9.67597	0.35	NA	NA	0.89	0.76	1	NA	NA	0	0
Os.9029.1.S1_a_at	LOC_Os01g15350	LOC_Os01g15350.1	zinc finger C-x8-C-x5-C-x3-H type family protein, expressed	sp|Q5NAV3|C3H5_ORYSJ Zinc finger CCCH domain-containing protein 5 OS=Oryza sativa subsp. japonica GN=Os01g0257400 PE=2 SV=1	P	P	P	P	P	P	FALSE	5.48319	5.50542	5.07023	5.85247	5.62953	5.90096	5.15401	4.97931	4.93349	5.03552	4.68655	4.69682	4.88065	4.8763	4.63037	4.62755	4.92335	4.82029	0.46	-0.78	-0.2	0	0.01	1	0	1	1	1
Os.9029.1.S1_at	LOC_Os01g15350	LOC_Os01g15350.1	zinc finger C-x8-C-x5-C-x3-H type family protein, expressed	sp|Q5NAV3|C3H5_ORYSJ Zinc finger CCCH domain-containing protein 5 OS=Oryza sativa subsp. japonica GN=Os01g0257400 PE=2 SV=1	P	P	P	P	P	P	FALSE	5.85259	6.06449	6.3022	6.65798	6.52228	6.6858	6.02622	5.98297	6.00845	5.71904	5.96611	5.76868	6.10267	5.86026	5.84133	5.81966	6.04897	5.95772	0.53	-0.59	-0.15	0.1	-0.03	1	0	1	1	1
Os.9029.2.S1_x_at	LOC_Os01g15350	LOC_Os01g15350.1	zinc finger C-x8-C-x5-C-x3-H type family protein, expressed	sp|Q5NAV3|C3H5_ORYSJ Zinc finger CCCH domain-containing protein 5 OS=Oryza sativa subsp. japonica GN=Os01g0257400 PE=2 SV=1	P	P	P	P	P	P	FALSE	5.96799	5.81958	5.14624	5.93456	5.34966	6.21769	5.1766	5.01228	5.0635	5.06625	4.85527	4.94574	5.13377	4.9627	5.06584	5.00566	5.11023	4.89318	0.26	-0.72	-0.14	0.09	-0.1	1	0	1	1	1
Os.49617.1.A1_at	LOC_Os01g15399	LOC_Os01g15399.1	expressed protein	tr|Q0D4K4|Q0D4K4_ORYSJ Os07g0621100 protein OS=Oryza sativa subsp. japonica GN=Os07g0621100 PE=4 SV=1	P	P	P	P	P	P	FALSE	5.92321	5.42124	5.54612	5.57407	5.2579	5.74084	5.62976	5.96617	5.99446	5.95313	5.52256	5.52735	5.3016	5.38273	5.45434	5.23098	5.30584	5.5036	-0.15	0.34	-0.18	-0.29	-0.02	1	1	1	1	1
Os.53569.1.S2_at	LOC_Os01g15399	LOC_Os01g15399.1	expressed protein	tr|Q0D4K4|Q0D4K4_ORYSJ Os07g0621100 protein OS=Oryza sativa subsp. japonica GN=Os07g0621100 PE=4 SV=1	P	P	P	P	P	P	FALSE	5.69905	4.78493	4.37607	6.29504	6.10153	6.15638	4.92964	4.62307	5.01393	4.0724	4.01544	3.43481	3.27652	3.30746	3.24237	3.25373	2.82394	3.469	1.03	-1.26	-1.04	-0.46	-0.12	0	0	0	1	1
OsAffx.4769.1.S1_at	LOC_Os01g15448	LOC_Os01g15448.1	expressed protein	tr|Q5SMP0|Q5SMP0_ORYSJ Os06g0184100 protein OS=Oryza sativa subsp. japonica GN=P0554A06.10 PE=4 SV=1	P	P	P	P	P	P	FALSE	6.82572	7.34059	7.52989	6.0949	6.92385	6.73871	6.49153	6.65536	6.51159	6.70763	7.00645	6.87418	6.53076	7.03283	7.08742	6.82368	7.08316	6.64543	-0.7	-0.02	0.29	0.04	-0.05	0.04	1	1	1	1
Os.9931.1.S1_a_at	LOC_Os01g15460	LOC_Os01g15460.1	zinc finger C-x8-C-x5-C-x3-H type family protein, expressed	sp|Q5NAW2|C3H6_ORYSJ Zinc finger CCCH domain-containing protein 6 OS=Oryza sativa subsp. japonica GN=Os01g0258700 PE=2 SV=2	P	P	P	P	P	P	FALSE	8.53567	8.52882	8.22988	8.80924	8.65375	8.4959	8.88931	8.62814	8.71437	8.8139	8.489	8.61028	8.51818	8.81726	8.4955	8.62421	8.69548	8.52136	0.22	0.08	-0.11	-0.03	0.01	1	1	1	1	1
Os.9931.3.S1_x_at	LOC_Os01g15460	LOC_Os01g15460.1	zinc finger C-x8-C-x5-C-x3-H type family protein, expressed	sp|Q5NAW2|C3H6_ORYSJ Zinc finger CCCH domain-containing protein 6 OS=Oryza sativa subsp. japonica GN=Os01g0258700 PE=2 SV=2	P	P	P	P	P	P	FALSE	7.4217	7.09532	6.01063	7.57915	7.30744	7.1392	7.56824	7.00469	7.46503	7.47303	6.94486	7.25494	7.21148	7.30862	7.06801	7.01702	7.1705	6.9962	0.52	0.01	-0.11	-0.03	-0.14	1	1	1	1	1
Os.12672.1.S1_a_at	LOC_Os01g15470	LOC_Os01g15470.1	protein kinase, putative, expressed	tr|Q5NAV8|Q5NAV8_ORYSJ Os01g0259200 protein OS=Oryza sativa subsp. japonica GN=P0462H08.32-1 PE=3 SV=1	P	P	P	P	P	P	FALSE	6.0412	5.93545	6.24673	6.02426	6.1167	5.89618	5.88008	5.95416	5.98957	5.08666	5.3495	5.51221	5.44925	5.46263	5.30928	5.09468	5.47783	5.39864	-0.07	-0.07	-0.62	0.14	-0.14	1	1	0	1	1
Os.501.1.S1_at	LOC_Os01g15480	LOC_Os01g15480.1	EMB3013, putative, expressed	tr|Q5NAR7|Q5NAR7_ORYSJ Os01g0259400 protein OS=Oryza sativa subsp. japonica GN=P0699D11.2 PE=4 SV=1	P	P	P	P	P	P	FALSE	4.27794	4.58354	4.22465	4.15531	4.12563	3.83511	4.24378	4.03763	4.24732	6.48264	5.62404	4.52247	6.97259	6.74114	6.84262	7.54841	7.53046	7.50497	-0.11	0.01	NA	NA	0.78	1	1	NA	NA	0
Os.10320.1.S1_x_at	LOC_Os01g15490	LOC_Os01g15490.1	phosphoadenosine phosphosulfate, putative, expressed	tr|Q5NAR5|Q5NAR5_ORYSJ Os01g0259600 protein OS=Oryza sativa subsp. japonica GN=P0699D11.4 PE=4 SV=1	P	P	P	P	P	P	FALSE	7.16558	6.90786	7.06417	6.93009	6.75792	6.86079	7.27638	7.33954	7.26595	7.12476	6.95441	7.08258	7.03597	7.12427	7.06979	7.03382	6.98567	6.81216	-0.16	0.44	-0.23	0.03	-0.15	1	0.85	1	1	1
Os.30699.1.S1_at	LOC_Os01g15530	LOC_Os01g15530.1	tetratricopeptide-like helical, putative, expressed	tr|Q5NAR1|Q5NAR1_ORYSJ Pentatricopeptide (PPR) repeat-containing protein-like OS=Oryza sativa subsp. japonica GN=P0699D11.9 PE=4 SV=1	P	P	P	P	P	P	FALSE	2.86401	3.2174	2.73865	3.79071	4.09398	4.00652	4.33019	4.13207	3.99656	4.4895	3.94622	3.99656	3.98917	3.92439	4.4179	4.01834	3.95199	4.18062	0.95	0.21	-0.03	-0.03	-0.08	0	1	1	1	1
Os.24965.1.S1_at	LOC_Os01g15540	LOC_Os01g15540.1	kinesin motor domain containing protein, putative, expressed	tr|C7IW65|C7IW65_ORYSJ Os01g0260100 protein OS=Oryza sativa subsp. japonica GN=Os01g0260100 PE=3 SV=1	A	A	A	A	A	P	TRUE	2.33539	2.33539	2.33539	2.33539	2.33539	2.33539	2.33539	2.33539	2.33539	2.90204	2.33539	2.33539	2.53971	2.33539	2.43222	3.68453	3.94768	3.35469	-0.06	0.03	0.15	-0.07	1.15	1	1	1	1	0
Os.20316.1.S1_at	LOC_Os01g15580	LOC_Os01g15580.1	disease resistance protein RGA2, putative, expressed	tr|Q9LG50|Q9LG50_ORYSJ NBS-LRR disease resistance protein-like OS=Oryza sativa subsp. japonica GN=P0699D11.16 PE=4 SV=1	A	P	P	P	P	P	TRUE	3.46341	3.29719	3.66651	4.12005	3.50772	3.98908	3.91093	3.60214	3.69007	4.41632	4.00715	4.08839	4.02995	3.69007	3.95509	4.43348	4.43794	4.46177	0.51	-0.05	0.37	-0.19	0.39	1	1	1	1	1
Os.1173.1.S1_at	LOC_Os01g15600	LOC_Os01g15600.1	PUR ALPHA-1, putative, expressed	tr|Q5NAR8|Q5NAR8_ORYSJ Purine rich element binding protein B-like OS=Oryza sativa subsp. japonica GN=P0699D11.18 PE=4 SV=1	P	P	P	P	P	P	FALSE	9.22429	9.21443	9.10039	9.32188	9.47452	9.22134	9.67508	9.91941	9.65136	9.43775	9.59408	9.66593	9.47469	9.50191	9.5934	9.45996	9.68367	9.36792	0.17	0.42	-0.19	-0.03	-0.03	1	1	1	1	1
Os.116.1.S1_at	LOC_Os01g15610	LOC_Os01g15610.1	expressed protein	tr|Q9LE46|Q9LE46_ORYSJ Os01g0260800 protein OS=Oryza sativa subsp. japonica GN=P0699D11.20 PE=4 SV=1	P	P	P	P	P	P	FALSE	3.39583	3.67631	3.54201	3.99749	3.90802	4.15238	5.49142	5.84222	5.74025	6.12276	6.19886	6.34923	6.28192	6.25473	6.32751	6.82332	6.70698	6.62323	0.46	1.77	0.51	0.07	0.44	1	0	0.26	1	1
Os.117.1.S1_at	LOC_Os01g15630	LOC_Os01g15630.1	zinc finger, C3HC4 type domain containing protein, expressed	tr|Q5NAS8|Q5NAS8_ORYSJ C3H2C3 RING-finger protein-like OS=Oryza sativa subsp. japonica GN=P0699D11.23 PE=2 SV=1	P	P	P	P	P	P	FALSE	9.47429	9.40808	9.56522	9.31376	9.21085	9.41931	9.18589	9.17087	9.33961	8.68681	8.71803	8.99627	8.64909	8.40004	8.70581	8.13746	8.26225	8.25349	-0.2	-0.07	-0.43	-0.21	-0.37	1	1	1	1	1
Os.117.2.S1_x_at	LOC_Os01g15630	LOC_Os01g15630.1	zinc finger, C3HC4 type domain containing protein, expressed	tr|Q5NAS8|Q5NAS8_ORYSJ C3H2C3 RING-finger protein-like OS=Oryza sativa subsp. japonica GN=P0699D11.23 PE=2 SV=1	P	P	P	P	P	P	FALSE	8.68076	8.57703	8.17887	8.40691	8.37938	8.28149	8.22428	7.83639	8.38779	7.54591	7.22606	7.94468	7.5277	7.52971	7.48209	7.24881	7.36506	7.06969	-0.15	-0.21	-0.57	-0.06	-0.28	1	1	0.02	1	1
Os.51340.1.S1_at	LOC_Os01g15630	LOC_Os01g15630.1	zinc finger, C3HC4 type domain containing protein, expressed	tr|Q5NAS8|Q5NAS8_ORYSJ C3H2C3 RING-finger protein-like OS=Oryza sativa subsp. japonica GN=P0699D11.23 PE=2 SV=1	A	A	P	A	P	A	FALSE	2.87159	2.67095	2.67095	2.67095	2.67095	2.5591	2.66713	2.67095	2.73798	2.67095	2.67114	2.67095	2.67095	2.80676	2.70449	2.67095	2.99054	2.67095	-0.15	0.12	-0.02	0.02	0.11	1	1	1	1	1
Os.4387.1.S1_at	LOC_Os01g15640	LOC_Os01g15640.1	no apical meristem protein, putative, expressed	tr|Q0JNW6|Q0JNW6_ORYSJ NAC8 protein OS=Oryza sativa subsp. japonica GN=Os01g0261200 PE=2 SV=1	P	P	P	P	P	P	FALSE	7.81912	8.13318	8.00154	10.3731	10.2934	10.4418	9.22049	8.93133	9.11622	8.42142	8.30897	8.46321	8.57223	8.29847	8.08803	8.52197	8.03495	8.19311	2.34	-1.28	-0.7	-0.07	-0.06	0	0	0	1	1
Os.27385.2.S1_x_at	LOC_Os01g15660	LOC_Os01g15660.1	NAD dependent epimerase/dehydratase family protein, putative, expressed	tr|Q5NAS7|Q5NAS7_ORYSJ Os01g0261500 protein OS=Oryza sativa subsp. japonica GN=P0699D11.27-1 PE=2 SV=1	P	P	P	P	P	P	FALSE	6.32387	6.03163	6.27289	5.65363	5.84328	5.47677	6.38891	6.54292	6.3324	6.57732	6.51064	6.46066	6.27289	6.27289	6.33622	6.19509	6.27289	5.96406	-0.55	0.8	0.08	-0.16	-0.24	1	0	1	1	1
OsAffx.22211.2.S1_at	LOC_Os01g15740	LOC_Os01g15740.1	expressed protein	tr|C7IXQ6|C7IXQ6_ORYSJ Os01g0262300 protein OS=Oryza sativa subsp. japonica GN=Os01g0262300 PE=4 SV=1	A	A	P	A	A	A	FALSE	2.33573	2.34779	2.71394	2.33775	2.34199	2.33573	2.39279	2.33573	2.33573	2.33539	2.33573	2.33573	2.33573	2.33573	2.33573	2.33573	2.33573	2.33573	-0.15	0.03	-0.05	-0.02	0.01	1	1	1	1	1
Os.34400.1.S1_at	LOC_Os01g15770	LOC_Os01g15770.1	transmembrane protein 136, putative, expressed	tr|Q5NBB9|Q5NBB9_ORYSJ Os01g0262500 protein OS=Oryza sativa subsp. japonica GN=P0469E09.23 PE=4 SV=1	A	A	P	P	P	P	FALSE	2.79781	2.37234	2.62271	2.38908	2.6214	2.37234	2.7722	2.93834	2.88155	4.38348	3.31167	2.88656	4.5491	4.05017	4.6149	4.92426	4.99619	4.18594	-0.06	0.42	0.57	0.85	0.21	1	1	0.02	0	1
Os.27791.1.S1_at	LOC_Os01g15780	LOC_Os01g15780.1	glycosyl transferase, group 1 domain containing protein, expressed	tr|Q5NBB8|Q5NBB8_ORYSJ Os01g0262600 protein OS=Oryza sativa subsp. japonica GN=P0469E09.24 PE=4 SV=1	P	P	P	P	P	P	FALSE	7.17305	7.28071	7.21957	6.15266	5.88063	6.23244	6.46775	6.65943	6.30802	6.99835	6.76263	6.45258	6.63917	6.92308	6.8712	6.62353	6.67309	6.88955	-1.08	0.4	0.23	0.1	-0.09	0	1	1	1	1
Os.10459.1.S1_at	LOC_Os01g15790	LOC_Os01g15790.1	expressed protein	tr|Q0JNW0|Q0JNW0_ORYSJ Os01g0262700 protein OS=Oryza sativa subsp. japonica GN=Os01g0262700 PE=4 SV=1	P	A	P	P	A	P	FALSE	2.38516	2.62722	2.844	2.33563	2.33563	2.33563	2.33563	2.33563	2.33539	2.44476	2.33563	2.33563	2.33563	2.33563	2.33563	2.33563	2.33603	2.33563	-0.33	-0.01	0.02	-0.02	-0.01	1	1	1	1	1
Os.45994.1.S1_at	LOC_Os01g15790	LOC_Os01g15790.1	expressed protein	tr|Q0JNW0|Q0JNW0_ORYSJ Os01g0262700 protein OS=Oryza sativa subsp. japonica GN=Os01g0262700 PE=4 SV=1	P	P	P	A	P	P	FALSE	3.49892	2.74915	2.45994	2.79587	2.75405	2.87708	2.88477	2.68424	3.31137	2.68424	2.68424	2.63507	2.68424	2.50245	2.63688	3.06027	2.60924	2.66517	-0.22	0.04	-0.22	-0.02	0.04	1	1	1	1	1
Os.45994.1.S1_x_at	LOC_Os01g15790	LOC_Os01g15790.1	expressed protein	tr|Q0JNW0|Q0JNW0_ORYSJ Os01g0262700 protein OS=Oryza sativa subsp. japonica GN=Os01g0262700 PE=4 SV=1	P	P	P	P	P	P	FALSE	7.12127	6.38006	6.59139	5.79418	5.8283	5.77187	6.0369	5.57077	5.51181	6.3676	6.05698	5.96122	6.12955	6.34231	6.16042	6.03947	6.26022	5.88956	-0.88	-0.1	0.43	0.05	-0.11	0	1	1	1	1
Os.45994.2.S1_at	LOC_Os01g15790	LOC_Os01g15790.1	expressed protein	tr|Q0JNW0|Q0JNW0_ORYSJ Os01g0262700 protein OS=Oryza sativa subsp. japonica GN=Os01g0262700 PE=4 SV=1	P	P	P	P	P	P	FALSE	8.81449	8.77318	8.7199	7.62111	7.77692	7.47793	7.37216	7.55011	7.61013	8.66824	8.29318	7.85765	8.28049	8.22359	8.38415	8.41196	8.70306	8.25816	-1.12	-0.13	0.76	0.04	0.16	0	1	0	1	1
Os.1153.1.S1_at	LOC_Os01g15830	LOC_Os01g15830.1	peroxidase precursor, putative, expressed	tr|Q9LI45|Q9LI45_ORYSJ Class III peroxidase 3 OS=Oryza sativa subsp. japonica GN=P0453A06.5 PE=2 SV=1	A	A	A	A	P	P	TRUE	2.33539	2.46983	2.33539	2.33539	2.33625	2.33539	2.66005	2.60696	2.60696	4.55175	3.94812	2.75697	5.34413	4.14073	4.88529	7.26158	6.28933	6.99767	-0.02	0.46	NA	NA	NA	1	0.37	NA	NA	NA
OsAffx.23264.1.S1_s_at	LOC_Os01g15850	LOC_Os01g15850.1	expressed protein	tr|Q5NBA8|Q5NBA8_ORYSJ Putative uncharacterized protein P0453A06.7 OS=Oryza sativa subsp. japonica GN=P0453A06.7 PE=4 SV=1	P	P	P	P	P	P	FALSE	7.08955	7.24007	7.03367	6.89162	7.14567	7.02655	7.00801	7.01629	7.08962	6.80118	6.99299	7.0756	6.78591	6.84911	7.12146	6.98479	7.11063	6.71722	-0.06	0.02	-0.06	-0.05	-0.03	1	1	1	1	1
Os.11786.1.S1_at	LOC_Os01g15900	LOC_Os01g15900.1	expressed protein	tr|Q5NBA7|Q5NBA7_ORYSJ Os01g0263900 protein OS=Oryza sativa subsp. japonica GN=P0453A06.11 PE=4 SV=1	P	P	P	P	P	P	FALSE	4.77535	4.85946	4.29975	4.37871	4.58011	4.33093	3.74354	3.63135	3.74354	3.63192	3.02353	3.60709	3.97935	3.65237	3.5306	3.84226	3.7078	3.11773	-0.04	-0.75	-0.36	0.39	-0.1	1	0	1	1	1
Os.11786.2.S1_at	LOC_Os01g15900	LOC_Os01g15900.1	expressed protein	tr|Q5NBA7|Q5NBA7_ORYSJ Os01g0263900 protein OS=Oryza sativa subsp. japonica GN=P0453A06.11 PE=4 SV=1	P	P	P	P	P	P	FALSE	4.37402	3.7189	4.02095	4.64894	4.56581	4.67376	3.76156	3.75538	4.14812	3.95605	3.54232	3.93339	4.73512	3.74858	3.86556	5.30789	4.19162	4.83545	0.51	-0.68	-0.09	0.33	0.57	1	0	1	1	0.02
Os.11786.2.S1_x_at	LOC_Os01g15900	LOC_Os01g15900.1	expressed protein	tr|Q5NBA7|Q5NBA7_ORYSJ Os01g0263900 protein OS=Oryza sativa subsp. japonica GN=P0453A06.11 PE=4 SV=1	P	P	P	P	P	P	FALSE	5.41404	5.60498	6.27288	4.97896	4.83335	5.37695	4.3661	4.13704	4.00307	4.03783	3.66749	3.85872	4.62783	4.1105	4.15129	4.62056	3.92237	4.2119	-0.69	-0.89	-0.41	0.51	-0.05	0.07	0	1	1	1
Os.4750.1.S1_x_at	LOC_Os01g15970	LOC_Os01g15970.1	expressed protein	tr|Q9LDG6|Q9LDG6_ORYSJ Os01g0264400 protein OS=Oryza sativa subsp. japonica GN=P0453A06.24 PE=4 SV=1	P	P	P	P	P	P	FALSE	4.35288	5.44999	4.19618	6.84284	7.10932	6.92267	8.80777	8.79149	8.7987	9.00168	9.3495	9.28816	9.25441	9.21307	9.25404	8.52566	8.73056	8.75359	2.2	1.88	0.42	0.01	-0.56	0	0	1	1	0.03
Os.55385.1.S1_at	LOC_Os01g15970	LOC_Os01g15970.1	expressed protein	tr|Q9LDG6|Q9LDG6_ORYSJ Os01g0264400 protein OS=Oryza sativa subsp. japonica GN=P0453A06.24 PE=4 SV=1	P	P	P	P	P	P	FALSE	4.55593	5.97257	5.72884	7.22751	7.52932	7.08908	9.22605	9.30806	9.15228	9.4245	9.79373	9.70574	9.7452	9.61059	9.62371	9.12526	9.37471	9.23986	1.91	1.97	0.41	0.02	-0.41	0	0	1	1	1
Os.94.1.S1_at	LOC_Os01g15979	LOC_Os01g15979.1	gb protein, putative, expressed	tr|Q9LDB3|Q9LDB3_ORYSJ Os01g0264500 protein OS=Oryza sativa subsp. japonica GN=P0453A06.25 PE=2 SV=1	P	P	P	P	P	P	FALSE	9.26352	9.21858	9.47429	8.88763	8.77302	8.95674	9.01961	8.89113	8.82769	8.9615	8.93852	9.11558	8.9896	9.09076	8.94705	8.68142	8.80033	8.77495	-0.45	0.05	0.09	0	-0.24	1	1	1	1	1
Os.96.1.S1_at	LOC_Os01g16000	LOC_Os01g16000.1	CRAL/TRIO domain containing protein, expressed	tr|Q5NBA0|Q5NBA0_ORYSJ Os01g0264700 protein OS=Oryza sativa subsp. japonica GN=P0453A06.27 PE=4 SV=1	P	P	P	P	P	P	FALSE	10.6497	10.7147	10.676	9.23319	9.58482	9.61732	9.27493	9.19992	9.46763	8.51715	8.81513	9.04707	8.50082	8.3404	8.61771	8.28408	7.99094	8.25264	-1.19	-0.16	-0.52	-0.3	-0.32	0	1	0.23	1	1
Os.9177.1.S1_at	LOC_Os01g16010	LOC_Os01g16010.1	BCAS2 protein, putative, expressed	tr|Q5NB99|Q5NB99_ORYSJ Putative uncharacterized protein P0453A06.28 OS=Oryza sativa subsp. japonica GN=P0453A06.28 PE=4 SV=1	P	P	P	P	P	P	FALSE	9.32553	9.40422	9.37156	8.9345	8.93815	8.964	8.96358	9.18463	8.87785	8.56301	8.75172	8.88834	8.4951	8.72466	8.75362	8.25085	8.53349	8.49702	-0.45	0.07	-0.28	-0.07	-0.24	1	1	1	1	1
OsAffx.22205.1.S1_at	LOC_Os01g16010	LOC_Os01g16010.1	BCAS2 protein, putative, expressed	tr|Q5NB99|Q5NB99_ORYSJ Putative uncharacterized protein P0453A06.28 OS=Oryza sativa subsp. japonica GN=P0453A06.28 PE=4 SV=1	P	P	P	P	P	P	FALSE	7.84309	8.18888	7.62604	7.73312	7.815	7.73187	7.68542	7.68024	7.80775	7.03024	7.48004	7.738	7.28953	7.36245	7.24728	6.98558	7.11048	7.24946	-0.12	-0.06	-0.31	-0.13	-0.17	1	1	1	1	1
OsAffx.22204.1.S1_at	LOC_Os01g16020	LOC_Os01g16020.1	FAD binding domain containing protein, expressed	tr|Q5NB98|Q5NB98_ORYSJ Os01g0265000 protein OS=Oryza sativa subsp. japonica GN=P0453A06.30 PE=4 SV=1	P	P	P	P	P	P	TRUE	2.67372	2.65191	2.5476	2.53699	2.58433	2.53699	2.54015	2.71796	2.55607	2.53915	2.53895	2.53915	2.53895	2.53915	2.53915	2.42798	2.53895	2.53915	-0.05	0.07	-0.08	-0.01	-0.02	1	1	1	1	1
OsAffx.22204.1.S1_x_at	LOC_Os01g16020	LOC_Os01g16020.1	FAD binding domain containing protein, expressed	tr|Q5NB98|Q5NB98_ORYSJ Os01g0265000 protein OS=Oryza sativa subsp. japonica GN=P0453A06.30 PE=4 SV=1	A	A	P	A	A	A	TRUE	2.6954	2.6954	2.67258	2.6954	2.6954	2.6954	2.72671	2.6954	2.69652	2.6954	2.73903	2.6954	2.75153	2.6954	2.6954	2.6954	2.6954	2.70021	-0.01	0.01	0.01	0.05	-0.04	1	1	1	1	1
Os.35495.1.S1_at	LOC_Os01g16030	LOC_Os01g16030.1	ADP-ribosylation factor, putative, expressed	tr|Q9LDC9|Q9LDC9_ORYSJ Os01g0265100 protein OS=Oryza sativa subsp. japonica GN=P0453A06.31 PE=2 SV=1	P	P	P	P	P	P	FALSE	4.26726	5.43132	4.91885	4.75224	4.79934	5.11013	7.68121	7.92535	7.63284	10.5098	10.6692	9.41609	10.8421	10.655	11.047	10.9515	11.0939	10.5534	-0.07	2.82	NA	NA	0.04	1	0	NA	NA	1
Os.35495.1.S1_s_at	LOC_Os01g16030	LOC_Os01g16030.1	ADP-ribosylation factor, putative, expressed	tr|Q9LDC9|Q9LDC9_ORYSJ Os01g0265100 protein OS=Oryza sativa subsp. japonica GN=P0453A06.31 PE=2 SV=1	P	P	P	P	P	P	FALSE	4.19034	4.42828	5.38945	4.40683	3.8077	4.68011	6.69334	6.81873	6.66617	9.33323	9.52212	8.0581	9.75422	9.49575	9.81327	9.87109	10.182	9.43978	NA	NA	NA	NA	0.13	NA	NA	NA	NA	1
Os.10951.1.S1_at	LOC_Os01g16040	LOC_Os01g16040.1	mitochondrial carrier protein, putative, expressed	tr|Q9LD54|Q9LD54_ORYSJ Os01g0265200 protein OS=Oryza sativa subsp. japonica GN=P0453A06.32 PE=2 SV=1	P	P	P	P	P	P	FALSE	7.58272	7.29982	7.24088	7.68868	7.70067	7.41596	7.87817	8.09742	8.08784	7.3651	7.56231	7.65094	7.25001	7.04478	7.46917	6.92323	7.15099	6.774	0.21	0.42	-0.5	-0.27	-0.3	1	1	0.53	1	1
OsAffx.11074.1.S1_s_at	LOC_Os01g16060	LOC_Os01g16060.1	expressed protein	tr|Q6ZJA6|Q6ZJA6_ORYSJ Os08g0294300 protein OS=Oryza sativa subsp. japonica GN=OJ1705_A03.28 PE=4 SV=1	A	A	A	P	P	P	FALSE	3.18721	2.4743	2.55298	2.37021	2.43089	2.4743	2.34516	2.53389	2.4743	3.30881	2.97967	2.52404	2.53682	2.86369	3.27085	2.61278	2.67304	3.032	-0.42	0	0.54	-0.18	-0.06	1	1	0.11	1	1
Os.16709.1.S1_at	LOC_Os01g16080	LOC_Os01g16080.1	expressed protein	tr|Q5NBH1|Q5NBH1_ORYSJ Os01g0265700 protein OS=Oryza sativa subsp. japonica GN=P0499C11.19 PE=2 SV=1	P	P	P	P	P	P	FALSE	7.79058	7.84787	7.98934	8.10698	8.05808	8.31902	8.26438	8.32706	8.43419	7.45864	7.69907	7.91297	7.63143	7.59148	7.82601	7.34981	7.25049	7.36362	0.29	0.17	-0.65	0.02	-0.38	1	1	0	1	1
Os.16709.2.S1_x_at	LOC_Os01g16080	LOC_Os01g16080.1	expressed protein	tr|Q5NBH1|Q5NBH1_ORYSJ Os01g0265700 protein OS=Oryza sativa subsp. japonica GN=P0499C11.19 PE=2 SV=1	P	P	P	P	P	P	FALSE	7.52224	7.41135	7.14997	7.5276	7.67225	7.80672	7.51703	7.59025	7.68415	6.99899	7.15723	7.0846	7.05911	7.13045	7.06557	6.64495	6.77375	6.69911	0.36	-0.07	-0.54	0.01	-0.36	1	1	0.08	1	1
Os.106.1.S1_at	LOC_Os01g16090	LOC_Os01g16090.1	RNA binding protein, putative, expressed	tr|Q9LJ04|Q9LJ04_ORYSJ Putative UBP1 interacting protein 1a OS=Oryza sativa subsp. japonica GN=P0499C11.21 PE=2 SV=1	P	P	P	P	P	P	FALSE	9.40717	9.53685	9.61061	9.62599	9.48473	9.33508	9.72262	9.56748	9.64907	9.56966	9.59082	9.66244	9.64773	9.51137	9.54327	9.68415	9.6311	9.69495	-0.07	0.17	-0.04	-0.04	0.12	1	1	1	1	1
OsAffx.2017.1.S1_at	LOC_Os01g16100	LOC_Os01g16100.1	translin, putative, expressed	tr|Q5NBG9|Q5NBG9_ORYSJ Putative translin-associated factor X OS=Oryza sativa subsp. japonica GN=P0499C11.22 PE=4 SV=1	P	P	P	P	P	P	FALSE	6.91458	7.1268	6.92656	5.90486	6.38908	6.36261	5.93509	5.94525	6.18807	5.8542	6.12092	6.1993	5.7673	5.94813	6.03441	5.60398	5.62863	5.56007	-0.8	-0.19	0.04	-0.15	-0.37	0	1	1	1	1
OsAffx.2017.1.S1_s_at	LOC_Os01g16100	LOC_Os01g16100.1	translin, putative, expressed	tr|Q5NBG9|Q5NBG9_ORYSJ Putative translin-associated factor X OS=Oryza sativa subsp. japonica GN=P0499C11.22 PE=4 SV=1	P	P	P	P	P	P	FALSE	8.15649	8.48969	8.23586	7.2248	7.50106	7.60379	7.13509	7.19232	7.0444	7.09323	7.28654	7.36595	7.28609	7.31677	7.556	6.85561	7.13975	6.99561	-0.83	-0.33	0.12	0.13	-0.39	0	1	1	1	1
Os.26795.1.S1_s_at	LOC_Os01g16110	LOC_Os01g16110.1	la domain containing protein, putative, expressed	tr|Q5NBG8|Q5NBG8_ORYSJ La related protein-like OS=Oryza sativa subsp. japonica GN=P0499C11.24 PE=4 SV=1	P	P	P	P	P	P	FALSE	8.25515	8.15172	8.09565	7.79878	7.66746	7.47806	8.89541	8.79843	8.62494	9.30046	8.89995	8.74294	9.02703	8.86017	8.98984	8.78171	9.06265	8.80965	-0.57	1.13	0.22	-0.04	-0.08	1	0	1	1	1
Os.26795.2.S1_x_at	LOC_Os01g16110	LOC_Os01g16110.1	la domain containing protein, putative, expressed	tr|Q5NBG8|Q5NBG8_ORYSJ La related protein-like OS=Oryza sativa subsp. japonica GN=P0499C11.24 PE=4 SV=1	P	P	P	P	P	P	FALSE	8.25878	8.1704	7.84722	7.6377	7.4273	7.57244	8.69387	8.57502	8.52596	9.14469	8.72095	8.58007	8.80294	8.75043	8.73207	8.60624	8.69311	8.61197	-0.5	1.03	0.21	-0.05	-0.12	1	0	1	1	1
OsAffx.23266.1.S1_s_at	LOC_Os01g16120	LOC_Os01g16120.1	zinc finger, C3HC4 type domain containing protein, expressed	tr|Q9LJ01|Q9LJ01_ORYSJ Os01g0266100 protein OS=Oryza sativa subsp. japonica GN=P0499C11.25 PE=2 SV=1	P	P	P	A	A	A	FALSE	6.02368	6.10858	6.67122	3.79146	3.2782	4.1598	2.49775	2.3508	2.36643	2.34704	2.34425	2.34425	2.48411	2.33784	2.34839	2.33784	2.34083	2.36616	-2.38	-1.23	-0.08	0	-0.02	0	0	1	1	1
Os.21810.1.S1_at	LOC_Os01g16130	LOC_Os01g16130.1	retrotransposon protein, putative, unclassified, expressed	tr|Q0JNT7|Q0JNT7_ORYSJ Os01g0266300 protein (Fragment) OS=Oryza sativa subsp. japonica GN=Os01g0266300 PE=4 SV=1	P	P	P	P	P	P	FALSE	6.26252	6.27343	5.31998	5.20822	5.29399	5.10503	5.21744	5.17763	5.06991	5.37479	4.95603	4.92059	4.92878	5.16642	4.85852	5.09947	5.09905	4.91764	-0.97	-0.05	-0.09	-0.09	0.06	0	1	1	1	1
Os.31233.2.S1_at	LOC_Os01g16140	LOC_Os01g16140.1	expressed protein	tr|Q5NBG6|Q5NBG6_ORYSJ Os01g0266400 protein OS=Oryza sativa subsp. japonica GN=P0499C11.31 PE=4 SV=1	P	P	P	P	P	P	FALSE	5.46934	6.50679	6.34143	11.4253	11.7147	11.6128	10.6226	11.1265	11.0735	10.3563	10.9974	11.0756	9.81399	11.098	10.6612	9.24579	10.2649	10.4001	5.52	-0.64	-0.13	NA	NA	0	0	1	NA	NA
Os.20404.1.S1_at	LOC_Os01g16146	LOC_Os01g16146.1	phenazine biosynthesis protein, putative, expressed	tr|Q9SDD7|Q9SDD7_ORYSJ Os01g0266500 protein OS=Oryza sativa subsp. japonica GN=P0011D01.4 PE=2 SV=1	A	P	A	A	A	P	FALSE	3.29293	2.79529	3.68906	4.89423	4.53235	4.50588	3.69095	3.93517	3.91659	3.92528	3.80901	3.82884	4.00677	3.91659	3.81355	5.03349	4.40393	4.38088	1.09	-0.78	0.04	0.13	0.66	0	0	1	1	0
OsAffx.11075.1.S1_x_at	LOC_Os01g16146	LOC_Os01g16146.1	phenazine biosynthesis protein, putative, expressed	tr|Q9SDD7|Q9SDD7_ORYSJ Os01g0266500 protein OS=Oryza sativa subsp. japonica GN=P0011D01.4 PE=2 SV=1	A	P	P	P	P	P	FALSE	2.55367	2.57877	2.56518	2.97833	2.70235	2.58034	2.5982	2.56891	2.57876	2.56539	2.5772	2.57877	2.58077	2.5772	2.62398	2.66266	3.37307	2.60876	0.16	-0.18	0.01	0.01	0.21	1	1	1	1	1
Os.115.1.S1_at	LOC_Os01g16152	LOC_Os01g16152.1	peroxiredoxin, putative, expressed	sp|Q9SDD6|PRX2F_ORYSJ Peroxiredoxin-2F, mitochondrial OS=Oryza sativa subsp. japonica GN=PRXIIF PE=2 SV=1	P	P	P	P	P	P	FALSE	9.8061	9.85462	9.82778	8.5441	8.97048	8.93265	7.30499	7.37442	8.03007	6.44495	6.79602	7.15352	6.43812	6.35461	6.73829	6.50646	5.87574	6.57727	-0.97	-1.24	-0.71	-0.35	-0.19	0	0	0	1	1
Os.15490.1.S1_at	LOC_Os01g16170	LOC_Os01g16170.1	PQ loop repeat domain containing protein, expressed	tr|Q5NBM2|Q5NBM2_ORYSJ Os01g0266800 protein OS=Oryza sativa subsp. japonica GN=P0011D01.8 PE=2 SV=1	P	P	P	P	P	P	FALSE	8.12018	7.88073	7.63125	7.02329	6.90995	6.90775	6.44489	6.41787	7.18977	4.857	4.95852	5.41263	4.3431	4.38149	4.52934	4.27709	4.53153	4.36652	-0.88	-0.31	-1.57	-0.7	0.01	0	1	0	0	1
Os.22508.1.S1_at	LOC_Os01g16180	LOC_Os01g16180.1	MT-A70 domain containing protein, expressed	tr|Q0JNT2|Q0JNT2_ORYSJ Os01g0267100 protein OS=Oryza sativa subsp. japonica GN=Os01g0267100 PE=2 SV=1	P	P	P	P	P	P	FALSE	9.31799	8.96662	8.8647	8.5952	8.48278	8.37188	8.63229	8.68658	8.60836	8.70851	8.47679	8.54289	8.39433	8.37174	8.6403	8.23321	8.35143	8.41376	-0.57	0.14	-0.05	-0.12	-0.11	1	1	1	1	1
Os.22508.2.S1_x_at	LOC_Os01g16180	LOC_Os01g16180.1	MT-A70 domain containing protein, expressed	tr|Q0JNT2|Q0JNT2_ORYSJ Os01g0267100 protein OS=Oryza sativa subsp. japonica GN=Os01g0267100 PE=2 SV=1	P	P	A	A	A	A	FALSE	4.71972	5.07225	5.49869	2.66211	3.30106	3.60974	2.48578	2.71136	2.52814	2.48667	2.43142	2.51358	2.42595	2.48578	3.0383	2.42595	2.43742	2.43742	-1.85	-0.55	-0.08	0.22	-0.26	0	0	1	1	1
Os.12343.1.S1_at	LOC_Os01g16190	LOC_Os01g16190.1	26S proteasome non-ATPase regulatory subunit 14, putative, expressed	tr|Q9SDD1|Q9SDD1_ORYSJ 26S proteasome regulatory particle non-ATPase subunit11 OS=Oryza sativa subsp. japonica GN=P0011D01.14 PE=2 SV=1	P	P	P	P	P	P	FALSE	10.6123	10.6127	10.6047	10.7509	10.7836	10.6995	10.8683	10.9414	10.951	10.8443	10.9505	10.9893	10.9302	11.0017	11.0059	11.0243	11.0448	10.9167	0.17	0.18	0.01	0.05	0.02	1	1	1	1	1
Os.46043.1.A1_s_at	LOC_Os01g16210	LOC_Os01g16210.1	uncharacterized Cys-rich domain containing protein, putative, expressed	tr|Q0JNS9|Q0JNS9_ORYSJ Os01g0267400 protein OS=Oryza sativa subsp. japonica GN=Os01g0267400 PE=4 SV=2	P	A	P	P	P	P	FALSE	2.75718	2.87008	3.35654	2.7518	2.7771	2.75833	3.02602	2.7771	2.90549	2.92188	2.96927	3.05722	3.08303	2.90792	2.90792	2.98903	2.91521	2.91671	-0.11	0.12	0.12	-0.07	0.01	1	1	1	1	1
OsAffx.23268.1.S1_at	LOC_Os01g16210	LOC_Os01g16210.1	uncharacterized Cys-rich domain containing protein, putative, expressed	tr|Q0JNS9|Q0JNS9_ORYSJ Os01g0267400 protein OS=Oryza sativa subsp. japonica GN=Os01g0267400 PE=4 SV=2	P	P	P	P	P	P	FALSE	6.43198	6.6926	6.82034	6.50541	6.6409	6.19411	7.43605	7.26905	6.9785	7.89053	8.0387	7.81275	7.9923	7.86804	7.78231	7.6612	7.66823	7.82252	-0.34	0.78	0.69	-0.03	-0.17	1	0	0	1	1
Os.24775.1.A1_s_at	LOC_Os01g16220	LOC_Os01g16220.1	Sad1 / UNC-like C-terminal domain containing protein, putative, expressed	tr|Q5NBL8|Q5NBL8_ORYSJ Os01g0267600 protein OS=Oryza sativa subsp. japonica GN=P0011D01.17 PE=4 SV=1	P	P	P	P	P	P	FALSE	5.6361	5.81701	6.2527	6.70976	6.46084	6.76856	6.06349	5.91683	5.9838	5.54378	5.45285	5.73831	5.92003	5.78129	5.86158	6.28915	5.91404	6.26601	0.85	-0.69	-0.39	0.29	0.32	0	0	1	1	1
Os.455.1.S1_at	LOC_Os01g16240	LOC_Os01g16240.1	OsCam1-3 - Calmodulin, expressed	sp|Q0JNS6|CALM1_ORYSJ Calmodulin-1 OS=Oryza sativa subsp. japonica GN=CAM1-1 PE=1 SV=2	P	P	P	P	P	P	FALSE	10.0778	10.3874	10.3182	9.97331	10.1528	10.0785	10.3573	10.3786	10.3079	10.6961	10.8798	10.6064	10.9771	10.8385	10.9133	11.2296	11.1224	10.9965	-0.21	0.29	0.38	0.19	0.2	1	1	1	1	1
Os.37563.1.S1_at	LOC_Os01g16290	LOC_Os01g16290.1	DNA gyrase subunit B, chloroplast/mitochondrial precursor, putative, expressed	tr|Q0JNS3|Q0JNS3_ORYSJ Os01g0268300 protein OS=Oryza sativa subsp. japonica GN=Os01g0268300 PE=3 SV=1	P	P	P	P	P	P	FALSE	7.53488	7.5366	7.369	6.1631	6.43615	6.50601	7.63307	7.73198	7.39779	8.64653	8.30492	8.11545	8.15151	8.33991	8.6545	7.88163	8.00378	8.08438	-1.14	1.23	0.78	0.03	-0.42	0	0	0	1	1
Os.21056.1.S1_at	LOC_Os01g16330	LOC_Os01g16330.1	OsRhmbd2 - Putative Rhomboid homologue, expressed	tr|Q9SDB9|Q9SDB9_ORYSJ Os01g0268800 protein OS=Oryza sativa subsp. japonica GN=P0011D01.31 PE=2 SV=1	P	P	P	P	P	P	FALSE	8.45389	8.19731	8.23721	8.18269	8.33553	8.29963	8.21854	8.06159	8.03304	7.41937	7.43861	7.65277	7.36924	7.15894	7.35825	7.42317	7.14463	7.58537	0	-0.16	-0.59	-0.23	0.04	1	1	0.01	1	1
Os.38263.1.S1_at	LOC_Os01g16340	LOC_Os01g16340.1	expressed protein	tr|Q5NBI9|Q5NBI9_ORYSJ Os01g0268900 protein OS=Oryza sativa subsp. japonica GN=P0667A10.6 PE=4 SV=1	P	P	P	P	P	P	FALSE	5.11609	4.83333	4.3648	4.36813	4.64148	4.60479	5.03313	5.04388	4.97405	5.22109	5.19669	5.17598	5.05119	5.30192	5.33325	4.99423	5.13579	4.8283	-0.15	0.39	0.12	0.05	-0.27	1	1	1	1	1
Os.72.1.S1_at	LOC_Os01g16350	LOC_Os01g16350.1	hydroxymethylglutaryl-CoA lyase, putative, expressed	tr|Q0JNR8|Q0JNR8_ORYSJ Os01g0269000 protein OS=Oryza sativa subsp. japonica GN=Os01g0269000 PE=4 SV=1	P	P	P	P	P	P	FALSE	9.77783	9.45217	9.33309	8.46496	8.56685	8.74241	7.71057	7.60383	7.82743	7.85945	7.63111	7.7999	7.82001	7.75439	7.80505	8.23232	8.05749	8.30973	-0.94	-0.87	0.03	0.06	0.38	0	0	1	1	1
Os.72.1.S1_s_at	LOC_Os01g16350	LOC_Os01g16350.1	hydroxymethylglutaryl-CoA lyase, putative, expressed	tr|Q0JNR8|Q0JNR8_ORYSJ Os01g0269000 protein OS=Oryza sativa subsp. japonica GN=Os01g0269000 PE=4 SV=1	P	P	P	P	P	P	FALSE	10.507	10.4204	10.3328	9.26782	9.50597	9.48124	8.80252	8.63379	8.5726	8.6721	8.54938	8.62761	8.72773	8.49277	8.65471	9.0845	9.02538	9.00795	-1.02	-0.73	-0.05	0	0.42	0	0	1	1	1
Os.72.1.S1_x_at	LOC_Os01g16350	LOC_Os01g16350.1	hydroxymethylglutaryl-CoA lyase, putative, expressed	tr|Q0JNR8|Q0JNR8_ORYSJ Os01g0269000 protein OS=Oryza sativa subsp. japonica GN=Os01g0269000 PE=4 SV=1	P	P	P	P	P	P	FALSE	8.32544	8.22358	8.31444	6.82301	6.99102	7.18041	6.37186	6.08584	6.21962	6.1229	5.88653	6.11785	6.33632	5.59023	6.27463	6.42145	6.18488	6.6103	-1.31	-0.81	-0.17	0.04	0.34	0	0	1	1	1
Os.73.1.S1_at	LOC_Os01g16354	LOC_Os01g16354.1	rab GDP dissociation inhibitor alpha, putative, expressed	tr|Q0JNR7|Q0JNR7_ORYSJ Os01g0269100 protein OS=Oryza sativa subsp. japonica GN=Os01g0269100 PE=4 SV=1	P	P	P	P	P	P	FALSE	9.20068	9.26162	9.12391	9.08283	8.91775	8.8353	8.97028	8.86046	8.87813	8.74228	8.82384	8.71821	8.6754	8.60179	8.72273	8.40058	8.49058	8.80498	-0.3	-0.04	-0.14	-0.1	-0.1	1	1	1	1	1
Os.73.2.S1_x_at	LOC_Os01g16354	LOC_Os01g16354.1	rab GDP dissociation inhibitor alpha, putative, expressed	tr|Q0JNR7|Q0JNR7_ORYSJ Os01g0269100 protein OS=Oryza sativa subsp. japonica GN=Os01g0269100 PE=4 SV=1	P	P	P	P	P	P	FALSE	7.44766	7.47498	7.47131	6.66535	6.61336	6.7425	6.65751	6.78376	6.69297	6.364	6.28384	6.62246	6.28103	6.37081	6.32422	5.88674	5.98282	6.25933	-0.72	0.03	-0.29	-0.09	-0.26	0.03	1	1	1	1
Os.32532.2.S1_x_at	LOC_Os01g16370	LOC_Os01g16370.1	NBS-LRR type disease resistance protein, putative, expressed	tr|Q5NBI5|Q5NBI5_ORYSJ Os01g0269500 protein OS=Oryza sativa subsp. japonica GN=P0667A10.15 PE=4 SV=1	A	A	A	A	A	P	FALSE	2.33539	2.35448	2.33539	2.33539	2.33539	2.33539	2.33539	2.33539	2.33539	2.33539	2.38835	2.33539	2.33539	2.33539	2.33539	2.33539	2.34567	2.33539	-0.05	0	0.02	-0.03	0.02	1	1	1	1	1
Os.37639.1.S1_a_at	LOC_Os01g16414	LOC_Os01g16414.4	actin, putative, expressed	sp|Q5NBI2|ARP6_ORYSJ Actin-related protein 6 OS=Oryza sativa subsp. japonica GN=ARP6 PE=2 SV=1	P	P	P	P	P	P	FALSE	4.79478	4.91771	4.94264	5.01645	5.02632	5.53881	5.70805	5.60506	5.42982	5.41923	5.35189	5.12951	5.53497	5.48425	5.48218	4.93852	5.20816	5.21084	0.51	0.44	-0.3	0.21	-0.4	1	0.72	1	1	1
Os.37639.1.S1_at	LOC_Os01g16414	LOC_Os01g16414.4	actin, putative, expressed	sp|Q5NBI2|ARP6_ORYSJ Actin-related protein 6 OS=Oryza sativa subsp. japonica GN=ARP6 PE=2 SV=1	P	P	P	P	P	P	FALSE	4.75155	5.0293	5.3022	5.38546	5.30531	5.3758	5.99261	6.02988	6.02545	6.09954	6.25402	6.0643	6.14713	6.15652	6.24135	5.71666	5.74516	6.06861	0.38	0.66	0.12	0.05	-0.3	1	0	1	1	1
Os.37639.2.S1_x_at	LOC_Os01g16414	LOC_Os01g16414.4	actin, putative, expressed	sp|Q5NBI2|ARP6_ORYSJ Actin-related protein 6 OS=Oryza sativa subsp. japonica GN=ARP6 PE=2 SV=1	P	P	P	P	P	P	FALSE	4.36929	4.46028	4.08097	4.34738	4.18683	4.21202	4.88409	4.26701	4.46321	4.53042	4.33353	4.8301	4.3912	4.04377	4.8578	4.55629	4.40803	4.57028	0.09	0.39	0	-0.16	0.07	1	1	1	1	1
Os.6850.1.S1_at	LOC_Os01g16430	LOC_Os01g16430.1	cysteine proteinase inhibitor precursor protein, putative, expressed	sp|Q0JNR2|CYT12_ORYSJ Cysteine proteinase inhibitor 12 OS=Oryza sativa subsp. japonica GN=Os01g0270100 PE=2 SV=1	P	P	P	P	P	P	FALSE	11.6488	11.4954	11.7687	11.3766	11.5499	11.5654	10.8255	10.7387	11.041	8.73543	9.05543	9.85256	8.71165	8.67126	9.16636	9.02283	8.65215	9.0387	-0.15	-0.63	-1.66	-0.37	0.05	1	0	0	1	1
Os.11558.1.S1_at	LOC_Os01g16450	LOC_Os01g16450.1	peroxidase precursor, putative, expressed	tr|Q9LDL0|Q9LDL0_ORYSJ Class III peroxidase 4 OS=Oryza sativa subsp. japonica GN=P0693B08.2 PE=2 SV=1	P	P	P	P	P	P	FALSE	5.21318	6.28276	5.92524	10.0577	9.66862	9.98889	9.68651	9.53318	9.32191	10.0591	10.0699	9.56336	10.2105	10.1261	9.78005	10.682	10.2603	10.3693	4.16	-0.4	0.4	0.15	0.39	0	1	1	1	1
Os.4654.1.S1_at	LOC_Os01g16510	LOC_Os01g16510.1	expressed protein	tr|Q5NBF6|Q5NBF6_ORYSJ Os01g0271000 protein OS=Oryza sativa subsp. japonica GN=P0693B08.11 PE=4 SV=1	P	P	P	P	P	P	FALSE	8.30838	8.60477	8.62977	7.72347	7.98154	7.98786	7.761	7.89265	7.8445	7.79735	7.78466	8.0002	7.95564	8.037	8.01534	7.79398	8.06165	7.94639	-0.57	-0.07	0.02	0.14	-0.07	1	1	1	1	1
Os.37842.1.S1_at	LOC_Os01g16520	LOC_Os01g16520.1	glutamyl-tRNA synthetase, cytoplasmic, putative, expressed	tr|Q9LIZ8|Q9LIZ8_ORYSJ Os01g0271200 protein OS=Oryza sativa subsp. japonica GN=P0693B08.12 PE=4 SV=1	P	P	P	P	P	P	FALSE	6.48194	7.01124	6.70047	6.81597	6.93379	7.09305	7.2902	7.0493	6.80264	6.89621	6.92919	7.02843	6.68621	6.68215	7.03767	6.69568	6.68911	7.16887	0.16	0.09	-0.11	-0.13	0.03	1	1	1	1	1
Os.36108.2.S1_x_at	LOC_Os01g16530	LOC_Os01g16530.1	OsClp1 - Putative Clp protease homologue, expressed	tr|Q0JNQ7|Q0JNQ7_ORYSJ ATP-dependent Clp protease proteolytic subunit OS=Oryza sativa subsp. japonica GN=Os01g0271400 PE=3 SV=1	P	P	P	P	P	P	FALSE	5.18317	5.97742	6.02568	4.60939	5.19968	5.04611	5.18647	5.12363	5.34954	4.76587	5.18888	5.15764	4.88529	4.8869	4.88263	5.1217	4.82438	4.8892	-0.74	0.35	-0.25	-0.19	0.09	0.01	1	1	1	1
Os.5307.1.S1_s_at	LOC_Os01g16530	LOC_Os01g16530.1	OsClp1 - Putative Clp protease homologue, expressed	tr|Q0JNQ7|Q0JNQ7_ORYSJ ATP-dependent Clp protease proteolytic subunit OS=Oryza sativa subsp. japonica GN=Os01g0271400 PE=3 SV=1	P	P	P	P	P	P	FALSE	9.29067	9.7946	9.68173	8.5351	8.9171	8.89629	9.24298	9.2022	9.04233	8.73524	8.87007	9.21467	8.55758	8.80122	8.85381	8.63009	8.41038	8.59004	-0.82	0.37	-0.21	-0.2	-0.2	0	1	1	1	1
OsAffx.23276.1.S1_at	LOC_Os01g16530	LOC_Os01g16530.1	OsClp1 - Putative Clp protease homologue, expressed	tr|Q0JNQ7|Q0JNQ7_ORYSJ ATP-dependent Clp protease proteolytic subunit OS=Oryza sativa subsp. japonica GN=Os01g0271400 PE=3 SV=1	A	A	A	P	P	P	FALSE	2.33539	2.3388	2.33539	2.33539	2.33539	2.34341	2.51769	2.34022	2.33539	2.33539	2.33539	2.33539	2.33539	2.33539	2.33539	2.33539	2.33539	2.33539	-0.07	0.04	-0.05	-0.01	0	1	1	1	1	1
Os.10190.1.S1_at	LOC_Os01g16540	LOC_Os01g16540.1	NEDD8-activating enzyme E1 catalytic subunit, putative, expressed	tr|Q5NBF4|Q5NBF4_ORYSJ Os01g0271500 protein OS=Oryza sativa subsp. japonica GN=P0693B08.15 PE=4 SV=1	P	P	P	P	P	P	FALSE	7.80573	8.08052	8.00125	7.73493	7.77051	7.80472	8.44787	8.48605	8.41537	8.50388	8.63076	8.4121	8.53091	8.44826	8.50179	8.3162	8.11566	8.07133	-0.18	0.68	0.07	-0.03	-0.33	1	0	1	1	1
Os.37994.2.S1_at	LOC_Os01g16550	LOC_Os01g16550.1	expressed protein	tr|C7IWD7|C7IWD7_ORYSJ Os01g0271700 protein OS=Oryza sativa subsp. japonica GN=Os01g0271700 PE=4 SV=1	P	P	P	P	P	P	FALSE	9.61268	9.72568	9.64637	9.21563	9.20256	9.27554	9.07807	9.0828	9.13616	8.73813	9.07807	9.07807	8.92265	9.05597	9.01997	8.51067	8.85482	8.71882	-0.42	-0.14	-0.12	0.03	-0.3	1	1	1	1	1
Os.37994.2.S1_x_at	LOC_Os01g16550	LOC_Os01g16550.1	expressed protein	tr|C7IWD7|C7IWD7_ORYSJ Os01g0271700 protein OS=Oryza sativa subsp. japonica GN=Os01g0271700 PE=4 SV=1	P	P	P	P	P	P	FALSE	9.91698	10.1468	10.2061	9.42982	9.65257	9.65745	9.14201	9.3289	9.3933	8.90691	9.14483	9.27137	8.92703	8.94207	9.09983	8.50501	8.73838	8.56697	-0.5	-0.3	-0.18	-0.11	-0.4	1	1	1	1	1
Os.35373.1.S1_at	LOC_Os01g16600	LOC_Os01g16600.1	expressed protein	tr|Q5NBG3|Q5NBG3_ORYSJ Os01g0272600 protein OS=Oryza sativa subsp. japonica GN=P0693B08.27 PE=2 SV=1	P	P	P	P	P	P	FALSE	7.55857	7.59975	7.35802	7.50676	7.67951	7.48995	7.99898	7.72824	7.7883	8.45207	8.21117	8.01424	8.71203	8.37285	8.2872	8.67762	8.58644	8.74181	0.08	0.28	0.39	0.23	0.2	1	1	1	1	1
OsAffx.23277.1.S1_at	LOC_Os01g16620	LOC_Os01g16620.4	expressed protein	tr|Q9LIY4|Q9LIY4_ORYSJ Putative uncharacterized protein P0693B08.29 OS=Oryza sativa subsp. japonica GN=P0693B08.29 PE=4 SV=1	P	P	P	P	A	A	FALSE	7.93735	7.3895	7.83999	6.09674	6.33122	6.75886	5.11009	5.1085	5.25974	4.86582	4.6558	5.1085	4.22697	4.71197	4.71528	4.39432	4.03168	3.72938	-1.31	-1.26	-0.3	-0.35	-0.51	0	0	1	1	0.3
OsAffx.23277.2.S1_at	LOC_Os01g16620	LOC_Os01g16620.4	expressed protein	tr|Q9LIY4|Q9LIY4_ORYSJ Putative uncharacterized protein P0693B08.29 OS=Oryza sativa subsp. japonica GN=P0693B08.29 PE=4 SV=1	P	P	P	P	P	A	FALSE	8.37512	8.43376	8.43902	6.63125	7.16789	7.30492	5.66791	5.57464	5.88591	4.67426	4.85685	5.20902	3.91241	4.94112	4.67498	3.45357	3.28238	3.31584	-1.43	-1.27	-0.81	-0.37	-1.09	0	0	0	1	0
OsAffx.23277.2.S1_x_at	LOC_Os01g16620	LOC_Os01g16620.4	expressed protein	tr|Q9LIY4|Q9LIY4_ORYSJ Putative uncharacterized protein P0693B08.29 OS=Oryza sativa subsp. japonica GN=P0693B08.29 PE=4 SV=1	P	P	P	P	P	P	FALSE	7.92792	7.73135	7.78094	6.16793	6.40619	6.66962	4.89505	5.06545	5.14448	4.14842	4.3558	4.49873	3.46522	3.67126	4.1246	3.11498	2.6187	2.93631	-1.42	-1.4	-0.67	-0.59	-0.84	0	0	0	0.04	0
Os.22454.1.S1_at	LOC_Os01g16640	LOC_Os01g16640.1	split hand/foot malformation type 1, putative, expressed	tr|Q0JNQ2|Q0JNQ2_ORYSJ Os01g0273000 protein OS=Oryza sativa subsp. japonica GN=Os01g0273000 PE=4 SV=1	P	P	P	P	P	P	FALSE	8.28743	8.28743	8.33399	8.13419	8.3177	8.29257	8.16929	8.40627	8.60356	8.10783	8.28743	8.45064	7.9892	8.188	8.4141	8.28743	8.30564	8.29326	0	0.14	-0.11	-0.07	0.09	1	1	1	1	1
Os.247.1.S1_at	LOC_Os01g16650	LOC_Os01g16650.1	ubiquitin-conjugating enzyme, putative, expressed	tr|Q9LIY1|Q9LIY1_ORYSJ Os01g0273100 protein OS=Oryza sativa subsp. japonica GN=P0693B08.33 PE=2 SV=1	A	A	A	A	P	P	TRUE	2.4063	2.4064	2.48256	2.4064	2.43217	2.48256	2.40649	2.4064	2.4064	4.27314	2.87244	2.48256	5.87335	5.08393	5.64396	7.81193	7.83567	7.7748	0	-0.01	NA	NA	2.34	1	1	NA	NA	0
Os.35093.1.A1_at	LOC_Os01g16660	LOC_Os01g16660.1	transposon protein, putative, unclassified, expressed	tr|Q69P28|Q69P28_ORYSJ Putative far-red impaired response protein OS=Oryza sativa subsp. japonica GN=P0450F09.19 PE=4 SV=1	A	A	P	A	A	A	FALSE	2.36948	2.33539	2.48958	2.33733	2.33539	2.33539	2.3384	2.33967	2.38685	2.33539	2.33539	2.33539	2.33539	2.33539	2.33539	2.33539	2.33539	2.33539	-0.19	-0.01	-0.07	0.03	-0.01	1	1	1	1	1
Os.43688.1.S1_at	LOC_Os01g16670	LOC_Os01g16670.1	BSD domain-containing protein, putative, expressed	tr|Q5NBF0|Q5NBF0_ORYSJ Os01g0273300 protein OS=Oryza sativa subsp. japonica GN=P0693B08.37 PE=4 SV=1	P	P	P	P	P	P	FALSE	7.83417	7.95231	7.67258	9.36148	9.17559	9.24756	8.75804	8.62074	8.88093	8.41489	8.55407	8.62349	8.75669	8.61107	8.6282	8.61761	8.64451	8.86247	1.45	-0.51	-0.22	0.13	0.05	0	0.03	1	1	1
Os.55088.1.S1_at	LOC_Os01g16810	LOC_Os01g16810.1	MYB family transcription factor, putative, expressed	tr|Q5NBM8|Q5NBM8_ORYSJ Putative transcription factor OS=Oryza sativa subsp. japonica GN=P0424A08.17 PE=4 SV=1	P	P	P	P	P	P	FALSE	4.47355	4.33874	4.36024	6.13093	6.26572	6.20895	6.81646	6.69378	6.53978	5.52978	5.70864	6.09911	5.87925	5.58528	5.72087	5.01735	4.71643	5.74207	2.01	0.46	-0.9	-0.05	-0.56	0	0.38	0	1	0.03
Os.12351.1.S1_at	LOC_Os01g16870	LOC_Os01g16870.3	argonaute, putative, expressed	sp|Q9SDG8|AGO4A_ORYSJ Protein argonaute 4A OS=Oryza sativa subsp. japonica GN=AGO4A PE=2 SV=1	P	P	P	P	P	P	FALSE	10.7106	10.5857	10.836	10.0751	9.88758	10.3161	8.85485	9.0609	9.19559	8.97232	8.64742	8.65814	8.5804	8.79605	8.93995	8.61301	8.64708	8.74625	-0.6	-1.06	-0.28	0.02	-0.1	1	0	1	1	1
Os.206.1.S1_at	LOC_Os01g16890	LOC_Os01g16890.1	ribosomal protein L7Ae, putative, expressed	tr|Q0JNP0|Q0JNP0_ORYSJ Os01g0276000 protein OS=Oryza sativa subsp. japonica GN=Os01g0276000 PE=3 SV=1	P	P	P	P	P	P	FALSE	12.0348	12.1973	12.2004	12.0836	12.1494	12.2216	12.1743	12.2161	12.1053	12.2445	12.2881	12.2403	12.2027	12.3029	12.2613	12.2163	12.3219	12.0792	0.01	0.01	0.09	0	-0.06	1	1	1	1	1
Os.207.1.S1_at	LOC_Os01g16900	LOC_Os01g16900.1	dehydrogenase, putative, expressed	tr|Q9SDG5|Q9SDG5_ORYSJ NAD-dependent isocitrate dehydrogenase a OS=Oryza sativa subsp. japonica GN=P0038F12.18 PE=2 SV=1	P	P	P	P	P	P	FALSE	8.60792	8.49191	8.20761	9.04745	8.99999	9.0037	9.11218	8.92692	9.18053	8.67756	8.55516	8.78761	8.73523	8.73227	8.76225	8.85556	8.82925	8.80974	0.6	0.05	-0.41	0.07	0.1	1	1	1	1	1
Os.43682.1.S1_at	LOC_Os01g16910	LOC_Os01g16910.1	outer mitochondrial membrane porin, putative, expressed	tr|Q5NBN7|Q5NBN7_ORYSJ Mitochondrial import receptor subunit tom40-like OS=Oryza sativa subsp. japonica GN=P0038F12.19 PE=4 SV=1	P	P	P	P	P	P	FALSE	7.68923	8.00939	7.57814	7.27543	7.51991	7.62471	8.29168	8.15456	8.29069	8.77614	8.68172	8.65483	8.92004	8.9008	8.88659	8.77536	8.86607	8.71555	-0.29	0.76	0.47	0.2	-0.13	1	0	1	1	1
Os.209.1.S1_at	LOC_Os01g16920	LOC_Os01g16920.1	embryonic protein DC-8, putative, expressed	tr|Q5NBN5|Q5NBN5_ORYSJ Os01g0276300 protein OS=Oryza sativa subsp. japonica GN=P0038F12.21 PE=2 SV=1	P	P	P	P	P	A	FALSE	11.4714	10.6377	10.8885	8.99394	9.30834	9.35218	7.33291	7.03758	7.63902	6.22461	6.20492	6.87438	5.51991	4.9757	6.04353	4.3473	4.10785	5.46797	-1.77	-1.88	-0.92	-0.89	NA	0	0	0	0	NA
Os.11448.2.S1_x_at	LOC_Os01g16930	LOC_Os01g16930.1	presenilin, putative, expressed	tr|Q5NBN4|Q5NBN4_ORYSJ Putative presenilin OS=Oryza sativa subsp. japonica GN=P0038F12.22 PE=4 SV=1	P	P	P	P	P	P	FALSE	5.40007	5.34171	4.99575	6.79654	6.67792	6.6849	6.09107	5.79892	5.99067	6.0589	5.80089	5.80003	6.05817	5.90871	5.88262	6.08901	5.82693	6.03716	1.65	-0.82	-0.09	0.12	-0.01	0	0	1	1	1
Os.24980.1.S1_at	LOC_Os01g16940	LOC_Os01g16940.1	MazG nucleotide pyrophosphohydrolase domain containing protein, expressed	tr|Q5NBQ1|Q5NBQ1_ORYSJ Os01g0276500 protein OS=Oryza sativa subsp. japonica GN=P0038F12.23 PE=2 SV=1	P	P	P	P	P	P	FALSE	10.099	10.2852	10.3655	9.11634	9.61465	9.81619	8.76263	8.90539	8.90722	8.85277	8.92726	9.03436	8.76373	9.06261	9.04638	8.54476	8.7994	8.57222	-0.71	-0.67	0.08	0.01	-0.32	0.03	0	1	1	1
Os.212.1.S1_at	LOC_Os01g16950	LOC_Os01g16950.1	zinc finger, C3HC4 type domain containing protein, expressed	tr|Q9SDG0|Q9SDG0_ORYSJ Os01g0276600 protein OS=Oryza sativa subsp. japonica GN=P0038F12.24 PE=4 SV=1	P	P	P	P	P	P	FALSE	7.55583	7.34049	7.35561	6.84462	7.14257	6.89415	6.8693	6.86291	6.98113	7.1796	7.28541	7.23091	7.22689	7.17604	7.16883	7.17283	7.13467	7.17283	-0.43	-0.05	0.32	-0.05	-0.03	1	1	1	1	1
Os.213.1.S1_at	LOC_Os01g16960	LOC_Os01g16960.1	pyruvate kinase, putative, expressed	tr|Q5NBQ0|Q5NBQ0_ORYSJ Pyruvate kinase OS=Oryza sativa subsp. japonica GN=P0038F12.25 PE=2 SV=1	P	P	P	P	P	P	FALSE	8.58913	8.61045	8.47766	11.9739	11.671	11.5203	11.9183	11.7929	11.5485	11.4603	11.4746	11.6865	11.3527	11.6656	11.2424	10.5003	11.1464	11.051	3.15	0.03	-0.21	-0.12	-0.52	0	1	1	1	0.15
Os.6899.1.S1_a_at	LOC_Os01g16970	LOC_Os01g16970.1	glucosidase II beta subunit-like domain containing protein, expressed	tr|Q5NBP9|Q5NBP9_ORYSJ Os01g0276800 protein OS=Oryza sativa subsp. japonica GN=P0038F12.26 PE=2 SV=1	P	P	P	P	P	P	FALSE	7.54034	8.20337	7.19324	7.30275	7.12195	7.56029	8.22389	8.07528	7.65815	8.71801	8.28971	7.759	8.72596	8.04124	8.16372	8.47973	8.11777	7.45044	-0.37	0.64	0.25	0.05	-0.3	1	0	1	1	1
Os.6899.1.S1_at	LOC_Os01g16970	LOC_Os01g16970.1	glucosidase II beta subunit-like domain containing protein, expressed	tr|Q5NBP9|Q5NBP9_ORYSJ Os01g0276800 protein OS=Oryza sativa subsp. japonica GN=P0038F12.26 PE=2 SV=1	P	P	P	P	P	P	FALSE	7.92729	8.46765	7.39112	7.67464	7.57406	7.68079	8.51966	8.24535	8.31629	9.06342	8.67084	8.32472	9.2938	8.55716	8.4914	8.97511	8.63648	8.14446	-0.29	0.72	0.31	0.07	-0.18	1	0	1	1	1
Os.6899.1.S2_at	LOC_Os01g16970	LOC_Os01g16970.1	glucosidase II beta subunit-like domain containing protein, expressed	tr|Q5NBP9|Q5NBP9_ORYSJ Os01g0276800 protein OS=Oryza sativa subsp. japonica GN=P0038F12.26 PE=2 SV=1	P	P	P	P	P	P	FALSE	9.27588	9.33923	9.16416	8.60108	8.30259	8.33967	9.0602	9.06943	8.85494	9.50003	9.26764	9.21158	9.29569	9.36156	9.33752	9.13813	9.22091	9.2107	-0.84	0.58	0.33	0.01	-0.15	0	0	1	1	1
Os.6899.2.S1_x_at	LOC_Os01g16970	LOC_Os01g16970.1	glucosidase II beta subunit-like domain containing protein, expressed	tr|Q5NBP9|Q5NBP9_ORYSJ Os01g0276800 protein OS=Oryza sativa subsp. japonica GN=P0038F12.26 PE=2 SV=1	P	P	P	P	P	P	FALSE	8.469	8.48039	7.73991	7.58961	7.69878	7.75837	8.32268	7.95439	8.05594	8.56898	8.40287	8.45077	8.47972	8.75986	8.64502	8.29756	8.5575	8.37169	-0.54	0.43	0.36	0.15	-0.21	1	1	1	1	1
Os.54420.1.S1_at	LOC_Os01g16980	LOC_Os01g16980.1	expressed protein	tr|Q5NBP8|Q5NBP8_ORYSJ Os01g0276900 protein OS=Oryza sativa subsp. japonica GN=P0038F12.27 PE=2 SV=1	A	A	A	P	A	A	TRUE	2.33539	2.33539	2.33539	2.33539	2.33539	2.33539	2.36411	2.38149	2.33539	2.64649	3.01447	2.78334	2.57563	2.33539	2.34133	2.33539	2.33539	2.33539	-0.22	0.04	0.28	-0.29	-0.05	1	1	1	1	1
Os.54420.1.S1_x_at	LOC_Os01g16980	LOC_Os01g16980.1	expressed protein	tr|Q5NBP8|Q5NBP8_ORYSJ Os01g0276900 protein OS=Oryza sativa subsp. japonica GN=P0038F12.27 PE=2 SV=1	A	A	A	P	P	A	TRUE	2.34424	2.35044	2.34424	2.34424	2.33539	2.34899	2.82346	2.43669	2.41567	2.45744	3.17186	2.67899	3.29504	2.41073	2.44715	2.34424	2.34899	2.39777	-0.15	0.29	0.12	-0.1	-0.27	1	1	1	1	1
Os.35540.1.S1_at	LOC_Os01g17000	LOC_Os01g17000.1	expressed protein	tr|Q5NBP4|Q5NBP4_ORYSJ Ascorbate oxidase promoter-binding protein AOBP-like OS=Oryza sativa subsp. japonica GN=P0038F12.32 PE=4 SV=1	P	P	P	P	P	P	FALSE	3.47735	3.49519	3.67461	4.78189	4.52141	4.62545	5.29778	5.38318	5.59662	6.06767	5.94803	5.77024	6.00928	5.84609	5.95837	6.27356	5.95222	6.16535	1.21	0.8	0.5	0	0.21	0	0	0.54	1	1
Os.27779.1.S1_at	LOC_Os01g17010	LOC_Os01g17010.1	phospholipid-transporting ATPase, putative, expressed	tr|Q0JNM8|Q0JNM8_ORYSJ Os01g0277600 protein OS=Oryza sativa subsp. japonica GN=Os01g0277600 PE=4 SV=2	P	P	P	P	P	P	FALSE	6.44102	6.23392	6.58161	6.52697	6.1005	6.43859	5.63788	5.37439	5.29412	4.96102	4.69297	5.15193	4.50252	4.43693	4.61131	4.48138	4.8414	4.7611	-0.13	-0.93	-0.51	-0.41	0.18	1	0	0.37	1	1
Os.14702.1.S1_a_at	LOC_Os01g17020	LOC_Os01g17020.1	glycosyl hydrolases family 17 protein, putative, expressed	tr|Q5NBJ9|Q5NBJ9_ORYSJ Os01g0277700 protein OS=Oryza sativa subsp. japonica GN=P0025D05.3 PE=2 SV=1	P	P	P	P	P	P	FALSE	6.84582	7.26822	7.30049	7.11691	7.00438	6.96866	7.27879	7.41784	7.40186	7.14392	7.28689	7.40265	7.18114	7.41813	7.37169	6.92392	7.15513	6.84184	-0.17	0.33	-0.08	0.05	-0.36	1	1	1	1	1
OsAffx.22181.1.S1_s_at	LOC_Os01g17050	LOC_Os01g17050.1	VQ domain containing protein, putative, expressed	tr|Q5NBJ5|Q5NBJ5_ORYSJ Os01g0278000 protein OS=Oryza sativa subsp. japonica GN=P0025D05.7 PE=4 SV=1	P	P	P	P	P	P	FALSE	7.16539	7.97986	7.79071	10.314	9.98439	10.1094	9.75774	8.58657	8.74224	10.0587	8.36241	8.73731	10.4218	7.98727	8.55564	10.4794	9.04376	7.80171	2.48	NA	NA	NA	NA	0	NA	NA	NA	NA
Os.53230.1.S1_at	LOC_Os01g17060	LOC_Os01g17060.1	expressed protein	tr|Q5NBJ4|Q5NBJ4_ORYSJ Putative uncharacterized protein P0025D05.14 OS=Oryza sativa subsp. japonica GN=P0025D05.14 PE=2 SV=1	P	P	P	P	P	P	FALSE	3.70806	3.58317	3.58115	3.71389	3.67685	3.72999	4.11239	3.71568	3.73402	4.519	3.9464	3.68126	3.6625	3.57263	3.69149	3.6625	3.7215	3.78954	0.23	0.11	0.21	-0.34	0.05	1	1	1	1	1
Os.50.1.S1_at	LOC_Os01g17070	LOC_Os01g17070.1	OsDegp1 - Putative Deg protease homologue, expressed	tr|Q5NBK7|Q5NBK7_ORYSJ Os01g0278600 protein OS=Oryza sativa subsp. japonica GN=P0025D05.17 PE=2 SV=1	A	P	P	A	A	A	TRUE	2.84929	3.01563	2.80531	2.84929	2.84929	2.78158	2.84929	2.93809	3.03572	2.80531	3.04536	2.86092	2.84929	2.84929	2.84929	2.79885	2.84929	2.90113	0.01	0.06	-0.01	-0.09	-0.04	1	1	1	1	1
Os.7948.1.S1_a_at	LOC_Os01g17150	LOC_Os01g17150.1	plastid-specific 50S ribosomal protein 5, chloroplast precursor, putative, expressed	tr|Q5NBK8|Q5NBK8_ORYSJ Os01g0278900 protein OS=Oryza sativa subsp. japonica GN=P0025D05.28 PE=2 SV=1	A	A	P	P	P	P	TRUE	2.66384	3.03679	3.40524	3.02452	2.63341	2.63341	3.71643	4.43094	3.85921	4.95955	4.87773	4.55083	4.99899	5.05548	5.37404	6.38353	5.74007	5.73519	-0.18	1.09	0.79	0.34	0.9	1	0	0	1	0
Os.43666.1.S1_at	LOC_Os01g17160	LOC_Os01g17160.1	OsSubt1 - Putative Subtilisin homologue, expressed	tr|Q0JNM0|Q0JNM0_ORYSJ Os01g0279000 protein (Fragment) OS=Oryza sativa subsp. japonica GN=Os01g0279000 PE=4 SV=1	P	P	P	P	P	P	FALSE	3.08921	2.80134	3.3649	3.3649	3.3649	3.39132	3.36505	3.583	3.45797	3.38963	3.40039	3.6814	4.47089	3.64336	3.65623	4.75682	4.80867	4.88508	0.13	0.08	0	0.35	0.9	1	1	1	1	0
Os.7868.1.S1_at	LOC_Os01g17170	LOC_Os01g17170.1	magnesium-protoporphyrin IX monomethyl ester cyclase,chloroplast precursor, putative, expressed	tr|Q9SDJ2|Q9SDJ2_ORYSJ Magnesium-protoporphyrin IX monomethyl ester [oxidative] cyclase OS=Oryza sativa subsp. japonica GN=P0003H10.2 PE=2 SV=1	A	A	P	A	P	P	TRUE	2.9271	3.23117	2.5673	3.45404	3.45363	3.39823	4.37685	4.64448	3.92426	4.54391	4.65948	4.3816	4.84093	5.05918	4.81152	5.32556	5.69379	5.09843	0.25	0.91	0.15	0.33	0.57	1	0	1	1	0.02
Os.25964.1.S1_a_at	LOC_Os01g17180	LOC_Os01g17180.1	proteasome subunit, putative, expressed	tr|Q5NBS3|Q5NBS3_ORYSJ Putative COP9 signalosome complex subunit 2 OS=Oryza sativa subsp. japonica GN=P0003H10.3 PE=4 SV=1	P	P	P	P	P	P	FALSE	9.04102	9.08694	7.47677	8.64943	8.82563	9.01692	8.95838	8.46628	9.06681	8.3022	8.17087	8.49672	8.35309	8.25907	8.41808	8.11647	8.26482	8.1328	NA	-0.01	-0.51	0.01	-0.16	NA	1	0.33	1	1
Os.25964.1.S2_a_at	LOC_Os01g17180	LOC_Os01g17180.1	proteasome subunit, putative, expressed	tr|Q5NBS3|Q5NBS3_ORYSJ Putative COP9 signalosome complex subunit 2 OS=Oryza sativa subsp. japonica GN=P0003H10.3 PE=4 SV=1	P	P	P	P	P	P	FALSE	8.90399	8.78939	8.73681	8.11575	8.14422	7.97593	8.3684	8.28933	8.28938	7.75534	7.82235	7.87106	7.60036	7.60991	7.71047	7.56489	7.51613	7.36107	-0.72	0.23	-0.5	-0.17	-0.18	0.03	1	0.54	1	1
Os.19793.1.S1_at	LOC_Os01g17190	LOC_Os01g17190.1	OsCam3 - Calmodulin, expressed	sp|Q0JNL7|CALM3_ORYSJ Calmodulin-3 OS=Oryza sativa subsp. japonica GN=CAM3 PE=2 SV=1	P	P	P	P	P	P	FALSE	11.0876	11.0485	11.2533	11.4088	11.4115	11.2858	11.9215	12.0653	11.9622	11.8058	12.0239	12.0115	11.9555	11.9881	12.0218	11.9332	12.1774	11.7352	0.22	0.61	-0.01	0.02	-0.05	1	0	1	1	1
Os.17416.1.S1_at	LOC_Os01g17214	LOC_Os01g17214.1	major facilitator superfamily antiporter, putative, expressed	tr|Q8H6D6|Q8H6D6_ORYSJ Major facilitator superfamily antiporter OS=Oryza sativa subsp. japonica GN=mfs1 PE=2 SV=1	P	P	P	P	P	P	TRUE	4.15517	4.61537	3.56851	3.75753	3.27755	3.49719	5.4084	5.47583	5.50701	5.69585	5.85572	5.70729	5.65609	5.11962	5.95237	5.75931	5.8383	5.75961	-0.64	1.92	0.28	-0.19	0.24	0.41	0	1	1	1
OsAffx.22176.1.S1_x_at	LOC_Os01g17214	LOC_Os01g17214.1	major facilitator superfamily antiporter, putative, expressed	tr|Q8H6D6|Q8H6D6_ORYSJ Major facilitator superfamily antiporter OS=Oryza sativa subsp. japonica GN=mfs1 PE=2 SV=1	A	A	P	P	P	P	TRUE	2.45792	2.89878	2.44696	2.3549	2.46329	2.44696	3.13892	3.11235	3.09069	3.37372	3.19241	3.17618	3.29982	3.09645	3.64493	3.59454	3.09069	3.59327	-0.21	0.79	0.17	0.1	0.05	1	0	1	1	1
Os.435.1.S1_at	LOC_Os01g17240	LOC_Os01g17240.1	transporter, major facilitator family, putative, expressed	sp|Q9SDI4|PHT41_ORYSJ Probable anion transporter 1, chloroplastic OS=Oryza sativa subsp. japonica GN=PHT4;1 PE=2 SV=1	P	P	P	P	P	P	FALSE	7.31189	6.81505	7.18821	5.77854	5.63404	5.98847	5.26527	5.10385	5.17777	4.46499	4.25864	4.71472	3.826	3.89295	4.18069	4.18524	3.9644	3.857	-1.32	-0.59	-0.73	-0.48	0	0	0	0	1	1
Os.436.1.S1_at	LOC_Os01g17250	LOC_Os01g17250.1	BRASSINOSTEROID INSENSITIVE 1-associated receptor kinase 1 precursor, putative, expressed	tr|Q5NBR9|Q5NBR9_ORYSJ Os01g0279800 protein OS=Oryza sativa subsp. japonica GN=P0003H10.11-1 PE=2 SV=1	P	P	P	P	P	P	FALSE	10.0513	10.0538	10.2261	9.73029	9.7058	9.7737	10.2681	10.2815	10.1909	10.2933	10.5367	10.4513	10.4159	10.3668	10.5305	10.2968	10.3179	10.3576	-0.36	0.5	0.18	0.02	-0.12	1	0.04	1	1	1
Os.439.1.S1_at	LOC_Os01g17260	LOC_Os01g17260.2	transcription factor, putative, expressed	tr|Q0JNL3|Q0JNL3_ORYSJ Os01g0279900 protein OS=Oryza sativa subsp. japonica GN=Os01g0279900 PE=2 SV=1	P	P	P	P	P	P	FALSE	8.87334	8.77716	8.78826	8.07472	8.11629	8.3721	8.41003	8.27516	8.30561	8.18271	7.91671	7.91671	8.02472	7.82422	8.08197	8.022	8.05747	7.96136	-0.61	0.12	-0.31	-0.05	0.03	1	1	1	1	1
OsAffx.2025.1.S1_x_at	LOC_Os01g17260	LOC_Os01g17260.2	transcription factor, putative, expressed	tr|Q0JNL3|Q0JNL3_ORYSJ Os01g0279900 protein OS=Oryza sativa subsp. japonica GN=Os01g0279900 PE=2 SV=1	P	P	P	P	P	P	FALSE	5.89009	5.77264	5.31914	4.71007	4.613	4.70665	4.57602	4.5545	4.7142	4.78711	4.45994	4.555	4.38775	4.37854	4.56658	4.37307	4.59826	4.31451	-1.02	-0.09	0.01	-0.14	-0.04	0	1	1	1	1
Os.32656.1.S1_at	LOC_Os01g17279	LOC_Os01g17279.1	exonuclease, putative, expressed	tr|Q5NAC0|Q5NAC0_ORYSJ Os01g0280000 protein OS=Oryza sativa subsp. japonica GN=B1085F09.4 PE=2 SV=1	P	P	P	P	P	P	FALSE	8.46603	8.76101	8.61961	8.07051	8.18038	8.28706	8.23676	8.25976	8.05472	8.224	8.2913	8.54916	8.33887	8.46206	8.30391	8.1765	8.1082	8.10343	-0.41	0	0.17	0.01	-0.24	1	1	1	1	1
Os.446.1.S1_at	LOC_Os01g17330	LOC_Os01g17330.2	eukaryotic translation initiation factor 6, putative, expressed	tr|Q5NAB6|Q5NAB6_ORYSJ Eukaryotic translation initiation factor 6 OS=Oryza sativa subsp. japonica GN=B1085F09.12 PE=2 SV=1	A	P	P	P	P	A	FALSE	4.87028	4.87028	4.90803	8.48621	8.26166	8.39726	6.22119	6.10431	6.55495	4.71276	5.39756	5.22896	4.5072	4.10797	4.41339	3.31069	2.95888	4.53078	3.39	-2.12	-1.08	-0.78	NA	0	0	0	0	NA
Os.286.1.S1_a_at	LOC_Os01g17390	LOC_Os01g17390.1	OsFBX5 - F-box domain containing protein, expressed	tr|Q9LG67|Q9LG67_ORYSJ ESTs AU081301(E20138) OS=Oryza sativa subsp. japonica GN=OSJNBa0036E02.18 PE=2 SV=2	P	P	P	P	P	P	FALSE	6.95073	7.1683	6.99991	7.98323	7.77719	7.78997	7.96046	7.83239	7.43672	8.60373	8.49274	8.23399	8.42861	8.57385	8.34165	7.96663	8.17395	7.91384	0.73	-0.12	0.68	0.01	-0.41	0.01	1	0	1	1
Os.27387.1.S1_at	LOC_Os01g17396	LOC_Os01g17396.2	expressed protein	tr|Q5NAB4|Q5NAB4_ORYSJ Os01g0281100 protein OS=Oryza sativa subsp. japonica GN=B1085F09.19 PE=2 SV=1	P	P	P	A	P	P	FALSE	4.93822	4.83569	5.00765	7.62415	7.39508	7.87502	4.52937	5.41379	5.80305	2.89501	2.78303	3.22423	4.4053	3.68922	3.30033	4.05554	2.98013	4.17217	2.47	NA	NA	0.48	0	0	NA	NA	1	1
Os.27387.1.S1_x_at	LOC_Os01g17396	LOC_Os01g17396.2	expressed protein	tr|Q5NAB4|Q5NAB4_ORYSJ Os01g0281100 protein OS=Oryza sativa subsp. japonica GN=B1085F09.19 PE=2 SV=1	P	P	P	A	P	P	FALSE	4.92404	4.48149	4.35731	7.54793	7.17004	7.83457	4.53356	5.41547	5.80169	3.04443	3.03363	3.58777	4.29632	3.61239	3.11779	4.35731	4.15327	3.50294	2.97	NA	NA	0.43	0.2	0	NA	NA	1	1
Os.27387.2.S1_x_at	LOC_Os01g17396	LOC_Os01g17396.2	expressed protein	tr|Q5NAB4|Q5NAB4_ORYSJ Os01g0281100 protein OS=Oryza sativa subsp. japonica GN=B1085F09.19 PE=2 SV=1	A	P	P	A	A	A	FALSE	2.45918	2.38319	2.339	4.19659	3.26161	3.61524	2.35292	2.5684	2.94967	2.33539	2.339	2.339	2.339	2.339	2.339	2.339	2.339	2.339	NA	NA	-0.22	-0.02	0.01	NA	NA	1	1	1
Os.1236.1.S1_at	LOC_Os01g17430	LOC_Os01g17430.1	coatomer subunit beta-1, putative, expressed	sp|Q0JNK5|COPB2_ORYSJ Coatomer subunit beta-2 OS=Oryza sativa subsp. japonica GN=Os01g0281400 PE=3 SV=1	P	P	P	P	P	P	FALSE	9.31245	9.45448	9.31221	11.112	10.7287	10.6671	10.9841	10.8974	10.8974	10.8178	10.8509	10.8065	10.7923	10.8439	10.8596	10.7311	10.7363	10.8705	1.45	0.09	-0.1	0.01	-0.05	0	1	1	1	1
Os.36802.1.S1_at	LOC_Os01g17470	LOC_Os01g17470.1	plastocyanin-like domain containing protein, putative, expressed	tr|Q9FTP2|Q9FTP2_ORYSJ OSJNBa0036E02.28 protein OS=Oryza sativa subsp. japonica GN=OSJNBa0036E02.28 PE=2 SV=1	A	P	P	P	P	P	FALSE	4.37487	4.65771	4.52708	6.80636	6.46057	6.63731	6.22902	6.17284	6.03596	6.03596	6.0069	5.96219	6.03596	6.28418	5.93041	6.5962	6.69283	6.4233	2.05	-0.49	-0.16	0.09	0.48	0	0.08	1	1	0.93
Os.7126.1.S1_at	LOC_Os01g18050	LOC_Os01g18050.1	tubulin/FtsZ domain containing protein, putative, expressed	tr|Q0JNK3|Q0JNK3_ORYSJ Os01g0282800 protein OS=Oryza sativa subsp. japonica GN=Os01g0282800 PE=2 SV=1	P	P	P	P	P	P	FALSE	6.07951	7.36956	7.13639	8.99335	8.72445	8.52744	10.5647	10.3946	10.2055	11.4384	11.319	10.8707	11.7195	11.542	11.6381	11.8333	11.9629	11.8102	2.07	1.64	0.82	0.43	0.23	0	0	0	1	1
Os.24155.1.S1_at	LOC_Os01g18060	LOC_Os01g18060.1	sugar transporter superfamily, putative, expressed	tr|Q9ARZ1|Q9ARZ1_ORYSJ OSJNBa0004B13.7 protein OS=Oryza sativa subsp. japonica GN=OSJNBa0004B13.7 PE=4 SV=1	P	P	P	P	P	P	FALSE	3.70081	2.99809	2.50542	4.68182	4.6103	4.73004	5.00834	4.78784	4.96663	4.91087	4.78784	5.18004	4.78197	4.82609	4.89279	4.60732	5.17233	4.97431	1.76	0.21	0.05	-0.14	0.09	0	1	1	1	1
Os.6716.1.S1_at	LOC_Os01g18070	LOC_Os01g18070.1	bacterial transferase hexapeptide domain containing protein, expressed	tr|Q5N7E8|Q5N7E8_ORYSJ Os01g0283100 protein OS=Oryza sativa subsp. japonica GN=P0581F09.18 PE=2 SV=1	P	P	P	P	P	P	FALSE	9.24022	9.54496	9.57558	9.10695	9.0274	9.03046	9.196	9.13406	9.23617	9.51254	9.5363	9.32851	9.76555	9.65327	9.55436	9.81879	9.81195	9.81786	-0.47	0.11	0.29	0.2	0.15	1	1	1	1	1
Os.6716.2.S1_at	LOC_Os01g18070	LOC_Os01g18070.1	bacterial transferase hexapeptide domain containing protein, expressed	tr|Q5N7E8|Q5N7E8_ORYSJ Os01g0283100 protein OS=Oryza sativa subsp. japonica GN=P0581F09.18 PE=2 SV=1	P	P	P	P	P	P	FALSE	8.54882	8.82911	8.51831	8.33467	8.54109	8.44045	8.60758	8.50628	8.69033	8.80128	8.98234	8.80933	9.15783	8.95223	8.91864	9.24442	9.0386	9.39025	-0.22	0.16	0.26	0.14	0.23	1	1	1	1	1
Os.6716.2.S1_x_at	LOC_Os01g18070	LOC_Os01g18070.1	bacterial transferase hexapeptide domain containing protein, expressed	tr|Q5N7E8|Q5N7E8_ORYSJ Os01g0283100 protein OS=Oryza sativa subsp. japonica GN=P0581F09.18 PE=2 SV=1	P	P	P	P	P	P	FALSE	9.88461	10.2392	10.1901	9.54394	9.84733	9.89221	9.85545	9.83024	9.94478	10.2505	10.1901	10.2038	10.3715	10.2972	10.4158	10.6402	10.4223	10.5918	-0.4	0.11	0.34	0.15	0.19	1	1	1	1	1
Os.6672.1.S1_at	LOC_Os01g18080	LOC_Os01g18080.1	retrotransposon protein, putative, unclassified, expressed	tr|Q9ARY7|Q9ARY7_ORYSJ GABA-A receptor epsilon-like subunit OS=Oryza sativa subsp. japonica GN=OSJNBa0004B13.11 PE=2 SV=1	P	P	P	P	A	P	FALSE	7.51758	8.13564	8.44199	5.95049	6.33683	6.80823	4.51415	4.12855	4.29039	3.48536	3.46881	4.16057	4.37154	3.39818	3.35719	3.93282	3.87502	3.90422	-1.66	-1.88	-0.57	0.09	0.06	0	0	0.02	1	1
Os.1715.1.S1_at	LOC_Os01g18100	LOC_Os01g18100.1	OsRhmbd3 - Putative Rhomboid homologue, expressed	tr|Q9AQU7|Q9AQU7_ORYSJ OSJNBa0004B13.13 protein OS=Oryza sativa subsp. japonica GN=P0498A12.2-1 PE=4 SV=1	P	P	P	P	P	P	FALSE	4.3616	4.31428	5.02071	4.50681	4.2243	4.30852	4.30579	4.45343	4.48121	3.95838	4.07061	4.2243	4.03405	4.2243	4.2039	3.60826	4.1835	4.08172	-0.24	0.1	-0.38	0.08	-0.22	1	1	1	1	1
OsAffx.10053.1.S1_at	LOC_Os01g18160	LOC_Os01g18160.1	expressed protein	tr|Q5N7E1|Q5N7E1_ORYSJ Putative uncharacterized protein P0498A12.10 OS=Oryza sativa subsp. japonica GN=P0581F09.31 PE=4 SV=1	P	P	P	P	P	A	TRUE	4.93767	5.31353	5.27533	4.17815	4.22792	3.95507	3.23239	4.08716	3.97377	3.7063	3.80762	3.81634	3.75217	3.49756	3.64597	3.64727	3.28537	3.23091	-1.02	NA	NA	-0.14	-0.15	0	NA	NA	1	1
OsAffx.10053.1.S1_x_at	LOC_Os01g18160	LOC_Os01g18160.1	expressed protein	tr|Q5N7E1|Q5N7E1_ORYSJ Putative uncharacterized protein P0498A12.10 OS=Oryza sativa subsp. japonica GN=P0581F09.31 PE=4 SV=1	P	A	A	A	A	A	TRUE	5.05209	5.13456	4.50633	4.10138	3.7148	3.78876	3.89631	3.69391	3.71656	3.15012	3.66131	3.66258	3.6272	3.69391	3.56376	3.63441	3.66131	3.26192	-0.71	-0.22	-0.17	-0.02	0.01	0.03	1	1	1	1
Os.7753.1.S1_at	LOC_Os01g18170	LOC_Os01g18170.1	Cupin domain containing protein, expressed	sp|Q7F731|GL11_ORYSJ Germin-like protein 1-1 OS=Oryza sativa subsp. japonica GN=GER4 PE=2 SV=1	P	P	P	P	P	P	FALSE	9.09318	9.22272	9.47947	9.75347	9.22614	9.24851	11.0424	10.7881	10.6892	12.0394	11.881	11.1127	12.4004	12.0195	12.0732	12.702	12.4708	12.6312	0.25	1.42	0.85	0.49	0.43	1	0	0	1	1
Os.46041.1.S1_at	LOC_Os01g18210	LOC_Os01g18210.1	peptidyl-prolyl cis-trans isomerase, putative, expressed	tr|Q9AQU0|Q9AQU0_ORYSJ Peptidyl-prolyl cis-trans isomerase OS=Oryza sativa subsp. japonica GN=P0498A12.16 PE=3 SV=1	P	P	P	P	P	P	FALSE	7.00619	7.26094	7.19945	6.21226	6.51153	6.55704	6.83729	6.88364	6.76668	7.55843	7.58484	7.44423	7.88046	7.92445	8.01297	8.14724	8.3134	7.90737	-0.64	0.4	0.7	0.4	0.18	0.4	1	0	1	1
Os.1726.1.S1_at	LOC_Os01g18240	LOC_Os01g18240.1	MYB family transcription factor, putative, expressed	tr|Q9AQV2|Q9AQV2_ORYSJ Os01g0285300 protein OS=Oryza sativa subsp. japonica GN=P0498A12.22 PE=2 SV=1	A	A	A	A	A	P	TRUE	2.49777	2.33539	2.38139	2.49777	2.38279	2.51921	2.37151	2.33539	2.49777	2.60677	2.82324	2.49777	2.87929	3.33989	3.25879	5.23264	3.52866	4.11852	-0.03	-0.09	0.24	0.47	NA	1	1	1	1	NA
Os.29809.1.S1_at	LOC_Os01g18280	LOC_Os01g18280.1	SNF7 domain containing protein, putative, expressed	tr|Q5NAE1|Q5NAE1_ORYSJ Os01g0286000 protein OS=Oryza sativa subsp. japonica GN=P0498A12.32 PE=4 SV=1	P	P	P	P	P	P	FALSE	6.66486	6.61029	6.71521	6.1171	6.04753	6.36874	6.35017	6.27951	6.09809	6.83219	6.8166	6.74172	6.61984	6.76021	6.9018	6.35597	6.54163	6.58026	-0.58	0.03	0.58	-0.05	-0.26	1	1	0.01	1	1
Os.29809.2.S1_x_at	LOC_Os01g18280	LOC_Os01g18280.1	SNF7 domain containing protein, putative, expressed	tr|Q5NAE1|Q5NAE1_ORYSJ Os01g0286000 protein OS=Oryza sativa subsp. japonica GN=P0498A12.32 PE=4 SV=1	A	A	P	P	P	P	FALSE	4.26878	4.19846	4.24427	3.79123	3.82913	3.96208	4.20479	4.12583	4.13668	4.53818	4.58357	4.36542	4.21718	4.24427	4.42537	4.36573	4.32952	4.17472	-0.32	0.26	0.31	-0.19	-0.03	1	1	1	1	1
Os.5439.1.S1_a_at	LOC_Os01g18320	LOC_Os01g18320.1	protoporphyrinogen oxidase, chloroplast precursor, putative, expressed	sp|Q9AR38|PPOC_ORYSJ Protoporphyrinogen oxidase, chloroplastic OS=Oryza sativa subsp. japonica GN=PPOX1 PE=2 SV=1	P	P	P	P	P	P	FALSE	4.60339	4.13006	4.54865	4.35801	4.54398	4.55443	5.91091	6.14263	5.56484	6.83315	6.6528	6.48565	6.45467	6.82676	6.58352	6.98351	6.98107	6.7103	0.07	1.38	0.77	-0.03	0.27	1	0	0	1	1
Os.18169.1.S1_at	LOC_Os01g18360	LOC_Os01g18360.1	OsIAA4 - Auxin-responsive Aux/IAA gene family member, expressed	sp|A2ZRY8|IAA4_ORYSJ Auxin-responsive protein IAA4 OS=Oryza sativa subsp. japonica GN=IAA4 PE=2 SV=1	P	P	P	P	P	P	FALSE	6.27378	5.90465	6.39681	5.58794	5.57996	5.63195	4.24538	4.18476	4.44415	3.33105	3.62157	3.93929	3.34428	3.06118	3.37344	2.62195	2.50535	3.58042	-0.54	-1.36	-0.68	-0.26	-0.26	1	0	0	1	1
Os.18169.2.S1_at	LOC_Os01g18360	LOC_Os01g18360.1	OsIAA4 - Auxin-responsive Aux/IAA gene family member, expressed	sp|A2ZRY8|IAA4_ORYSJ Auxin-responsive protein IAA4 OS=Oryza sativa subsp. japonica GN=IAA4 PE=2 SV=1	P	P	A	A	A	A	FALSE	4.00282	4.46103	4.75793	3.70087	3.53738	4.15446	2.54664	2.54664	2.54664	2.34898	2.54664	2.77032	2.36173	2.54664	2.54664	2.33539	2.47124	2.39878	-0.63	-1.27	0.01	-0.06	-0.05	0.65	0	1	1	1
Os.18169.2.S1_x_at	LOC_Os01g18360	LOC_Os01g18360.1	OsIAA4 - Auxin-responsive Aux/IAA gene family member, expressed	sp|A2ZRY8|IAA4_ORYSJ Auxin-responsive protein IAA4 OS=Oryza sativa subsp. japonica GN=IAA4 PE=2 SV=1	P	P	P	A	A	A	FALSE	4.93138	5.18683	5.10023	3.5851	4.36879	4.37659	2.94854	2.75358	3.24312	2.40054	2.38338	2.39076	2.38338	2.39299	2.38338	2.38338	2.38338	2.38338	-0.91	-1.31	-0.5	-0.04	-0.01	0	0	0.43	1	1
Os.36593.1.S1_at	LOC_Os01g18400	LOC_Os01g18400.1	CHIT10 - Chitinase family protein precursor, expressed	sp|Q5NB11|CHI10_ORYSJ Chitinase 10 OS=Oryza sativa subsp. japonica GN=Cht10 PE=2 SV=1	A	A	A	P	P	P	TRUE	3.92728	3.74645	4.13918	4.0431	3.83405	3.97639	5.2935	5.068	5.02003	5.81774	6.0013	5.35673	6.57447	6.12641	6.19346	6.29187	5.82147	6.84456	0.27	1.29	0.6	0.54	0.04	1	0	0	0.39	1
Os.36593.2.S1_x_at	LOC_Os01g18400	LOC_Os01g18400.1	CHIT10 - Chitinase family protein precursor, expressed	sp|Q5NB11|CHI10_ORYSJ Chitinase 10 OS=Oryza sativa subsp. japonica GN=Cht10 PE=2 SV=1	A	A	A	A	P	A	TRUE	3.03192	3.03192	3.07975	3.0571	3.03192	3.0355	3.08264	3.03226	3.04242	3.09294	3.14966	3.10342	3.42226	3.37823	3.54266	3.08264	3.19848	4.05239	-0.07	0.07	0.14	0.41	NA	1	1	1	1	NA
OsAffx.11097.1.S1_at	LOC_Os01g18440	LOC_Os01g18440.1	OsMADS89 - MADS-box family gene with M-gamma type-box, expressed	tr|Q5NB09|Q5NB09_ORYSJ Putative MADS-box protein AGL35 OS=Oryza sativa subsp. japonica GN=P0511C01.23 PE=3 SV=1	A	A	A	A	P	A	TRUE	2.60834	2.63255	2.60834	2.60834	2.60834	2.60834	2.60834	2.60834	2.60834	2.58916	2.60834	3.14462	2.60834	2.60834	2.6088	2.60834	2.60834	2.65403	-0.01	-0.01	0.27	-0.27	0.02	1	1	1	1	1
Os.36549.1.S1_at	LOC_Os01g18450	LOC_Os01g18450.1	expressed protein	tr|Q5NB08|Q5NB08_ORYSJ Os01g0288200 protein OS=Oryza sativa subsp. japonica GN=P0511C01.24 PE=4 SV=1	A	A	P	P	P	P	FALSE	2.78884	2.44445	2.42526	2.94334	3.30198	2.98576	4.0108	3.80998	3.77209	4.47234	5.03765	4.61463	4.66815	5.18385	5.27997	5.60136	5.58501	5.83827	0.23	0.96	0.8	0.31	0.73	1	0	0	1	0
OsAffx.23292.1.S1_at	LOC_Os01g18584	LOC_Os01g18584.1	WRKY9, expressed	tr|Q9LGZ7|Q9LGZ7_ORYSJ WRKY transcription factor 6-like OS=Oryza sativa subsp. japonica GN=P0469E05.24 PE=4 SV=1	A	A	P	P	P	P	FALSE	3.1178	3.24805	3.1178	3.25538	3.23041	3.25538	3.24904	3.25538	3.19947	3.25538	3.25538	3.13873	3.25538	3.60532	3.24805	4.06099	4.19656	4.04869	0.22	0	-0.02	0.12	0.84	1	1	1	1	0
Os.3623.1.S1_at	LOC_Os01g18630	LOC_Os01g18630.1	aspartic proteinase oryzasin-1 precursor, putative, expressed	tr|Q9LGZ3|Q9LGZ3_ORYSJ Os01g0290000 protein OS=Oryza sativa subsp. japonica GN=P0469E05.27 PE=2 SV=1	P	P	P	P	P	P	FALSE	7.35531	7.32431	7.4353	6.46647	6.58278	6.53746	5.98936	6.1138	6.22746	5.73369	5.89823	6.16228	5.51235	5.65109	5.90708	5.15324	5.01541	5.36062	-0.86	-0.42	-0.17	-0.25	-0.44	0	1	1	1	1
Os.48522.1.A1_s_at	LOC_Os01g18630	LOC_Os01g18630.1	aspartic proteinase oryzasin-1 precursor, putative, expressed	tr|Q9LGZ3|Q9LGZ3_ORYSJ Os01g0290000 protein OS=Oryza sativa subsp. japonica GN=P0469E05.27 PE=2 SV=1	P	P	P	P	P	P	FALSE	10.2291	10.3404	10.2019	9.23152	8.93511	9.44949	8.68866	8.76132	8.7991	8.67649	8.7607	8.87625	8.34028	8.61437	8.75404	7.89812	8.17891	8.20557	-1.04	-0.43	0.02	-0.2	-0.45	0	1	1	1	1
Os.2675.2.A1_at	LOC_Os01g18640	LOC_Os01g18640.1	aminotransferase, putative, expressed	tr|Q9LGZ2|Q9LGZ2_ORYSJ Isopenicillin N epimerase-like OS=Oryza sativa subsp. japonica GN=P0469E05.28 PE=3 SV=1	P	P	P	P	P	P	FALSE	9.74793	9.9506	9.66928	9.62829	9.51088	9.51183	9.59192	9.55192	9.55437	9.46907	9.39394	9.58876	9.48	9.55161	9.5586	9.5319	9.55357	9.61936	-0.25	0.03	-0.09	0.04	0.04	1	1	1	1	1
Os.3625.1.S1_at	LOC_Os01g18660	LOC_Os01g18660.1	aminotransferase, putative, expressed	tr|Q5JNT6|Q5JNT6_ORYSJ Isopenicillin N epimerase-like OS=Oryza sativa subsp. japonica GN=P0706B05.1 PE=3 SV=1	A	A	A	A	P	P	TRUE	2.89154	2.89154	3.45394	2.66171	2.89154	2.58269	2.55362	2.43915	2.62763	2.89377	2.89154	2.73648	3.59489	3.09727	2.96191	3.93818	4.09832	3.56879	-0.29	-0.09	0.28	0.46	0.61	1	1	1	1	0
Os.20120.1.S1_at	LOC_Os01g18670	LOC_Os01g18670.1	MDR-like ABC transporter, putative, expressed	tr|Q9LGX1|Q9LGX1_ORYSJ MDR-like ABC transporter OS=Oryza sativa subsp. japonica GN=P0706B05.3 PE=3 SV=1	P	P	P	P	P	P	FALSE	7.12134	7.43505	7.41422	9.2416	8.68433	8.96945	9.48766	9.38611	9.25627	9.48005	9.13702	9.083	9.39958	9.08565	9.20963	9.51342	9.29543	9.31396	1.71	0.41	-0.15	-0.01	0.16	0	1	1	1	1
Os.3655.1.S1_at	LOC_Os01g18744	LOC_Os01g18744.1	transferase family protein, putative, expressed	tr|Q5JNT2|Q5JNT2_ORYSJ 3'-N-debenzoyltaxol N-benzoyltransferase-like OS=Oryza sativa subsp. japonica GN=P0706B05.17 PE=2 SV=1	A	A	P	P	P	P	FALSE	2.41343	2.33539	2.59043	2.33539	2.67511	2.48755	4.91821	4.09707	2.66038	8.76692	8.8	6.97857	10.2179	9.6868	9.6722	11.629	11.1756	11.3044	-0.38	NA	NA	NA	1.49	1	NA	NA	NA	0
Os.3663.1.S1_at	LOC_Os01g18800	LOC_Os01g18800.1	CAMK_KIN1/SNF1/Nim1_like.9 - CAMK includes calcium/calmodulin depedent protein kinases, expressed	sp|Q9LGV5|CIPK1_ORYSJ CBL-interacting protein kinase 1 OS=Oryza sativa subsp. japonica GN=CIPK1 PE=2 SV=1	A	P	P	P	P	P	FALSE	3.00925	3.1516	2.40099	6.38999	6.40022	6.63061	5.63256	5.70415	5.54268	7.34509	6.93062	6.15542	7.58248	7.48989	7.08971	8.4542	8.0953	8.09667	3.66	-0.86	1.2	0.54	0.86	0	0	0	0.28	0
Os.20756.1.S1_at	LOC_Os01g18850	LOC_Os01g18850.1	OsSPL1 - SBP-box gene family member, expressed	sp|Q9LGU7|SPL1_ORYSJ Squamosa promoter-binding-like protein 1 OS=Oryza sativa subsp. japonica GN=SPL1 PE=2 SV=1	P	P	P	P	P	P	FALSE	7.84695	7.89209	7.78796	7.84452	7.76276	7.81733	7.59302	7.47424	7.57232	7.37049	7.29686	7.31251	7.14947	7.17287	7.22923	6.96489	7.25531	7.15593	-0.04	-0.27	-0.23	-0.15	-0.05	1	1	1	1	1
Os.18542.1.S1_at	LOC_Os01g18880	LOC_Os01g18880.2	ubiquitin carboxyl-terminal hydrolase, family 1, putative, expressed	tr|Q0JNG8|Q0JNG8_ORYSJ Os01g0293200 protein OS=Oryza sativa subsp. japonica GN=Os01g0293200 PE=4 SV=1	P	P	P	P	P	P	FALSE	7.19305	7.41238	7.1227	6.35278	6.9817	6.85342	6.33254	6.38923	6.4138	6.29336	6.4133	5.74948	6.03145	5.93289	6.23196	5.87082	5.82519	5.89713	-0.46	-0.34	-0.22	-0.1	-0.19	1	1	1	1	1
Os.820.1.S1_at	LOC_Os01g19020	LOC_Os01g19020.1	peroxidase precursor, putative, expressed	tr|Q9FYP0|Q9FYP0_ORYSJ Class III peroxidase 11 OS=Oryza sativa subsp. japonica GN=P0702D12.15 PE=2 SV=1	A	A	P	P	P	P	FALSE	4.08997	4.0743	3.87071	4.19342	4.50402	3.87071	4.50402	4.31826	4.84163	6.87223	6.90644	5.53155	8.09285	7.66182	7.16274	9.15848	8.79844	8.84609	NA	NA	NA	NA	1.21	NA	NA	NA	NA	0
Os.820.1.S1_s_at	LOC_Os01g19020	LOC_Os01g19020.1	peroxidase precursor, putative, expressed	tr|Q9FYP0|Q9FYP0_ORYSJ Class III peroxidase 11 OS=Oryza sativa subsp. japonica GN=P0702D12.15 PE=2 SV=1	A	P	P	P	P	P	FALSE	2.33539	2.33539	2.33539	3.66222	2.33539	2.60392	6.9352	6.48985	5.27112	11.4314	11.2004	9.06936	12.0678	11.7829	11.6507	12.8476	12.7418	12.6201	NA	NA	NA	NA	0.91	NA	NA	NA	NA	0
Os.34741.1.S1_at	LOC_Os01g19130	LOC_Os01g19130.1	protein phosphatase 2C, putative, expressed	sp|Q9FYN7|P2C02_ORYSJ Probable protein phosphatase 2C 2 OS=Oryza sativa subsp. japonica GN=Os01g0295700 PE=2 SV=1	P	P	P	P	P	P	FALSE	9.88413	10.1509	9.80229	8.7286	9.06803	9.30726	7.87731	7.61335	7.98674	7.3071	6.85309	7.48148	7.23533	6.75495	6.43329	6.82126	5.56841	5.76569	-0.91	-1.22	-0.61	-0.4	NA	0	0	0	1	NA
Os.2068.1.S1_a_at	LOC_Os01g19150	LOC_Os01g19150.2	CGMC_GSK.3 - CGMC includes CDA, MAPK, GSK3, and CLKC kinases, expressed	tr|Q94IZ2|Q94IZ2_ORYSJ Os01g0296100 protein OS=Oryza sativa subsp. japonica GN=OSJNBa0025P13.2-1 PE=2 SV=1	P	P	P	P	P	P	FALSE	9.55774	9.11114	9.02987	9.26436	9.1723	9.21057	9.06108	9.06503	9.08832	9.19107	8.94393	9.13088	8.74881	9.04938	8.94479	8.54943	8.78508	8.73434	0	-0.14	0.01	-0.17	-0.23	1	1	1	1	1
Os.32895.1.S1_at	LOC_Os01g19160	LOC_Os01g19160.1	protein kinase domain containing protein, expressed	tr|Q5JNH7|Q5JNH7_ORYSJ Os01g0296000 protein OS=Oryza sativa subsp. japonica GN=OSJNBa0025P13.1 PE=4 SV=1	P	P	P	P	P	P	FALSE	8.30889	8.32151	8.28452	7.2007	7.3688	7.27825	7.03287	6.9651	6.91948	6.80788	7.02052	7.27723	6.40772	6.75827	6.82289	5.78165	5.82858	5.86935	-1.06	-0.3	0.06	-0.36	-0.82	0	1	1	1	0
OsAffx.23302.1.S1_at	LOC_Os01g19160	LOC_Os01g19160.1	protein kinase domain containing protein, expressed	tr|Q5JNH7|Q5JNH7_ORYSJ Os01g0296000 protein OS=Oryza sativa subsp. japonica GN=OSJNBa0025P13.1 PE=4 SV=1	P	P	P	P	P	P	FALSE	6.63153	6.4352	6.49729	5.56913	5.36412	5.35019	5.3404	5.24332	5.20088	4.55501	4.71993	4.69547	4.46866	4.54923	4.66597	3.1762	3.4654	3.7725	-1.08	-0.14	-0.58	-0.11	-0.92	0	1	0.01	1	0
OsAffx.23302.1.S1_x_at	LOC_Os01g19160	LOC_Os01g19160.1	protein kinase domain containing protein, expressed	tr|Q5JNH7|Q5JNH7_ORYSJ Os01g0296000 protein OS=Oryza sativa subsp. japonica GN=OSJNBa0025P13.1 PE=4 SV=1	P	P	P	P	P	A	FALSE	7.03714	7.04721	6.74946	6.02907	5.90793	5.92983	5.64528	5.49159	5.34573	5.07122	5.45652	5.42128	4.91393	4.98893	5.15983	4.14313	3.77967	4.21649	-1.01	-0.42	-0.21	-0.3	-0.96	0	1	1	1	0
Os.2075.1.S1_at	LOC_Os01g19220	LOC_Os01g19220.1	beta-D-xylosidase, putative, expressed	tr|Q94IY5|Q94IY5_ORYSJ Putative alpha-L-arabinofuranosidase/beta-D-xylosidase isoenzyme ARA-I OS=Oryza sativa subsp. japonica GN=OSJNBa0025P13.15 PE=4 SV=1	A	A	P	P	P	P	FALSE	2.62908	3.12008	2.33539	2.62908	2.53246	2.44473	7.28949	6.46747	5.62451	9.67416	9.92377	8.61512	9.99584	9.78099	9.84926	10.2522	10.1196	10.2824	-0.31	NA	NA	NA	0.34	1	NA	NA	NA	1
Os.2081.1.S1_at	LOC_Os01g19260	LOC_Os01g19260.1	ATPase, putative, expressed	tr|Q94IX9|Q94IX9_ORYSJ AAA-type ATPase-like OS=Oryza sativa subsp. japonica GN=OSJNBa0025P13.20 PE=2 SV=1	A	A	P	P	P	P	FALSE	2.45391	3.43313	2.78589	2.50315	2.45391	2.42339	3.80471	3.66961	3.4103	3.95358	4.31724	3.77086	4.54076	3.87268	4.32246	4.13896	4.29683	4.46993	-0.41	0.96	0.3	0.24	0.07	1	0	1	1	1
Os.31893.1.S1_at	LOC_Os01g19290	LOC_Os01g19290.1	integral membrane protein DUF6 containing protein, expressed	tr|Q5JNG4|Q5JNG4_ORYSJ Os01g0297700 protein OS=Oryza sativa subsp. japonica GN=OSJNBa0025P13.26 PE=2 SV=1	A	P	P	P	P	P	FALSE	2.58564	2.84349	2.80254	3.56807	3.78895	3.43289	5.30369	4.75294	4.792	4.49953	4.76177	4.94634	5.28187	4.6391	4.55285	5.44881	5.46194	5.60551	0.77	1.36	-0.17	0.08	0.71	0	0	1	1	0
OsAffx.11113.1.S1_at	LOC_Os01g19380	LOC_Os01g19380.1	pentatricopeptide, putative, expressed	tr|Q5JNP8|Q5JNP8_ORYSJ Putative PPR986-12 OS=Oryza sativa subsp. japonica GN=P0487H02.21 PE=4 SV=1	A	P	P	P	P	A	FALSE	3.39096	3.11917	3.39627	3.11917	3.11917	3.11917	3.26713	3.11917	3.11917	2.90638	3.11917	3.45978	3.12014	3.35639	3.10136	3.01463	3.10283	2.92383	-0.12	0.08	-0.01	0	-0.18	1	1	1	1	1
Os.31119.1.S1_at	LOC_Os01g19400	LOC_Os01g19400.1	expressed protein	tr|Q5JL41|Q5JL41_ORYSJ Os01g0299400 protein OS=Oryza sativa subsp. japonica GN=P0682B08.1 PE=4 SV=1	P	P	P	P	P	P	FALSE	8.94636	9.29628	9.14451	8.47127	8.74788	8.67392	9.23784	9.3313	9.23322	9.93683	10.0186	9.7828	9.92017	9.99824	10.0303	9.85325	9.84006	9.97882	-0.52	0.64	0.65	0.07	-0.1	1	0	0	1	1
Os.12557.1.S1_at	LOC_Os01g19410	LOC_Os01g19410.3	expressed protein	tr|Q5JL40|Q5JL40_ORYSJ Os01g0299500 protein OS=Oryza sativa subsp. japonica GN=P0682B08.2 PE=4 SV=1	P	P	P	P	P	P	FALSE	8.28544	7.17221	7.14865	7.41992	7.2168	7.12352	7.08506	7.22989	7.16717	7.5747	7.18899	6.973	6.98941	7.05097	6.9728	6.98565	7.08335	6.87637	-0.3	-0.1	0.1	-0.25	-0.01	1	1	1	1	1
Os.36371.1.S1_at	LOC_Os01g19430	LOC_Os01g19430.1	3-5 exonuclease domain-containing protein, putative, expressed	tr|Q93VU9|Q93VU9_ORYSJ Os01g0300000 protein OS=Oryza sativa subsp. japonica GN=P0487H02.28 PE=2 SV=1	A	A	P	A	A	A	TRUE	2.37281	2.37281	2.37784	2.37784	2.37281	2.37457	2.77513	3.41599	3.26727	2.3774	2.61371	2.55972	2.37784	2.38671	2.37784	2.37457	2.3636	2.37784	-0.02	0.77	-0.66	-0.13	-0.01	1	0	0	1	1
Os.8730.1.S1_at	LOC_Os01g19450	LOC_Os01g19450.1	ATP-citrate synthase subunit 1, putative, expressed	sp|Q93VT8|ACLB1_ORYSJ ATP-citrate synthase beta chain protein 1 OS=Oryza sativa subsp. japonica GN=ACLB-1 PE=2 SV=1	P	P	P	P	P	P	FALSE	9.08837	9.32545	9.26384	10.4788	10.163	9.96726	11.5779	11.4564	11.2744	11.7926	11.5752	11.644	11.7079	11.7312	11.6155	11.5965	11.8354	11.5258	0.96	1.23	0.23	0.02	-0.04	0	0	1	1	1
Os.11690.1.S1_at	LOC_Os01g19470	LOC_Os01g19470.1	nodal modulator 1 precursor, putative, expressed	tr|Q5JL32|Q5JL32_ORYSJ Os01g0300600 protein OS=Oryza sativa subsp. japonica GN=P0682B08.14 PE=4 SV=1	P	P	P	P	P	P	FALSE	8.71922	8.59752	8.56053	8.88671	8.56138	8.52277	10.0693	10.0963	9.83032	10.1798	10.0179	9.94602	10.0943	9.97648	10.0528	10.0358	10.0337	9.89447	0.04	1.34	0.04	0	-0.06	1	0	1	1	1
Os.37795.1.S1_at	LOC_Os01g19480	LOC_Os01g19480.1	kelch motif family protein, putative, expressed	tr|Q94D04|Q94D04_ORYSJ Os01g0300900 protein OS=Oryza sativa subsp. japonica GN=P0682B08.20 PE=4 SV=1	P	P	P	P	P	P	FALSE	3.84566	4.62702	4.05117	4.82854	4.6871	4.44914	6.64389	7.00161	6.51474	7.28319	6.86624	7.09279	7.06177	7.0095	6.88683	6.28744	6.37148	6.81034	0.61	2.08	0.3	-0.1	-0.51	1	0	1	1	0.26
Os.6999.1.S1_at	LOC_Os01g19490	LOC_Os01g19490.1	pentatricopeptide, putative, expressed	tr|Q5JL31|Q5JL31_ORYSJ Os01g0301000 protein OS=Oryza sativa subsp. japonica GN=P0682B08.21 PE=2 SV=1	P	P	P	P	P	P	FALSE	8.43719	8.88063	9.00939	7.35898	7.50993	7.74371	6.91898	6.94023	6.98725	6.33747	6.77872	6.94514	6.64426	6.49219	6.76707	5.93654	6.44955	6.77305	-1.23	-0.6	-0.25	-0.06	-0.24	0	0	1	1	1
Os.54538.1.S1_at	LOC_Os01g19500	LOC_Os01g19500.1	expressed protein	tr|Q0DRU7|Q0DRU7_ORYSJ Os03g0353400 protein (Fragment) OS=Oryza sativa subsp. japonica GN=Os03g0353400 PE=4 SV=1	P	A	A	A	A	A	FALSE	2.96209	3.74602	2.95496	2.39011	2.66384	2.41056	2.38371	2.38371	2.38371	2.38371	2.38371	2.38371	2.38371	2.38371	2.38371	2.38371	2.38371	2.38371	-0.63	-0.12	0.02	-0.02	0	0.56	1	1	1	1
Os.23685.1.S1_at	LOC_Os01g19529	LOC_Os01g19529.1	pentatricopeptide, putative, expressed	tr|Q5JL28|Q5JL28_ORYSJ Os01g0301500 protein OS=Oryza sativa subsp. japonica GN=P0682B08.26 PE=4 SV=1	P	A	A	A	A	A	TRUE	2.54321	2.39612	2.39849	2.33539	2.33539	2.33539	2.33539	2.33539	2.33539	2.33539	2.33539	2.33539	2.33539	2.33539	2.33539	2.33539	2.3446	2.33539	-0.62	-0.01	-0.02	-0.03	0.01	0.78	1	1	1	1
Os.33440.1.S1_at	LOC_Os01g19548	LOC_Os01g19548.1	pentatricopeptide, putative, expressed	tr|Q94CZ7|Q94CZ7_ORYSJ Os01g0301700 protein OS=Oryza sativa subsp. japonica GN=P0682B08.30 PE=2 SV=1	P	P	P	P	P	P	FALSE	4.24287	3.6342	3.90913	4.5415	3.33492	3.75678	4.80907	4.59723	4.70462	4.49818	5.03152	4.84684	4.98462	4.52147	4.79942	4.48935	4.80834	4.52241	NA	NA	0.09	-0.02	-0.19	NA	NA	1	1	1
Os.6182.1.S1_at	LOC_Os01g19630	LOC_Os01g19630.3	expressed protein	tr|Q5VRI5|Q5VRI5_ORYSJ Os06g0102100 protein OS=Oryza sativa subsp. japonica GN=OSJNBa0075G19.13 PE=2 SV=1	A	P	P	P	P	P	FALSE	5.0381	4.45537	4.24678	4.3835	4.4129	4.43273	4.74817	4.6163	4.4129	5.04416	4.56602	4.12049	4.2344	4.30979	4.60252	4.23806	4.36577	4.36614	-0.32	0.17	-0.01	-0.17	-0.14	1	1	1	1	1
Os.4163.1.S1_at	LOC_Os01g19694	LOC_Os01g19694.1	Homeobox domain containing protein, expressed	sp|Q9FP29|KNOS1_ORYSJ Homeobox protein knotted-1-like 1 OS=Oryza sativa subsp. japonica GN=OSH6 PE=2 SV=1	P	P	P	P	P	P	FALSE	6.94764	6.50104	6.75811	8.56121	8.2123	7.93697	8.90007	8.80103	8.52953	8.68909	8.82929	8.58523	8.75508	8.40084	8.73613	8.64785	8.51931	8.60883	1.71	0.49	-0.02	-0.09	-0.04	0	0.08	1	1	1
OsAffx.11118.1.S1_s_at	LOC_Os01g19694	LOC_Os01g19694.1	Homeobox domain containing protein, expressed	sp|Q9FP29|KNOS1_ORYSJ Homeobox protein knotted-1-like 1 OS=Oryza sativa subsp. japonica GN=OSH6 PE=2 SV=1	P	P	P	P	P	P	FALSE	5.99652	5.99652	5.29524	6.77323	6.06718	6.01544	6.43352	6.18837	6.40033	5.67022	5.99746	6.01729	6.18469	5.71092	6.01544	5.50932	5.96369	6.01544	0.76	0.12	-0.41	0.02	-0.1	0.01	1	1	1	1
[truncated: 21,352 more rows]

## Sheet: T_S1B_Endosperm_0-24HAI
Table_S1B. Endosperm germination transcriptome data. According to the MAS5 algorithm, we detected 24,695 Affymetrix probes called "present" in at least one imbibition time and in at least two replicates (out of three) during embryo germination. Affymetrix control probes and locus non-specific probesets were removed from the analysis yielding a final number of 22,052 "present " probes correspondin…					MAS5 Present/Absent calls							GCRMA probe normalized intensity across embryo germination																		Differential analysis with log2 ratios (EYvsEX, Y > X) and associated Bonferroni-corrected p-value
[truncated: 20,053 more rows]

[truncated: 1 more sheets: 2463-embryo]
