# Supplementary material for: Multi-Omics Approaches Unravel Specific Features of Embryo and Endosperm in Rice Seed Germination
Source: Front Plant Sci. 2022 Jun 9;13:867263. doi: 10.3389/fpls.2022.867263 (PMC9225960; doi:10.3389/fpls.2022.867263)
Supplement: Supplementary Table S2 — Differentially accumulated transcripts in the embryo and endosperm during rice seed germination. [file Table_2.XLS]

## Sheet: T_S2A_Embryo_7665-up
Table_S2A. 7665 up-accumulated transcripts in embryo druing rice germination. The results of the differential analysis with log2 ratios (EYvsEX, Y > X) and associated Bonferroni-corrected p-value are indicated.				Differential analysis with log2 ratios (EYvsEX, Y > X) and associated Bonferroni-corrected p-value
MSU_id	Gene_model	MSU7_annotation	Gene ontology	E4vsE0	E8vsE4	E12vsE8	E16vsE12	E24vsE16	E4vsE0_Bonferroni	E8vsE4_Bonferroni	E12vsE8_Bonferroni	E16vsE12_Bonferroni	E24vsE16_Bonferroni
LOC_Os01g01130	LOC_Os01g01130.1	snurportin-1, putative, expressed	#N/A	0.76	0.15	-0.32	0.16	-0.32	0.01	1	1	1	1
LOC_Os01g01150	LOC_Os01g01150.2	RNA recognition motif, putative, expressed	#N/A	0.89	0.27	-0.4	-0.03	0.03	0	1	1	1	1
LOC_Os01g01190	LOC_Os01g01190.1	phosphoesterase family protein, putative, expressed	#N/A	1.83	0.83	0.12	-0.27	-0.71	0	0	1	1	0
LOC_Os01g01295	LOC_Os01g01295.1	expressed protein	#N/A	0.75	-0.78	-0.36	0.16	0.43	0.01	0	1	1	1
LOC_Os01g01312	LOC_Os01g01312.1	retrotransposon protein, putative, Ty1-copia subclass, expressed	#N/A	1.2	-0.02	-0.89	-0.18	-0.28	0	1	0	1	1
LOC_Os01g01520	LOC_Os01g01520.1	transferase family protein, putative, expressed	#N/A	1.84	1.76	0.81	0.29	0.39	0	0	0	1	1
LOC_Os01g01640	LOC_Os01g01640.1	Rer1 protein, putative, expressed	localization/establishment of localization/transport/cellular process	1.06	0.86	-0.06	0.09	0.21	0	0	1	1	1
LOC_Os01g01740	LOC_Os01g01740.1	protein kinase domain containing protein, expressed	cellular process	1.94	0	0.8	0.24	-0.07	0	1	0	1	1
LOC_Os01g01780	LOC_Os01g01780.1	exostosin family protein, putative, expressed	#N/A	1	0.14	-0.01	-0.16	-0.02	0	1	1	1	1
LOC_Os01g01870	LOC_Os01g01870.1	helix-loop-helix DNA-binding domain containing protein, expressed	cellular process	0.83	2	-0.13	NA	NA	0	0	1	NA	NA
LOC_Os01g02040	LOC_Os01g02040.1	retrotransposon protein, putative, unclassified, expressed	#N/A	1.4	-0.31	0.24	0.07	0.02	0	1	1	1	1
LOC_Os01g02060	LOC_Os01g02060.1	TOO MANY MOUTHS precursor, putative, expressed	biological regulation/cellular process	5.58	-0.11	-0.96	-0.17	-0.19	0	1	0	1	1
LOC_Os01g02100	LOC_Os01g02100.2	transposon protein, putative, unclassified, expressed	#N/A	1.3	0.91	-0.31	-0.11	-0.25	0	0	1	1	1
LOC_Os01g02110	LOC_Os01g02110.1	helix-loop-helix DNA-binding domain containing protein, expressed	developmental process/anatomical structure development/anatomical structure morphogenesis/cellular process	1.45	1.04	0.96	0.28	-1.38	0	0	0	1	0
LOC_Os01g02170	LOC_Os01g02170.1	expressed protein	#N/A	1.19	0.97	-0.36	-0.03	-0.26	0	0	1	1	1
LOC_Os01g02290	LOC_Os01g02290.1	Ser/Thr receptor-like kinase, putative, expressed	cellular process	1.36	0.42	-0.96	0.14	-0.65	0	1	0	1	0
LOC_Os01g02300	LOC_Os01g02300.1	receptor kinase ORK10, putative, expressed	cellular process	0.74	0.27	-0.6	0.14	-0.21	0.01	1	0	1	1
LOC_Os01g02334	LOC_Os01g02334.1	expressed protein	#N/A	3.37	-1.04	-0.95	-0.29	-0.94	0	0	0	1	0
LOC_Os01g02360	LOC_Os01g02360.1	resistance-related receptor-like kinase, putative, expressed	cellular process	1.14	0.75	-0.25	0.18	-0.08	0	0	1	1	1
LOC_Os01g02390	LOC_Os01g02390.1	protein kinase domain containing protein, expressed	cellular process	1.07	0.28	-0.3	-0.15	-0.09	0	1	1	1	1
LOC_Os01g02920	LOC_Os01g02920.1	glycosyltransferase protein, putative, expressed	#N/A	2.23	-0.04	-0.15	0.22	0.41	0	1	1	1	1
LOC_Os01g02940	LOC_Os01g02940.2	glycosyltransferase protein, putative, expressed	#N/A	2.12	1.56	0.45	0.13	0.02	0	0	1	1	1
LOC_Os01g02960	LOC_Os01g02960.1	expressed protein	#N/A	1.05	-0.12	-0.08	0.2	-0.02	0	1	1	1	1
LOC_Os01g03080	LOC_Os01g03080.1	expressed protein	cellular process	3.14	-1.13	-0.14	-0.02	-0.2	0	0	1	1	1
LOC_Os01g03130	LOC_Os01g03130.1	expressed protein	#N/A	2.16	NA	NA	NA	NA	0	NA	NA	NA	NA
LOC_Os01g03160	LOC_Os01g03160.1	xylosyltransferase, putative, expressed	#N/A	1.22	-0.36	-0.48	-0.02	0.29	0	1	0.95	1	1
LOC_Os01g03490	LOC_Os01g03490.1	heavy-metal-associated domain-containing protein, putative, expressed	localization/establishment of localization/transport	0.81	1.12	-0.1	0.05	0.32	0	0	1	1	1
LOC_Os01g03760	LOC_Os01g03760.1	expressed protein	#N/A	0.99	0.53	-0.1	-0.03	-0.1	0	0.01	1	1	1
LOC_Os01g03840	LOC_Os01g03840.1	ZOS1-02 - C2H2 zinc finger protein, expressed	developmental process/anatomical structure development/anatomical structure morphogenesis/cellular process	1.67	-0.35	0.38	-0.35	-0.52	0	1	1	1	0.16
LOC_Os01g03980	LOC_Os01g03980.1	expressed protein	#N/A	3.58	-0.53	-0.82	-0.52	NA	0	0.01	0	0.85	NA
LOC_Os01g04050	LOC_Os01g04050.1	BBTI12 - Bowman-Birk type bran trypsin inhibitor precursor, expressed	#N/A	0.9	2.15	0.02	-0.12	-0.4	0	0	1	1	1
LOC_Os01g04100	LOC_Os01g04100.1	expressed protein	#N/A	1.49	-0.73	-0.69	-0.32	-0.14	0	0	0	1	1
LOC_Os01g04350	LOC_Os01g04350.1	hsp20/alpha crystallin family protein, putative, expressed	#N/A	2.57	0.2	NA	NA	-2.51	0	1	NA	NA	0
LOC_Os01g04390	LOC_Os01g04390.1	expressed protein	#N/A	0.97	0.99	0.47	-0.06	0.05	0	0	1	1	1
LOC_Os01g04409	LOC_Os01g04409.1	OsWAK1 - OsWAK receptor-like cytoplasmic kinase OsWAK-RLCK, expressed	cellular process	1.96	-0.38	-0.33	0.07	-0.02	0	1	1	1	1
LOC_Os01g04620	LOC_Os01g04620.1	transposon protein, putative, unclassified, expressed	#N/A	1.95	-2.45	-0.49	0.09	-0.1	0	0	0.62	1	1
LOC_Os01g04710	LOC_Os01g04710.1	aspartic proteinase, putative, expressed	#N/A	2.18	1.87	0.69	0.16	-0.02	0	0	0	1	1
LOC_Os01g04720	LOC_Os01g04720.1	leucine-rich repeat protein-related, putative, expressed	#N/A	1.95	2.23	0.19	-0.07	-0.38	0	0	1	1	1
LOC_Os01g04930	LOC_Os01g04930.1	MYB family transcription factor, putative, expressed	cellular process	1.79	-0.69	-0.41	-0.12	-0.42	0	0	1	1	1
LOC_Os01g04950	LOC_Os01g04950.1	peptide transporter PTR2, putative, expressed	localization/establishment of localization/transport	2.17	0.64	-0.95	-0.54	-0.64	0	0	0	0.27	0
LOC_Os01g05064	LOC_Os01g05064.1	expressed protein	#N/A	1.46	-1.17	0.41	0.75	2.82	0	0	1	0	0
LOC_Os01g05289	LOC_Os01g05289.1	expressed protein	#N/A	0.73	0.07	0.15	0.04	-0.11	0.01	1	1	1	1
LOC_Os01g05490	LOC_Os01g05490.1	triosephosphate isomerase, cytosolic, putative, expressed	cellular process	1.46	0.54	0.1	0.03	-0.14	0	0.01	1	1	1
LOC_Os01g05670	LOC_Os01g05670.1	3-oxo-5-alpha-steroid 4-dehydrogenase, putative, expressed	cellular process	1.03	0.55	-0.03	0.04	0	0	0	1	1	1
LOC_Os01g05900	LOC_Os01g05900.1	Core histone H2A/H2B/H3/H4 domain containing protein, putative, expressed	cellular process	1.12	0.25	0.83	0.29	0.08	0	1	0	1	1
LOC_Os01g06050	LOC_Os01g06050.1	expressed protein	#N/A	1.35	-0.04	0.02	-0.01	0.04	0	1	1	1	1
LOC_Os01g06460	LOC_Os01g06460.1	uncharacterized Cys-rich domain containing protein, putative, expressed	#N/A	2.22	-0.92	-0.37	0.07	0.19	0	0	1	1	1
LOC_Os01g06490	LOC_Os01g06490.1	OsSCP1 - Putative Serine Carboxypeptidase homologue, expressed	#N/A	0.84	2.12	0.91	0.5	0.66	0	0	0	1	0
LOC_Os01g06510	LOC_Os01g06510.1	arginyl-tRNA synthetase, putative, expressed	developmental process/cellular process	0.9	-0.83	0.03	-0.19	-0.01	0	0	1	1	1
LOC_Os01g06560	LOC_Os01g06560.1	transcription factor HBP-1b, putative, expressed	#N/A	5.46	0.05	-1.44	NA	NA	0	1	0	NA	NA
LOC_Os01g06590	LOC_Os01g06590.2	zinc finger, C3HC4 type domain containing protein, expressed	#N/A	1.34	-0.85	-1.13	-0.23	-0.24	0	0	0	1	1
LOC_Os01g06640	LOC_Os01g06640.1	basic helix-loop-helix, putative, expressed	cellular process	0.84	0.52	-0.74	-0.09	-0.14	0	0.02	0	1	1
LOC_Os01g06740	LOC_Os01g06740.1	ribosome inactivating protein, putative, expressed	#N/A	2.57	-0.68	-1.6	-0.46	-0.93	0	0	0	1	0
LOC_Os01g07200	LOC_Os01g07200.1	staphylococcal nuclease homologue, putative, expressed	cellular process	1.18	0.7	0.23	0.21	0.41	0	0	1	1	1
LOC_Os01g07350	LOC_Os01g07350.1	transposon protein, putative, unclassified, expressed	#N/A	1.09	-0.36	-0.43	-0.32	-0.13	0	1	1	1	1
LOC_Os01g07360	LOC_Os01g07360.2	KIP1, putative, expressed	#N/A	1.21	0.57	-0.22	-0.13	-0.39	0	0	1	1	1
LOC_Os01g07560	LOC_Os01g07560.1	receptor-like protein kinase 2 precursor, putative, expressed	biological regulation/cellular process	1.6	2.09	0.57	0.16	0.22	0	0	0.02	1	1
LOC_Os01g07570	LOC_Os01g07570.1	carboxyl-terminal proteinase, putative, expressed	#N/A	2.25	1.61	0.31	-0.03	-0.01	0	0	1	1	1
LOC_Os01g07880	LOC_Os01g07880.1	transcription factor HY5, putative, expressed	developmental process/biological regulation/cellular process	1.9	0.3	-0.68	-0.4	-0.6	0	1	0	1	0
LOC_Os01g07920	LOC_Os01g07920.1	prolyl 4-hydroxylase, putative, expressed	cellular process	1.56	1.14	0.19	-0.13	-0.04	0	0	1	1	1
LOC_Os01g08090	LOC_Os01g08090.1	flavonol-3-O-glycoside-7-O-glucosyltransferase 1, putative, expressed	cellular process	3.07	-2.57	-0.58	0.09	0.63	0	0	0.01	1	0
LOC_Os01g08110	LOC_Os01g08110.1	flavonol-3-O-glycoside-7-O-glucosyltransferase 1, putative, expressed	cellular process	0.83	0.41	0.01	0.07	-0.3	0	1	1	1	1
LOC_Os01g08310	LOC_Os01g08310.1	serine/threonine protein phosphatase 2A 59 kDa regulatory subunit Bgamma isoform, putative, expressed	developmental process /anatomical structure development/biological regulation/anatomical structure morphogenesis/cellular process	1.46	-0.19	0.56	0.05	0.15	0	1	0.03	1	1
LOC_Os01g08400	LOC_Os01g08400.1	syntaxin, putative, expressed	localization/establishment of localization/transport/cellular process	1.82	-0.42	-0.25	0.01	0	0	1	1	1	1
LOC_Os01g08430	LOC_Os01g08430.1	expressed protein	#N/A	1.02	-0.34	-0.72	-0.17	-0.31	0	1	0	1	1
LOC_Os01g08520	LOC_Os01g08520.1	DUF581 domain containing protein, expressed	#N/A	0.8	0.35	0.04	0.01	-0.04	0	1	1	1	1
LOC_Os01g08660	LOC_Os01g08660.1	aquaporin protein, putative, expressed	localization/establishment of localization/transport/cellular process	1.23	0.97	0.14	0	0.13	0	0	1	1	1
LOC_Os01g09010	LOC_Os01g09010.1	transferase family protein, putative, expressed	#N/A	2.56	-0.14	-0.28	0.04	0.19	0	1	1	1	1
LOC_Os01g09030	LOC_Os01g09030.1	2-aminoethanethiol dioxygenase, putative, expressed	#N/A	2.63	1.81	0.98	0.01	0.27	0	0	0	1	1
LOC_Os01g09280	LOC_Os01g09280.1	myb-related transcription activator, putative, expressed	cellular process	0.89	-0.26	-0.87	-0.46	-0.58	0	1	0	1	0.01
LOC_Os01g09670	LOC_Os01g09670.1	pollen-specific protein SF21, putative, expressed	developmental process/cellular process	2.25	NA	NA	0.15	0.18	0	NA	NA	1	1
LOC_Os01g09830	LOC_Os01g09830.1	OsGrx_A2 - glutaredoxin subgroup III, expressed	biological regulation/regulation of biological quality/cellular process	1.57	-0.08	0.48	-0.01	-0.4	0	1	0.89	1	1
LOC_Os01g09850	LOC_Os01g09850.1	ZOS1-04 - C2H2 zinc finger protein, expressed	cellular process	3.3	0.53	0.74	0.38	0.19	0	0.01	0	1	1
LOC_Os01g10010	LOC_Os01g10010.2	prenylated rab acceptor, putative, expressed	localization/establishment of localization/transport/cellular process	0.99	-0.02	-0.39	0.09	0.07	0	1	1	1	1
LOC_Os01g10020	LOC_Os01g10020.1	ectonucleotide pyrophosphatase/phosphodiesterase family member 1, putative, expressed	cellular process	2.53	1.69	0.3	0.05	-0.27	0	0	1	1	1
LOC_Os01g10180	LOC_Os01g10180.1	avr9/Cf-9 rapidly elicited protein 146, putative, expressed	#N/A	1.81	0.16	0.07	0.37	0.59	0	1	1	1	0.01
LOC_Os01g10250	LOC_Os01g10250.1	hydrolase, alpha/beta fold family domain containing protein, expressed	#N/A	1.44	-1.08	-0.24	0.16	0.56	0	0	1	1	0.03
LOC_Os01g10450	LOC_Os01g10450.2	protein kinase domain containing protein, expressed	cellular process	2.27	-0.25	-0.58	-0.18	-0.08	0	1	0.02	1	1
LOC_Os01g10610	LOC_Os01g10610.1	BES1/BZR1 homolog protein, putative, expressed	cellular process	1.22	-0.19	-0.3	-0.17	0.08	0	1	1	1	1
LOC_Os01g11160	LOC_Os01g11160.1	amino acid permease family protein, putative, expressed	localization/establishment of localization/transport/cellular process	1.53	0.85	0.33	0.56	0.33	0	0	1	0.13	1
LOC_Os01g11260	LOC_Os01g11260.1	phospho-N-acetylmuramoyl-pentapeptide-transferase, putative, expressed	localization/establishment of localization/transport/cellular process	1.11	0.56	-0.4	0.08	-0.05	0	0	1	1	1
LOC_Os01g11340	LOC_Os01g11340.1	cytochrome P450, putative, expressed	#N/A	0.98	0.61	0.92	0.57	0.64	0	0	0	0.08	0
LOC_Os01g11350	LOC_Os01g11350.1	bZIP transcription factor domain containing protein, expressed	cellular process	1.27	NA	NA	0.24	-0.18	0	NA	NA	1	1
LOC_Os01g11414	LOC_Os01g11414.1	sodium/calcium exchanger protein, putative, expressed	localization/establishment of localization/transport/cellular process	1.39	1.32	1.28	0.69	1.22	0	0	0	0	0
LOC_Os01g11460	LOC_Os01g11460.1	zinc finger, C3HC4 type domain containing protein, expressed	#N/A	4.54	-0.73	-0.68	-0.55	-0.98	0	0	0	0.19	0
LOC_Os01g11480	LOC_Os01g11480.1	zinc finger, C3HC4 type domain containing protein, expressed	biological regulation/cellular process	2.08	-1.93	0.01	0.08	0.11	0	0	1	1	1
LOC_Os01g11520	LOC_Os01g11520.1	RING-H2 finger protein, putative, expressed	#N/A	3.88	NA	NA	-0.22	-0.06	0	NA	NA	1	1
LOC_Os01g11650	LOC_Os01g11650.1	GDSL-like lipase/acylhydrolase, putative, expressed	#N/A	0.95	1.26	0.78	0.51	0.79	0	0	0	0.94	0
LOC_Os01g11920	LOC_Os01g11920.1	retrotransposon protein, putative, unclassified, expressed	#N/A	0.86	-0.49	-0.24	-0.3	0.11	0	0.06	1	1	1
LOC_Os01g12100	LOC_Os01g12100.1	expressed protein	#N/A	1.08	-0.54	-0.22	0.24	0.22	0	0.01	1	1	1
LOC_Os01g12280	LOC_Os01g12280.1	hAT dimerisation domain-containing protein, putative, expressed	#N/A	0.94	-0.52	0.01	-0.07	0.14	0	0.02	1	1	1
LOC_Os01g12390	LOC_Os01g12390.1	inactive receptor kinase At2g26730 precursor, putative, expressed	biological regulation/cellular process	2.49	0.7	0.71	0.22	0.09	0	0	0	1	1
LOC_Os01g12440	LOC_Os01g12440.1	AP2 domain containing protein, expressed	developmental process/localization/establishment of localization/transport/cellular process	2.21	0.17	-0.54	-0.27	-0.93	0	1	0.1	1	0
LOC_Os01g12650	LOC_Os01g12650.1	reticulon domain containing protein, putative, expressed	#N/A	1.43	1.86	1.23	0.73	0.77	0	0	0	0	0
LOC_Os01g12690	LOC_Os01g12690.1	plant-specific domain TIGR01568 family protein, expressed	#N/A	0.93	0.7	NA	NA	NA	0	0	NA	NA	NA
LOC_Os01g12730	LOC_Os01g12730.1	ras-related protein, putative, expressed	localization/biological regulation/establishment of localization/transport/cellular process	2.23	0.48	0.26	0	-0.1	0	0.12	1	1	1
LOC_Os01g12820	LOC_Os01g12820.1	harpin-induced protein, putative, expressed	#N/A	1	-1.05	-0.9	-0.45	-0.77	0	0	0	1	0
LOC_Os01g12830	LOC_Os01g12830.2	erythronate-4-phosphate dehydrogenase domain containing protein, expressed	#N/A	1.59	0.16	-0.7	-0.33	-0.02	0	1	0	1	1
LOC_Os01g13490	LOC_Os01g13490.1	expressed protein	#N/A	2.45	0.23	0.34	0.28	0.28	0	1	1	1	1
LOC_Os01g13530	LOC_Os01g13530.1	ABIL2, putative, expressed	#N/A	1.77	0.57	0.1	0.04	0.22	0	0	1	1	1
LOC_Os01g13540	LOC_Os01g13540.1	NIN, putative, expressed	cellular process	4.29	-0.66	-0.16	0.09	-0.24	0	0	1	1	1
LOC_Os01g13740	LOC_Os01g13740.1	myb-like DNA-binding domain containing protein, expressed	developmental process /anatomical structure development/biological regulation/cellular process	1.81	0.71	0.53	0.39	-0.1	0	0	0.15	1	1
LOC_Os01g13800	LOC_Os01g13800.1	receptor-like protein kinase 5 precursor, putative, expressed	biological regulation/cellular process	1.81	1.54	0.21	0.08	-0.17	0	0	1	1	1
LOC_Os01g13930	LOC_Os01g13930.1	expressed protein	#N/A	3.35	0.6	0.49	0.25	-0.44	0	0	0.79	1	1
LOC_Os01g13950	LOC_Os01g13950.1	OsGrx_A1 - glutaredoxin subgroup III, expressed	biological regulation/cellular process	3.16	-0.99	-0.46	0.12	-0.21	0	0	1	1	1
LOC_Os01g14050	LOC_Os01g14050.1	C2 domain containing protein, putative, expressed	#N/A	0.75	-0.33	-0.15	-0.33	0.19	0.01	1	1	1	1
LOC_Os01g14110	LOC_Os01g14110.1	expressed protein	biological regulation/cellular process	1.08	0.56	-0.01	-0.18	-0.54	0	0	1	1	0.08
LOC_Os01g14410	LOC_Os01g14410.1	early light-induced protein, chloroplast precursor, putative, expressed	#N/A	1.23	1.34	-0.74	-0.43	NA	0	0	0	1	NA
LOC_Os01g14440	LOC_Os01g14440.1	WRKY1, expressed	cellular process	2.35	-1.12	-0.21	NA	NA	0	0	1	NA	NA
LOC_Os01g14510	LOC_Os01g14510.1	BRASSINOSTEROID INSENSITIVE 1 precursor, putative, expressed	cellular process	1.34	NA	NA	-0.21	-0.56	0	NA	NA	1	0.03
LOC_Os01g14720	LOC_Os01g14720.1	transcription regulator, putative, expressed	cellular process	1.2	1.2	-1.28	-0.52	-0.72	0	0	0	0.76	0
LOC_Os01g14850	LOC_Os01g14850.1	MFS18 protein precursor, putative, expressed	#N/A	1.21	1.54	0.89	0.13	0.37	0	0	0	1	1
LOC_Os01g14870	LOC_Os01g14870.1	zinc finger matrin-type protein 5, putative, expressed	#N/A	1.06	-0.27	-0.42	0.01	-0.2	0	1	1	1	1
LOC_Os01g15029	LOC_Os01g15029.1	expressed protein	cellular process	1.68	0.45	0.03	0	-0.06	0	0.56	1	1	1
LOC_Os01g15300	LOC_Os01g15300.1	zinc finger helicase family protein, putative, expressed	#N/A	1.2	-0.69	0.05	-0.04	0.25	0	0	1	1	1
LOC_Os01g15399	LOC_Os01g15399.1	expressed protein	#N/A	1.03	-1.26	-1.04	-0.46	-0.12	0	0	0	1	1
LOC_Os01g15530	LOC_Os01g15530.1	tetratricopeptide-like helical, putative, expressed	#N/A	0.95	0.21	-0.03	-0.03	-0.08	0	1	1	1	1
LOC_Os01g15640	LOC_Os01g15640.1	no apical meristem protein, putative, expressed	developmental process/cellular process	2.34	-1.28	-0.7	-0.07	-0.06	0	0	0	1	1
LOC_Os01g15970	LOC_Os01g15970.1	expressed protein	#N/A	2.2	1.88	0.42	0.01	-0.56	0	0	1	1	0.03
LOC_Os01g16140	LOC_Os01g16140.1	expressed protein	#N/A	5.52	-0.64	-0.13	NA	NA	0	0	1	NA	NA
LOC_Os01g16146	LOC_Os01g16146.1	phenazine biosynthesis protein, putative, expressed	#N/A	1.09	-0.78	0.04	0.13	0.66	0	0	1	1	0
LOC_Os01g16220	LOC_Os01g16220.1	Sad1 / UNC-like C-terminal domain containing protein, putative, expressed	#N/A	0.85	-0.69	-0.39	0.29	0.32	0	0	1	1	1
LOC_Os01g16450	LOC_Os01g16450.1	peroxidase precursor, putative, expressed	#N/A	4.16	-0.4	0.4	0.15	0.39	0	1	1	1	1
LOC_Os01g16670	LOC_Os01g16670.1	BSD domain-containing protein, putative, expressed	#N/A	1.45	-0.51	-0.22	0.13	0.05	0	0.03	1	1	1
LOC_Os01g16810	LOC_Os01g16810.1	MYB family transcription factor, putative, expressed	developmental process /anatomical structure development/anatomical structure morphogenesis/cellular process	2.01	0.46	-0.9	-0.05	-0.56	0	0.38	0	1	0.03
LOC_Os01g16930	LOC_Os01g16930.1	presenilin, putative, expressed	biological regulation/cellular process	1.65	-0.82	-0.09	0.12	-0.01	0	0	1	1	1
LOC_Os01g16960	LOC_Os01g16960.1	pyruvate kinase, putative, expressed	cellular process	3.15	0.03	-0.21	-0.12	-0.52	0	1	1	1	0.15
LOC_Os01g17000	LOC_Os01g17000.1	expressed protein	cellular process	1.21	0.8	0.5	0	0.21	0	0	0.54	1	1
LOC_Os01g17050	LOC_Os01g17050.1	VQ domain containing protein, putative, expressed	cellular process	2.48	NA	NA	NA	NA	0	NA	NA	NA	NA
LOC_Os01g17330	LOC_Os01g17330.2	eukaryotic translation initiation factor 6, putative, expressed	developmental process/cellular process	3.39	-2.12	-1.08	-0.78	NA	0	0	0	0	NA
LOC_Os01g17390	LOC_Os01g17390.1	OsFBX5 - F-box domain containing protein, expressed	#N/A	0.73	-0.12	0.68	0.01	-0.41	0.01	1	0	1	1
LOC_Os01g17396	LOC_Os01g17396.2	expressed protein	#N/A	2.47	NA	NA	0.48	0	0	NA	NA	1	1
LOC_Os01g17430	LOC_Os01g17430.1	coatomer subunit beta-1, putative, expressed	localization/establishment of localization/transport/cellular process	1.45	0.09	-0.1	0.01	-0.05	0	1	1	1	1
LOC_Os01g17470	LOC_Os01g17470.1	plastocyanin-like domain containing protein, putative, expressed	#N/A	2.05	-0.49	-0.16	0.09	0.48	0	0.08	1	1	0.93
LOC_Os01g18050	LOC_Os01g18050.1	tubulin/FtsZ domain containing protein, putative, expressed	cellular process	2.07	1.64	0.82	0.43	0.23	0	0	0	1	1
LOC_Os01g18060	LOC_Os01g18060.1	sugar transporter superfamily, putative, expressed	#N/A	1.76	0.21	0.05	-0.14	0.09	0	1	1	1	1
LOC_Os01g18670	LOC_Os01g18670.1	MDR-like ABC transporter, putative, expressed	localization/establishment of localization/transport/cellular process	1.71	0.41	-0.15	-0.01	0.16	0	1	1	1	1
LOC_Os01g18800	LOC_Os01g18800.1	CAMK_KIN1/SNF1/Nim1_like.9 - CAMK includes calcium/calmodulin depedent protein kinases, expressed	cellular process	3.66	-0.86	1.2	0.54	0.86	0	0	0	0.28	0
LOC_Os01g19290	LOC_Os01g19290.1	integral membrane protein DUF6 containing protein, expressed	#N/A	0.77	1.36	-0.17	0.08	0.71	0	0	1	1	0
LOC_Os01g19450	LOC_Os01g19450.1	ATP-citrate synthase subunit 1, putative, expressed	cellular process	0.96	1.23	0.23	0.02	-0.04	0	0	1	1	1
LOC_Os01g19694	LOC_Os01g19694.1	Homeobox domain containing protein, expressed	developmental process/cellular process	1.71	0.49	-0.02	-0.09	-0.04	0	0.08	1	1	1
LOC_Os01g19760	LOC_Os01g19760.1	expressed protein	#N/A	0.99	0.6	0.01	0.18	-0.03	0	0	1	1	1
LOC_Os01g19820	LOC_Os01g19820.3	universal stress protein domain containing protein, putative, expressed	#N/A	3.29	-0.55	0.23	0.27	0.12	0	0	1	1	1
LOC_Os01g19870	LOC_Os01g19870.1	hydrolase, acting on carbon-nitrogen, putative, expressed	#N/A	1.93	0.53	0.19	-0.03	0.12	0	0.01	1	1	1
LOC_Os01g19940	LOC_Os01g19940.1	expressed protein	#N/A	1.32	-1.1	-1.44	-0.51	0.57	0	0	0	0.96	0.02
LOC_Os01g20120	LOC_Os01g20120.1	expressed protein	#N/A	1.44	0.57	-0.46	-0.13	-0.08	0	0	1	1	1
LOC_Os01g21034	LOC_Os01g21034.1	pectinesterase, putative, expressed	#N/A	2.7	NA	NA	0.29	0.18	0	NA	NA	1	1
LOC_Os01g21250	LOC_Os01g21250.1	late embryogenesis abundant protein, putative, expressed	developmental process/cellular process	3.45	0.04	-1.44	-0.14	-0.48	0	1	0	1	0.9
LOC_Os01g21850	LOC_Os01g21850.1	protein transport protein-related, putative, expressed	localization/establishment of localization/transport/cellular process	2.74	0.06	-0.04	0.05	-0.02	0	1	1	1	1
LOC_Os01g21960	LOC_Os01g21960.1	serine/threonine-protein kinase, putative, expressed	cellular process	2.7	1.31	0.4	0.12	0.06	0	0	1	1	1
LOC_Os01g22510	LOC_Os01g22510.1	cyclase/dehydrase family protein, expressed	#N/A	1.4	0.68	0.38	0.01	-0.09	0	0	1	1	1
LOC_Os01g22630	LOC_Os01g22630.1	ECT protein, putative, expressed	#N/A	0.85	-0.6	-1.26	-0.12	-0.33	0	0	0	1	1
LOC_Os01g22660	LOC_Os01g22660.1	GDSL-like lipase/acylhydrolase, putative, expressed	cellular process	1.78	0.51	0.2	-0.08	-0.02	0	0.02	1	1	1
LOC_Os01g22990	LOC_Os01g22990.1	acidic leucine-rich nuclear phosphoprotein 32-related protein 1, putative, expressed	#N/A	0.94	0.26	-0.35	0.05	0.07	0	1	1	1	1
LOC_Os01g23360	LOC_Os01g23360.1	expressed protein	#N/A	1.72	0.45	0.21	0	-0.41	0	0.62	1	1	1
LOC_Os01g23620	LOC_Os01g23620.1	miro, putative, expressed	localization/establishment of localization/transport/cellular process	1.44	0.42	-0.18	-0.01	0.03	0	1	1	1	1
LOC_Os01g23680	LOC_Os01g23680.1	rossmann fold nucleotide-binding protein involved in DNA uptake, putative, expressed	#N/A	1.94	0.22	0.25	0.32	0.37	0	1	1	1	1
LOC_Os01g24030	LOC_Os01g24030.1	AMP-binding enzyme, putative, expressed	#N/A	3.71	NA	NA	NA	NA	0	NA	NA	NA	NA
LOC_Os01g24440	LOC_Os01g24440.1	glycine-rich protein, putative, expressed	#N/A	1.14	0.32	-0.19	-0.1	-0.33	0	1	1	1	1
LOC_Os01g24950	LOC_Os01g24950.1	exocyst complex component 6, putative, expressed	developmental process /anatomical structure development/biological regulation/regulation of biological quality/anatomical structure morphogenesis/regulation of anatomical structure size/growth/regulation of cellular component size/cellular process/regulation of cell size/cell growth	1.29	-0.71	-0.18	0.16	0.11	0	0	1	1	1
LOC_Os01g25540	LOC_Os01g25540.1	RALFL6 - Rapid ALkalinization Factor RALF family protein precursor, expressed	biological regulation/cellular process	4.2	-0.04	0.17	0.03	0.23	0	1	1	1	1
LOC_Os01g25920	LOC_Os01g25920.1	expressed protein	#N/A	1.76	-0.67	-1.08	NA	NA	0	0	0	NA	NA
LOC_Os01g26070	LOC_Os01g26070.1	expressed protein	#N/A	2.26	0.1	-0.12	0.18	0.45	0	1	1	1	1
LOC_Os01g26120	LOC_Os01g26120.1	membrane associated DUF588 domain containing protein, putative, expressed	#N/A	1.79	1.54	NA	NA	-1.22	0	0	NA	NA	0
LOC_Os01g27210	LOC_Os01g27210.1	glutathione S-transferase, putative, expressed	cellular process	5.58	-0.62	-1.13	0.24	-0.1	0	0	0	1	1
LOC_Os01g27340	LOC_Os01g27340.1	glutathione S-transferase, putative, expressed	cellular process	1.19	-0.38	-0.78	-0.04	-0.04	0	1	0	1	1
LOC_Os01g27590	LOC_Os01g27590.1	transposon protein, putative, Pong sub-class, expressed	#N/A	1.26	0.26	-0.35	0	-0.36	0	1	1	1	1
LOC_Os01g28150	LOC_Os01g28150.1	OsFBX6 - F-box domain containing protein, expressed	#N/A	1.01	0.42	-0.14	0.06	-0.06	0	1	1	1	1
LOC_Os01g28680	LOC_Os01g28680.1	WD domain, G-beta repeat domain containing protein, expressed	#N/A	3.38	-2.32	-1.19	0.06	0.65	0	0	0	1	0
LOC_Os01g29180	LOC_Os01g29180.1	expressed protein	#N/A	1.28	-0.23	-0.38	-0.33	-0.12	0	1	1	1	1
LOC_Os01g29804	LOC_Os01g29804.3	expressed protein	#N/A	3.43	NA	NA	-0.05	-0.02	0	NA	NA	1	1
LOC_Os01g31110	LOC_Os01g31110.1	CRS2-associated factor 1, chloroplast precursor, putative, expressed	cellular process	1.18	-0.09	-0.12	-0.06	-0.1	0	1	1	1	1
LOC_Os01g31220	LOC_Os01g31220.1	expressed protein	#N/A	1.01	-0.22	-0.37	0.03	0.02	0	1	1	1	1
LOC_Os01g31370	LOC_Os01g31370.1	glycosyltransferase, putative, expressed	#N/A	3.29	-2.13	-0.43	NA	NA	0	0	1	NA	NA
LOC_Os01g31450	LOC_Os01g31450.1	retrotransposon protein, putative, unclassified, expressed	#N/A	6.01	-3.19	-2.89	-0.34	0.18	0	0	0	1	1
LOC_Os01g31610	LOC_Os01g31610.1	tyrosyl-tRNA synthetase, putative, expressed	developmental process/cellular process	2.05	0.03	-0.54	0.19	-0.19	0	1	0.1	1	1
LOC_Os01g32170	LOC_Os01g32170.1	pentatricopeptide, putative, expressed	#N/A	1.19	-0.18	-0.36	0.03	-0.41	0	1	1	1	1
LOC_Os01g32259	LOC_Os01g32259.1	expressed protein	#N/A	3.98	0.15	-0.07	-0.43	-1.15	0	1	1	1	0
LOC_Os01g32380	LOC_Os01g32380.1	expressed protein	#N/A	2.13	-2.74	-0.5	-0.51	0.45	0	0	0.48	0.98	1
LOC_Os01g32439	LOC_Os01g32439.1	expressed protein	#N/A	1.1	NA	NA	-0.5	-0.01	0	NA	NA	1	1
LOC_Os01g32640	LOC_Os01g32640.1	OsFBX9 - F-box domain containing protein, expressed	#N/A	0.82	0.02	0.75	0.26	0.3	0	1	0	1	1
LOC_Os01g32670	LOC_Os01g32670.1	expressed protein	#N/A	2.52	-1.02	0.92	0.07	0.51	0	0	0	1	0.34
LOC_Os01g32770	LOC_Os01g32770.1	DUF260 domain containing protein, putative, expressed	cellular process	6.08	NA	NA	NA	NA	0	NA	NA	NA	NA
LOC_Os01g32964	LOC_Os01g32964.1	protein phosphotase protein, putative, expressed	cellular process	0.8	-0.55	0.11	-0.08	-0.26	0	0	1	1	1
LOC_Os01g34010	LOC_Os01g34010.1	expressed protein	#N/A	2.15	-1.99	NA	NA	0.01	0	0	NA	NA	1
LOC_Os01g34100	LOC_Os01g34100.1	expressed protein	#N/A	1.07	0.45	-0.54	-0.02	-0.57	0	0.59	0.08	1	0.02
LOC_Os01g34560	LOC_Os01g34560.1	3-ketoacyl-CoA synthase, putative, expressed	developmental process /anatomical structure development/biological regulation/regulation of biological quality/anatomical structure morphogenesis/regulation of anatomical structure size/growth/regulation of cellular component size/cellular process/regulation of cell size/cell growth	4.28	1.37	0.57	0.32	0.61	0	0	0.02	1	0
LOC_Os01g34590	LOC_Os01g34590.1	expressed protein	#N/A	1.14	-0.04	-1.07	-0.45	-0.34	0	1	0	1	1
LOC_Os01g35789	LOC_Os01g35789.1	expressed protein	#N/A	0.76	-0.11	0.08	0.16	0.11	0.01	1	1	1	1
LOC_Os01g36220	LOC_Os01g36220.1	bZIP transcription factor domain containing protein, expressed	#N/A	2.77	-2.29	-1.07	0.07	0.52	0	0	0	1	0.17
LOC_Os01g36229	LOC_Os01g36229.1	expressed protein	developmental process/anatomical structure development/cellular process	1.11	1.14	-0.21	-0.08	0.02	0	0	1	1	1
LOC_Os01g36550	LOC_Os01g36550.1	protein kinase family protein, putative, expressed	cellular process	2.38	0.55	-0.43	-0.32	0.17	0	0	1	1	1
LOC_Os01g36640	LOC_Os01g36640.1	disease resistance protein RPM1, putative, expressed	cellular process	2.62	0.02	-0.03	-0.09	0.54	0	1	1	1	0.08
LOC_Os01g36660	LOC_Os01g36660.1	carboxyl-terminal peptidase, putative, expressed	#N/A	1.37	0.69	0.2	0.15	0.35	0	0	1	1	1
LOC_Os01g36950	LOC_Os01g36950.1	N-rich protein, putative, expressed	#N/A	1.26	-0.01	-0.62	-0.3	-0.1	0	1	0	1	1
LOC_Os01g37280	LOC_Os01g37280.1	expressed protein	#N/A	1.62	0.33	0.42	-0.27	-0.06	0	1	1	1	1
LOC_Os01g37910	LOC_Os01g37910.1	vacuolar-processing enzyme precursor, putative, expressed	cellular process	3.98	-0.76	-0.68	0.22	1.25	0	0	0	1	0
LOC_Os01g37920	LOC_Os01g37920.1	expressed protein	#N/A	2.72	-0.22	-0.26	0.05	0.05	0	1	1	1	1
LOC_Os01g37950	LOC_Os01g37950.1	expressed protein	#N/A	0.77	0.61	-0.41	0.04	0.2	0	0	1	1	1
LOC_Os01g37960	LOC_Os01g37960.1	hydrolase, putative, expressed	#N/A	2.21	1.16	0.06	-0.18	-0.33	0	0	1	1	1
LOC_Os01g38530	LOC_Os01g38530.1	ELF3 protein, putative, expressed	developmental process/anatomical structure development/biological regulation/regulation of biological quality/anatomical structure morphogenesis/regulation of anatomical structure size/growth/regulation of cellular component size/cellular process/regulation of cell size/cell growth	1.2	-0.22	-0.6	0.07	-0.44	0	1	0	1	1
LOC_Os01g38660	LOC_Os01g38660.1	expressed protein	#N/A	1.69	-0.6	-0.51	-0.2	0.05	0	0	0.35	1	1
LOC_Os01g38980	LOC_Os01g38980.1	calmodulin-binding protein, putative, expressed	cellular process	1.02	NA	NA	NA	NA	0	NA	NA	NA	NA
LOC_Os01g39136	LOC_Os01g39136.1	retrotransposon protein, putative, unclassified, expressed	#N/A	3.61	NA	NA	-0.04	NA	0	NA	NA	1	NA
LOC_Os01g39290	LOC_Os01g39290.1	harpin-induced protein 1 domain containing protein, expressed	#N/A	1.52	0.06	0.19	-0.03	0.28	0	1	1	1	1
LOC_Os01g39600	LOC_Os01g39600.1	expressed protein	biological regulation/cellular process	0.77	1.66	0.58	-0.07	-0.38	0	0	0.01	1	1
LOC_Os01g39770	LOC_Os01g39770.1	calcineurin B, putative, expressed	#N/A	0.99	-0.03	-0.01	0.24	0.42	0	1	1	1	1
LOC_Os01g39890	LOC_Os01g39890.1	transposon protein, putative, unclassified, expressed	#N/A	2.57	0.45	0.47	-0.02	0.07	0	0.56	1	1	1
LOC_Os01g40000	LOC_Os01g40000.1	expressed protein	#N/A	0.79	0.28	-0.53	-0.03	-0.26	0	1	0.16	1	1
LOC_Os01g40190	LOC_Os01g40190.1	retrotransposon protein, putative, unclassified, expressed	#N/A	1.46	NA	NA	NA	NA	0	NA	NA	NA	NA
LOC_Os01g40330	LOC_Os01g40330.1	DUF630/DUF632 domains containing protein, putative, expressed	cellular process	1.68	1.12	0.15	0.17	0.25	0	0	1	1	1
LOC_Os01g40700	LOC_Os01g40700.1	expressed protein	#N/A	1.74	0.53	-0.01	0.04	-0.01	0	0.01	1	1	1
LOC_Os01g40710	LOC_Os01g40710.1	high light inducible protein, putative, expressed	#N/A	0.82	1.31	-0.51	0.23	0.71	0	0	0.27	1	0
LOC_Os01g40870	LOC_Os01g40870.1	aldehyde dehydrogenase, putative, expressed	cellular process	3.78	0.8	0.32	0.37	-0.09	0	0	1	1	1
LOC_Os01g41120	LOC_Os01g41120.1	retrotransposon protein, putative, Ty3-gypsy subclass, expressed	#N/A	1.47	1.04	NA	NA	0.31	0	0	NA	NA	1
LOC_Os01g41430	LOC_Os01g41430.1	UDP-glucoronosyl and UDP-glucosyl transferase, putative, expressed	#N/A	2.31	-0.72	-0.25	0.26	0.06	0	0	1	1	1
LOC_Os01g41780	LOC_Os01g41780.1	expressed protein	biological regulation/cellular process	0.77	-0.5	-0.11	-0.18	-0.05	0	0.05	1	1	1
LOC_Os01g41870	LOC_Os01g41870.2	protein kinase, putative, expressed	cellular process	0.9	0.97	0.73	0.2	-0.03	0	0	0	1	1
LOC_Os01g41900	LOC_Os01g41900.1	Myb transcription factor, putative, expressed	cellular process	0.93	-0.39	-0.88	-0.2	-0.69	0	1	0	1	0
LOC_Os01g42024	LOC_Os01g42024.1	expressed protein	#N/A	1.77	-0.01	-0.38	0.04	-0.83	0	1	1	1	0
LOC_Os01g42030	LOC_Os01g42030.1	mitochondrial chaperone BCS1, putative, expressed	cellular process	4.34	NA	NA	NA	-0.6	0	NA	NA	NA	0
LOC_Os01g42140	LOC_Os01g42140.1	expressed protein	#N/A	1.25	-0.95	-0.61	0	-0.2	0	0	0	1	1
LOC_Os01g42234	LOC_Os01g42234.1	amino acid permease family protein, putative, expressed	localization/establishment of localization/transport/cellular process	3.95	0.23	-0.86	-0.16	-0.07	0	1	0	1	1
LOC_Os01g42380	LOC_Os01g42380.1	pleiotropic drug resistance protein, putative, expressed	localization/establishment of localization/transport/cellular process	2.05	-0.83	-1.03	-0.6	0.03	0	0	0	0.02	1
LOC_Os01g42480	LOC_Os01g42480.1	Yip1 domain containing protein, expressed	#N/A	1.81	0.41	-0.38	-0.07	-0.09	0	1	1	1	1
LOC_Os01g42520	LOC_Os01g42520.1	expressed protein	#N/A	0.82	0.62	-0.27	-0.07	-0.13	0	0	1	1	1
LOC_Os01g42620	LOC_Os01g42620.2	pentatricopeptide containing protein, putative, expressed	#N/A	0.91	0.35	0.04	-0.16	-0.1	0	1	1	1	1
LOC_Os01g42690	LOC_Os01g42690.1	OsPOP2 - Putative Prolyl Oligopeptidase homologue, expressed	#N/A	2.67	-0.24	0.32	-0.28	NA	0	1	1	1	NA
LOC_Os01g42700	LOC_Os01g42700.2	expressed protein	#N/A	1.25	-0.27	-0.17	-0.05	-0.13	0	1	1	1	1
LOC_Os01g42730	LOC_Os01g42730.1	GDSL-like lipase/acylhydrolase, putative, expressed	cellular process	0.97	-0.45	0.11	0.01	0.14	0	0.64	1	1	1
LOC_Os01g43100	LOC_Os01g43100.1	protein phosphatase 2C, putative, expressed	cellular process	0.8	0.9	1.39	0.3	0.37	0	0	0	1	1
LOC_Os01g43140	LOC_Os01g43140.1	lipase, putative, expressed	#N/A	0.76	0.39	-0.28	0.03	-0.06	0.01	1	1	1	1
LOC_Os01g43160	LOC_Os01g43160.1	polygalacturonase, putative, expressed	#N/A	2.21	0.07	0.39	0.17	0.27	0	1	1	1	1
LOC_Os01g43330	LOC_Os01g43330.1	extra-large G-protein-related, putative, expressed	#N/A	1.04	0.75	-0.13	-0.42	-0.5	0	0	1	1	0.37
LOC_Os01g43380	LOC_Os01g43380.1	glycosyltransferase family protein 1, putative, expressed	#N/A	2.29	0.04	-0.66	-0.47	-0.22	0	1	0	1	1
LOC_Os01g43390	LOC_Os01g43390.1	uroporphyrinogen decarboxylase, putative, expressed	#N/A	1.82	0.99	0.29	0.22	0.15	0	0	1	1	1
LOC_Os01g43410	LOC_Os01g43410.1	CAMK_CAMK_like.9 - CAMK includes calcium/calmodulin depedent protein kinases, expressed	localization/biological regulation/establishment of localization/transport/cellular process	1.7	0.31	0.55	0.33	0.23	0	1	0.06	1	1
LOC_Os01g43650	LOC_Os01g43650.1	WRKY11, expressed	cellular process	1.38	0.4	-0.21	0	-0.3	0	1	1	1	1
LOC_Os01g43700	LOC_Os01g43700.1	cytochrome P450 72A1, putative, expressed	#N/A	1.83	0.21	-0.25	0.19	0.11	0	1	1	1	1
LOC_Os01g43710	LOC_Os01g43710.1	cytochrome P450 72A1, putative, expressed	#N/A	1.56	-0.53	-1.07	0.22	-0.17	0	0.01	0	1	1
LOC_Os01g43750	LOC_Os01g43750.1	cytochrome P450 72A1, putative, expressed	#N/A	3.2	-2.04	-0.35	0.52	0.19	0	0	1	0.79	1
LOC_Os01g43844	LOC_Os01g43844.1	cytochrome P450 72A1, putative, expressed	#N/A	1.06	0.4	-0.32	0.01	-0.02	0	1	1	1	1
LOC_Os01g43870	LOC_Os01g43870.1	NLI interacting factor-like phosphatase, putative, expressed	cellular process	2.61	0.04	0.11	-0.18	-0.22	0	1	1	1	1
LOC_Os01g43950	LOC_Os01g43950.1	expressed protein	biological regulation/cellular process	0.84	-0.05	-0.21	0.15	0.7	0	1	1	1	0
LOC_Os01g44050	LOC_Os01g44050.1	siroheme synthase, putative, expressed	cellular process	3.13	-1.78	-1.61	-0.46	NA	0	0	0	1	NA
LOC_Os01g44090	LOC_Os01g44090.1	X8 domain containing protein, expressed	#N/A	2.21	0.13	-0.43	-0.56	NA	0	1	1	0.13	NA
LOC_Os01g44110	LOC_Os01g44110.1	serine/threonine-protein kinase, putative, expressed	cellular process	3.89	0.31	0.47	0.11	0.21	0	1	1	1	1
LOC_Os01g44960	LOC_Os01g44960.1	hydrolase, alpha/beta fold family domain containing protein, expressed	#N/A	0.81	0.33	-1.34	NA	NA	0	1	0	NA	NA
LOC_Os01g45110	LOC_Os01g45110.1	anthocyanin 3-O-beta-glucosyltransferase, putative, expressed	#N/A	5.4	-2.49	-2.63	0.47	0.86	0	0	0	1	0
LOC_Os01g45250	LOC_Os01g45250.1	DUF1645 domain containing protein, putative, expressed	#N/A	1.66	-2.76	-0.38	0.2	0.49	0	0	1	1	0.54
LOC_Os01g45274	LOC_Os01g45274.1	carbonic anhydrase, chloroplast precursor, putative, expressed	cellular process	1.4	0.39	0.43	0.5	0.34	0	1	1	1	1
LOC_Os01g45550	LOC_Os01g45550.1	auxin efflux carrier component, putative, expressed	developmental process/localization/establishment of localization/transport/cellular process	1.73	0.48	0.71	0.35	0.46	0	0.12	0	1	1
LOC_Os01g45720	LOC_Os01g45720.1	expressed protein	#N/A	1.42	1.06	0	0.05	-0.16	0	0	1	1	1
LOC_Os01g45830	LOC_Os01g45830.1	sulfate transporter, putative, expressed	localization/establishment of localization/transport/cellular process	1.03	-0.32	-1.35	-0.03	0.2	0	1	0	1	1
LOC_Os01g45990	LOC_Os01g45990.1	potassium channel AKT1, putative, expressed	developmental process/anatomical structure development/localization/biological regulation/establishment of localization/regulation of biological quality/anatomical structure morphogenesis/transport/regulation of anatomical structure size/growth/regulation of cellular component size/cellular process/regulation of cell size/cell growth	1.7	-1.46	-0.86	0.37	0.72	0	0	0	1	0
LOC_Os01g46290	LOC_Os01g46290.1	lipase, putative, expressed	developmental process/cellular process	1.44	2.16	0.91	0.11	-0.35	0	0	0	1	1
LOC_Os01g46400	LOC_Os01g46400.1	expressed protein	#N/A	2.67	-0.23	0.36	0.3	0.61	0	1	1	1	0
LOC_Os01g46580	LOC_Os01g46580.1	actin-related protein 2/3 complex subunit 2, putative, expressed	developmental process/anatomical structure development/anatomical structure morphogenesis/cellular process	1.17	0.95	0.3	0.04	0.08	0	0	1	1	1
LOC_Os01g46810	LOC_Os01g46810.1	viral A-type inclusion protein repeat containing protein, expressed	localization/establishment of localization/transport/cellular process	2.03	0.29	0.35	0.17	0.35	0	1	1	1	1
LOC_Os01g46926	LOC_Os01g46926.1	ubiquitin-conjugating enzyme, putative, expressed	cellular process	1.52	0.03	0.28	0.13	0.04	0	1	1	1	1
LOC_Os01g46932	LOC_Os01g46932.1	vacuolar protein-sorting-associated protein 25, putative, expressed	localization/establishment of localization/transport/cellular process	0.89	0.9	0.24	-0.02	-0.17	0	0	1	1	1
LOC_Os01g46984	LOC_Os01g46984.1	expressed protein	#N/A	0.78	0.74	-0.09	-0.65	-0.08	0	0	1	0	1
LOC_Os01g47300	LOC_Os01g47300.1	retrotransposon protein, putative, unclassified, expressed	#N/A	2.67	-2.55	-0.17	-0.02	0.01	0	0	1	1	1
LOC_Os01g47470	LOC_Os01g47470.1	serine/threonine-protein kinase, putative, expressed	cellular process	3.37	0.37	0.61	0.32	0.25	0	1	0	1	1
LOC_Os01g47530	LOC_Os01g47530.1	CGMC_MAPKCMGC_2.6 - CGMC includes CDA, MAPK, GSK3, and CLKC kinases, expressed	biological regulation/cellular process	1.65	-0.27	-0.16	0.05	-0.02	0	1	1	1	1
LOC_Os01g47560	LOC_Os01g47560.1	WRKY16, expressed	cellular process	2.16	-0.47	-0.54	-0.3	NA	0	0.21	0.1	1	NA
LOC_Os01g47570	LOC_Os01g47570.1	expressed protein	#N/A	4.26	-1.12	-0.69	-0.27	-0.3	0	0	0	1	1
LOC_Os01g47730	LOC_Os01g47730.1	ras-related protein, putative, expressed	localization/biological regulation/establishment of localization/transport/cellular process	1.37	-1.02	0.36	0.16	-0.04	0	0	1	1	1
LOC_Os01g47760	LOC_Os01g47760.1	OsGrx_I1 - glutaredoxin subgroup III, expressed	biological regulation/cellular process	4.51	-1.47	-0.09	NA	NA	0	0	1	NA	NA
LOC_Os01g48040	LOC_Os01g48040.1	S-locus-like receptor protein kinase, putative, expressed	cellular process	3.55	-0.68	0.39	0.32	0.08	0	0	1	1	1
LOC_Os01g48200	LOC_Os01g48200.1	callose synthase, putative, expressed	developmental process/anatomical structure development/biological regulation/anatomical structure morphogenesis/cellular process	2.32	-0.46	-0.19	0.13	0.05	0	0.28	1	1	1
LOC_Os01g48320	LOC_Os01g48320.1	transcription factor like protein, putative, expressed	cellular process	1.35	-0.68	-0.27	-0.02	-0.18	0	0	1	1	1
LOC_Os01g48830	LOC_Os01g48830.1	expressed protein	#N/A	0.81	-0.02	-0.33	-0.07	-0.06	0	1	1	1	1
LOC_Os01g48960	LOC_Os01g48960.1	glutamate synthase, chloroplast precursor, putative, expressed	growth/cellular process	2.54	-0.17	-0.61	-0.14	0.39	0	1	0	1	1
LOC_Os01g49026	LOC_Os01g49026.1	transmembrane protein 93, putative, expressed	#N/A	1.07	-0.37	-0.22	-0.37	-0.03	0	1	1	1	1
LOC_Os01g49310	LOC_Os01g49310.1	expressed protein	#N/A	2.72	-0.32	-0.24	-0.29	-0.97	0	1	1	1	0
LOC_Os01g49330	LOC_Os01g49330.1	formyl transferase, putative, expressed	cellular process	1.02	0.49	0.11	-0.15	0.05	0	0.09	1	1	1
LOC_Os01g49529	LOC_Os01g49529.1	OsWAK10d - OsWAK receptor-like cytoplasmic kinase OsWAK-RLCK, expressed	cellular process	1.95	0.64	-0.12	-0.14	-0.3	0	0	1	1	1
LOC_Os01g49830	LOC_Os01g49830.1	B3 DNA binding domain containing protein, expressed	developmental process/anatomical structure development/cellular process	4.26	0.07	0	NA	NA	0	1	1	NA	NA
LOC_Os01g50010	LOC_Os01g50010.1	clathrin assembly protein, putative, expressed	localization/establishment of localization/transport/cellular process	1.72	-0.19	0.08	0.01	0.08	0	1	1	1	1
LOC_Os01g50160	LOC_Os01g50160.1	MDR-like ABC transporter, putative, expressed	localization/establishment of localization/transport/cellular process	4.44	0.17	0.63	0.5	0.36	0	1	0	1	1
LOC_Os01g50200	LOC_Os01g50200.1	UDP-glucoronosyl and UDP-glucosyl transferase domain containing protein, expressed	#N/A	1.95	0.02	-0.25	0.17	0.61	0	1	1	1	0
LOC_Os01g50310	LOC_Os01g50310.1	VIP1 protein, putative, expressed	#N/A	0.84	-0.04	-0.8	-0.11	-0.14	0	1	0	1	1
LOC_Os01g50849	LOC_Os01g50849.3	expressed protein	#N/A	1.04	0.64	0.08	-0.16	0.4	0	0	1	1	1
LOC_Os01g51140	LOC_Os01g51140.1	helix-loop-helix DNA-binding domain containing protein, expressed	cellular process	1.38	0.02	0.27	0.21	0.17	0	1	1	1	1
LOC_Os01g51170	LOC_Os01g51170.1	glycylpeptide N-tetradecanoyltransferase 1, putative, expressed	developmental process/anatomical structure development/anatomical structure morphogenesis/growth/cellular process	1.88	0.61	-0.05	0.19	0.17	0	0	1	1	1
LOC_Os01g51280	LOC_Os01g51280.1	5-nucleotidase surE, putative, expressed	cellular process	1.24	-0.09	-0.3	-0.07	0.01	0	1	1	1	1
LOC_Os01g51430	LOC_Os01g51430.1	green ripe-like, putative, expressed	biological regulation/cellular process	5.41	-1.47	0.08	0.13	0.29	0	0	1	1	1
LOC_Os01g51670	LOC_Os01g51670.1	expressed protein	#N/A	4.23	NA	NA	NA	NA	0	NA	NA	NA	NA
LOC_Os01g51840	LOC_Os01g51840.1	IQ calmodulin-binding motif family protein, putative, expressed	#N/A	1.06	0.75	1.23	0.49	0.61	0	0	0	1	0
LOC_Os01g51890	LOC_Os01g51890.1	endonuclease/exonuclease/phosphatase family domain containing protein, expressed	cellular process	1.61	-1.7	-0.77	-0.24	-0.51	0	0	0	1	0.24
LOC_Os01g51920	LOC_Os01g51920.1	phosphotransferase, putative, expressed	cellular process	1.17	-1.82	-0.87	0.18	0.17	0	0	0	1	1
LOC_Os01g52010	LOC_Os01g52010.1	alliin lyase precursor, putative, expressed	#N/A	3.52	0.05	0.82	0.53	1.22	0	1	0	0.56	0
LOC_Os01g52050	LOC_Os01g52050.1	systemin receptor SR160 precursor, putative, expressed	developmental process/anatomical structure development/biological regulation/regulation of biological quality/anatomical structure morphogenesis/regulation of anatomical structure size/growth/regulation of cellular component size/cellular process/regulation of cell size/cell growth	1.41	0.42	0.12	0.15	0.2	0	1	1	1	1
LOC_Os01g52170	LOC_Os01g52170.1	expressed protein	cellular process	1.02	1.21	0.92	0.27	0.37	0	0	0	1	1
LOC_Os01g52230	LOC_Os01g52230.1	phosphoethanolamine/phosphocholine phosphatase, putative, expressed	cellular process	6.06	-1.76	-0.25	0.31	0.63	0	0	1	1	0
LOC_Os01g52260	LOC_Os01g52260.1	serine acetyltransferase protein, putative, expressed	cellular process	0.75	-1.26	-0.46	0.34	0.72	0.01	0	1	1	0
LOC_Os01g52340	LOC_Os01g52340.1	NB-ARC domain containing protein, expressed	#N/A	3.2	0.59	-0.68	-0.17	-0.87	0	0	0	1	0
LOC_Os01g52594	LOC_Os01g52594.1	expressed protein	#N/A	2.49	-0.98	0.04	NA	NA	0	0	1	NA	NA
LOC_Os01g52640	LOC_Os01g52640.3	suppressor of phythchrome A, putative, expressed	biological regulation/cellular process	0.95	0.75	-0.45	-0.11	-0.71	0	0	1	1	0
LOC_Os01g52730	LOC_Os01g52730.1	DUF584 domain containing protein, putative, expressed	#N/A	1.65	-0.37	-1.49	-0.58	NA	0	1	0	0.07	NA
LOC_Os01g52890	LOC_Os01g52890.1	expressed protein	#N/A	1.6	-1.13	0.05	0.16	-0.01	0	0	1	1	1
LOC_Os01g53000	LOC_Os01g53000.1	trehalose synthase, putative, expressed	cellular process	1.69	0.5	-0.22	-0.14	-0.4	0	0.05	1	1	1
LOC_Os01g53160	LOC_Os01g53160.1	DUF623 domain containing protein, expressed	#N/A	1.15	1.11	0.06	0.19	-0.09	0	0	1	1	1
LOC_Os01g53294	LOC_Os01g53294.1	respiratory burst oxidase protein B, putative, expressed	biological regulation/cellular process	2.77	0.83	-0.2	-0.37	0.16	0	0	1	1	1
LOC_Os01g53350	LOC_Os01g53350.1	anthocyanidin 5,3-O-glucosyltransferase, putative, expressed	#N/A	2.46	NA	NA	-0.01	0.37	0	NA	NA	1	1
LOC_Os01g53420	LOC_Os01g53420.1	anthocyanidin 5,3-O-glucosyltransferase, putative, expressed	#N/A	2.47	0.31	-0.57	-0.07	-0.37	0	1	0.02	1	1
LOC_Os01g53430	LOC_Os01g53430.1	anthocyanidin 5,3-O-glucosyltransferase, putative, expressed	#N/A	6.44	-0.3	-0.78	-0.25	-0.58	0	1	0	1	0.01
LOC_Os01g53450	LOC_Os01g53450.1	aminotransferase, classes I and II, domain containing protein, expressed	cellular process	0.92	0.61	0.48	-0.15	0.14	0	0	0.96	1	1
LOC_Os01g53610	LOC_Os01g53610.1	selenium-binding protein, related, putative, expressed	#N/A	2	0.05	-0.43	-0.07	-0.53	0	1	1	1	0.11
LOC_Os01g53640	LOC_Os01g53640.1	retrotransposon protein, putative, unclassified, expressed	#N/A	2.34	0.69	0.79	0.2	-0.06	0	0	0	1	1
LOC_Os01g53680	LOC_Os01g53680.1	6-phosphofructokinase, putative, expressed	cellular process	0.75	0.38	0.47	0.12	0.36	0.01	1	1	1	1
LOC_Os01g53710	LOC_Os01g53710.1	dual specificity protein phosphatase, putative, expressed	cellular process	2.65	0.84	0.8	0.2	0.36	0	0	0	1	1
LOC_Os01g53750	LOC_Os01g53750.1	glucan endo-1,3-beta-glucosidase precursor, putative, expressed	#N/A	1.04	1.55	0.46	-0.05	-0.47	0	0	1	1	1
LOC_Os01g53790	LOC_Os01g53790.1	stress-induced protein, putative, expressed	#N/A	6.24	-0.41	0.33	0.2	0.21	0	1	1	1	1
LOC_Os01g53800	LOC_Os01g53800.1	glutamate carboxypeptidase 2, putative, expressed	#N/A	0.87	0.94	1.02	0.15	0.6	0	0	0	1	0
LOC_Os01g53810	LOC_Os01g53810.1	peptidase, putative, expressed	#N/A	5.11	-0.9	-2.18	-0.39	0.02	0	0	0	1	1
LOC_Os01g53880	LOC_Os01g53880.1	OsIAA6 - Auxin-responsive Aux/IAA gene family member, expressed	cellular process	1.78	1.41	0.13	0.54	0.58	0	0	1	0.36	0.01
LOC_Os01g53890	LOC_Os01g53890.1	RNA methyltransferase, TrmH family protein, putative, expressed	cellular process	1.78	-0.04	-0.22	0.02	-0.14	0	1	1	1	1
LOC_Os01g53900	LOC_Os01g53900.1	elongation factor, putative, expressed	cellular process	0.92	0.07	-0.79	-0.27	0.08	0	1	0	1	1
LOC_Os01g54340	LOC_Os01g54340.1	plant-specific domain TIGR01615 family protein, expressed	#N/A	1.45	-0.56	0.06	NA	NA	0	0	1	NA	NA
LOC_Os01g54350	LOC_Os01g54350.1	protein kinase domain containing protein, expressed	cellular process	1.17	-0.52	-1.01	0.09	-0.02	0	0.02	0	1	1
LOC_Os01g54400	LOC_Os01g54400.1	VQ domain containing protein, putative, expressed	#N/A	2.42	-0.72	-1.11	-0.16	-0.02	0	0	0	1	1
LOC_Os01g54440	LOC_Os01g54440.1	expressed protein	#N/A	1.36	-0.35	-0.09	0.07	-0.31	0	1	1	1	1
LOC_Os01g54450	LOC_Os01g54450.1	DUF584 domain containing protein, putative, expressed	#N/A	4.08	-0.94	0.7	0.23	-0.19	0	0	0	1	1
LOC_Os01g54510	LOC_Os01g54510.1	MAC/Perforin domain containing protein, putative, expressed	cellular process	2.54	-0.96	-0.29	0.07	0.16	0	0	1	1	1
LOC_Os01g54560	LOC_Os01g54560.1	trehalose synthase, putative, expressed	cellular process	2.01	-0.71	0.02	0.21	0.32	0	0	1	1	1
LOC_Os01g54580	LOC_Os01g54580.1	transporter family protein, putative, expressed	#N/A	2.41	0.49	-0.54	-0.37	-0.22	0	0.09	0.09	1	1
LOC_Os01g54670	LOC_Os01g54670.1	coiled-coil domain-containing protein 25, putative, expressed	#N/A	0.86	0.04	0.19	0.54	0.47	0	1	1	0.29	1
LOC_Os01g54700	LOC_Os01g54700.1	retrotransposon protein, putative, unclassified, expressed	#N/A	1.5	-1.01	0.07	0.45	1.51	0	0	1	1	0
LOC_Os01g54890	LOC_Os01g54890.1	ethylene-responsive transcription factor 2, putative, expressed	biological regulation/cellular process	1.7	-1.64	NA	NA	0.06	0	0	NA	NA	1
LOC_Os01g55040	LOC_Os01g55040.1	1,3-beta-glucan synthase component, putative, expressed	developmental process/anatomical structure development/biological regulation/anatomical structure morphogenesis/cellular process	3.92	-0.07	-0.28	-0.13	-0.1	0	1	1	1	1
LOC_Os01g55050	LOC_Os01g55050.1	protein of unknown function DUF1421 domain containing protein, expressed	#N/A	1.59	-0.89	-0.52	0.2	0.4	0	0	0.25	1	1
LOC_Os01g55110	LOC_Os01g55110.1	RING-H2 finger protein, putative, expressed	#N/A	2.47	-2.15	-1.08	-0.29	-0.01	0	0	0	1	1
LOC_Os01g55150	LOC_Os01g55150.1	bZIP transcription factor domain containing protein, expressed	cellular process	2.12	1.1	1.32	0.28	0.24	0	0	0	1	1
LOC_Os01g55160	LOC_Os01g55160.1	expressed protein	#N/A	1.26	-1.41	-1.45	-0.34	-0.5	0	0	0	1	0.49
LOC_Os01g55240	LOC_Os01g55240.1	gibberellin 2-beta-dioxygenase, putative, expressed	cellular process	4.05	0.34	NA	NA	-0.71	0	1	NA	NA	0
LOC_Os01g55390	LOC_Os01g55390.1	retrotransposon protein, putative, unclassified, expressed	#N/A	1.58	-0.11	0.17	-0.05	0.07	0	1	1	1	1
LOC_Os01g55410	LOC_Os01g55410.1	expressed protein	#N/A	0.89	NA	NA	NA	NA	0	NA	NA	NA	NA
LOC_Os01g55510	LOC_Os01g55510.1	dynein light chain type 1 domain containing protein, expressed	developmental process/anatomical structure development/anatomical structure morphogenesis/cellular process	6.37	-1.05	0.15	0.16	-0.15	0	0	1	1	1
LOC_Os01g55530	LOC_Os01g55530.1	AP003256-AK101847 - NBS/LRR genes that are S-rich,divergent TIR, divergent NBS, expressed	biological regulation/cellular process	2.44	-0.37	0	0.03	-0.12	0	1	1	1	1
LOC_Os01g55820	LOC_Os01g55820.1	X8 domain containing protein, expressed	#N/A	2.49	0.3	-0.42	-0.2	0.1	0	1	1	1	1
LOC_Os01g55860	LOC_Os01g55860.1	expressed protein	#N/A	0.89	0.2	-0.38	-0.09	-0.38	0	1	1	1	1
LOC_Os01g55940	LOC_Os01g55940.1	OsGH3.2 - Probable indole-3-acetic acid-amido synthetase, expressed	#N/A	3.66	1.08	-0.52	NA	NA	0	0	0.19	NA	NA
LOC_Os01g56130	LOC_Os01g56130.1	CSLC1 - cellulose synthase-like family C, expressed	#N/A	2.68	0.5	0.49	0.58	0.68	0	0.06	0.65	0.07	0
LOC_Os01g56200	LOC_Os01g56200.1	BTBA2 - Bric-a-Brac,Tramtrack, Broad Complex BTB domain with Ankyrin repeat region, expressed	biological regulation/cellular process	1.71	-1.28	-0.87	-0.15	-0.04	0	0	0	1	1
LOC_Os01g56220	LOC_Os01g56220.1	expressed protein	#N/A	1.28	-1.14	-0.07	0.02	0.03	0	0	1	1	1
LOC_Os01g56310	LOC_Os01g56310.1	radical SAM enzyme, putative, expressed	cellular process	1.57	0.29	-0.12	0.03	-0.17	0	1	1	1	1
LOC_Os01g56330	LOC_Os01g56330.1	TKL_IRAK_CrRLK1L-1.5 - The CrRLK1L-1 subfamily has homology to the CrRLK1L homolog, expressed	developmental process/cellular process	2.77	-0.7	-0.25	0.03	0.13	0	0	1	1	1
LOC_Os01g56630	LOC_Os01g56630.1	dymeclin, putative, expressed	cellular process	1.5	-0.19	-0.09	0.16	0.14	0	1	1	1	1
LOC_Os01g56780	LOC_Os01g56780.2	plus-3 domain containing protein, expressed	growth/cellular process	2.16	0.04	-0.23	0.02	-0.54	0	1	1	1	0.07
LOC_Os01g56860	LOC_Os01g56860.1	WD domain, G-beta repeat domain containing protein, expressed	#N/A	0.9	0.31	0.04	0.13	-0.16	0	1	1	1	1
LOC_Os01g57066	LOC_Os01g57066.1	transmembrane protein 49, putative, expressed	#N/A	0.8	0.55	-0.1	0.11	0.27	0	0	1	1	1
LOC_Os01g57073	LOC_Os01g57073.1	insulin-degrading enzyme, putative, expressed	#N/A	1.1	0.72	0.13	0.32	0.56	0	0	1	1	0.03
LOC_Os01g57110	LOC_Os01g57110.1	SNF2 family N-terminal domain containing protein, expressed	#N/A	1	-0.98	-0.48	-0.14	-0.09	0	0	1	1	1
LOC_Os01g57240	LOC_Os01g57240.1	expressed protein	developmental process/anatomical structure development/growth	1.62	0.97	0.08	-0.3	-0.17	0	0	1	1	1
LOC_Os01g57550	LOC_Os01g57550.1	nodulation protein-related, putative, expressed	#N/A	0.82	0.39	-0.67	-0.14	-0.12	0	1	0	1	1
LOC_Os01g57610	LOC_Os01g57610.1	OsGH3.1 - Probable indole-3-acetic acid-amido synthetase, expressed	developmental process/anatomical structure development/biological regulation/regulation of biological quality/anatomical structure morphogenesis/regulation of anatomical structure size/growth/regulation of cellular component size/cellular process/regulation of cell size/cell growth	1.36	0.7	0.16	-0.03	0.55	0	0	1	1	0.05
LOC_Os01g57650	LOC_Os01g57650.1	ZOS1-12 - C2H2 zinc finger protein, expressed	cellular process	1.88	0.32	0.31	0.07	-0.17	0	1	1	1	1
LOC_Os01g57730	LOC_Os01g57730.1	peroxidase precursor, putative, expressed	#N/A	1.53	NA	NA	0.25	0.04	0	NA	NA	1	1
LOC_Os01g57854	LOC_Os01g57854.1	pectinesterase, putative, expressed	#N/A	1.48	-0.33	-0.01	0.19	0.67	0	1	1	1	0
LOC_Os01g57870	LOC_Os01g57870.1	disease resistance protein RPS2, putative, expressed	cellular process	0.91	-0.58	-0.13	-0.03	-0.1	0	0	1	1	1
LOC_Os01g57900	LOC_Os01g57900.1	PPR repeat domain containing protein, putative, expressed	#N/A	0.94	0.13	-0.54	0.06	-0.35	0	1	0.07	1	1
LOC_Os01g58130	LOC_Os01g58130.1	expressed protein	#N/A	0.89	-0.88	0.06	0.2	-0.13	0	0	1	1	1
LOC_Os01g58140	LOC_Os01g58140.1	expressed protein	cellular process	1.77	-0.57	0.96	NA	NA	0	0	0	NA	NA
LOC_Os01g58220	LOC_Os01g58220.1	translation initiation factor SUI1, putative, expressed	cellular process	1.9	-0.39	-0.65	-0.25	-0.11	0	1	0	1	1
LOC_Os01g58420	LOC_Os01g58420.1	AP2 domain containing protein, expressed	biological regulation/cellular process	0.78	-0.71	0.08	NA	NA	0	0	1	NA	NA
LOC_Os01g58440	LOC_Os01g58440.1	ligA, putative, expressed	#N/A	1.06	-1.31	-0.46	-0.11	-0.38	0	0	1	1	1
LOC_Os01g58459	LOC_Os01g58459.1	expressed protein	#N/A	1.55	-0.15	-0.1	-0.34	-0.32	0	1	1	1	1
LOC_Os01g58550	LOC_Os01g58550.1	methyladenine glycosylase, putative, expressed	cellular process	3.4	-0.15	0.28	0.11	0.51	0	1	1	1	0.32
LOC_Os01g58740	LOC_Os01g58740.2	glycerol-3-phosphate dehydrogenase, putative, expressed	cellular process	1.08	0.13	0.48	0.3	0.41	0	1	1	1	1
LOC_Os01g59050	LOC_Os01g59050.1	cytochrome P450, putative, expressed	#N/A	1.1	0.3	0	-0.17	-0.03	0	1	1	1	1
LOC_Os01g59070	LOC_Os01g59070.1	expressed protein	#N/A	1.36	0.18	-0.5	-0.1	-0.12	0	1	0.45	1	1
LOC_Os01g59140	LOC_Os01g59140.1	DNA-directed RNA polymerases I, II, and III subunit RPABC1, putative, expressed	cellular process	1.54	0.03	0.23	-0.19	0.06	0	1	1	1	1
LOC_Os01g59150	LOC_Os01g59150.1	tubulin/FtsZ domain containing protein, putative, expressed	cellular process	2.38	0.5	0.42	-0.06	0.24	0	0.04	1	1	1
LOC_Os01g59180	LOC_Os01g59180.1	OsFBX27 - F-box domain containing protein, expressed	#N/A	3.42	-0.84	-0.46	0.02	0.14	0	0	1	1	1
LOC_Os01g59660	LOC_Os01g59660.1	MYB family transcription factor, putative, expressed	developmental process/biological regulation/growth/cellular process	1.82	-0.3	-0.27	-0.36	-0.43	0	1	1	1	1
LOC_Os01g59670	LOC_Os01g59670.1	expressed protein	#N/A	3.36	-1.09	-0.41	-0.1	-0.07	0	0	1	1	1
LOC_Os01g59680	LOC_Os01g59680.1	NHL25, putative, expressed	#N/A	5.89	-0.9	-0.22	0.24	-0.35	0	0	1	1	1
LOC_Os01g59690	LOC_Os01g59690.1	OsFBX28 - F-box domain containing protein, expressed	#N/A	1.54	0.09	-0.32	-0.35	NA	0	1	1	1	NA
LOC_Os01g59760	LOC_Os01g59760.1	bZIP transcription factor, putative, expressed	cellular process	0.84	0.33	0.01	0.04	0.07	0	1	1	1	1
LOC_Os01g59870	LOC_Os01g59870.1	LTPL65 - Protease inhibitor/seed storage/LTP family protein precursor, expressed	localization/establishment of localization/transport	3.45	1.34	1.69	0.46	0.59	0	0	0	1	0.01
LOC_Os01g59900	LOC_Os01g59900.1	expressed protein	#N/A	2.6	-0.8	0.05	-0.03	0.01	0	0	1	1	1
LOC_Os01g59930	LOC_Os01g59930.1	NADH-cytochrome b5 reductase, putative, expressed	cellular process	2.15	1.66	0.38	0.05	-0.01	0	0	1	1	1
LOC_Os01g60020	LOC_Os01g60020.1	NAC domain transcription factor, putative, expressed	developmental process/cellular process	2.27	-0.18	-0.51	-0.38	NA	0	1	0.38	1	NA
LOC_Os01g60110	LOC_Os01g60110.1	E2F-related protein, putative, expressed	#N/A	1.7	-0.02	0.52	NA	NA	0	1	0.18	NA	NA
LOC_Os01g60190	LOC_Os01g60190.2	2,3-bisphosphoglycerate-independent phosphoglycerate mutase, putative, expressed	#N/A	1.59	0.51	0.14	-0.04	-0.14	0	0.03	1	1	1
LOC_Os01g60260	LOC_Os01g60260.2	KH domain containing protein, putative, expressed	#N/A	0.76	0.85	-0.3	-0.28	-0.53	0	0	1	1	0.11
LOC_Os01g60270	LOC_Os01g60270.1	homeobox domain containing protein, expressed	cellular process	0.78	0.14	0	0.06	0.2	0	1	1	1	1
LOC_Os01g60330	LOC_Os01g60330.1	inactive receptor kinase At2g26730 precursor, putative, expressed	biological regulation/cellular process	0.93	0.3	0.33	0.31	0.14	0	1	1	1	1
LOC_Os01g60740	LOC_Os01g60740.1	LTPL16 - Protease inhibitor/seed storage/LTP family protein precursor, expressed	localization/establishment of localization/transport	0.92	1.45	0.25	0.25	0.37	0	0	1	1	1
LOC_Os01g60770	LOC_Os01g60770.1	expansin precursor, putative, expressed	developmental process/anatomical structure development/biological regulation/regulation of biological quality/anatomical structure morphogenesis/regulation of anatomical structure size/growth/regulation of cellular component size/cellular process/regulation of cell size/cell growth	3.75	-0.06	-0.04	0.48	1.72	0	1	1	1	0
LOC_Os01g60830	LOC_Os01g60830.1	expressed protein	#N/A	2.09	0.88	NA	NA	-1.12	0	0	NA	NA	0
LOC_Os01g60860	LOC_Os01g60860.1	spotted leaf 11, putative, expressed	cellular process	4.8	-0.14	0.17	0.05	-0.26	0	1	1	1	1
LOC_Os01g60960	LOC_Os01g60960.1	DUF260 domain containing protein, putative, expressed	#N/A	3.95	0.92	0.1	-0.18	-0.63	0	0	1	1	0
LOC_Os01g61044	LOC_Os01g61044.1	transmembrane amino acid transporter protein, putative, expressed	localization/establishment of localization/transport/cellular process	1.04	-1.01	0.6	0.96	1.33	0	0	0	0	0
LOC_Os01g61060	LOC_Os01g61060.1	SAG20, putative, expressed	#N/A	1.64	-0.56	-0.6	-0.17	-0.43	0	0	0.01	1	1
LOC_Os01g61080	LOC_Os01g61080.1	WRKY24, expressed	cellular process	3.4	-1.38	-0.89	NA	NA	0	0	0	NA	NA
LOC_Os01g61170	LOC_Os01g61170.1	prenylated rab acceptor, putative, expressed	localization/establishment of localization/transport/cellular process	1.31	-0.16	-0.15	0.09	0.28	0	1	1	1	1
LOC_Os01g61420	LOC_Os01g61420.1	zinc finger, C3HC4 type domain containing protein, expressed	#N/A	0.76	-0.42	-0.26	-0.27	-0.12	0.01	1	1	1	1
LOC_Os01g61460	LOC_Os01g61460.1	leaf senescence related protein, putative, expressed	cellular process	2.54	0.2	0.29	0.36	0.08	0	1	1	1	1
LOC_Os01g61580	LOC_Os01g61580.1	selT-like protein precursor, putative, expressed	biological regulation/regulation of biological quality/cellular process	1.01	0.81	0.19	-0.03	-0.01	0	0	1	1	1
LOC_Os01g61620	LOC_Os01g61620.1	protein kinase family protein, putative, expressed	cellular process	2.05	-0.93	0.22	0.01	-0.19	0	0	1	1	1
LOC_Os01g61640	LOC_Os01g61640.1	NLI interacting factor-like phosphatase, putative, expressed	cellular process	1.33	-0.28	-0.1	0.18	0.2	0	1	1	1	1
LOC_Os01g61690	LOC_Os01g61690.1	OsSCP5 - Putative Serine Carboxypeptidase homologue, expressed	#N/A	2.62	NA	NA	0.3	-0.16	0	NA	NA	1	1
LOC_Os01g61720	LOC_Os01g61720.8	IQ calmodulin-binding motif domain containing protein, expressed	#N/A	0.74	0.25	0.22	0.2	0.32	0.01	1	1	1	1
LOC_Os01g61780	LOC_Os01g61780.1	vacuolar ATP synthase 98 kDa subunit, putative, expressed	localization/establishment of localization/transport/cellular process	0.75	0.15	-0.08	-0.17	0.01	0.01	1	1	1	1
LOC_Os01g61860	LOC_Os01g61860.1	TBC domain containing protein, expressed	biological regulation/cellular process	1.38	0.86	0.21	0.07	0.01	0	0	1	1	1
LOC_Os01g61970	LOC_Os01g61970.1	Lung seven transmembrane receptor domain containing protein, putative, expressed	#N/A	2.09	-0.74	-1.43	0.22	-0.15	0	0	0	1	1
LOC_Os01g61990	LOC_Os01g61990.2	ankyrin repeat-containing protein, putative, expressed	#N/A	1.46	NA	NA	-0.23	-0.52	0	NA	NA	1	0.2
LOC_Os01g62010	LOC_Os01g62010.1	hydrolase, alpha/beta fold family domain containing protein, expressed	#N/A	2.57	-2	-0.59	0.09	-0.11	0	0	0.01	1	1
LOC_Os01g62080	LOC_Os01g62080.2	serine/threonine-protein kinase AFC1, putative, expressed	cellular process	1.34	0.48	0.12	0.05	-0.07	0	0.14	1	1	1
LOC_Os01g62190	LOC_Os01g62190.1	ZOS1-15 - C2H2 zinc finger protein, expressed	cellular process	1.32	-2.65	NA	NA	NA	0	0	NA	NA	NA
LOC_Os01g62244	LOC_Os01g62244.1	ubiquitin-conjugating enzyme, putative, expressed	cellular process	1.28	-0.64	-0.95	-0.36	-0.44	0	0	0	1	1
LOC_Os01g62260	LOC_Os01g62260.1	thaumatin, putative, expressed	#N/A	1.53	1.01	-0.58	0.14	1.09	0	0	0.01	1	0
LOC_Os01g62380	LOC_Os01g62380.1	fasciclin-like arabinogalactan protein, putative, expressed	biological regulation/regulation of biological quality/regulation of anatomical structure size/growth/regulation of cellular component size/cellular process/regulation of cell size/cell growth	1.54	0.65	-0.03	-0.02	-0.17	0	0	1	1	1
LOC_Os01g62410	LOC_Os01g62410.1	MYB family transcription factor, putative, expressed	cellular process	0.8	-1.25	-0.84	0.3	0.66	0	0	0	1	0
LOC_Os01g62420	LOC_Os01g62420.1	triosephosphate isomerase, cytosolic, putative, expressed	cellular process	3.29	1.06	-0.14	-0.21	-0.05	0	0	1	1	1
LOC_Os01g62460	LOC_Os01g62460.1	ZOS1-16 - C2H2 zinc finger protein, expressed	cellular process	2.62	-1.51	-0.55	-0.05	-0.19	0	0	0.05	1	1
LOC_Os01g62660	LOC_Os01g62660.1	MYB family transcription factor, putative, expressed	cellular process	1.48	-0.47	0.11	0.36	-0.05	0	0.22	1	1	1
LOC_Os01g62670	LOC_Os01g62670.1	avr9/Cf-9 rapidly elicited protein, putative, expressed	#N/A	2.86	-1.34	-0.48	NA	NA	0	0	1	NA	NA
LOC_Os01g62920	LOC_Os01g62920.1	homeodomain protein, putative, expressed	developmental process/anatomical structure development/anatomical structure morphogenesis/cellular process	1.42	0.38	-0.39	-0.16	-0.24	0	1	1	1	1
LOC_Os01g63050	LOC_Os01g63050.1	expressed protein	#N/A	1.76	-1.57	-0.74	-0.11	0.32	0	0	0	1	1
LOC_Os01g63060	LOC_Os01g63060.1	phosphatidic acid phosphatase-related, putative, expressed	cellular process	1.04	-1	-1	-0.49	0.03	0	0	0	1	1
LOC_Os01g63160	LOC_Os01g63160.1	MYB family transcription factor, putative, expressed	cellular process	1.57	0.17	-0.35	-0.01	-0.45	0	1	1	1	1
LOC_Os01g63230	LOC_Os01g63230.1	growth regulator related protein, putative, expressed	#N/A	1.79	NA	NA	NA	NA	0	NA	NA	NA	NA
LOC_Os01g63510	LOC_Os01g63510.1	homeobox domain containing protein, expressed	cellular process	1.39	1.74	-0.34	-0.05	-0.98	0	0	1	1	0
LOC_Os01g63580	LOC_Os01g63580.1	glycerol-3-phosphate acyltransferase, putative, expressed	developmental process/anatomical structure development/cellular process	1.4	1.73	1.32	0.38	0.3	0	0	0	1	1
LOC_Os01g63690	LOC_Os01g63690.1	hs1, putative, expressed	#N/A	6.64	-2.38	-0.38	NA	NA	0	0	1	NA	NA
LOC_Os01g63710	LOC_Os01g63710.1	CDC6 - Putative DNA replication initiation protein, expressed	cellular process	2.49	0.42	-0.3	-0.28	-0.23	0	1	1	1	1
LOC_Os01g63770	LOC_Os01g63770.1	transmembrane amino acid transporter protein, putative, expressed	developmental process/anatomical structure development/localization/establishment of localization/anatomical structure morphogenesis/transport/cellular process	1.32	0.82	0.94	0.47	0.73	0	0	0	1	0
LOC_Os01g63854	LOC_Os01g63854.1	transmembrane amino acid transporter protein, putative, expressed	#N/A	0.8	0.55	0.07	0.42	-0.06	0	0	1	1	1
LOC_Os01g63870	LOC_Os01g63870.1	nucleobase-ascorbate transporter, putative, expressed	localization/establishment of localization/transport/cellular process	2.06	-0.04	0.36	0.38	0.45	0	1	1	1	1
LOC_Os01g63970	LOC_Os01g63970.1	sialyltransferase family domain containing protein, expressed	cellular process	2.67	-0.16	-0.09	0.17	0.73	0	1	1	1	0
LOC_Os01g63980	LOC_Os01g63980.1	ZOS1-17 - C2H2 zinc finger protein, expressed	cellular process	4.36	NA	NA	-0.8	-0.4	0	NA	NA	0	1
LOC_Os01g64000	LOC_Os01g64000.1	bZIP transcription factor, putative, expressed	developmental process/biological regulation/cellular process	0.84	0.76	-1.23	-0.95	-1.68	0	0	0	0	0
LOC_Os01g64030	LOC_Os01g64030.2	OsFBL5 - F-box domain and LRR containing protein, expressed	#N/A	0.88	-0.07	-0.07	0.02	0.05	0	1	1	1	1
LOC_Os01g64110	LOC_Os01g64110.1	glycosyl hydrolase, putative, expressed	cellular process	3.42	1.79	-0.43	0.11	-0.46	0	0	1	1	1
LOC_Os01g64170	LOC_Os01g64170.1	glycosyl hydrolases family 17, putative, expressed	#N/A	1.46	-1.33	-1.05	-0.13	0.2	0	0	0	1	1
LOC_Os01g64262	LOC_Os01g64262.1	hydrolase, alpha/beta fold family, putative, expressed	localization/establishment of localization/transport/cellular process	1.35	0.77	0.42	0.29	0.71	0	0	1	1	0
LOC_Os01g64300	LOC_Os01g64300.1	DUF584 domain containing protein, putative, expressed	#N/A	1.3	-0.06	-0.01	0.02	0.05	0	1	1	1	1
LOC_Os01g64330	LOC_Os01g64330.1	retrotransposon protein, putative, unclassified, expressed	#N/A	2.72	-0.01	0.25	-0.11	-0.06	0	1	1	1	1
LOC_Os01g64430	LOC_Os01g64430.1	DUF623 domain containing protein, expressed	#N/A	2.02	0.88	0.67	0.06	-0.28	0	0	0	1	1
LOC_Os01g64450	LOC_Os01g64450.1	harpin-induced protein 1 domain containing protein, expressed	#N/A	1.22	1.1	-0.36	-0.12	-0.93	0	0	1	1	0
LOC_Os01g64470	LOC_Os01g64470.1	harpin-induced protein 1 domain containing protein, expressed	developmental process	3.05	NA	NA	NA	NA	0	NA	NA	NA	NA
LOC_Os01g64520	LOC_Os01g64520.1	uricase, putative, expressed	cellular process	0.81	1.7	0.26	0.15	0.06	0	0	1	1	1
LOC_Os01g64540	LOC_Os01g64540.1	anthocyanidin 3-O-glucosyltransferase, putative, expressed	#N/A	2.56	-0.03	-0.03	0.21	NA	0	1	1	1	NA
LOC_Os01g64730	LOC_Os01g64730.1	bZIP transcription factor domain containing protein, expressed	cellular process	0.77	-0.58	-0.34	-0.17	0.18	0	0	1	1	1
LOC_Os01g64760	LOC_Os01g64760.1	Yip1 domain containing protein, expressed	#N/A	1.82	0.17	0.08	0.06	0.21	0	1	1	1	1
LOC_Os01g64810	LOC_Os01g64810.2	zinc finger DHHC domain-containing protein, putative, expressed	#N/A	0.84	-0.4	-0.51	-0.29	0.03	0	1	0.3	1	1
LOC_Os01g64910	LOC_Os01g64910.1	anthocyanidin 5,3-O-glucosyltransferase, putative, expressed	#N/A	2.47	-2.26	-0.26	-0.06	0.06	0	0	1	1	1
LOC_Os01g64930	LOC_Os01g64930.1	expressed protein	#N/A	0.88	0.87	0.09	-0.21	-0.65	0	0	1	1	0
LOC_Os01g64980	LOC_Os01g64980.1	ion channel DMI1, chloroplast precursor, putative, expressed	#N/A	1.15	0.23	0.18	-0.14	0.08	0	1	1	1	1
LOC_Os01g65090	LOC_Os01g65090.1	aminotransferase, classes I and II, domain containing protein, expressed	developmental process/cellular process	0.91	0.99	0.23	0.11	0.08	0	0	1	1	1
LOC_Os01g65380	LOC_Os01g65380.1	patellin protein, putative, expressed	localization/establishment of localization/transport	1.23	-0.25	-0.03	0.19	0.42	0	1	1	1	1
LOC_Os01g65410	LOC_Os01g65410.1	serine hydroxymethyltransferase, mitochondrial precursor, putative, expressed	cellular process	0.79	-1.5	-0.23	-0.04	0.02	0	0	1	1	1
LOC_Os01g65460	LOC_Os01g65460.1	beta-galactosidase precursor, putative, expressed	#N/A	1.76	0.22	-0.2	-0.22	-0.23	0	1	1	1	1
LOC_Os01g65520	LOC_Os01g65520.1	Sad1 / UNC-like C-terminal domain containing protein, putative, expressed	#N/A	1.28	-0.81	-0.75	-0.07	-0.46	0	0	0	1	1
LOC_Os01g65550	LOC_Os01g65550.1	RNA recognition motif containing protein, putative, expressed	#N/A	1.25	1.54	0.91	0.3	1.19	0	0	0	1	0
LOC_Os01g65670	LOC_Os01g65670.1	amino acid transporter, putative, expressed	localization/establishment of localization/transport/cellular process	1.78	0.03	NA	NA	-0.73	0	1	NA	NA	0
LOC_Os01g65680	LOC_Os01g65680.1	4,5-DOPA dioxygenase extradiol, putative, expressed	cellular process	1.21	-1.48	-0.05	0.55	1.11	0	0	1	0.25	0
LOC_Os01g65720	LOC_Os01g65720.1	expressed protein	#N/A	1.22	-0.19	-0.46	0.03	-0.02	0	1	1	1	1
LOC_Os01g65790	LOC_Os01g65790.1	pectinesterase, putative, expressed	#N/A	1.39	1.13	0.48	0.07	0.28	0	0	1	1	1
LOC_Os01g65800	LOC_Os01g65800.1	powdery mildew resistant protein 5, putative, expressed	#N/A	1.06	-1.66	-0.22	0.12	0.25	0	0	1	1	1
LOC_Os01g65880	LOC_Os01g65880.1	nodulin MtN3 family protein, putative, expressed	localization/establishment of localization/transport/cellular process	1.03	0.93	-0.37	-0.46	-0.63	0	0	1	1	0
LOC_Os01g65900	LOC_Os01g65900.1	chitin-inducible gibberellin-responsive protein, putative, expressed	cellular process	1.82	-1.23	-0.62	-0.11	-0.05	0	0	0	1	1
LOC_Os01g65986	LOC_Os01g65986.1	DUF803 domain containing, putative, expressed	#N/A	0.84	-0.29	-0.1	0	0.19	0	1	1	1	1
LOC_Os01g66110	LOC_Os01g66110.1	methyltransferase, putative, expressed	#N/A	3.72	0.77	0.33	0.15	0.04	0	0	1	1	1
LOC_Os01g66190	LOC_Os01g66190.2	expressed protein	#N/A	6.26	-0.27	-0.26	-0.05	-0.24	0	1	1	1	1
LOC_Os01g66300	LOC_Os01g66300.1	KH domain containing protein, putative, expressed	#N/A	2.1	0.5	0.6	0.07	-0.07	0	0.04	0	1	1
LOC_Os01g66330	LOC_Os01g66330.1	ATP-dependent Clp protease ATP-binding subunit clpX, putative, expressed	cellular process	1.04	0.68	0.6	0.15	0.64	0	0	0.01	1	0
LOC_Os01g66350	LOC_Os01g66350.1	DUF647 domain containing protein, putative, expressed	developmental process	0.92	-1.13	-0.42	-0.01	0.42	0	0	1	1	1
LOC_Os01g66840	LOC_Os01g66840.1	pectinacetylesterase domain containing protein, expressed	#N/A	2.28	-2.23	-0.05	-0.02	0.01	0	0	1	1	1
LOC_Os01g66920	LOC_Os01g66920.1	Ser/Thr protein phosphatase family protein, putative, expressed	cellular process	2.82	0.19	-0.1	0.01	-0.09	0	1	1	1	1
LOC_Os01g66940	LOC_Os01g66940.1	kinase, pfkB family, putative, expressed	cellular process	2.79	0.22	-0.14	-0.09	-0.3	0	1	1	1	1
LOC_Os01g66970	LOC_Os01g66970.1	zinc finger, C3HC4 type domain containing protein, expressed	#N/A	2.43	-0.1	0.44	0.19	0.31	0	1	1	1	1
LOC_Os01g67040	LOC_Os01g67040.1	OsRhmbd5 - Putative Rhomboid homologue, expressed	#N/A	1.12	0.23	-0.27	0.25	0.2	0	1	1	1	1
LOC_Os01g67240	LOC_Os01g67240.1	formin-like protein 1 precursor, putative, expressed	cellular process	1.28	-0.01	0.36	-0.02	0.09	0	1	1	1	1
LOC_Os01g67340	LOC_Os01g67340.1	STRUBBELIG-RECEPTOR FAMILY 8 precursor, putative, expressed	cellular process	1.64	-0.94	-0.48	-0.02	-0.01	0	0	1	1	1
LOC_Os01g67480	LOC_Os01g67480.1	helix-loop-helix DNA-binding domain containing protein, expressed	cellular process	4.83	0.55	0.29	0.13	0.05	0	0	1	1	1
LOC_Os01g67500	LOC_Os01g67500.1	armadillo/beta-catenin repeat family protein, putative, expressed	cellular process	1.23	0.42	0.25	0.06	0.19	0	1	1	1	1
LOC_Os01g67560	LOC_Os01g67560.1	Divergent PAP2 family domain containing protein, expressed	#N/A	1.79	0.23	0.76	0.21	0.46	0	1	0	1	1
LOC_Os01g67750	LOC_Os01g67750.1	expressed protein	#N/A	0.89	0.44	0.22	-0.05	0.06	0	0.9	1	1	1
LOC_Os01g67810	LOC_Os01g67810.1	transposon protein, putative, unclassified, expressed	#N/A	1.95	-1.66	-0.06	NA	NA	0	0	1	NA	NA
LOC_Os01g67870	LOC_Os01g67870.1	expressed protein	#N/A	1.38	1.02	0.87	0.31	0.37	0	0	0	1	1
LOC_Os01g67950	LOC_Os01g67950.1	ubiquitin family protein, putative, expressed	#N/A	3.64	-1.91	0.43	NA	NA	0	0	1	NA	NA
LOC_Os01g68060	LOC_Os01g68060.1	copine, putative, expressed	cellular process	1.53	-0.56	-0.71	-0.35	-0.16	0	0	0	1	1
LOC_Os01g68269	LOC_Os01g68269.1	expressed protein	#N/A	0.96	1.81	NA	NA	0.55	0	0	NA	NA	0.05
LOC_Os01g68370	LOC_Os01g68370.1	B3 DNA binding domain containing protein, expressed	developmental process/biological regulation/cellular process	0.79	0.07	-0.45	-0.46	-1.27	0	1	1	1	0
LOC_Os01g68500	LOC_Os01g68500.1	expressed protein	#N/A	1.4	0.27	0.28	0.11	0.4	0	1	1	1	1
LOC_Os01g68570	LOC_Os01g68570.1	expressed protein	#N/A	2.5	1.17	0.12	-0.09	0.16	0	0	1	1	1
LOC_Os01g68598	LOC_Os01g68598.1	expressed protein	developmental process/cellular process	2.81	-0.16	-0.81	0.1	0.37	0	1	0	1	1
LOC_Os01g68630	LOC_Os01g68630.1	leaf senescence related protein, putative, expressed	developmental process	0.74	0.1	-0.54	-0.19	-0.26	0.01	1	0.07	1	1
LOC_Os01g68650	LOC_Os01g68650.1	plant-specific domain TIGR01615 family protein, expressed	#N/A	3.35	0.21	0.04	NA	NA	0	1	1	NA	NA
LOC_Os01g68670	LOC_Os01g68670.1	cysteine proteinase inhibitor precursor, putative, expressed	#N/A	2.19	-0.28	-0.01	-0.83	-0.91	0	1	1	0	0
LOC_Os01g68700	LOC_Os01g68700.1	BHLH transcription factor, putative, expressed	cellular process	3.05	0.93	0.11	-0.07	-0.29	0	0	1	1	1
LOC_Os01g68830	LOC_Os01g68830.1	expressed protein	#N/A	1.67	0.52	0.85	0.31	0.03	0	0.02	0	1	1
LOC_Os01g68950	LOC_Os01g68950.1	ubiquitin family domain containing protein, expressed	cellular process	0.92	-0.08	0.18	0.04	-0.22	0	1	1	1	1
LOC_Os01g69040	LOC_Os01g69040.1	zinc finger, C3HC4 type domain containing protein, expressed	#N/A	2.48	-0.34	-0.51	-0.13	-0.15	0	1	0.38	1	1
LOC_Os01g69230	LOC_Os01g69230.1	exo70 exocyst complex subunit domain containing protein, expressed	localization/establishment of localization/transport/cellular process	1.22	-0.47	-0.28	0	-0.06	0	0.23	1	1	1
LOC_Os01g69290	LOC_Os01g69290.1	antifreeze glycoprotein, putative, expressed	#N/A	4.46	0.49	0.14	-0.01	0.05	0	0.08	1	1	1
LOC_Os01g69830	LOC_Os01g69830.1	OsSPL2 - SBP-box gene family member, expressed	developmental process/anatomical structure development/cellular process	0.77	0.9	-0.03	0.2	0.42	0	0	1	1	1
LOC_Os01g70100	LOC_Os01g70100.1	zinc finger DHHC domain-containing protein, putative, expressed	#N/A	0.97	2.12	0.96	0.37	0.17	0	0	0	1	1
LOC_Os01g70110	LOC_Os01g70110.1	No apical meristem protein, putative, expressed	developmental process/cellular process	2.03	-0.77	0.1	0.3	0.49	0	0	1	1	0.74
LOC_Os01g70170	LOC_Os01g70170.1	transaldolase, putative, expressed	#N/A	0.81	0.8	-0.04	-0.13	-0.21	0	0	1	1	1
LOC_Os01g70190	LOC_Os01g70190.1	exostosin family domain containing protein, expressed	cellular process	1.88	0.28	0.14	0.18	0.13	0	1	1	1	1
LOC_Os01g70200	LOC_Os01g70200.1	exostosin family domain containing protein, expressed	cellular process	2.05	0.38	0.51	0.18	0.22	0	1	0.3	1	1
LOC_Os01g70250	LOC_Os01g70250.1	heat shock protein DnaJ, putative, expressed	cellular process	1.65	0.07	-0.28	0.09	-0.04	0	1	1	1	1
LOC_Os01g70370	LOC_Os01g70370.1	serine palmitoyltransferase 2, putative, expressed	developmental process/cellular process	0.89	4.19	NA	NA	-0.93	0	0	NA	NA	0
LOC_Os01g70770	LOC_Os01g70770.1	glutathione S-transferase, putative, expressed	cellular process	1.18	0.69	0.26	0.22	0.18	0	0	1	1	1
LOC_Os01g70790	LOC_Os01g70790.1	SRC2 protein, putative, expressed	#N/A	1.98	-1.21	-0.73	NA	NA	0	0	0	NA	NA
LOC_Os01g71094	LOC_Os01g71094.1	basic 7S globulin 2 precursor, putative, expressed	#N/A	1.06	1.05	0.77	0.24	0.03	0	0	0	1	1
LOC_Os01g71106	LOC_Os01g71106.2	NBS-LRR disease resistance protein, putative, expressed	biological regulation/cellular process	1.01	0.28	0.21	0.04	-0.19	0	1	1	1	1
LOC_Os01g71200	LOC_Os01g71200.1	RNA recognition motif containing protein, putative, expressed	biological regulation/cellular process	1.54	0.35	0.65	0.26	0.54	0	1	0	1	0.08
LOC_Os01g71220	LOC_Os01g71220.1	zinc finger protein, putative, expressed	#N/A	0.88	0.12	0.48	0.12	0.03	0	1	0.93	1	1
LOC_Os01g71624	LOC_Os01g71624.5	expressed protein	#N/A	1.11	-0.36	NA	NA	NA	0	1	NA	NA	NA
LOC_Os01g71790	LOC_Os01g71790.1	NAM, putative, expressed	developmental process/cellular process	2.23	0.61	0.65	0.03	0.14	0	0	0	1	1
LOC_Os01g71930	LOC_Os01g71930.1	glycosyl hydrolases family 17 protein, expressed	#N/A	1.19	0.28	0.26	-0.2	0.02	0	1	1	1	1
LOC_Os01g72020	LOC_Os01g72020.1	BTBA3 - Bric-a-Brac,Tramtrack, Broad Complex BTB domain with Ankyrin repeat region, expressed	developmental process/anatomical structure development/anatomical structure morphogenesis	1.75	1.73	0.45	0.28	0.43	0	0	1	1	1
LOC_Os01g72080	LOC_Os01g72080.1	calmodulin-like protein 1, putative, expressed	#N/A	4.49	-0.04	-0.71	-0.36	-0.45	0	1	0	1	1
LOC_Os01g72090	LOC_Os01g72090.1	phycoerythrobilin ferredoxin oxidoreductase, putative, expressed	biological regulation/cellular process	0.88	0.25	-0.2	-0.36	-0.27	0	1	1	1	1
LOC_Os01g72100	LOC_Os01g72100.1	OsCML10 - Calmodulin-related calcium sensor protein, expressed	developmental process/anatomical structure development/biological regulation/regulation of biological quality/anatomical structure morphogenesis/regulation of anatomical structure size/growth/regulation of cellular component size/cellular process/regulation of cell size/cell growth	4.3	-0.94	0.16	NA	NA	0	0	1	NA	NA
LOC_Os01g72120	LOC_Os01g72120.1	glutathione S-transferase, putative, expressed	cellular process	1.62	0.72	-1.4	-0.37	-0.51	0	0	0	1	0.32
LOC_Os01g72130	LOC_Os01g72130.1	glutathione S-transferase, putative, expressed	cellular process	3.44	-1.25	-1.42	-0.17	-0.14	0	0	0	1	1
LOC_Os01g72320	LOC_Os01g72320.1	FYVE zinc finger domain containing protein, expressed	#N/A	0.88	-0.3	-0.41	-0.07	-0.02	0	1	1	1	1
LOC_Os01g72330	LOC_Os01g72330.1	OsRR4 type-A response regulator, expressed	biological regulation/cellular process	1.43	0.64	1.13	0.75	0.06	0	0	0	0	1
LOC_Os01g72430	LOC_Os01g72430.1	NADPH quinone oxidoreductase, putative, expressed	#N/A	0.95	1.62	-0.23	0.3	0.82	0	0	1	1	0
LOC_Os01g72490	LOC_Os01g72490.1	LRP1, putative, expressed	developmental process	2.11	1.14	-0.07	-0.26	-0.42	0	0	1	1	1
LOC_Os01g72520	LOC_Os01g72520.1	phosphoesterase family protein, putative, expressed	cellular process	0.91	0.74	-0.88	-0.48	-0.97	0	0	0	1	0
LOC_Os01g72530	LOC_Os01g72530.1	OsCML31 - Calmodulin-related calcium sensor protein, expressed	#N/A	3.09	NA	NA	NA	NA	0	NA	NA	NA	NA
LOC_Os01g72610	LOC_Os01g72610.1	glycosyltransferase, putative, expressed	#N/A	1.23	0.27	-0.86	0.03	0.27	0	1	0	1	1
LOC_Os01g72700	LOC_Os01g72700.1	expressed protein	biological regulation/cellular process	1.52	2.86	0.53	0.24	0.56	0	0	0.11	1	0.03
LOC_Os01g72710	LOC_Os01g72710.1	expressed protein	#N/A	1.02	0.59	0.34	-0.15	0.14	0	0	1	1	1
LOC_Os01g72810	LOC_Os01g72810.1	secreted glycoprotein, putative, expressed	#N/A	4.55	NA	NA	0.14	0.04	0	NA	NA	1	1
LOC_Os01g72900	LOC_Os01g72900.1	abscisic stress-ripening, putative, expressed	#N/A	5.09	NA	NA	NA	NA	0	NA	NA	NA	NA
LOC_Os01g72910	LOC_Os01g72910.1	abscisic stress-ripening, putative, expressed	#N/A	1.65	NA	NA	-0.14	-0.1	0	NA	NA	1	1
LOC_Os01g72940	LOC_Os01g72940.1	phosphatidylserine decarboxylase, putative, expressed	cellular process	1.24	-0.55	0.48	-0.03	0.19	0	0	1	1	1
LOC_Os01g72970	LOC_Os01g72970.1	DUF630/DUF632 domains containing protein, putative, expressed	cellular process	3.66	-2.14	-1.37	-0.26	-0.19	0	0	0	1	1
LOC_Os01g73024	LOC_Os01g73024.1	expressed protein	#N/A	0.89	NA	NA	-0.22	-0.32	0	NA	NA	1	1
LOC_Os01g73040	LOC_Os01g73040.1	CBS domain-containing protein, putative, expressed	#N/A	1.03	0.44	-0.17	-0.35	0.24	0	0.67	1	1	1
LOC_Os01g73410	LOC_Os01g73410.1	FYVE zinc finger domain containing protein, expressed	biological regulation/cellular process	1.04	-0.57	-0.36	-0.34	-0.22	0	0	1	1	1
LOC_Os01g73790	LOC_Os01g73790.1	NAD dependent epimerase/dehydratase family protein, putative, expressed	cellular process	1.07	1.15	0.22	0.12	0.13	0	0	1	1	1
LOC_Os01g73910	LOC_Os01g73910.1	peptidase, putative, expressed	#N/A	0.92	-0.27	-0.54	-0.41	-0.6	0	1	0.09	1	0
LOC_Os01g73950	LOC_Os01g73950.1	PPR repeat containing protein, expressed	cellular process	1.27	0.86	-0.17	-0.12	-0.11	0	0	1	1	1
LOC_Os01g73960	LOC_Os01g73960.1	drought induced 19 protein, putative, expressed	#N/A	0.93	0.16	0.25	0.62	1.02	0	1	1	0.01	0
LOC_Os01g74010	LOC_Os01g74010.1	cyclase/dehydrase family protein, expressed	#N/A	1.04	-0.33	-0.67	-0.25	0	0	1	0	1	1
LOC_Os01g74020	LOC_Os01g74020.1	MYB family transcription factor, putative, expressed	cellular process	1.63	-0.27	-1.2	0.12	-1.27	0	1	0	1	0
LOC_Os01g74040	LOC_Os01g74040.1	zinc finger, RING-type, putative, expressed	#N/A	1.73	NA	NA	NA	NA	0	NA	NA	NA	NA
LOC_Os01g74152	LOC_Os01g74152.1	haloacid dehalogenase-like hydrolase family protein, putative, expressed	#N/A	3.97	-1.65	0.62	0.18	0.33	0	0	0	1	1
LOC_Os01g74200	LOC_Os01g74200.1	protein kinase domain containing protein, expressed	cellular process	1.75	0.71	0.44	0.13	0.17	0	0	1	1	1
LOC_Os01g74370	LOC_Os01g74370.1	domain of unknown function DUF966 domain containing protein, expressed	#N/A	3.67	-0.61	-0.62	-0.16	-0.32	0	0	0	1	1
LOC_Os01g74470	LOC_Os01g74470.1	ABC transporter, ATP-binding protein, putative, expressed	localization/biological regulation/establishment of localization/transport/cellular process	1.08	0.49	-0.05	-0.04	-0.01	0	0.07	1	1	1
LOC_Os01g74530	LOC_Os01g74530.2	protein phosphatase 2C, putative, expressed	cellular process	0.81	-0.45	-0.48	-0.26	-0.2	0	0.41	0.92	1	1
LOC_Os01g74640	LOC_Os01g74640.1	mitochondrial carrier protein, putative, expressed	localization/establishment of localization/transport/cellular process	0.88	1.08	0.48	-0.2	0.05	0	0	1	1	1
LOC_Os02g01080	LOC_Os02g01080.1	expressed protein	#N/A	1.14	-0.38	-0.07	0.18	0.25	0	1	1	1	1
LOC_Os02g01510	LOC_Os02g01510.1	lactate/malate dehydrogenase, putative, expressed	#N/A	3.53	1.34	0.29	-0.05	0.36	0	0	1	1	1
LOC_Os02g01790	LOC_Os02g01790.2	expressed protein	#N/A	1.83	0.55	0.39	-0.18	-0.51	0	0	1	1	0.25
LOC_Os02g01810	LOC_Os02g01810.1	expressed protein	#N/A	5.15	-1.06	-1.92	0.14	-0.14	0	0	0	1	1
LOC_Os02g01930	LOC_Os02g01930.1	expressed protein	#N/A	0.87	-0.49	-0.05	0.18	0.12	0	0.09	1	1	1
LOC_Os02g01960	LOC_Os02g01960.1	tetratricopeptide repeat domain containing protein, expressed	#N/A	1.18	-0.67	-0.27	-0.05	0.06	0	0	1	1	1
LOC_Os02g02410	LOC_Os02g02410.1	DnaK family protein, putative, expressed	developmental process/cellular process	0.92	1.02	0.05	-0.07	0.03	0	0	1	1	1
LOC_Os02g02600	LOC_Os02g02600.1	serine/threonine-protein kinase Cx32, chloroplast precursor, putative, expressed	cellular process	0.73	-1.21	-0.84	0	-0.36	0.01	0	0	1	1
LOC_Os02g02730	LOC_Os02g02730.1	expressed protein	#N/A	3.38	-0.27	-0.01	0.11	0.21	0	1	1	1	1
LOC_Os02g02750	LOC_Os02g02750.2	CDP-alcohol phosphatidyltransferase, putative, expressed	cellular process	0.81	1.01	0.66	0.39	0.76	0	0	0	1	0
LOC_Os02g02770	LOC_Os02g02770.1	PPR repeat domain containing protein, putative, expressed	#N/A	1.04	0.2	-0.04	0.07	-0.07	0	1	1	1	1
LOC_Os02g02780	LOC_Os02g02780.1	protein kinase family protein, putative, expressed	cellular process	0.81	-0.71	-0.51	0.02	0.02	0	0	0.32	1	1
LOC_Os02g02870	LOC_Os02g02870.1	glycine-rich protein 2, putative, expressed	cellular process	1.43	0.33	-0.32	-0.07	0.25	0	1	1	1	1
LOC_Os02g02900	LOC_Os02g02900.1	expressed protein	#N/A	3.22	-0.55	-0.59	-0.29	-0.48	0	0	0.01	1	1
LOC_Os02g03060	LOC_Os02g03060.1	cyclin-dependent kinase A-2, putative, expressed	developmental process/cellular process	1.85	1.5	0.56	0.13	0.08	0	0	0.04	1	1
LOC_Os02g03410	LOC_Os02g03410.1	CAMK_CAMK_like.12 - CAMK includes calcium/calmodulin depedent protein kinases, expressed	cellular process	1.54	-1.11	-0.27	0.08	0.27	0	0	1	1	1
LOC_Os02g03470	LOC_Os02g03470.1	tetratricopeptide repeat containing protein, putative, expressed	#N/A	0.89	1.03	0.05	0.18	0.16	0	0	1	1	1
LOC_Os02g03560	LOC_Os02g03560.1	expressed protein	#N/A	0.92	-1.04	-0.43	-0.08	-0.06	0	0	1	1	1
LOC_Os02g03700	LOC_Os02g03700.1	expressed protein	#N/A	1.55	-0.67	-0.69	0.42	0.11	0	0	0	1	1
LOC_Os02g03710	LOC_Os02g03710.1	UP-9A, putative, expressed	#N/A	3.81	NA	NA	-0.01	0.05	0	NA	NA	1	1
LOC_Os02g03760	LOC_Os02g03760.2	expressed protein	#N/A	1.42	-0.01	-0.42	-0.2	-0.76	0	1	1	1	0
LOC_Os02g03960	LOC_Os02g03960.1	CPuORF1 - conserved peptide uORF-containing transcript, expressed	cellular process	2.81	1.34	0.29	-0.02	0.56	0	0	1	1	0.03
LOC_Os02g04010	LOC_Os02g04010.2	cyclin-T1-1, putative, expressed	developmental process/anatomical structure development/anatomical structure morphogenesis/cellular process	1.45	-0.96	0.12	-0.12	-0.28	0	0	1	1	1
LOC_Os02g04130	LOC_Os02g04130.1	DUF1645 domain containing protein, putative, expressed	#N/A	3.33	NA	NA	NA	NA	0	NA	NA	NA	NA
LOC_Os02g04170	LOC_Os02g04170.1	L-aspartate oxidase 1, putative, expressed	cellular process	1.01	1.9	0.82	0.47	-0.36	0	0	0	1	1
LOC_Os02g04230	LOC_Os02g04230.3	CGMC_MAPKCMGC_2.7 - CGMC includes CDA, MAPK, GSK3, and CLKC kinases, expressed	biological regulation/cellular process	2.06	2.05	-0.12	-0.45	-1.17	0	0	1	1	0
LOC_Os02g04250	LOC_Os02g04250.1	glycosyltransferase, putative, expressed	#N/A	1.45	-0.3	0.47	0.15	0.23	0	1	1	1	1
LOC_Os02g04510	LOC_Os02g04510.1	UOS1, putative, expressed	cellular process	1.24	0.94	-1.15	-0.51	-0.92	0	0	0	0.98	0
LOC_Os02g04610	LOC_Os02g04610.1	expressed protein	#N/A	1.11	0.23	-0.21	-0.01	-0.11	0	1	1	1	1
LOC_Os02g05040	LOC_Os02g05040.1	cyclin-related protein, putative, expressed	#N/A	2.26	0.42	0.23	-0.19	-0.24	0	1	1	1	1
LOC_Os02g05330	LOC_Os02g05330.1	DEAD-box ATP-dependent RNA helicase, putative, expressed	#N/A	1.67	0.36	-0.2	-0.04	-0.2	0	1	1	1	1
LOC_Os02g05450	LOC_Os02g05450.1	Homeobox domain containing protein, expressed	cellular process	0.94	-0.83	-0.54	0.03	-0.26	0	0	0.1	1	1
LOC_Os02g05470	LOC_Os02g05470.1	CCT motif family protein, expressed	#N/A	1.58	1.21	-0.92	0.07	-0.09	0	0	0	1	1
LOC_Os02g05660	LOC_Os02g05660.1	DEAD-box ATP-dependent RNA helicase 35A, putative, expressed	#N/A	0.87	-0.53	-0.67	-0.14	-0.1	0	0.01	0	1	1
LOC_Os02g05680	LOC_Os02g05680.1	apoptosis-inducing factor 2, putative, expressed	#N/A	1.28	0.89	0.76	0.33	0.3	0	0	0	1	1
LOC_Os02g05840	LOC_Os02g05840.1	VIL2 protein, putative, expressed	developmental process	3.65	0.61	0.26	0.24	0.11	0	0	1	1	1
LOC_Os02g06430	LOC_Os02g06430.1	DUF292 domain containing protein, expressed	#N/A	3.28	-0.74	-0.47	-0.32	-0.23	0	0	1	1	1
LOC_Os02g06570	LOC_Os02g06570.2	CAMK_KIN1/SNF1/Nim1_like.13 - CAMK includes calcium/calmodulin depedent protein kinases, expressed	biological regulation/cellular process	1.12	-0.54	-0.41	-0.19	-0.42	0	0.01	1	1	1
LOC_Os02g06580	LOC_Os02g06580.1	formin, putative, expressed	developmental process/anatomical structure development/anatomical structure morphogenesis/cellular process	0.78	-0.2	0.04	-0.08	-0.25	0	1	1	1	1
LOC_Os02g06840	LOC_Os02g06840.1	galactosyltransferase, putative, expressed	cellular process	0.78	0.24	0	-0.04	0.02	0	1	1	1	1
LOC_Os02g06910	LOC_Os02g06910.1	auxin response factor 6, putative, expressed	developmental process/anatomical structure development/cellular process	0.9	0.26	-0.81	-0.28	-0.35	0	1	0	1	1
LOC_Os02g06930	LOC_Os02g06930.1	protein kinase, putative, expressed	cellular process	2.5	-1.6	-0.24	NA	NA	0	0	1	NA	NA
LOC_Os02g06960	LOC_Os02g06960.1	expressed protein	#N/A	2.31	0.75	-0.01	0.15	-0.05	0	0	1	1	1
LOC_Os02g07010	LOC_Os02g07010.1	expressed protein	#N/A	3.18	-0.98	-0.65	-0.41	-0.1	0	0	0	1	1
LOC_Os02g07030	LOC_Os02g07030.1	DUF640 domain containing protein, putative, expressed	#N/A	2	0.42	-0.23	-0.14	-0.13	0	1	1	1	1
LOC_Os02g07044	LOC_Os02g07044.1	rhodanese-like domain containing protein, putative, expressed	localization/establishment of localization/transport	2.07	1.09	-0.03	0.05	0.11	0	0	1	1	1
LOC_Os02g07060	LOC_Os02g07060.1	tubulin/FtsZ domain containing protein, putative, expressed	cellular process	0.86	1.13	0.55	0.11	0.23	0	0	0.05	1	1
LOC_Os02g07220	LOC_Os02g07220.1	peptidyl-prolyl cis-trans isomerase, FKBP-type, putative, expressed	cellular process	0.76	0.39	-0.09	0.19	-0.36	0	1	1	1	1
LOC_Os02g07650	LOC_Os02g07650.1	zinc-binding protein, putative, expressed	#N/A	0.98	0.53	-0.3	-0.4	-0.1	0	0.01	1	1	1
LOC_Os02g07690	LOC_Os02g07690.1	VQ domain containing protein, putative, expressed	#N/A	2.24	-0.47	-0.67	-0.24	-0.38	0	0.21	0	1	1
LOC_Os02g07730	LOC_Os02g07730.1	haloacid dehalogenase-like hydrolase domain-containing protein 3, putative, expressed	cellular process	0.82	2.01	0.84	0.36	0.11	0	0	0	1	1
LOC_Os02g07880	LOC_Os02g07880.1	DNA binding protein, putative, expressed	#N/A	0.91	0.13	-0.44	-0.09	-0.04	0	1	1	1	1
LOC_Os02g07960	LOC_Os02g07960.3	STRUBBELIG-RECEPTOR FAMILY 3 precursor, putative, expressed	biological regulation/cellular process	0.8	1.08	0.13	-0.06	-0.08	0	0	1	1	1
LOC_Os02g08220	LOC_Os02g08220.1	expressed protein	#N/A	1.67	0.41	-0.36	-0.41	-0.24	0	1	1	1	1
LOC_Os02g08230	LOC_Os02g08230.1	WAX2, putative, expressed	developmental process/cellular process	2.99	0.05	-0.88	-0.52	-1.08	0	1	0	0.7	0
LOC_Os02g08364	LOC_Os02g08364.1	protein phosphatase 2C, putative, expressed	cellular process	2.14	0.86	0.25	0.08	0	0	0	1	1	1
LOC_Os02g08420	LOC_Os02g08420.1	cinnamoyl CoA reductase, putative, expressed	cellular process	2.36	-0.93	-0.56	-0.18	-0.13	0	0	0.03	1	1
LOC_Os02g08440	LOC_Os02g08440.1	WRKY71, expressed	cellular process	2.73	0	-0.57	-0.36	-0.48	0	1	0.02	1	0.84
LOC_Os02g08540	LOC_Os02g08540.1	expressed protein	#N/A	1.55	-0.82	-0.12	-0.04	0.11	0	0	1	1	1
LOC_Os02g09070	LOC_Os02g09070.1	zinc-binding protein, putative, expressed	#N/A	3.07	0.3	-0.7	0.24	0.32	0	1	0	1	1
LOC_Os02g09240	LOC_Os02g09240.1	cytochrome P450 71D8, putative, expressed	#N/A	3.86	0.73	-0.1	0.25	-0.02	0	0	1	1	1
LOC_Os02g09359	LOC_Os02g09359.1	BRASSINOSTEROID INSENSITIVE 1-associated receptor kinase 1 precursor, putative, expressed	cellular process	1.16	-0.48	NA	NA	1.51	0	0.1	NA	NA	0
LOC_Os02g09490	LOC_Os02g09490.1	dehydrogenase, putative, expressed	cellular process	1.4	2.1	-0.01	0.33	0.83	0	0	1	1	0
LOC_Os02g09510	LOC_Os02g09510.1	limonoid UDP-glucosyltransferase, putative, expressed	#N/A	1.46	-0.61	-1.63	-0.35	-0.16	0	0	0	1	1
LOC_Os02g09630	LOC_Os02g09630.1	GA20292-PA, putative, expressed	biological regulation/cellular process	4.37	0.12	1.42	0.44	0.42	0	1	0	1	1
LOC_Os02g09650	LOC_Os02g09650.1	AP2 domain containing protein, expressed	biological regulation/cellular process	1.01	-0.67	0.03	-0.03	-0.07	0	0	1	1	1
LOC_Os02g09740	LOC_Os02g09740.1	STRUBBELIG-RECEPTOR FAMILY 7 precursor, putative, expressed	cellular process	2.49	0.62	0.43	0.14	0.27	0	0	1	1	1
LOC_Os02g09770	LOC_Os02g09770.1	abhydrolase domain-containing protein FAM108C1, putative, expressed	#N/A	1.21	-0.48	-0.18	-0.07	-0.09	0	0.1	1	1	1
LOC_Os02g09810	LOC_Os02g09810.1	amino acid transporter, putative, expressed	localization/establishment of localization/transport/cellular process	1.02	-1.83	0.13	0.43	0.79	0	0	1	1	0
LOC_Os02g10040	LOC_Os02g10040.1	guanine nucleotide-exchange protein like, putative, expressed	localization/establishment of localization/transport/cellular process	1.87	-0.15	-0.17	0.04	0.06	0	1	1	1	1
LOC_Os02g10500	LOC_Os02g10500.1	expressed protein	#N/A	1.08	0.43	0.11	0.23	0.99	0	1	1	1	0
LOC_Os02g10520	LOC_Os02g10520.1	OsSub12 - Putative Subtilisin homologue, expressed	developmental process/anatomical structure development/anatomical structure morphogenesis	0.81	1.56	0.87	0.48	0.37	0	0	0	1	1
LOC_Os02g10770	LOC_Os02g10770.2	DEAD-box ATP-dependent RNA helicase 41, putative, expressed	#N/A	1.36	0.26	-0.35	-0.04	0.03	0	1	1	1	1
LOC_Os02g10780	LOC_Os02g10780.1	SPX domain containing protein, putative, expressed	cellular process	0.99	-1.45	-0.47	-0.26	-0.69	0	0	1	1	0
LOC_Os02g10860	LOC_Os02g10860.1	bZIP transcription factor domain containing protein, expressed	developmental process/biological regulation/cellular process	1.39	1.02	-0.35	-0.43	-1.07	0	0	1	1	0
LOC_Os02g10900	LOC_Os02g10900.1	NB-ARC domain containing protein, expressed	#N/A	1.16	NA	NA	0.01	-0.02	0	NA	NA	1	1
LOC_Os02g10990	LOC_Os02g10990.1	FAD binding domain of DNA photolyase domain containing protein, expressed	cellular process	1.12	1.65	-0.53	-0.43	-1.15	0	0	0.12	1	0
LOC_Os02g11000	LOC_Os02g11000.2	agenet domain containing protein, putative, expressed	#N/A	1.41	-0.02	-0.09	-0.43	-0.06	0	1	1	1	1
LOC_Os02g11070	LOC_Os02g11070.1	3-ketoacyl-CoA synthase, putative, expressed	#N/A	1.83	-0.42	-0.17	0.21	-0.03	0	1	1	1	1
LOC_Os02g11790	LOC_Os02g11790.1	OsFBK4 - F-box domain and kelch repeat containing protein, expressed	#N/A	1.21	-1.1	-0.06	0.12	0	0	0	1	1	1
LOC_Os02g11859	LOC_Os02g11859.1	expressed protein	#N/A	2.17	-1.79	-1.81	-0.59	NA	0	0	0	0.03	NA
LOC_Os02g11930	LOC_Os02g11930.1	receptor-like protein kinase precursor, putative, expressed	biological regulation/cellular process	6.54	-0.61	-0.09	-0.37	NA	0	0	1	1	NA
LOC_Os02g12380	LOC_Os02g12380.1	histone deacetylase, putative, expressed	developmental process/cellular process	3.5	-0.89	-0.87	-0.52	-0.79	0	0	0	0.74	0
LOC_Os02g12400	LOC_Os02g12400.1	receptor-like protein kinase precursor, putative, expressed	biological regulation/cellular process	1.63	-1.12	-0.02	-0.37	0.16	0	0	1	1	1
LOC_Os02g12420	LOC_Os02g12420.1	receptor-like protein kinase precursor, putative, expressed	biological regulation/cellular process	1.23	0.89	-0.07	-0.21	-0.99	0	0	1	1	0
LOC_Os02g12480	LOC_Os02g12480.1	expressed protein	#N/A	1.05	2.05	0.61	-0.14	0.29	0	0	0	1	1
LOC_Os02g12840	LOC_Os02g12840.1	DEAD-box ATP-dependent RNA helicase, putative, expressed	#N/A	2.27	0.08	NA	NA	-0.93	0	1	NA	NA	0
LOC_Os02g12850	LOC_Os02g12850.1	RNA recognition motif containing protein, expressed	#N/A	0.94	0.26	-0.83	-0.07	-0.18	0	1	0	1	1
LOC_Os02g12870	LOC_Os02g12870.1	expressed protein	#N/A	2.53	0.7	0.6	0.33	0.52	0	0	0.01	1	0.19
LOC_Os02g13100	LOC_Os02g13100.1	protein phosphatase 2C, putative, expressed	cellular process	2.32	0.39	0.06	0.07	0.33	0	1	1	1	1
LOC_Os02g13150	LOC_Os02g13150.1	pollen-specific protein SF21, putative, expressed	developmental process/localization/establishment of localization/transport/cellular process	1.65	-0.78	0.16	0.34	0.6	0	0	1	1	0
LOC_Os02g13380	LOC_Os02g13380.1	early nodulin 93 ENOD93 protein, putative, expressed	#N/A	2.16	-0.82	-0.27	0.19	-0.03	0	0	1	1	1
LOC_Os02g13650	LOC_Os02g13650.1	expressed protein	#N/A	2.03	0.33	0.24	-0.03	-0.14	0	1	1	1	1
LOC_Os02g13850	LOC_Os02g13850.1	leucine-rich repeat-containing protein kinase family protein, putative, expressed	cellular process	1.03	-0.26	0.13	-0.22	-0.14	0	1	1	1	1
LOC_Os02g13870	LOC_Os02g13870.1	aquaporin protein, putative, expressed	localization/establishment of localization/transport/cellular process	0.77	2.44	0.94	0.7	0.61	0	0	0	0	0
LOC_Os02g13910	LOC_Os02g13910.1	retrotransposon protein, putative, Ty1-copia subclass, expressed	#N/A	0.75	0.33	0.06	-0.07	-0.13	0.01	1	1	1	1
LOC_Os02g13960	LOC_Os02g13960.1	spotted leaf 11, putative, expressed	cellular process	1.7	-0.33	-0.07	-0.1	-0.17	0	1	1	1	1
LOC_Os02g14000	LOC_Os02g14000.2	actin-related protein 2/3 complex subunit 3, putative, expressed	cellular process	1.39	0.3	-0.24	-0.11	-0.32	0	1	1	1	1
LOC_Os02g14130	LOC_Os02g14130.1	CGMC_GSK.4 - CGMC includes CDA, MAPK, GSK3, and CLKC kinases, expressed	biological regulation/cellular process	0.93	0.7	0.3	0.12	0.07	0	0	1	1	1
LOC_Os02g14500	LOC_Os02g14500.1	expressed protein	#N/A	1.4	0.6	0.11	-0.18	0	0	0	1	1	1
LOC_Os02g14790	LOC_Os02g14790.1	WD domain, G-beta repeat domain containing protein, expressed	localization/establishment of localization/transport/cellular process	1.46	-0.4	-0.15	0.06	0.28	0	1	1	1	1
LOC_Os02g14910	LOC_Os02g14910.1	bZIP transcription factor family protein, putative, expressed	cellular process	0.88	2.11	1.33	0.27	0.39	0	0	0	1	1
LOC_Os02g15230	LOC_Os02g15230.1	GDSL-like lipase/acylhydrolase, putative, expressed	#N/A	2.57	-0.16	-0.33	0.09	-0.17	0	1	1	1	1
LOC_Os02g15280	LOC_Os02g15280.1	VQ domain containing protein, putative, expressed	#N/A	1.23	0.1	-0.48	-0.2	-0.44	0	1	1	1	1
LOC_Os02g15290	LOC_Os02g15290.1	VQ domain containing protein, putative, expressed	#N/A	1.09	0.51	-0.01	-0.1	-0.12	0	0.03	1	1	1
LOC_Os02g15350	LOC_Os02g15350.1	dof zinc finger domain containing protein, putative, expressed	cellular process	1.45	-1.03	-0.1	0.08	0.33	0	0	1	1	1
LOC_Os02g15580	LOC_Os02g15580.1	cyclic nucleotide-gated ion channel 1, putative, expressed	localization/establishment of localization/transport/cellular process	0.92	-0.27	-0.38	0	0.15	0	1	1	1	1
LOC_Os02g15700	LOC_Os02g15700.1	expressed protein	#N/A	2.4	NA	NA	NA	NA	0	NA	NA	NA	NA
LOC_Os02g15820	LOC_Os02g15820.1	extra-large G-protein-related, putative, expressed	#N/A	0.83	1.78	0.37	0.17	-0.61	0	0	1	1	0
LOC_Os02g15950	LOC_Os02g15950.1	OsFBK5 - F-box domain and kelch repeat containing protein, expressed	developmental process/cellular process	2.22	0.64	-0.13	-0.21	-0.38	0	0	1	1	1
LOC_Os02g16480	LOC_Os02g16480.1	nucleolar transcription factor 1, putative, expressed	#N/A	0.9	-1.12	-0.01	-0.06	0.03	0	0	1	1	1
LOC_Os02g16540	LOC_Os02g16540.1	WRKY39, expressed	biological regulation/cellular process	0.75	-0.6	-0.07	0	-0.1	0.01	0	1	1	1
LOC_Os02g16660	LOC_Os02g16660.1	cbxX, chromosomal, putative, expressed	cellular process	3.17	0.08	0.15	0.06	-0.22	0	1	1	1	1
LOC_Os02g17910	LOC_Os02g17910.1	CK1_CaseinKinase_1.4 - CK1 includes the casein kinase 1 kinases, expressed	cellular process	0.76	-0.27	-0.09	-0.26	0.13	0.01	1	1	1	1
LOC_Os02g17970	LOC_Os02g17970.1	AGC_PKA/PKG_like.1 - ACG kinases include homologs to PKA, PKG and PKC, expressed	cellular process	0.85	0.55	NA	NA	0.03	0	0	NA	NA	1
LOC_Os02g18180	LOC_Os02g18180.1	ATP-binding cassette sub-family E member 1, putative, expressed	localization/establishment of localization/transport	3.03	-1.19	-1.14	-0.59	-0.68	0	0	0	0.05	0
LOC_Os02g18450	LOC_Os02g18450.1	GTP-binding protein typA/bipA, putative, expressed	cellular process	1.75	1.98	0.67	0.11	-0.63	0	0	0	1	0
LOC_Os02g18480	LOC_Os02g18480.1	lipase class 3 family protein, putative, expressed	#N/A	1.58	-0.35	-0.3	0.08	0.03	0	1	1	1	1
LOC_Os02g19510	LOC_Os02g19510.2	lysine ketoglutarate reductase trans-splicing related 1, putative, expressed	#N/A	1.45	-0.53	0.06	0	0	0	0.01	1	1	1
LOC_Os02g19770	LOC_Os02g19770.1	eukaryotic translation initiation factor 1A, putative, expressed	cellular process	2.13	-1.54	-0.2	0.01	NA	0	0	1	1	NA
LOC_Os02g19820	LOC_Os02g19820.1	nodulin MtN3 family protein, putative, expressed	localization/establishment of localization/transport/cellular process	1.22	0.94	-0.17	0.09	0.12	0	0	1	1	1
LOC_Os02g20394	LOC_Os02g20394.1	dnaJ domain containing protein, expressed	cellular process	1.53	0.41	0.08	0.04	-0.12	0	1	1	1	1
LOC_Os02g20940	LOC_Os02g20940.2	CHCH domain containing protein, expressed	#N/A	1.45	0.88	-0.69	-0.2	-0.58	0	0	0	1	0.01
LOC_Os02g21040	LOC_Os02g21040.1	aspartic proteinase nepenthesin precursor, putative, expressed	#N/A	2.33	-0.86	-0.39	NA	NA	0	0	1	NA	NA
LOC_Os02g21080	LOC_Os02g21080.1	AGAP008475-PA, putative, expressed	#N/A	0.75	0.83	0.04	0.07	-0.02	0.01	0	1	1	1
LOC_Os02g21630	LOC_Os02g21630.1	SEC14 cytosolic factor family protein, putative, expressed	localization/establishment of localization/transport	0.77	-0.14	-0.47	-0.24	-0.48	0	1	1	1	0.89
LOC_Os02g21890	LOC_Os02g21890.1	expressed protein	biological regulation/cellular process	2.85	-0.2	-0.28	0.09	-0.31	0	1	1	1	1
LOC_Os02g22090	LOC_Os02g22090.1	pattern formation protein EMB30, putative, expressed	developmental process/anatomical structure development/localization/biological regulation/establishment of localization/regulation of biological quality/anatomical structure morphogenesis/transport/regulation of anatomical structure size/growth/regulation of cellular component size/cellular process/regulation of cell size/cell growth	1.52	0.14	-0.25	-0.01	-0.05	0	1	1	1	1
LOC_Os02g22130	LOC_Os02g22130.1	expressed protein	#N/A	1.62	NA	NA	-0.15	0.24	0	NA	NA	1	1
LOC_Os02g22380	LOC_Os02g22380.1	glycosyltransferase protein, putative, expressed	#N/A	2.37	0.56	-0.62	-0.06	0	0	0	0	1	1
LOC_Os02g22480	LOC_Os02g22480.1	glycosyltransferase, putative, expressed	#N/A	2.77	-0.26	-0.55	-0.12	-0.3	0	1	0.05	1	1
LOC_Os02g23930	LOC_Os02g23930.1	expressed protein	#N/A	1.29	-0.22	0.04	-0.32	-0.39	0	1	1	1	1
LOC_Os02g24080	LOC_Os02g24080.4	SNARE domain containing protein, putative, expressed	localization/establishment of localization/transport/cellular process	3.12	-2.21	-0.79	-0.12	0.03	0	0	0	1	1
LOC_Os02g24598	LOC_Os02g24598.1	chloroplast envelope membrane protein, putative, expressed	#N/A	3.37	NA	NA	0.07	-0.05	0	NA	NA	1	1
LOC_Os02g25020	LOC_Os02g25020.1	DNA binding protein, putative, expressed	#N/A	2.33	0.22	-0.04	0.12	-0.26	0	1	1	1	1
LOC_Os02g25060	LOC_Os02g25060.1	NTMC2Type1.2 protein, putative, expressed	#N/A	0.93	1.35	1.19	0.56	0.64	0	0	0	0.12	0
LOC_Os02g25230	LOC_Os02g25230.1	expressed protein	#N/A	1.6	0.78	0.3	0.15	-0.17	0	0	1	1	1
LOC_Os02g25449	LOC_Os02g25449.1	expressed protein	#N/A	1.18	0.94	-0.54	-0.33	-0.53	0	0	0.07	1	0.1
LOC_Os02g25580	LOC_Os02g25580.1	Sec1 family transport protein, putative, expressed	localization/establishment of localization/transport/cellular process	1.38	-0.88	-0.07	-0.06	0.02	0	0	1	1	1
LOC_Os02g26160	LOC_Os02g26160.1	receptor lectin kinase like protein, putative, expressed	cellular process	0.97	0.26	-0.16	0.1	0.11	0	1	1	1	1
LOC_Os02g26404	LOC_Os02g26404.2	expressed protein	#N/A	2.39	-0.73	-0.77	-0.14	-0.08	0	0	0	1	1
LOC_Os02g26740	LOC_Os02g26740.1	transposon protein, putative, Pong sub-class, expressed	#N/A	0.87	-0.42	-0.25	-0.34	-0.3	0	1	1	1	1
LOC_Os02g26790	LOC_Os02g26790.1	expressed protein	#N/A	1.25	0.66	0.02	0	-0.07	0	0	1	1	1
LOC_Os02g26794	LOC_Os02g26794.1	expressed protein	#N/A	2.79	0.09	-0.38	-0.25	-0.6	0	1	1	1	0
LOC_Os02g27360	LOC_Os02g27360.1	aspartic proteinase-like protein 2 precursor, putative, expressed	#N/A	1.38	-0.31	-0.74	-0.17	-0.22	0	1	0	1	1
LOC_Os02g27480	LOC_Os02g27480.1	membrane attack complex component/perforin/complement C9, putative, expressed	#N/A	2.27	-0.99	-0.37	0	-0.09	0	0	1	1	1
LOC_Os02g27810	LOC_Os02g27810.1	MazG nucleotide pyrophosphohydrolase domain containing protein, expressed	#N/A	0.96	0.8	-0.43	-0.06	-0.26	0	0	1	1	1
LOC_Os02g28170	LOC_Os02g28170.1	transferase family protein, putative, expressed	#N/A	1.06	-1.33	-1.74	0.12	0.29	0	0	0	1	1
LOC_Os02g28220	LOC_Os02g28220.1	transferase family protein, putative, expressed	cellular process	1.34	-2.22	-2.26	0.04	-0.11	0	0	0	1	1
LOC_Os02g28340	LOC_Os02g28340.1	transferase family protein, putative, expressed	cellular process	3.03	0.76	0.21	0.35	0.57	0	0	1	1	0.02
LOC_Os02g29040	LOC_Os02g29040.1	ankyrin repeat domain containing protein, putative, expressed	#N/A	0.76	0.51	NA	NA	-0.82	0.01	0.03	NA	NA	0
LOC_Os02g29480	LOC_Os02g29480.1	RNA-binding protein-like, putative, expressed	localization/establishment of localization/transport/cellular process	1.81	0.59	-0.23	-0.07	-0.05	0	0	1	1	1
LOC_Os02g29530	LOC_Os02g29530.1	glycosyl transferase 8 domain containing protein, putative, expressed	cellular process	1.27	0.87	0.13	0.02	-0.35	0	0	1	1	1
LOC_Os02g30210	LOC_Os02g30210.1	OsFBK7 - F-box domain and kelch repeat containing protein, expressed	#N/A	0.8	0.96	-0.31	-0.01	-0.18	0	0	1	1	1
LOC_Os02g30240	LOC_Os02g30240.1	expressed protein	#N/A	2.68	0.3	NA	NA	NA	0	1	NA	NA	NA
LOC_Os02g30320	LOC_Os02g30320.1	drought-induced protein 1, putative, expressed	#N/A	1.41	-0.5	-1.09	0.21	-0.44	0	0.04	0	1	1
LOC_Os02g30620	LOC_Os02g30620.3	dnaJ domain containing protein, expressed	cellular process	1.01	-0.08	-0.37	-0.08	-0.28	0	1	1	1	1
LOC_Os02g30850	LOC_Os02g30850.1	OsGrx_C8 - glutaredoxin subgroup III, expressed	developmental process/anatomical structure development/cellular process	1.66	0.5	-0.23	0.17	0.25	0	0.05	1	1	1
LOC_Os02g30900	LOC_Os02g30900.1	protein kinase domain containing protein, expressed	cellular process	1.74	-1.26	-0.5	0.01	-0.14	0	0	0.4	1	1
LOC_Os02g30910	LOC_Os02g30910.1	nodulin MtN3 family protein, putative, expressed	localization/establishment of localization/transport/cellular process	1.44	1.48	-0.68	-0.26	-0.49	0	0	0	1	0.67
LOC_Os02g31140	LOC_Os02g31140.1	major ampullate spidroin 2-2, putative, expressed	#N/A	1.1	-0.89	-0.19	-0.02	-0.09	0	0	1	1	1
LOC_Os02g31874	LOC_Os02g31874.1	DUF803 domain containing, putative, expressed	#N/A	2.89	0.28	0.22	0.06	0.21	0	1	1	1	1
LOC_Os02g31926	LOC_Os02g31926.1	expressed protein	#N/A	1.09	0.29	-0.1	-0.18	-0.27	0	1	1	1	1
LOC_Os02g32230	LOC_Os02g32230.1	retrotransposon protein, putative, unclassified, expressed	#N/A	1.34	-0.79	-0.59	-0.29	-0.16	0	0	0.01	1	1
LOC_Os02g32370	LOC_Os02g32370.1	inositol hexaphosphate kinase, putative, expressed	cellular process	1.41	1.21	0.18	-0.14	-0.43	0	0	1	1	1
LOC_Os02g32469	LOC_Os02g32469.1	expressed protein	#N/A	0.98	0.01	-0.14	-0.01	0.11	0	1	1	1	1
LOC_Os02g32490	LOC_Os02g32490.1	AMP-binding enzyme, putative, expressed	cellular process	0.87	0.06	0.43	0.35	0.23	0	1	1	1	1
LOC_Os02g32590	LOC_Os02g32590.1	HSF-type DNA-binding domain containing protein, expressed	cellular process	4.61	NA	NA	NA	NA	0	NA	NA	NA	NA
LOC_Os02g32750	LOC_Os02g32750.2	glycosyltransferase, putative, expressed	#N/A	2.44	-0.45	-0.29	-0.1	-0.06	0	0.56	1	1	1
LOC_Os02g32760	LOC_Os02g32760.1	60S acidic ribosomal protein, putative, expressed	cellular process	1.12	2.36	0.57	0.22	0.16	0	0	0.02	1	1
LOC_Os02g32814	LOC_Os02g32814.1	heavy metal-associated domain containing protein, expressed	localization/biological regulation/establishment of localization/regulation of biological quality/transport/cellular process	0.83	2.09	1	0.2	-0.56	0	0	0	1	0.04
LOC_Os02g32840	LOC_Os02g32840.1	zinc finger A20 and AN1 domain-containing stress-associated protein, putative, expressed	#N/A	1.18	-1.06	0.27	NA	NA	0	0	1	NA	NA
LOC_Os02g32970	LOC_Os02g32970.1	hydrolase, alpha/beta fold family protein, putative, expressed	#N/A	1.69	-0.24	-0.43	0.12	0.39	0	1	1	1	1
LOC_Os02g33060	LOC_Os02g33060.1	expressed protein	#N/A	2.62	NA	NA	0.76	NA	0	NA	NA	0	NA
LOC_Os02g33110	LOC_Os02g33110.1	glycosyl hydrolases, putative, expressed	localization/establishment of localization/transport/cellular process	4.16	1.62	0.72	0.5	0.13	0	0	0	1	1
LOC_Os02g33330	LOC_Os02g33330.1	expressed protein	#N/A	3.19	-0.64	-0.95	-0.58	-0.4	0	0	0	0.07	1
LOC_Os02g33430	LOC_Os02g33430.1	E2F family transcription factor protein, putative, expressed	cellular process	0.81	-0.55	0.05	0.05	-0.07	0	0	1	1	1
LOC_Os02g33750	LOC_Os02g33750.1	transposon protein, putative, unclassified, expressed	#N/A	1.08	0.85	-0.59	-0.02	-0.38	0	0	0.01	1	1
LOC_Os02g34430	LOC_Os02g34430.1	serine/threonine-protein kinase, putative, expressed	cellular process	0.83	0.05	0.81	0.45	0.54	0	1	0	1	0.07
LOC_Os02g34510	LOC_Os02g34510.1	vacuolar ATP synthase, putative, expressed	localization/establishment of localization/transport/cellular process	0.81	-0.18	-0.05	0.09	0.17	0	1	1	1	1
LOC_Os02g34540	LOC_Os02g34540.1	tetratricopeptide repeat containing protein, putative, expressed	#N/A	0.8	-0.22	-0.15	0.03	0.07	0	1	1	1	1
LOC_Os02g34560	LOC_Os02g34560.1	plant neutral invertase domain containing protein, expressed	developmental process	1.07	0.96	0.1	0.11	0.06	0	0	1	1	1
LOC_Os02g34650	LOC_Os02g34650.1	expressed protein	cellular process	2.48	-1.49	-0.42	0.12	-0.34	0	0	1	1	1
LOC_Os02g34690	LOC_Os02g34690.1	transmembrane 9 superfamily member, putative, expressed	#N/A	1.68	0.98	0.01	0.07	-0.03	0	0	1	1	1
LOC_Os02g34884	LOC_Os02g34884.1	SacI homology domain containing protein, expressed	developmental process/anatomical structure development/biological regulation/regulation of biological quality/anatomical structure morphogenesis/regulation of anatomical structure size/growth/regulation of cellular component size/cellular process/regulation of cell size/cell growth	0.89	-0.18	-0.03	0.13	0.15	0	1	1	1	1
LOC_Os02g35490	LOC_Os02g35490.1	MLO domain containing protein, putative, expressed	cellular process	1.81	-0.34	-0.25	-0.07	-0.07	0	1	1	1	1
LOC_Os02g35560	LOC_Os02g35560.1	OsFBX53 - F-box domain containing protein, expressed	#N/A	0.81	-0.86	-0.26	-0.32	-0.09	0	0	1	1	1
LOC_Os02g35820	LOC_Os02g35820.1	retrotransposon protein, putative, unclassified, expressed	#N/A	0.91	-2.28	-0.76	-0.29	-0.03	0	0	0	1	1
LOC_Os02g35830	LOC_Os02g35830.1	extracellular ligand-gated ion channel, putative, expressed	#N/A	2.17	0.31	-0.75	-0.06	0.01	0	1	0	1	1
LOC_Os02g35870	LOC_Os02g35870.2	galactosyltransferase, putative, expressed	cellular process	2.56	-0.28	-0.16	-0.06	0.09	0	1	1	1	1
LOC_Os02g35910	LOC_Os02g35910.1	protein phosphotase protein, putative, expressed	cellular process	2.04	-0.89	0.17	-0.21	-0.47	0	0	1	1	1
LOC_Os02g35940	LOC_Os02g35940.1	gibberellin receptor GID1L2, putative, expressed	#N/A	0.84	0.7	-0.33	-0.39	-0.62	0	0	1	1	0
LOC_Os02g36190	LOC_Os02g36190.1	cytochrome P450, putative, expressed	#N/A	1.02	0.72	-0.19	-0.13	-0.67	0	0	1	1	0
LOC_Os02g36340	LOC_Os02g36340.1	riboflavin biosynthesis protein ribAB, chloroplast precursor, putative, expressed	cellular process	4.59	-1.04	-0.46	-0.17	0.01	0	0	1	1	1
LOC_Os02g36390	LOC_Os02g36390.1	nucleotide-sugar transporter family protein, putative, expressed	localization/establishment of localization/transport/cellular process	1.08	0.28	-0.11	0	-0.08	0	1	1	1	1
LOC_Os02g36530	LOC_Os02g36530.1	expressed protein	#N/A	2.03	-0.63	-0.76	-0.36	0.04	0	0	0	1	1
LOC_Os02g36840	LOC_Os02g36840.1	cytokinin-O-glucosyltransferase 2, putative, expressed	#N/A	1.77	-0.93	-0.94	-0.08	-0.23	0	0	0	1	1
LOC_Os02g36924	LOC_Os02g36924.1	OsMADS27 - MADS-box family gene with MIKCc type-box, expressed	developmental process/cellular process	1.17	-0.04	-0.22	NA	NA	0	1	1	NA	NA
LOC_Os02g37100	LOC_Os02g37100.1	expressed protein	#N/A	2.91	-0.51	0.06	0.07	0.16	0	0.03	1	1	1
LOC_Os02g37254	LOC_Os02g37254.1	expressed protein	#N/A	2.34	0.05	-0.2	-0.07	-0.03	0	1	1	1	1
LOC_Os02g37420	LOC_Os02g37420.1	ras-related protein, putative, expressed	developmental process/localization/biological regulation/establishment of localization/regulation of biological quality/transport/regulation of anatomical structure size/growth/regulation of cellular component size/cellular process/regulation of cell size/cell growth	1.08	-0.59	-0.34	0.1	0.25	0	0	1	1	1
LOC_Os02g37690	LOC_Os02g37690.1	UDP-glucoronosyl and UDP-glucosyl transferase, putative, expressed	#N/A	1.31	2.15	0.05	-0.05	-0.38	0	0	1	1	1
LOC_Os02g37930	LOC_Os02g37930.1	hypoxia-responsive family protein, putative, expressed	#N/A	1.27	-0.26	-0.75	-0.06	-0.49	0	1	0	1	0.55
LOC_Os02g38050	LOC_Os02g38050.1	joka2, putative, expressed	#N/A	1.36	-1.44	-1.8	-0.08	-0.11	0	0	0	1	1
LOC_Os02g38130	LOC_Os02g38130.1	no apical meristem protein, putative, expressed	developmental process/cellular process	2.82	-0.18	0.3	0.14	-0.09	0	1	1	1	1
LOC_Os02g38140	LOC_Os02g38140.1	glycosyl transferase family 17 protein, putative, expressed	cellular process	2.25	-1.09	0.29	NA	NA	0	0	1	NA	NA
LOC_Os02g38160	LOC_Os02g38160.1	glycosyl transferase family 17 protein, putative, expressed	cellular process	1.08	-1.06	-0.11	0.19	0.11	0	0	1	1	1
LOC_Os02g38392	LOC_Os02g38392.1	NBS-LRR disease resistance protein, putative, expressed	biological regulation/cellular process	1.24	-1.27	-0.54	-0.05	-0.2	0	0	0.08	1	1
LOC_Os02g38440	LOC_Os02g38440.1	oxidoreductase, short chain dehydrogenase/reductase family, putative, expressed	developmental process/cellular process	1.32	-0.31	-0.01	0.07	0.27	0	1	1	1	1
LOC_Os02g38980	LOC_Os02g38980.1	bromodomain domain containing protein, expressed	#N/A	1.24	-0.78	-0.34	-0.18	0.02	0	0	1	1	1
LOC_Os02g39010	LOC_Os02g39010.1	cyclin-dependent kinase G-1, putative, expressed	cellular process	1.5	-0.4	-1.04	-0.65	-0.15	0	1	0	0	1
LOC_Os02g39200	LOC_Os02g39200.1	nucleotide-sugar transporter family protein, putative, expressed	localization/establishment of localization/transport/cellular process	2.32	0.18	-0.2	-0.09	0.02	0	1	1	1	1
LOC_Os02g39330	LOC_Os02g39330.1	CHIT1 - Chitinase family protein precursor, expressed	developmental process/cellular process	2.95	NA	NA	0.36	0.1	0	NA	NA	1	1
LOC_Os02g39340	LOC_Os02g39340.1	glycine-rich protein, putative, expressed	#N/A	0.75	-0.51	-0.43	0.06	-0.09	0.01	0.02	1	1	1
LOC_Os02g39360	LOC_Os02g39360.1	B-box zinc finger family protein, putative, expressed	developmental process/cellular process	1.05	NA	NA	NA	NA	0	NA	NA	NA	NA
LOC_Os02g39384	LOC_Os02g39384.1	expressed protein	#N/A	1.19	0.06	-0.16	0.35	0.18	0	1	1	1	1
LOC_Os02g39560	LOC_Os02g39560.1	non-receptor tyrosine kinase spore lysis A, putative, expressed	cellular process	2.22	0.38	0.96	0.35	0.31	0	1	0	1	1
LOC_Os02g39850	LOC_Os02g39850.1	transferase family protein, putative, expressed	cellular process	4.9	-0.2	0.4	0.43	0.84	0	1	1	1	0
LOC_Os02g39930	LOC_Os02g39930.1	OsTIL-1 Temperature-induced lipocalin-1, expressed	localization/establishment of localization/transport	2.1	0.25	NA	NA	NA	0	1	NA	NA	NA
LOC_Os02g39950	LOC_Os02g39950.1	EF hand family protein, putative, expressed	#N/A	0.76	-0.95	0.01	0.17	0.05	0.01	0	1	1	1
LOC_Os02g40010	LOC_Os02g40010.4	phosphoribosyl transferase, putative, expressed	localization/establishment of localization/transport/cellular process	2.84	0.94	0.45	0.21	-0.5	0	0	1	1	0.43
LOC_Os02g40030	LOC_Os02g40030.1	transporter family protein, putative, expressed	#N/A	1.26	-1.01	-0.28	0.06	0.03	0	0	1	1	1
LOC_Os02g40070	LOC_Os02g40070.1	AP2-like ethylene-responsive transcription factor PLETHORA 2, putative, expressed	developmental process/anatomical structure development/anatomical structure morphogenesis/cellular process	1.11	0.87	0.29	0.18	-0.43	0	0	1	1	1
LOC_Os02g40090	LOC_Os02g40090.3	transporter-related, putative, expressed	localization/establishment of localization/transport/cellular process	1.11	0.07	-0.37	-0.28	-0.41	0	1	1	1	1
LOC_Os02g40500	LOC_Os02g40500.1	OsGrx_C2.1 - glutaredoxin subgroup I, expressed	biological regulation/regulation of biological quality/cellular process	4.26	NA	NA	0.47	-0.64	0	NA	NA	1	0
LOC_Os02g40510	LOC_Os02g40510.1	response regulator receiver domain containing protein, expressed	biological regulation/cellular process	1.39	-0.06	-0.82	0.42	0.09	0	1	0	1	1
LOC_Os02g40664	LOC_Os02g40664.1	zinc finger family protein, putative, expressed	cellular process	2.72	0.4	-0.3	-0.05	-0.35	0	1	1	1	1
LOC_Os02g40700	LOC_Os02g40700.1	enzyme of the cupin superfamily protein, putative, expressed	#N/A	1.47	0.06	-0.64	-0.12	-0.43	0	1	0	1	1
LOC_Os02g40800	LOC_Os02g40800.1	expressed protein	#N/A	1.97	-1.84	-1.17	-0.32	-0.2	0	0	0	1	1
LOC_Os02g40820	LOC_Os02g40820.1	expressed protein	#N/A	0.99	0.02	-0.78	0.19	0.02	0	1	0	1	1
LOC_Os02g41510	LOC_Os02g41510.1	MYB family transcription factor, putative, expressed	cellular process	1.98	0.23	-1.09	NA	NA	0	1	0	NA	NA
LOC_Os02g41520	LOC_Os02g41520.1	glycosyl transferase 8 domain containing protein, putative, expressed	#N/A	2.07	-1.16	-0.74	0.03	0.13	0	0	0	1	1
LOC_Os02g41590	LOC_Os02g41590.1	kinase, pfkB family, putative, expressed	cellular process	0.81	2.19	0.82	0.24	0.19	0	0	0	1	1
LOC_Os02g41630	LOC_Os02g41630.2	phenylalanine ammonia-lyase, putative, expressed	developmental process/cellular process	0.77	1.77	1.01	0.58	1.1	0	0	0	0.06	0
LOC_Os02g41650	LOC_Os02g41650.3	phenylalanine ammonia-lyase, putative, expressed	developmental process/cellular process	1.11	0.25	-0.38	NA	NA	0	1	1	NA	NA
LOC_Os02g41780	LOC_Os02g41780.1	transporter-related, putative, expressed	#N/A	3.02	-0.51	-0.92	-0.34	-0.33	0	0.03	0	1	1
LOC_Os02g41954	LOC_Os02g41954.1	gibberellin 2-beta-dioxygenase 7, putative, expressed	cellular process	0.77	-0.06	0	-0.17	-0.16	0	1	1	1	1
LOC_Os02g41990	LOC_Os02g41990.2	expressed protein	#N/A	0.87	-0.28	-0.34	-0.01	0.04	0	1	1	1	1
LOC_Os02g42290	LOC_Os02g42290.3	OsClp3 - Putative Clp protease homologue, expressed	#N/A	1.98	0.19	-0.08	0.1	0.26	0	1	1	1	1
LOC_Os02g42300	LOC_Os02g42300.1	expressed protein	#N/A	1.09	0.79	0.37	0.01	-0.01	0	0	1	1	1
LOC_Os02g42360	LOC_Os02g42360.1	expressed protein	#N/A	1.05	-0.97	-0.16	-0.08	0.07	0	0	1	1	1
LOC_Os02g42370	LOC_Os02g42370.1	receptor-like protein kinase 2 precursor, putative, expressed	biological regulation/cellular process	0.79	0.38	-0.32	-0.26	-0.16	0	1	1	1	1
LOC_Os02g42412	LOC_Os02g42412.1	F-box/LRR-repeat protein 2, putative, expressed	#N/A	1.12	-0.53	-0.11	-0.02	-0.29	0	0.01	1	1	1
LOC_Os02g42440	LOC_Os02g42440.1	GEM, putative, expressed	#N/A	1	-0.54	-0.44	-0.02	-0.03	0	0	1	1	1
LOC_Os02g42450	LOC_Os02g42450.1	RIPER1 - Ripening-related family protein precursor, expressed	#N/A	0.84	1.29	1.43	0.45	0.2	0	0	0	1	1
LOC_Os02g42530	LOC_Os02g42530.1	expressed protein	#N/A	2.11	-1.37	-0.6	0.04	-0.19	0	0	0	1	1
LOC_Os02g42600	LOC_Os02g42600.1	double-stranded RNA binding motif containing protein, expressed	biological regulation/cellular process	1.24	-0.64	-1.19	-0.26	0.14	0	0	0	1	1
LOC_Os02g42660	LOC_Os02g42660.1	sphingolipid delta desaturase, putative, expressed	cellular process	5.65	0	-0.01	0.11	-0.11	0	1	1	1	1
LOC_Os02g42690	LOC_Os02g42690.3	zinc finger, C3HC4 type domain containing protein, expressed	localization/establishment of localization/transport/cellular process	0.93	0.45	0.32	-0.15	-0.29	0	0.42	1	1	1
LOC_Os02g42850	LOC_Os02g42850.2	MYB family transcription factor, putative, expressed	cellular process	2.83	0.17	0.09	0.13	0.06	0	1	1	1	1
LOC_Os02g43250	LOC_Os02g43250.1	receptor-like protein kinase precursor, putative, expressed	biological regulation/cellular process	0.97	1.32	0.27	0.22	-0.36	0	0	1	1	1
LOC_Os02g43300	LOC_Os02g43300.1	expressed protein	cellular process	1.32	-0.78	-0.09	0.02	0.02	0	0	1	1	1
LOC_Os02g43314	LOC_Os02g43314.1	expressed protein	#N/A	2.5	NA	NA	-0.22	-0.17	0	NA	NA	1	1
LOC_Os02g43360	LOC_Os02g43360.1	cytochrome b5-like Heme/Steroid binding domain containing protein, expressed	#N/A	3.59	0.78	0.61	-0.05	-0.08	0	0	0	1	1
LOC_Os02g43670	LOC_Os02g43670.1	transferase family protein, putative, expressed	#N/A	1.22	-0.23	-0.14	-0.12	-0.27	0	1	1	1	1
LOC_Os02g43690	LOC_Os02g43690.3	ras-related protein, putative, expressed	localization/establishment of localization/transport/cellular process	2.07	0.3	0.32	-0.05	0.22	0	1	1	1	1
LOC_Os02g43790	LOC_Os02g43790.1	ethylene-responsive transcription factor, putative, expressed	cellular process	1.15	0.24	-0.98	0.05	-0.18	0	1	0	1	1
LOC_Os02g43860	LOC_Os02g43860.1	amino acid permease, putative, expressed	localization/establishment of localization/transport/cellular process	1.37	-0.07	-0.91	0.02	-0.02	0	1	0	1	1
LOC_Os02g43870	LOC_Os02g43870.1	inactive receptor kinase At2g26730 precursor, putative, expressed	cellular process	1.41	0.67	0.12	0.02	-0.38	0	0	1	1	1
LOC_Os02g43900	LOC_Os02g43900.1	expressed protein	#N/A	2.86	-0.24	0.01	0.08	-0.1	0	1	1	1	1
LOC_Os02g43970	LOC_Os02g43970.1	AP2 domain containing protein, expressed	cellular process	1.47	1.54	-0.09	-0.01	NA	0	0	1	1	NA
LOC_Os02g44010	LOC_Os02g44010.1	expressed protein	#N/A	1.26	0.45	-0.58	-0.38	-0.75	0	0.61	0.02	1	0
LOC_Os02g44102	LOC_Os02g44102.1	remorin C-terminal domain containing protein, putative, expressed	#N/A	0.77	0.05	-0.1	0	-0.24	0	1	1	1	1
LOC_Os02g44132	LOC_Os02g44132.2	expressed protein	#N/A	0.88	0.05	-0.28	0.1	-0.17	0	1	1	1	1
LOC_Os02g44300	LOC_Os02g44300.1	MSP domain containing protein, expressed	#N/A	1.8	-1.47	0.24	0.13	1.07	0	0	1	1	0
LOC_Os02g44360	LOC_Os02g44360.1	scarecrow transcription factor family protein, putative, expressed	developmental process/anatomical structure development/biological regulation/regulation of biological quality/anatomical structure morphogenesis/regulation of anatomical structure size/growth/regulation of cellular component size/cellular process/regulation of cell size/cell growth	3.31	0.23	0.46	0.12	0.09	0	1	1	1	1
LOC_Os02g44470	LOC_Os02g44470.1	actin-depolymerizing factor, putative, expressed	#N/A	1.98	0.98	NA	NA	0.47	0	0	NA	NA	1
LOC_Os02g44550	LOC_Os02g44550.1	NADP-dependent malic enzyme, putative, expressed	cellular process	0.99	-0.26	-0.03	-0.46	-0.13	0	1	1	1	1
LOC_Os02g44642	LOC_Os02g44642.1	STE_MEKK_ste11_MAP3K.10 - STE kinases include homologs to sterile 7, sterile 11 and sterile 20 from yeast, expressed	developmental process/anatomical structure development/anatomical structure morphogenesis/cellular process	1.89	0.09	0.09	-0.28	0.01	0	1	1	1	1
LOC_Os02g44654	LOC_Os02g44654.2	cytochrome P450, putative, expressed	cellular process	0.77	0.91	1.23	0.48	0.87	0	0	0	1	0
LOC_Os02g44704	LOC_Os02g44704.2	LYR motif containing protein, putative, expressed	#N/A	0.82	0.48	-0.11	-0.19	0.02	0	0.15	1	1	1
LOC_Os02g44710	LOC_Os02g44710.1	expressed protein	#N/A	3.19	0.23	-0.1	-0.06	-0.09	0	1	1	1	1
LOC_Os02g44720	LOC_Os02g44720.1	expressed protein	#N/A	2.83	-0.05	0.17	0.17	NA	0	1	1	1	NA
LOC_Os02g44780	LOC_Os02g44780.1	polyprenyl synthetase, putative, expressed	cellular process	2.21	0.09	-0.82	-0.22	-0.12	0	1	0	1	1
LOC_Os02g44900	LOC_Os02g44900.1	expressed protein	cellular process	1.86	-1.25	-0.72	0.02	-0.13	0	0	0	1	1
LOC_Os02g44980	LOC_Os02g44980.1	transmembrane amino acid transporter protein, putative, expressed	localization/establishment of localization/transport/cellular process	3.12	-0.23	-0.85	-0.08	-0.24	0	1	0	1	1
LOC_Os02g45054	LOC_Os02g45054.1	ZOS2-15 - C2H2 zinc finger protein, expressed	developmental process/biological regulation/cellular process	1.88	-0.17	-0.79	-0.04	0.07	0	1	0	1	1
LOC_Os02g45160	LOC_Os02g45160.1	aluminum-activated malate transporter, putative, expressed	#N/A	1.26	-0.2	-0.61	-0.26	-0.23	0	1	0	1	1
LOC_Os02g45170	LOC_Os02g45170.1	helix-loop-helix DNA-binding protein, putative, expressed	developmental process/anatomical structure development/anatomical structure morphogenesis/cellular process	3.06	-0.63	-0.06	0.14	-0.03	0	0	1	1	1
LOC_Os02g45250	LOC_Os02g45250.1	homeobox and START domains containing protein, putative, expressed	developmental process/anatomical structure development/anatomical structure morphogenesis/cellular process	1.41	0.02	0.02	0.15	-0.11	0	1	1	1	1
LOC_Os02g45310	LOC_Os02g45310.1	dehydration response related protein, putative, expressed	#N/A	1.22	0.74	0.77	0.53	0.93	0	0	0	0.45	0
LOC_Os02g45540	LOC_Os02g45540.1	synthase, putative, expressed	cellular process	1.26	0.78	0.33	0.13	0.05	0	0	1	1	1
LOC_Os02g45600	LOC_Os02g45600.1	rhoGAP domain containing protein, expressed	biological regulation/cellular process	1.83	-0.27	0.12	0.06	0.15	0	1	1	1	1
LOC_Os02g45710	LOC_Os02g45710.1	zinc finger, C3HC4 type domain containing protein, expressed	#N/A	2.64	NA	NA	NA	NA	0	NA	NA	NA	NA
LOC_Os02g45760	LOC_Os02g45760.1	chitin-inducible gibberellin-responsive protein 2, putative, expressed	cellular process	5.34	-0.95	-0.85	-0.42	-0.54	0	0	0	1	0.08
LOC_Os02g45780	LOC_Os02g45780.1	zinc finger, C3HC4 type domain containing protein, expressed	#N/A	1.71	NA	NA	NA	NA	0	NA	NA	NA	NA
LOC_Os02g45870	LOC_Os02g45870.1	tobamovirus multiplication protein, putative, expressed	#N/A	1.38	0.47	0.23	-0.09	-0.31	0	0.16	1	1	1
LOC_Os02g45920	LOC_Os02g45920.1	expressed protein	#N/A	1.15	-0.65	-0.36	0.1	-0.02	0	0	1	1	1
LOC_Os02g45940	LOC_Os02g45940.1	Core histone H2A/H2B/H3/H4 domain containing protein, putative, expressed	cellular process	1.29	0.03	NA	NA	0.42	0	1	NA	NA	1
LOC_Os02g46090	LOC_Os02g46090.1	CAMK_CAMK_like.15 - CAMK includes calcium/calmodulin depedent protein kinases, expressed	localization/biological regulation/establishment of localization/transport/cellular process	1.46	-0.41	-0.11	-0.05	-0.24	0	1	1	1	1
LOC_Os02g46380	LOC_Os02g46380.1	purine permease, putative, expressed	localization/establishment of localization/transport/cellular process	2.55	-1.1	-1.11	0.01	-0.07	0	0	0	1	1
LOC_Os02g46420	LOC_Os02g46420.1	transposon protein, putative, unclassified, expressed	#N/A	1.17	-1.1	-0.22	-0.08	-0.18	0	0	1	1	1
LOC_Os02g46620	LOC_Os02g46620.1	expressed protein	#N/A	1.12	-0.36	-0.86	-0.02	0.01	0	1	0	1	1
LOC_Os02g46690	LOC_Os02g46690.1	OsFBD8 - F-box and FBD domain containing protein, expressed	#N/A	1.34	-1.28	0.13	0.1	0.11	0	0	1	1	1
LOC_Os02g46700	LOC_Os02g46700.1	GCN5-related N-acetyltransferase, putative, expressed	#N/A	0.82	-0.09	0.02	-0.17	0.03	0	1	1	1	1
LOC_Os02g46930	LOC_Os02g46930.1	jmjC domain containing protein, expressed	cellular process	3.44	1.65	-0.33	-0.53	-0.48	0	0	1	0.39	1
LOC_Os02g47110	LOC_Os02g47110.2	ADP-ribosylation factor, putative, expressed	cellular process	0.99	-1.34	-0.7	-0.43	-0.79	0	0	0	1	0
LOC_Os02g47170	LOC_Os02g47170.1	expressed protein	#N/A	0.74	-0.66	-0.26	-0.12	-0.14	0.01	0	1	1	1
LOC_Os02g47280	LOC_Os02g47280.1	growth-regulating factor, putative, expressed	developmental process	1.62	0.49	-0.51	-0.05	-0.61	0	0.08	0.36	1	0
LOC_Os02g47310	LOC_Os02g47310.1	Cyclopropane-fatty-acyl-phospholipid synthase, putative, expressed	cellular process	1.88	1.79	1.18	0.18	0.46	0	0	0	1	1
LOC_Os02g47360	LOC_Os02g47360.1	PPR repeat domain containing protein, putative, expressed	cellular process	1.31	-1.5	-1.08	-0.17	-0.39	0	0	0	1	1
LOC_Os02g47370	LOC_Os02g47370.1	transcription factor TF2, putative, expressed	cellular process	3.52	-1.75	-1.43	-0.08	-0.11	0	0	0	1	1
LOC_Os02g47470	LOC_Os02g47470.1	cytochrome P450, putative, expressed	developmental process/cellular process	1.86	-0.55	-0.84	-0.38	NA	0	0	0	1	NA
LOC_Os02g47620	LOC_Os02g47620.1	hydrolase, alpha/beta fold family domain containing protein, expressed	#N/A	0.98	2.36	-0.29	-0.58	-2	0	0	1	0.05	0
LOC_Os02g47640	LOC_Os02g47640.1	OsFBT4 - F-box and tubby domain containing protein, expressed	cellular process	1.94	0.68	-0.16	-0.12	-0.1	0	0	1	1	1
LOC_Os02g47810	LOC_Os02g47810.1	dof zinc finger domain containing protein, putative, expressed	developmental process/cellular process	3.13	-0.47	-1.24	-0.51	-0.81	0	0.24	0	1	0
LOC_Os02g47880	LOC_Os02g47880.1	tetratricopeptide repeat domain containing protein, expressed	developmental process/anatomical structure development/biological regulation/regulation of biological quality/anatomical structure morphogenesis/regulation of anatomical structure size/growth/regulation of cellular component size/cellular process/regulation of cell size/cell growth	2.13	0.27	0.64	0.15	0.01	0	1	0	1	1
LOC_Os02g48000	LOC_Os02g48000.1	TBC domain containing protein, expressed	biological regulation/cellular process	0.77	-0.64	-0.58	-0.1	-0.09	0	0	0.01	1	1
LOC_Os02g48010	LOC_Os02g48010.1	nuclear matrix constituent protein 1-like, putative, expressed	cellular process	0.88	-0.29	-0.32	-0.05	0.03	0	1	1	1	1
LOC_Os02g48080	LOC_Os02g48080.1	cysteine-rich receptor-like protein kinase 7 precursor, putative, expressed	cellular process	1.93	1.26	0.74	0.23	0.06	0	0	0	1	1
LOC_Os02g48210	LOC_Os02g48210.1	lectin-like protein kinase, putative, expressed	cellular process	1.45	NA	NA	0.16	0.29	0	NA	NA	1	1
LOC_Os02g48320	LOC_Os02g48320.3	DNA binding protein, putative, expressed	biological regulation/cellular process	2.01	0.37	-0.19	0.31	0.06	0	1	1	1	1
LOC_Os02g48330	LOC_Os02g48330.1	3-hydroxy-3-methylglutaryl-coenzyme A reductase, putative, expressed	cellular process	0.75	-0.3	-0.47	-0.01	-0.3	0.01	1	1	1	1
LOC_Os02g48360	LOC_Os02g48360.1	pyrophosphate--fructose 6-phosphate 1-phosphotransferase subunit alpha, putative, expressed	cellular process	1.23	1.45	0.8	0.5	0.63	0	0	0	1	0
LOC_Os02g48380	LOC_Os02g48380.1	expressed protein	#N/A	1.44	0.4	-0.3	-0.06	-0.11	0	1	1	1	1
LOC_Os02g48470	LOC_Os02g48470.1	expressed protein	#N/A	3.78	-0.24	0.49	0.29	0.32	0	1	0.68	1	1
LOC_Os02g48560	LOC_Os02g48560.1	fatty acid desaturase, putative, expressed	#N/A	1.78	0.82	0.08	0	-0.16	0	0	1	1	1
LOC_Os02g48570	LOC_Os02g48570.1	peptide transporter PTR2, putative, expressed	localization/establishment of localization/transport/cellular process	1.36	-0.35	-1	-0.24	0.05	0	1	0	1	1
LOC_Os02g48590	LOC_Os02g48590.1	expressed protein	#N/A	2.68	-1.14	-0.54	-0.02	-0.01	0	0	0.08	1	1
LOC_Os02g48600	LOC_Os02g48600.1	expressed protein	#N/A	3.27	-0.21	-0.68	-0.12	0.04	0	1	0	1	1
LOC_Os02g48630	LOC_Os02g48630.1	expressed protein	#N/A	1.45	-0.13	-0.01	-0.03	0.02	0	1	1	1	1
LOC_Os02g48670	LOC_Os02g48670.1	slowmo homolog, putative, expressed	#N/A	1.13	-1.01	-0.17	0.07	0.03	0	0	1	1	1
LOC_Os02g48790	LOC_Os02g48790.1	AML1, putative, expressed	growth/cellular process	2.11	-0.11	0.19	0.03	0.13	0	1	1	1	1
LOC_Os02g48860	LOC_Os02g48860.1	aspartic proteinase nepenthesin-2 precursor, putative, expressed	#N/A	0.91	0.25	-0.01	0.04	0.81	0	1	1	1	0
LOC_Os02g48880	LOC_Os02g48880.1	chloride transporter, chloride channel family, putative, expressed	localization/establishment of localization/transport/cellular process	1.9	0.37	0.03	-0.03	0.27	0	1	1	1	1
LOC_Os02g48900	LOC_Os02g48900.1	aspartic proteinase nepenthesin-1 precursor, putative, expressed	#N/A	0.8	2.88	1.09	0.57	0.77	0	0	0	0.09	0
LOC_Os02g48980	LOC_Os02g48980.1	GPI-anchored protein, putative, expressed	#N/A	2.29	0	0.19	0.1	0.06	0	1	1	1	1
LOC_Os02g49050	LOC_Os02g49050.2	transmembrane 9 superfamily member, putative, expressed	#N/A	1.66	1.3	0.05	0.11	0.07	0	0	1	1	1
LOC_Os02g49440	LOC_Os02g49440.1	dof zinc finger domain containing protein, putative, expressed	cellular process	1.66	0.37	-0.44	-0.17	-0.66	0	1	1	1	0
LOC_Os02g49460	LOC_Os02g49460.1	auxin-independent growth promoter protein, putative, expressed	#N/A	0.82	0.59	0.43	0	0.08	0	0	1	1	1
LOC_Os02g49590	LOC_Os02g49590.1	ASC1, putative, expressed	cellular process	3.53	-0.88	-0.34	-0.28	0.03	0	0	1	1	1
LOC_Os02g49600	LOC_Os02g49600.1	BRASSINOSTEROID INSENSITIVE 1-associated receptor kinase 1 precursor, putative, expressed	cellular process	1.17	0.14	-0.2	0.06	-0.05	0	1	1	1	1
LOC_Os02g49700	LOC_Os02g49700.1	homeobox associated leucine zipper, putative, expressed	developmental process/anatomical structure development/cellular process	1.12	0.16	0.06	0.03	0.28	0	1	1	1	1
LOC_Os02g49720	LOC_Os02g49720.1	aldehyde dehydrogenase, putative, expressed	#N/A	2.27	0.1	0.15	-0.03	-0.14	0	1	1	1	1
LOC_Os02g49950	LOC_Os02g49950.1	spotted leaf 11, putative, expressed	cellular process	4.74	0.01	0.27	0.04	0.01	0	1	1	1	1
LOC_Os02g50130	LOC_Os02g50130.1	hydrolase, NUDIX family, domain containing protein, expressed	#N/A	4.07	0.04	0.24	0.11	0.15	0	1	1	1	1
LOC_Os02g50174	LOC_Os02g50174.1	caleosin related protein, putative, expressed	#N/A	1.66	0.03	-0.28	-0.12	-0.21	0	1	1	1	1
LOC_Os02g50240	LOC_Os02g50240.1	glutamine synthetase, catalytic domain containing protein, expressed	#N/A	1.15	1.57	0.43	0.23	0.27	0	0	1	1	1
LOC_Os02g50280	LOC_Os02g50280.1	pentatricopeptide, putative, expressed	#N/A	0.94	0.26	-0.1	0.4	-0.24	0	1	1	1	1
LOC_Os02g50320	LOC_Os02g50320.2	ATMAP70 protein, putative, expressed	cellular process	1.13	-0.23	-0.09	-0.29	0.05	0	1	1	1	1
LOC_Os02g50460	LOC_Os02g50460.1	immediate-early fungal elicitor protein CMPG1, putative, expressed	cellular process	0.8	NA	NA	0.02	-0.07	0	NA	NA	1	1
LOC_Os02g50490	LOC_Os02g50490.1	endoglucanase, putative, expressed	#N/A	1.89	NA	NA	NA	NA	0	NA	NA	NA	NA
LOC_Os02g50540	LOC_Os02g50540.1	expressed protein	#N/A	1.09	0.26	0.18	-0.03	0.1	0	1	1	1	1
LOC_Os02g50600	LOC_Os02g50600.1	glycosyl transferase 8 domain containing protein, putative, expressed	#N/A	2.53	-0.14	0.47	0.38	0.13	0	1	1	1	1
LOC_Os02g50620	LOC_Os02g50620.1	dehydrogenase E1 component domain containing protein, expressed	#N/A	1.31	0.54	-0.1	0.15	0.19	0	0.01	1	1	1
LOC_Os02g50690	LOC_Os02g50690.1	GDSL-like lipase/acylhydrolase, putative, expressed	#N/A	1.25	2.21	0.32	0.62	1.07	0	0	1	0.01	0
LOC_Os02g50710	LOC_Os02g50710.1	expressed protein	#N/A	1.25	-1.33	-1.32	-0.04	-0.08	0	0	0	1	1
LOC_Os02g50860	LOC_Os02g50860.1	ras-related protein, putative, expressed	localization/biological regulation/establishment of localization/transport/cellular process	0.81	-0.85	-0.25	0.21	0.25	0	0	1	1	1
LOC_Os02g50930	LOC_Os02g50930.1	RING-H2 finger protein, putative, expressed	#N/A	3.36	-0.71	-0.01	0.36	0.36	0	0	1	1	1
LOC_Os02g50940	LOC_Os02g50940.1	NHL repeat-containing protein, putative, expressed	#N/A	3.81	-1.08	0.42	0.32	0.25	0	0	1	1	1
LOC_Os02g50960	LOC_Os02g50960.1	auxin efflux carrier component, putative, expressed	developmental process/localization/biological regulation/establishment of localization/transport/cellular process	3.33	0.78	-0.15	-0.04	0.05	0	0	1	1	1
LOC_Os02g51030	LOC_Os02g51030.1	methyltransferase domain containing protein, putative, expressed	cellular process	2.68	-2.52	-1.72	-0.22	-0.65	0	0	0	1	0
LOC_Os02g51280	LOC_Os02g51280.1	TCP-domain protein, putative, expressed	developmental process/cellular process	1.01	0.04	-0.11	0.26	1.04	0	1	1	1	0
LOC_Os02g51320	LOC_Os02g51320.1	helix-loop-helix DNA-binding domain containing protein, expressed	#N/A	2.29	0.75	-0.1	-0.01	-0.07	0	0	1	1	1
LOC_Os02g51350	LOC_Os02g51350.1	OsFBK10 - F-box domain and kelch repeat containing protein, expressed	#N/A	3.43	-0.77	-0.25	0.04	0.01	0	0	1	1	1
LOC_Os02g51370	LOC_Os02g51370.1	glutaredoxin, putative, expressed	biological regulation/regulation of biological quality/cellular process	1.77	NA	NA	0.12	0.11	0	NA	NA	1	1
LOC_Os02g51420	LOC_Os02g51420.1	expressed protein	#N/A	0.99	-0.09	-0.18	-0.05	-0.27	0	1	1	1	1
LOC_Os02g51500	LOC_Os02g51500.1	membrane-anchored ubiquitin-fold protein, putative, expressed	#N/A	0.93	-0.47	-0.14	0.01	0.08	0	0.23	1	1	1
LOC_Os02g51590	LOC_Os02g51590.1	phosphoglycerate mutase, putative, expressed	cellular process	1.89	0.53	-0.26	0.14	0.21	0	0.01	1	1	1
LOC_Os02g51860	LOC_Os02g51860.1	dehydration response related protein, putative, expressed	developmental process/cellular process	2.85	0.59	0.76	0.2	0.24	0	0	0	1	1
LOC_Os02g51880	LOC_Os02g51880.1	amine oxidase, putative, expressed	developmental process/cellular process	1.88	0.83	0.03	0.1	-0.15	0	0	1	1	1
LOC_Os02g51930	LOC_Os02g51930.1	cytokinin-O-glucosyltransferase 2, putative, expressed	#N/A	2.19	-0.67	-0.72	-0.01	-1.16	0	0	0	1	0
LOC_Os02g51950	LOC_Os02g51950.1	expressed protein	#N/A	2.22	0.62	0.61	0.01	0.61	0	0	0	1	0
LOC_Os02g51970	LOC_Os02g51970.1	phosphate-induced protein 1 conserved region domain containing protein, expressed	#N/A	3.68	-0.51	0.03	NA	NA	0	0.02	1	NA	NA
LOC_Os02g52160	LOC_Os02g52160.1	LMBR1 integral membrane protein, putative, expressed	#N/A	0.83	-0.27	-0.53	-0.11	-0.15	0	1	0.12	1	1
LOC_Os02g52170	LOC_Os02g52170.1	expressed protein	#N/A	2.04	-0.36	0.39	NA	NA	0	1	1	NA	NA
LOC_Os02g52210	LOC_Os02g52210.1	zinc finger, C3HC4 type domain containing protein, expressed	cellular process	3.28	-2.49	-0.73	0.11	-0.27	0	0	0	1	1
LOC_Os02g52230	LOC_Os02g52230.1	coronatine-insensitive protein 1, putative, expressed	cellular process	1.55	0.84	-0.25	-0.08	-0.19	0	0	1	1	1
LOC_Os02g52280	LOC_Os02g52280.1	expressed protein	#N/A	1.84	0.45	-0.25	-0.18	-0.04	0	0.63	1	1	1
LOC_Os02g52370	LOC_Os02g52370.1	armadillo/beta-catenin repeat family protein, putative, expressed	#N/A	1.15	0.04	-0.13	0.36	0.26	0	1	1	1	1
LOC_Os02g52480	LOC_Os02g52480.1	cyclin-dependent kinase inhibitor, putative, expressed	#N/A	1.77	-0.06	0.17	-0.08	0.05	0	1	1	1	1
LOC_Os02g52550	LOC_Os02g52550.1	uncharacterized Cys-rich domain containing protein, putative, expressed	#N/A	2.2	-0.69	0.64	0.6	1.13	0	0	0	0.03	0
LOC_Os02g52560	LOC_Os02g52560.1	xyloglucan fucosyltransferase, putative, expressed	cellular process	1.83	-0.09	-0.07	0.24	0.03	0	1	1	1	1
LOC_Os02g52610	LOC_Os02g52610.1	xyloglucan fucosyltransferase, putative, expressed	cellular process	3.66	-0.8	0.13	-0.08	0.18	0	0	1	1	1
LOC_Os02g52650	LOC_Os02g52650.1	chlorophyll A-B binding protein, putative, expressed	cellular process	2.4	-0.71	-0.27	0.04	-0.16	0	0	1	1	1
LOC_Os02g52670	LOC_Os02g52670.1	AP2 domain containing protein, expressed	cellular process	3.15	-0.71	-0.92	-0.64	NA	0	0	0	0	NA
LOC_Os02g52810	LOC_Os02g52810.1	remorin C-terminal domain containing protein, putative, expressed	#N/A	1.06	0.9	0.08	0.05	-0.01	0	0	1	1	1
LOC_Os02g52820	LOC_Os02g52820.1	cold-induced protein, putative, expressed	#N/A	0.75	-0.09	-0.35	-0.12	-0.13	0.01	1	1	1	1
LOC_Os02g52860	LOC_Os02g52860.1	phosphate carrier protein, mitochondrial precursor, putative, expressed	localization/establishment of localization/transport/cellular process	1.07	0.41	0.18	0.09	0.14	0	1	1	1	1
LOC_Os02g53070	LOC_Os02g53070.1	HYS1, putative, expressed	developmental process/anatomical structure development/biological regulation/cellular process	1.84	-1.36	-0.41	-0.02	-0.17	0	0	1	1	1
LOC_Os02g53080	LOC_Os02g53080.1	expressed protein	#N/A	1.44	-0.69	-0.16	-0.16	-0.15	0	0	1	1	1
LOC_Os02g53110	LOC_Os02g53110.1	expressed protein	#N/A	1.19	-0.22	-0.06	0.1	0.11	0	1	1	1	1
LOC_Os02g53200	LOC_Os02g53200.1	glucan endo-1,3-beta-glucosidase precursor, putative, expressed	#N/A	2.21	0.67	-0.37	-0.27	-0.07	0	0	1	1	1
LOC_Os02g53410	LOC_Os02g53410.1	expressed protein	#N/A	1.27	NA	NA	-0.05	-0.79	0	NA	NA	1	0
LOC_Os02g53520	LOC_Os02g53520.1	kinesin motor domain containing protein, putative, expressed	cellular process	1.72	1.1	0.58	0.11	0.47	0	0	0.01	1	1
LOC_Os02g53530	LOC_Os02g53530.1	ZOS2-17 - C2H2 zinc finger protein, expressed	developmental process/cellular process	3.5	0.68	0.39	0.15	-0.16	0	0	1	1	1
LOC_Os02g53690	LOC_Os02g53690.1	growth regulating factor protein, putative, expressed	developmental process	5.23	-0.2	-1.12	-0.19	0.23	0	1	0	1	1
LOC_Os02g53790	LOC_Os02g53790.1	adenylate kinase, putative, expressed	cellular process	2.4	1.14	0.11	0.08	0.16	0	0	1	1	1
LOC_Os02g53870	LOC_Os02g53870.1	expressed protein	#N/A	1.31	-0.16	0.03	0.37	0.84	0	1	1	1	0
LOC_Os02g53900	LOC_Os02g53900.1	expressed protein	#N/A	0.78	-0.18	-0.41	-0.14	0.34	0	1	1	1	1
LOC_Os02g54010	LOC_Os02g54010.1	lipase class 3 family protein, putative, expressed	#N/A	1.39	-1.55	-0.81	-0.15	-0.08	0	0	0	1	1
LOC_Os02g54160	LOC_Os02g54160.2	AP2 domain containing protein, expressed	cellular process	1.31	-0.16	-0.55	-0.14	-0.26	0	1	0.06	1	1
LOC_Os02g54200	LOC_Os02g54200.1	mitochondrial transcription termination factor family protein, putative, expressed	#N/A	0.84	0.08	-0.43	-0.22	-0.06	0	1	1	1	1
LOC_Os02g54570	LOC_Os02g54570.1	SCP-like extracellular protein, expressed	#N/A	0.82	0.83	0.41	0.48	-0.05	0	0	1	1	1
LOC_Os02g54600	LOC_Os02g54600.1	STE_MEK_ste7_MAP2K.5 - STE kinases include homologs to sterile 7, sterile 11 and sterile 20 from yeast, expressed	developmental process/anatomical structure development/cellular process	2.04	-1.05	-0.42	-0.31	0.1	0	0	1	1	1
LOC_Os02g54650	LOC_Os02g54650.1	diacylglycerol kinase, putative, expressed	developmental process/biological regulation/cellular process	2.13	0.15	0.62	-0.06	0.47	0	1	0	1	1
LOC_Os02g54730	LOC_Os02g54730.1	transmembrane amino acid transporter protein, putative, expressed	localization/establishment of localization/transport/cellular process	2.83	0.68	-0.55	0.27	-0.16	0	0	0.07	1	1
LOC_Os02g54760	LOC_Os02g54760.1	cyclic nucleotide-gated ion channel 14, putative, expressed	localization/establishment of localization/transport/cellular process	0.91	-0.25	-0.14	0.07	-0.07	0	1	1	1	1
LOC_Os02g54820	LOC_Os02g54820.1	trehalose-6-phosphate synthase, putative, expressed	cellular process	1.17	-0.64	-1.43	-0.29	-0.19	0	0	0	1	1
LOC_Os02g54890	LOC_Os02g54890.1	UDP-glucuronate 4-epimerase, putative, expressed	cellular process	2.55	-0.24	0.2	0.02	0.21	0	1	1	1	1
LOC_Os02g55010	LOC_Os02g55010.1	expressed protein	developmental process/localization/establishment of localization/transport/cellular process	1.66	0.57	0.09	0.07	0.2	0	0	1	1	1
LOC_Os02g55130	LOC_Os02g55130.2	OsSCP10 - Putative Serine Carboxypeptidase homologue, expressed	biological regulation/cellular process	1.01	2.36	0.88	-0.27	-0.19	0	0	0	1	1
LOC_Os02g55430	LOC_Os02g55430.1	alginate regulatory protein AlgP, putative, expressed	#N/A	1.66	-0.85	-0.28	-0.01	0.12	0	0	1	1	1
LOC_Os02g55440	LOC_Os02g55440.2	transmembrane 9 superfamily member, putative, expressed	#N/A	1.87	0.74	-0.13	0	-0.02	0	0	1	1	1
LOC_Os02g55470	LOC_Os02g55470.1	alpha-1,6-mannosyl-glycoprotein 2-beta-N-acetylglucosaminyltransferase, putative, expressed	#N/A	1.87	-0.34	-0.42	-0.02	0.03	0	1	1	1	1
LOC_Os02g55890	LOC_Os02g55890.1	inorganic H+ pyrophosphatase, putative, expressed	developmental process/localization/establishment of localization/transport/cellular process	1.55	0.57	0.18	0.02	-0.3	0	0	1	1	1
LOC_Os02g55910	LOC_Os02g55910.1	monogalactosyldiacylglycerol synthase, putative, expressed	cellular process	2.81	-1.78	NA	NA	1.13	0	0	NA	NA	0
LOC_Os02g56120	LOC_Os02g56120.2	OsIAA9 - Auxin-responsive Aux/IAA gene family member, expressed	developmental process/cellular process	1.86	-2.56	-0.92	-0.01	0.53	0	0	0	1	0.13
LOC_Os02g56250	LOC_Os02g56250.1	GATA zinc finger domain containing protein, expressed	developmental process/cellular process	2.57	-0.86	0.04	0.06	0.12	0	0	1	1	1
LOC_Os02g56280	LOC_Os02g56280.1	zinc finger family protein, putative, expressed	cellular process	2.27	0.9	0.07	-0.15	0.11	0	0	1	1	1
LOC_Os02g56480	LOC_Os02g56480.1	PB1 domain containing protein, expressed	#N/A	1.65	-0.22	-0.54	-0.33	-0.33	0	1	0.07	1	1
LOC_Os02g56490	LOC_Os02g56490.1	expressed protein	#N/A	0.82	0.51	0.11	0.06	0.19	0	0.03	1	1	1
LOC_Os02g56560	LOC_Os02g56560.1	CK1_CaseinKinase_1.6 - CK1 includes the casein kinase 1 kinases, expressed	cellular process	0.78	-0.2	0.06	0.08	0.13	0	1	1	1	1
LOC_Os02g56700	LOC_Os02g56700.1	dehydrogenase, putative, expressed	cellular process	3.47	NA	NA	NA	NA	0	NA	NA	NA	NA
LOC_Os02g56750	LOC_Os02g56750.1	OsFBX65 - F-box domain containing protein, expressed	#N/A	2.48	-2.84	-0.61	0	0.03	0	0	0	1	1
LOC_Os02g56810	LOC_Os02g56810.1	OsFBX68 - F-box domain containing protein, expressed	cellular process	4.73	NA	NA	-0.3	0.12	0	NA	NA	1	1
LOC_Os02g56820	LOC_Os02g56820.1	OsFBX69 - F-box domain containing protein, expressed	#N/A	2.95	-0.74	-0.2	0.06	0.12	0	0	1	1	1
LOC_Os02g56850	LOC_Os02g56850.1	glutathione reductase, putative, expressed	biological regulation/regulation of biological quality/cellular process	0.94	-0.24	-0.9	-0.12	0.03	0	1	0	1	1
LOC_Os02g56920	LOC_Os02g56920.1	WAX2, putative, expressed	developmental process/cellular process	2.4	2.46	0.64	0.04	-0.19	0	0	0	1	1
LOC_Os02g57080	LOC_Os02g57080.1	serine/threonine-protein kinase, putative, expressed	developmental process/anatomical structure development/anatomical structure morphogenesis/cellular process	1.57	0.89	0.24	0.01	0.27	0	0	1	1	1
LOC_Os02g57100	LOC_Os02g57100.1	expressed protein	cellular process	1.07	1.23	-0.02	0.09	-0.15	0	0	1	1	1
LOC_Os02g57140	LOC_Os02g57140.1	expressed protein	#N/A	1.41	0.03	0.27	0.17	0.32	0	1	1	1	1
LOC_Os02g57450	LOC_Os02g57450.1	Ser/Thr protein phosphatase family protein, putative, expressed	cellular process	0.99	0.3	0.08	0.27	0.25	0	1	1	1	1
LOC_Os02g57480	LOC_Os02g57480.1	transferase family protein, putative, expressed	cellular process	1.59	1.23	0.58	0.13	0.26	0	0	0.01	1	1
LOC_Os02g57530	LOC_Os02g57530.1	ethylene receptor, putative, expressed	biological regulation/cellular process	1.23	-0.87	0.21	0.21	0.98	0	0	1	1	0
LOC_Os02g57610	LOC_Os02g57610.1	expressed protein	#N/A	0.85	-0.6	-0.37	-0.05	0.07	0	0	1	1	1
LOC_Os02g57720	LOC_Os02g57720.1	aquaporin protein, putative, expressed	localization/establishment of localization/transport/cellular process	1.38	0.98	1.84	0.77	0.13	0	0	0	0	1
LOC_Os02g57760	LOC_Os02g57760.1	O-methyltransferase, putative, expressed	cellular process	0.95	1.02	0	0.09	0.18	0	0	1	1	1
LOC_Os02g58070	LOC_Os02g58070.1	oxidoreductase, putative, expressed	cellular process	1.24	0.48	0.05	0.04	0.05	0	0.1	1	1	1
LOC_Os02g58080	LOC_Os02g58080.1	transporter, major facilitator family, putative, expressed	localization/establishment of localization/transport/cellular process	0.92	-0.5	-0.35	-0.11	-0.08	0	0.04	1	1	1
LOC_Os02g58200	LOC_Os02g58200.1	expressed protein	#N/A	1.15	1.08	-0.24	0.08	-0.39	0	0	1	1	1
LOC_Os02g58260	LOC_Os02g58260.1	metallo-beta-lactamase family protein, putative, expressed	#N/A	2.7	-1.15	-0.07	0.39	0.61	0	0	1	1	0
LOC_Os02g58390	LOC_Os02g58390.1	inactive receptor kinase At2g26730 precursor, putative, expressed	biological regulation/cellular process	1.44	1.55	0.44	0.2	0.2	0	0	1	1	1
LOC_Os02g58640	LOC_Os02g58640.1	tumor susceptibility gene 101, putative, expressed	developmental process/anatomical structure development/anatomical structure morphogenesis/cellular process	1.29	-1.4	-1.15	-0.1	-0.21	0	0	0	1	1
LOC_Os02g58650	LOC_Os02g58650.1	expressed protein	#N/A	0.89	1.02	-0.1	-0.07	-0.05	0	0	1	1	1
LOC_Os03g01260	LOC_Os03g01260.1	expansin precursor, putative, expressed	developmental process/anatomical structure development/biological regulation/regulation of biological quality/anatomical structure morphogenesis/regulation of anatomical structure size/growth/regulation of cellular component size/cellular process/regulation of cell size/cell growth	4.19	1.35	0.67	0.18	-0.16	0	0	0	1	1
LOC_Os03g01270	LOC_Os03g01270.1	expansin precursor, putative, expressed	developmental process/anatomical structure development/biological regulation/regulation of biological quality/anatomical structure morphogenesis/regulation of anatomical structure size/growth/regulation of cellular component size/cellular process/regulation of cell size/cell growth	1.43	2.92	0.43	-0.18	0.02	0	0	1	1	1
LOC_Os03g01530	LOC_Os03g01530.1	tubulin/FtsZ domain containing protein, putative, expressed	cellular process	1.99	1.16	0.41	0.22	0.41	0	0	1	1	1
LOC_Os03g01740	LOC_Os03g01740.1	expressed protein	#N/A	4.41	-1.98	-1.01	NA	NA	0	0	0	NA	NA
LOC_Os03g01760	LOC_Os03g01760.1	exostosin family domain containing protein, expressed	cellular process	1.42	-1.25	-0.29	0.02	-0.04	0	0	1	1	1
LOC_Os03g01900	LOC_Os03g01900.1	40S ribosomal protein S17, putative, expressed	cellular process	0.94	0.85	0.04	0.08	0.08	0	0	1	1	1
LOC_Os03g01980	LOC_Os03g01980.1	KIP1, putative, expressed	#N/A	0.91	0.87	-0.26	-0.06	0.11	0	0	1	1	1
LOC_Os03g02040	LOC_Os03g02040.1	remorin, putative, expressed	#N/A	1.05	NA	NA	NA	NA	0	NA	NA	NA	NA
LOC_Os03g02160	LOC_Os03g02160.3	zinc finger C-x8-C-x5-C-x3-H type family protein, expressed	#N/A	0.95	-0.31	-0.36	-0.31	-0.29	0	1	1	1	1
LOC_Os03g02240	LOC_Os03g02240.1	AT-GTL1, putative, expressed	cellular process	0.98	-0.5	-0.09	0.05	0.23	0	0.06	1	1	1
LOC_Os03g02280	LOC_Os03g02280.1	DUF584 domain containing protein, putative, expressed	#N/A	3.19	0.63	0.56	0.18	-0.18	0	0	0.04	1	1
LOC_Os03g02310	LOC_Os03g02310.1	RNA binding protein, putative, expressed	cellular process	1.36	0	-0.05	-0.17	-0.49	0	1	1	1	0.6
LOC_Os03g02320	LOC_Os03g02320.1	STE_PAK_Ste20_STLK.3 - STE kinases include homologs to sterile 7, sterile 11 and sterile 20 from yeast, expressed	cellular process	0.8	0.19	0.17	-0.2	-0.31	0	1	1	1	1
LOC_Os03g02380	LOC_Os03g02380.1	major facilitator superfamily domain-containing protein 5, putative, expressed	#N/A	5.49	-0.13	0.33	0.27	-0.08	0	1	1	1	1
LOC_Os03g02390	LOC_Os03g02390.1	mitochondrial import inner membrane translocase subunit Tim17, putative, expressed	localization/establishment of localization/transport/cellular process	1.5	-0.36	-0.58	-0.07	-0.21	0	1	0.01	1	1
LOC_Os03g02400	LOC_Os03g02400.1	plastocyanin-like domain containing protein, putative, expressed	#N/A	2.15	0.89	1.16	0.27	0.33	0	0	0	1	1
LOC_Os03g02440	LOC_Os03g02440.1	WD repeat-containing protein 44, putative, expressed	biological regulation/cellular process	2.7	0.06	0.07	-0.11	-0.13	0	1	1	1	1
LOC_Os03g02514	LOC_Os03g02514.1	hydrolase, alpha/beta fold family protein, putative, expressed	#N/A	1.1	0.73	-0.01	0.3	0.32	0	0	1	1	1
LOC_Os03g02530	LOC_Os03g02530.1	OsRhmbd7 - Putative Rhomboid homologue, expressed	#N/A	5.02	-0.98	0.55	0.38	0.28	0	0	0.07	1	1
LOC_Os03g02610	LOC_Os03g02610.1	glycosyl hydrolases family 16 protein, protein, expressed	#N/A	1.18	0.67	0.24	0.07	0.04	0	0	1	1	1
LOC_Os03g02710	LOC_Os03g02710.1	hydroxymethylglutaryl-CoA synthase, putative, expressed	cellular process	1.22	1.6	0.83	0.17	-0.04	0	0	0	1	1
LOC_Os03g02750	LOC_Os03g02750.1	OsSub25 - Putative Subtilisin homologue, expressed	developmental process/anatomical structure development/anatomical structure morphogenesis/cellular process	0.92	-0.15	0.19	0.14	-0.01	0	1	1	1	1
LOC_Os03g02874	LOC_Os03g02874.2	retrotransposon protein, putative, Ty3-gypsy subclass, expressed	#N/A	3.62	NA	NA	-0.01	0	0	NA	NA	1	1
LOC_Os03g02900	LOC_Os03g02900.1	B3 DNA binding domain containing protein, expressed	developmental process/anatomical structure development/cellular process	0.93	0.47	0.06	0.24	0.11	0	0.19	1	1	1
LOC_Os03g02920	LOC_Os03g02920.1	peroxidase precursor, putative, expressed	#N/A	5.62	-0.47	0.68	0.16	0.32	0	0.16	0	1	1
LOC_Os03g02939	LOC_Os03g02939.1	peroxidase precursor, putative, expressed	#N/A	2.28	0.42	0.27	0.5	1.06	0	1	1	1	0
LOC_Os03g03130	LOC_Os03g03130.1	ubiquitin-conjugating enzyme, putative, expressed	developmental process/cellular process	2.09	-0.05	-0.22	-0.12	-0.14	0	1	1	1	1
LOC_Os03g03150	LOC_Os03g03150.2	WD repeat-containing protein, putative, expressed	developmental process/anatomical structure development/biological regulation/regulation of biological quality/anatomical structure morphogenesis/regulation of anatomical structure size/growth/regulation of cellular component size/cellular process/regulation of cell size/cell growth	1.33	-0.66	-0.33	-0.03	-0.03	0	0	1	1	1
LOC_Os03g03290	LOC_Os03g03290.1	receptor-like protein kinase At3g46290 precursor, putative, expressed	#N/A	2.69	-0.79	-0.02	-0.01	0.17	0	0	1	1	1
LOC_Os03g03334	LOC_Os03g03334.1	expressed protein	#N/A	5.64	NA	NA	NA	NA	0	NA	NA	NA	NA
LOC_Os03g03410	LOC_Os03g03410.1	serine/threonine-protein kinase, putative, expressed	cellular process	4.64	-0.88	-0.32	-0.08	0.15	0	0	1	1	1
LOC_Os03g03500	LOC_Os03g03500.1	heavy metal-associated domain containing protein, expressed	localization/establishment of localization/transport	1.68	-0.49	0.05	0.04	0.11	0	0.06	1	1	1
LOC_Os03g03570	LOC_Os03g03570.2	leucine-rich repeat transmembrane protein kinase, putative, expressed	biological regulation/cellular process	1.47	0.31	1.02	0.27	0.6	0	1	0	1	0.01
LOC_Os03g03640	LOC_Os03g03640.1	expressed protein	#N/A	1.73	0.85	0.4	0.35	0.33	0	0	1	1	1
LOC_Os03g03660	LOC_Os03g03660.1	CAMK_CAMK_like.17 - CAMK includes calcium/calmodulin depedent protein kinases, expressed	localization/biological regulation/establishment of localization/transport/cellular process	2.43	-0.19	-0.43	-0.18	-0.47	0	1	1	1	1
LOC_Os03g03820	LOC_Os03g03820.1	adenylate kinase, putative, expressed	developmental process/cellular process	0.86	0.37	0.16	0.15	0.2	0	1	1	1	1
LOC_Os03g04110	LOC_Os03g04110.1	lysM domain-containing GPI-anchored protein precursor, putative, expressed	#N/A	2.94	1.18	0.2	0.12	-0.2	0	0	1	1	1
LOC_Os03g04310	LOC_Os03g04310.1	BHLH transcription factor, putative, expressed	cellular process	2.51	-0.48	0.25	0.56	0.51	0	0.13	1	0.14	0.34
LOC_Os03g04430	LOC_Os03g04430.1	protein phosphatase 2C, putative, expressed	cellular process	2.64	-0.12	-0.08	0.19	0.07	0	1	1	1	1
LOC_Os03g04500	LOC_Os03g04500.2	tetratricopeptide repeat domain containing protein, expressed	#N/A	1.47	-0.88	-1.16	-0.02	-0.14	0	0	0	1	1
LOC_Os03g04600	LOC_Os03g04600.1	expressed protein	#N/A	1.03	-0.91	0.21	0.13	0.69	0	0	1	1	0
LOC_Os03g04610	LOC_Os03g04610.1	expressed protein	#N/A	0.95	-0.16	-0.59	-0.11	-0.15	0	1	0.01	1	1
LOC_Os03g04690	LOC_Os03g04690.2	expressed protein	#N/A	2.21	1.36	0.1	0.22	0.08	0	0	1	1	1
LOC_Os03g04710	LOC_Os03g04710.1	expressed protein	#N/A	0.9	0.24	-0.2	-0.07	-0.35	0	1	1	1	1
LOC_Os03g04890	LOC_Os03g04890.1	zinc finger family protein, putative, expressed	cellular process	4.05	-1.33	-1.21	-0.48	-0.49	0	0	0	1	0.66
LOC_Os03g05049	LOC_Os03g05049.1	expressed protein	#N/A	1.53	-0.27	-0.47	-0.26	-0.11	0	1	1	1	1
LOC_Os03g05060	LOC_Os03g05060.1	exostosin family domain containing protein, expressed	developmental process/anatomical structure development/biological regulation/regulation of biological quality/anatomical structure morphogenesis/regulation of anatomical structure size/growth/regulation of cellular component size/cellular process/regulation of cell size/cell growth	0.94	1.95	1.27	0.49	-0.38	0	0	0	1	1
LOC_Os03g05070	LOC_Os03g05070.1	exostosin family domain containing protein, expressed	developmental process/anatomical structure development/biological regulation/regulation of biological quality/anatomical structure morphogenesis/regulation of anatomical structure size/growth/regulation of cellular component size/cellular process/regulation of cell size/cell growth	1.39	0.59	0.05	0.35	-0.29	0	0	1	1	1
LOC_Os03g05110	LOC_Os03g05110.1	xyloglucan galactosyltransferase KATAMARI1, putative, expressed	developmental process/anatomical structure development/biological regulation/regulation of biological quality/regulation of anatomical structure size/growth/regulation of cellular component size/cellular process/regulation of cell size/cell growth	0.82	1.01	-0.26	-0.17	-0.25	0	0	1	1	1
LOC_Os03g05270	LOC_Os03g05270.1	RING finger and CHY zinc finger domain-containing protein 1, putative, expressed	#N/A	1.56	-1.33	-0.91	-0.11	-0.88	0	0	0	1	0
LOC_Os03g05390	LOC_Os03g05390.6	Citrate transporter protein, putative, expressed	localization/establishment of localization/transport/cellular process	2.58	-0.73	-1.19	-0.68	-0.25	0	0	0	0	1
LOC_Os03g05460	LOC_Os03g05460.1	expressed protein	#N/A	2.73	-0.43	0.17	0.1	0.07	0	1	1	1	1
LOC_Os03g05470	LOC_Os03g05470.1	tyrosine protein kinase domain containing protein, putative, expressed	developmental process/cellular process	2.83	-1.68	-1.14	0.02	-0.26	0	0	0	1	1
LOC_Os03g05500	LOC_Os03g05500.1	DUF260 domain containing protein, putative, expressed	developmental process/anatomical structure development	3.6	1.78	0.21	0.39	0.65	0	0	1	1	0
LOC_Os03g05570	LOC_Os03g05570.1	RING-H2 finger protein ATL3F, putative, expressed	#N/A	0.79	NA	NA	NA	NA	0	NA	NA	NA	NA
LOC_Os03g05620	LOC_Os03g05620.1	inorganic phosphate transporter, putative, expressed	localization/establishment of localization/transport/cellular process	2.73	-0.66	-0.02	0.21	0.6	0	0	1	1	0.01
LOC_Os03g05910	LOC_Os03g05910.1	expressed protein	#N/A	3.76	-1.9	-1.73	0.72	0.98	0	0	0	0	0
LOC_Os03g06090	LOC_Os03g06090.1	high-affinity nickel-transport family protein, putative, expressed	localization/establishment of localization/transport/cellular process	1.21	0.59	-0.36	-0.1	-0.32	0	0	1	1	1
LOC_Os03g06200	LOC_Os03g06200.1	aminotransferase, putative, expressed	cellular process	1.98	0	-0.46	0	-0.04	0	1	1	1	1
LOC_Os03g06250	LOC_Os03g06250.1	retrotransposon protein, putative, unclassified, expressed	#N/A	1.25	-0.6	-0.69	-0.41	-0.43	0	0	0	1	1
LOC_Os03g06340	LOC_Os03g06340.1	XS domain containing protein, expressed	#N/A	1.71	0.19	-0.32	0.05	-0.15	0	1	1	1	1
LOC_Os03g06390	LOC_Os03g06390.1	expressed protein	#N/A	1.65	-0.62	0.34	0.17	-0.28	0	0	1	1	1
LOC_Os03g06410	LOC_Os03g06410.1	protein kinase domain containing protein, expressed	biological regulation/cellular process	1.13	-1.14	-0.16	-0.06	-0.35	0	0	1	1	1
LOC_Os03g06570	LOC_Os03g06570.1	IQ calmodulin-binding motif family protein, putative, expressed	#N/A	2.85	-0.09	0.65	0.04	0.09	0	1	0	1	1
LOC_Os03g06580	LOC_Os03g06580.4	MTN26L2 - MtN26 family protein precursor, expressed	#N/A	2.19	-0.86	0.32	0.27	0.02	0	0	1	1	1
LOC_Os03g06705	LOC_Os03g06705.1	3-ketoacyl-CoA synthase, putative, expressed	cellular process	3.73	0.44	0.44	0.06	-0.05	0	0.96	1	1	1
LOC_Os03g06840	LOC_Os03g06840.1	GRF zinc finger family protein, expressed	#N/A	2.11	0.31	0.64	0.06	0.17	0	1	0	1	1
LOC_Os03g07380	LOC_Os03g07380.1	expressed protein	#N/A	1.44	-0.4	0.04	0	0.08	0	1	1	1	1
LOC_Os03g07450	LOC_Os03g07450.1	homeobox associated leucine zipper, putative, expressed	developmental process/anatomical structure development/anatomical structure morphogenesis/cellular process	2.02	1.51	0.88	0.21	0.23	0	0	0	1	1
LOC_Os03g07530	LOC_Os03g07530.1	OsFBK12 - F-box domain and kelch repeat containing protein, expressed	#N/A	2.89	-0.31	-0.36	-0.01	-0.07	0	1	1	1	1
LOC_Os03g07650	LOC_Os03g07650.1	expressed protein	#N/A	4.47	-1.37	-2.22	-0.53	-0.37	0	0	0	0.43	1
LOC_Os03g07890	LOC_Os03g07890.1	mitochondrial carrier protein, putative, expressed	localization/establishment of localization/transport/cellular process	3.27	-0.53	-0.61	NA	NA	0	0.01	0	NA	NA
LOC_Os03g07920	LOC_Os03g07920.1	expressed protein	#N/A	0.89	1.14	-0.49	-0.31	0.14	0	0	0.77	1	1
LOC_Os03g07940	LOC_Os03g07940.1	AP2 domain containing protein, expressed	developmental process/anatomical structure development/anatomical structure morphogenesis/cellular process	1.42	-0.24	-0.5	-0.15	-0.68	0	1	0.43	1	0
LOC_Os03g07960	LOC_Os03g07960.1	expressed protein	#N/A	1.1	0	-0.83	-0.75	-1.1	0	1	0	0	0
LOC_Os03g07990	LOC_Os03g07990.1	acetyltransferase, GNAT family, putative, expressed	#N/A	1.9	-0.52	0.32	-0.11	-0.15	0	0.02	1	1	1
LOC_Os03g07994	LOC_Os03g07994.1	expressed protein	#N/A	1.46	-0.43	-0.24	-0.53	-0.2	0	1	1	0.4	1
LOC_Os03g08220	LOC_Os03g08220.1	lipoxygenase protein, putative, expressed	developmental process/anatomical structure development/growth/cellular process	1.37	0.2	0.27	0.01	0.16	0	1	1	1	1
LOC_Os03g08284	LOC_Os03g08284.3	expressed protein	#N/A	1.46	-0.72	-0.29	-0.22	-0.1	0	0	1	1	1
LOC_Os03g08320	LOC_Os03g08320.1	ZIM domain containing protein, putative, expressed	#N/A	2.57	1.22	-0.76	-0.33	-0.82	0	0	0	1	0
LOC_Os03g08330	LOC_Os03g08330.1	ZIM domain containing protein, putative, expressed	developmental process/anatomical structure development/biological regulation/cellular process	4.59	0.37	-0.52	-0.36	NA	0	1	0.2	1	NA
LOC_Os03g08360	LOC_Os03g08360.1	3-ketoacyl-CoA synthase 10, putative, expressed	developmental process/cellular process	1.73	1.32	0.3	0.13	0.06	0	0	1	1	1
LOC_Os03g08770	LOC_Os03g08770.1	modifier of rudimentary protein, expressed	#N/A	0.87	-0.85	-0.35	0.03	0.08	0	0	1	1	1
LOC_Os03g08790	LOC_Os03g08790.1	aspartic proteinase nepenthesin precursor, putative, expressed	#N/A	1.57	1.92	2.19	0.8	1.27	0	0	0	0	0
LOC_Os03g08840	LOC_Os03g08840.1	zinc finger protein, putative, expressed	#N/A	1.71	-1.47	-0.27	-0.01	-0.34	0	0	1	1	1
LOC_Os03g08850	LOC_Os03g08850.1	AUXIN SIGNALING F-BOX 2, putative, expressed	cellular process	1.47	0.39	-0.02	0.04	-0.34	0	1	1	1	1
LOC_Os03g08860	LOC_Os03g08860.1	GRAM domain containing protein, expressed	#N/A	5.08	-2.31	-1.56	-0.19	0.15	0	0	0	1	1
LOC_Os03g08870	LOC_Os03g08870.1	expressed protein	#N/A	1.17	-0.82	-0.46	-0.2	-0.39	0	0	1	1	1
LOC_Os03g08900	LOC_Os03g08900.1	MATE efflux family protein, putative, expressed	developmental process/anatomical structure development/localization/establishment of localization/transport/cellular process	1.82	-1.77	-0.1	-0.02	0.01	0	0	1	1	1
LOC_Os03g08930	LOC_Os03g08930.1	helix-loop-helix DNA-binding protein, putative, expressed	cellular process	4.12	1.84	-0.12	-0.2	-0.48	0	0	1	1	0.89
LOC_Os03g08940	LOC_Os03g08940.1	expressed protein	#N/A	4.44	-0.65	-0.36	-0.04	0.24	0	0	1	1	1
LOC_Os03g08970	LOC_Os03g08970.1	expressed protein	#N/A	2.5	-1.56	-0.75	NA	NA	0	0	0	NA	NA
LOC_Os03g09045	LOC_Os03g09045.1	retrotransposon protein, putative, unclassified, expressed	#N/A	1.23	-0.33	-0.23	-0.04	0.02	0	1	1	1	1
LOC_Os03g09110	LOC_Os03g09110.1	mitochondrial carrier protein, putative, expressed	localization/establishment of localization/transport/cellular process	1.35	0.28	-0.35	-0.03	-0.14	0	1	1	1	1
LOC_Os03g09120	LOC_Os03g09120.1	expressed protein	#N/A	2.84	-0.49	-0.24	-0.01	-0.44	0	0.06	1	1	1
LOC_Os03g09140	LOC_Os03g09140.1	ras-related protein, putative, expressed	localization/biological regulation/establishment of localization/transport/cellular process	1.2	-0.7	-1.23	-0.21	-0.17	0	0	0	1	1
LOC_Os03g09900	LOC_Os03g09900.1	membrane protein, putative, expressed	developmental process	1.25	0.34	-0.68	NA	NA	0	1	0	NA	NA
LOC_Os03g09940	LOC_Os03g09940.1	sulfate transporter, putative, expressed	localization/establishment of localization/transport/cellular process	1.14	-0.9	0.07	0.37	0.32	0	0	1	1	1
LOC_Os03g10190	LOC_Os03g10190.1	seryl-tRNA synthetase, putative, expressed	cellular process	0.99	0.48	-0.01	-0.13	-0.22	0	0.14	1	1	1
LOC_Os03g10200	LOC_Os03g10200.1	ethylene-responsive element-binding protein, putative, expressed	#N/A	1.36	0.18	0.1	0.19	0.31	0	1	1	1	1
LOC_Os03g10240	LOC_Os03g10240.2	DUF677 domain containing protein, putative, expressed	cellular process	1.07	0.04	0.58	0.19	0	0	1	0.01	1	1
LOC_Os03g10250	LOC_Os03g10250.1	expressed protein	#N/A	1.36	-0.76	-0.15	-0.29	-0.01	0	0	1	1	1
LOC_Os03g10370	LOC_Os03g10370.1	ADP-ribosylation factor, putative, expressed	#N/A	0.74	0.92	1.23	0.55	0.86	0.01	0	0	0.22	0
LOC_Os03g10420	LOC_Os03g10420.1	PPR repeat containing protein, expressed	#N/A	0.86	0.48	-0.29	-0.14	-0.42	0	0.1	1	1	1
LOC_Os03g10620	LOC_Os03g10620.1	hydrolase, alpha/beta fold family domain containing protein, expressed	#N/A	3.39	0.52	-0.82	-0.22	-0.2	0	0.02	0	1	1
LOC_Os03g10650	LOC_Os03g10650.1	cyclin, putative, expressed	cellular process	0.75	-0.32	-0.07	-0.12	-0.31	0.01	1	1	1	1
LOC_Os03g11110	LOC_Os03g11110.1	zinc finger family protein, putative, expressed	#N/A	1.12	1.53	0.56	0.27	0.58	0	0	0.04	1	0.01
LOC_Os03g11330	LOC_Os03g11330.1	glycosyl transferase 8 domain containing protein, putative, expressed	#N/A	1.35	0.31	0.18	0.09	0.34	0	1	1	1	1
LOC_Os03g11340	LOC_Os03g11340.1	leucine-rich repeat resistance protein, putative, expressed	biological regulation/cellular process	0.84	1.37	0.33	-0.05	-0.14	0	0	1	1	1
LOC_Os03g11440	LOC_Os03g11440.1	protein transport protein Sec61 subunit alpha, putative, expressed	localization/establishment of localization/transport/cellular process	1.05	0.74	-0.2	-0.04	0.03	0	0	1	1	1
LOC_Os03g11460	LOC_Os03g11460.1	expressed protein	#N/A	0.82	-0.17	-0.46	-0.02	0.03	0	1	1	1	1
LOC_Os03g11660	LOC_Os03g11660.1	cysteine synthase, putative, expressed	cellular process	1.08	0.36	-0.44	-0.22	-0.42	0	1	1	1	1
LOC_Os03g11840	LOC_Os03g11840.1	expressed protein	#N/A	1.76	-2.12	-0.51	0.36	0.27	0	0	0.27	1	1
LOC_Os03g11890	LOC_Os03g11890.1	potyvirus VPg interacting protein, putative, expressed	#N/A	1.35	-1.03	-0.6	-0.04	-0.33	0	0	0.01	1	1
LOC_Os03g11900	LOC_Os03g11900.1	transporter family protein, putative, expressed	localization/establishment of localization/transport/cellular process	1.87	0.35	-1.17	-0.1	-0.79	0	1	0	1	0
LOC_Os03g12030	LOC_Os03g12030.1	3-ketoacyl-CoA synthase, putative, expressed	developmental process/anatomical structure development/biological regulation/regulation of biological quality/anatomical structure morphogenesis/regulation of anatomical structure size/growth/regulation of cellular component size/cellular process/regulation of cell size/cell growth	2.71	-0.02	-0.16	-0.15	-0.75	0	1	1	1	0
LOC_Os03g12064	LOC_Os03g12064.1	expressed protein	#N/A	0.75	-0.74	-0.66	-0.32	-0.38	0.01	0	0	1	1
LOC_Os03g12140	LOC_Os03g12140.1	glucan endo-1,3-beta-glucosidase precursor, putative, expressed	#N/A	3.41	1.42	0.12	0.2	0.6	0	0	1	1	0
LOC_Os03g12250	LOC_Os03g12250.1	atypical receptor-like kinase MARK, putative, expressed	biological regulation/cellular process	1.89	1.86	1.91	0.64	0.73	0	0	0	0	0
LOC_Os03g12350	LOC_Os03g12350.1	two-component response regulator, putative, expressed	developmental process/biological regulation/cellular process	1.03	-0.42	-0.2	-0.06	-0.1	0	1	1	1	1
LOC_Os03g12360	LOC_Os03g12360.1	trehalose-6-phosphate synthase, putative, expressed	cellular process	0.91	0.46	-0.21	0.04	-0.08	0	0.3	1	1	1
LOC_Os03g12370	LOC_Os03g12370.1	HSF-type DNA-binding domain containing protein, expressed	cellular process	1.36	-1.75	-1.09	-0.28	-0.48	0	0	0	1	1
LOC_Os03g12390	LOC_Os03g12390.1	STE_MEK_ste7_MAP2K.6 - STE kinases include homologs to sterile 7, sterile 11 and sterile 20 from yeast, expressed	biological regulation/cellular process	0.95	2.42	0.2	0.09	NA	0	0	1	1	NA
LOC_Os03g12670	LOC_Os03g12670.1	expressed protein	#N/A	1.24	-0.19	-0.2	-0.39	-0.26	0	1	1	1	1
LOC_Os03g12690	LOC_Os03g12690.1	expressed protein	#N/A	1.47	-1.44	0.68	0.85	0.06	0	0	0	0	1
LOC_Os03g12730	LOC_Os03g12730.1	receptor protein kinase CLAVATA1 precursor, putative, expressed	developmental process/anatomical structure development/biological regulation/anatomical structure morphogenesis/growth/cellular process	2.37	1.02	0.08	0.18	0.21	0	0	1	1	1
LOC_Os03g12820	LOC_Os03g12820.1	ATP8, putative, expressed	developmental process/anatomical structure development/biological regulation/anatomical structure morphogenesis/cellular process	3.18	NA	NA	NA	NA	0	NA	NA	NA	NA
LOC_Os03g12879	LOC_Os03g12879.1	expressed protein	#N/A	0.77	-0.83	-0.25	0.12	0.54	0	0	1	1	0.06
LOC_Os03g12900	LOC_Os03g12900.1	squalene monooxygenase, putative, expressed	#N/A	1.28	0.37	0.66	0.35	1.73	0	1	0	1	0
LOC_Os03g12930	LOC_Os03g12930.1	expressed protein	#N/A	0.88	-0.16	-0.45	-0.2	-0.13	0	1	1	1	1
LOC_Os03g13010	LOC_Os03g13010.1	U-box domain containing protein, expressed	cellular process	3.33	1.04	0.32	0.39	0.42	0	0	1	1	1
LOC_Os03g13300	LOC_Os03g13300.1	glutamate decarboxylase, putative, expressed	#N/A	4.26	-0.11	0.67	-0.04	-0.5	0	1	0	1	0.5
LOC_Os03g13380	LOC_Os03g13380.1	transmembrane 9 superfamily member, putative, expressed	localization/establishment of localization/transport	1.09	0.83	-0.07	0	-0.01	0	0	1	1	1
LOC_Os03g13590	LOC_Os03g13590.1	potyvirus VPg interacting protein, putative, expressed	#N/A	1.68	-0.87	-0.06	0.07	0.24	0	0	1	1	1
LOC_Os03g13600	LOC_Os03g13600.2	ZOS3-07 - C2H2 zinc finger protein, expressed	cellular process	2.09	0.31	-0.15	-0.23	-0.13	0	1	1	1	1
LOC_Os03g13740	LOC_Os03g13740.1	immediate-early fungal elicitor protein CMPG1, putative, expressed	cellular process	1.91	-1.51	-0.4	0.2	NA	0	0	1	1	NA
LOC_Os03g13950	LOC_Os03g13950.1	actin-depolymerizing factor, putative, expressed	#N/A	3.13	-0.95	0.28	0.23	0.24	0	0	1	1	1
LOC_Os03g13984	LOC_Os03g13984.1	expressed protein	#N/A	0.93	-0.79	-0.2	-0.01	0	0	0	1	1	1
LOC_Os03g14170	LOC_Os03g14170.1	3-ketoacyl-CoA synthase, putative, expressed	developmental process/cellular process	4.31	-0.9	-0.19	0.12	-0.23	0	0	1	1	1
LOC_Os03g14900	LOC_Os03g14900.1	NB-ARC/LRR disease resistance protein, putative, expressed	cellular process	0.93	0.85	0.51	0.08	0.02	0	0	0.38	1	1
LOC_Os03g15390	LOC_Os03g15390.1	GA17271-PA, putative, expressed	#N/A	2.03	-0.83	0.21	0.16	-0.11	0	0	1	1	1
LOC_Os03g15530	LOC_Os03g15530.1	expressed protein	#N/A	2.23	1.79	0.1	0.27	0.19	0	0	1	1	1
LOC_Os03g15630	LOC_Os03g15630.1	harpin-induced protein 1 domain containing protein, expressed	#N/A	1.79	-0.31	-0.15	0.15	0.22	0	1	1	1	1
LOC_Os03g15660	LOC_Os03g15660.1	AP2 domain containing protein, expressed	cellular process	2.52	-0.13	0.09	-0.1	-0.09	0	1	1	1	1
LOC_Os03g15690	LOC_Os03g15690.1	phosphate carrier protein, mitochondrial precursor, putative, expressed	localization/establishment of localization/transport/cellular process	2.39	0.22	0.05	0.09	0.08	0	1	1	1	1
LOC_Os03g15940	LOC_Os03g15940.1	OsWLIM2 - LIM domain protein, putative actin-binding protein and transcription factor, expressed	cellular process	2.18	0.29	0.52	-0.01	-0.34	0	1	0.2	1	1
LOC_Os03g16060	LOC_Os03g16060.1	expressed protein	#N/A	1.54	0.18	0.05	0.61	0.82	0	1	1	0.01	0
LOC_Os03g16090	LOC_Os03g16090.1	LIM domain-containing protein, putative, expressed	#N/A	1.02	-0.43	0.01	0.22	0.63	0	1	1	1	0
LOC_Os03g16150	LOC_Os03g16150.2	mannose-1-phosphate guanyltransferase, putative, expressed	cellular process	1.73	0.66	0.86	0.36	0.42	0	0	0	1	1
LOC_Os03g16350	LOC_Os03g16350.1	DNA binding protein, putative, expressed	#N/A	1.18	0.09	-0.22	-0.14	-0.04	0	1	1	1	1
LOC_Os03g16390	LOC_Os03g16390.1	avr9/Cf-9 rapidly elicited protein, putative, expressed	#N/A	1.17	-1.26	-0.02	0.06	0.02	0	0	1	1	1
LOC_Os03g16480	LOC_Os03g16480.1	zinc finger family protein, putative, expressed	#N/A	1	-1.12	-0.32	-0.09	-0.04	0	0	1	1	1
LOC_Os03g16500	LOC_Os03g16500.1	aspartic proteinase nepenthesin precursor, putative, expressed	#N/A	0.93	0.4	0.06	-0.03	-0.13	0	1	1	1	1
LOC_Os03g16600	LOC_Os03g16600.1	expressed protein	developmental process	2.53	-0.39	-0.12	0.24	0.27	0	1	1	1	1
LOC_Os03g16690	LOC_Os03g16690.1	oxysterol-binding protein, putative, expressed	#N/A	0.99	-0.13	-0.03	0.05	0.02	0	1	1	1	1
LOC_Os03g16700	LOC_Os03g16700.1	initiator-binding protein, putative, expressed	cellular process	0.84	-0.26	0.41	0.08	0.13	0	1	1	1	1
LOC_Os03g16800	LOC_Os03g16800.1	clathrin assembly protein, putative, expressed	localization/establishment of localization/transport/cellular process	1.35	-0.72	-0.41	-0.05	-0.16	0	0	1	1	1
LOC_Os03g16812	LOC_Os03g16812.1	expressed protein	#N/A	2.52	-1.22	-1.28	-0.06	0	0	0	0	1	1
LOC_Os03g16824	LOC_Os03g16824.1	spotted leaf 11, putative, expressed	cellular process	2.59	-0.74	-0.12	-0.05	-0.04	0	0	1	1	1
LOC_Os03g16860	LOC_Os03g16860.1	DnaK family protein, putative, expressed	cellular process	0.77	0.29	-0.38	-0.22	0.12	0	1	1	1	1
LOC_Os03g16910	LOC_Os03g16910.1	SLT1 protein, putative, expressed	#N/A	2.67	0.02	-0.1	0.13	-0.18	0	1	1	1	1
LOC_Os03g16980	LOC_Os03g16980.1	NAD dependent epimerase/dehydratase family domain containing protein, expressed	cellular process	1.19	1.76	0.46	0.13	0.01	0	0	1	1	1
LOC_Os03g17000	LOC_Os03g17000.2	NAD dependent epimerase/dehydratase family domain containing protein, expressed	localization/biological regulation/establishment of localization/transport/cellular process	1.56	-0.12	-0.19	-0.05	-0.06	0	1	1	1	1
LOC_Os03g17010	LOC_Os03g17010.1	RNA recognition motif containing protein, putative, expressed	#N/A	1.9	-0.34	0.44	-0.08	-0.1	0	1	1	1	1
LOC_Os03g17020	LOC_Os03g17020.1	GTPase-activating protein, putative, expressed	biological regulation/cellular process	0.8	-0.15	-0.45	0.03	-0.13	0	1	1	1	1
LOC_Os03g17150	LOC_Os03g17150.1	ZOS3-09 - C2H2 zinc finger protein, expressed	#N/A	0.95	NA	NA	NA	NA	0	NA	NA	NA	NA
LOC_Os03g17180	LOC_Os03g17180.1	ABC transporter, ATP-binding protein, putative, expressed	localization/biological regulation/establishment of localization/transport/cellular process	1	-0.19	-0.1	-0.16	-0.14	0	1	1	1	1
LOC_Os03g17520	LOC_Os03g17520.1	CDP-alcohol phosphatidyltransferase, putative, expressed	cellular process	0.75	0.19	-0.11	-0.01	-0.5	0.01	1	1	1	0.42
LOC_Os03g17590	LOC_Os03g17590.1	cat eye syndrome critical region protein 5 precursor, putative, expressed	#N/A	1.01	1.44	0.56	0.19	-0.65	0	0	0.03	1	0
LOC_Os03g17740	LOC_Os03g17740.1	transporter, putative, expressed	localization/establishment of localization/transport/cellular process	1.88	0.15	-0.52	-0.02	0.08	0	1	0.24	1	1
LOC_Os03g17760	LOC_Os03g17760.1	RNA recognition motif containing protein, putative, expressed	#N/A	4.5	0.6	0.72	0.28	0.5	0	0	0	1	0.46
LOC_Os03g17810	LOC_Os03g17810.1	DUF260 domain containing protein, putative, expressed	#N/A	3.05	NA	NA	-0.3	-0.76	0	NA	NA	1	0
LOC_Os03g17840	LOC_Os03g17840.1	expressed protein	#N/A	1.75	0.66	0.36	0.07	-0.03	0	0	1	1	1
LOC_Os03g17990	LOC_Os03g17990.1	Yip1 domain containing protein, expressed	#N/A	1.95	-0.75	-0.62	-0.15	-0.05	0	0	0	1	1
LOC_Os03g18070	LOC_Os03g18070.1	omega-3 fatty acid desaturase, chloroplast precursor, putative, expressed	cellular process	3.57	-0.25	-0.96	-0.49	-0.71	0	1	0	1	0
LOC_Os03g18140	LOC_Os03g18140.1	expressed protein	cellular process	1.54	0.75	0.46	0.24	0.29	0	0	1	1	1
LOC_Os03g18150	LOC_Os03g18150.1	protein phosphatase 2C, putative, expressed	biological regulation/cellular process	1.19	-1.55	NA	NA	NA	0	0	NA	NA	NA
LOC_Os03g18220	LOC_Os03g18220.1	pyruvate decarboxylase isozyme 2, putative, expressed	#N/A	2.1	-0.62	-0.6	NA	NA	0	0	0	NA	NA
LOC_Os03g18230	LOC_Os03g18230.1	expressed protein	#N/A	4.46	-2.32	-2.15	-0.17	NA	0	0	0	1	NA
LOC_Os03g18430	LOC_Os03g18430.1	protein kinase, putative, expressed	cellular process	1.64	-0.19	0.29	0.12	0.21	0	1	1	1	1
LOC_Os03g18560	LOC_Os03g18560.1	DUF538 domain containing protein, putative, expressed	#N/A	1.67	-1.73	-1.01	NA	NA	0	0	0	NA	NA
LOC_Os03g18600	LOC_Os03g18600.1	cyclase/dehydrase family protein, putative, expressed	biological regulation/cellular process	6.02	-0.48	0.4	0.09	-0.14	0	0.14	1	1	1
LOC_Os03g18770	LOC_Os03g18770.1	wound-induced protein WI12, putative, expressed	#N/A	2.19	1.54	-0.77	NA	NA	0	0	0	NA	NA
LOC_Os03g18820	LOC_Os03g18820.1	glycosyltransferase, putative, expressed	developmental process/anatomical structure development/biological regulation/regulation of biological quality/regulation of anatomical structure size/growth/regulation of cellular component size/cellular process/regulation of cell size/cell growth	3.46	0.37	0.27	0.17	-0.17	0	1	1	1	1
LOC_Os03g18940	LOC_Os03g18940.1	exonuclease, putative, expressed	cellular process	2.37	0.17	0.48	0.17	0.33	0	1	0.89	1	1
LOC_Os03g18970	LOC_Os03g18970.1	protein phosphotase protein, putative, expressed	cellular process	5.97	-0.18	-0.11	0.03	0.03	0	1	1	1	1
LOC_Os03g19000	LOC_Os03g19000.1	peroxisomal biogenesis factor 11, putative, expressed	cellular process	2.05	-1.81	-0.25	-0.03	0.03	0	0	1	1	1
LOC_Os03g19020	LOC_Os03g19020.1	PHD-finger family protein, expressed	cellular process	2.41	-0.98	-0.16	-0.08	-0.02	0	0	1	1	1
LOC_Os03g19200	LOC_Os03g19200.1	DNAJ heat shock N-terminal domain-containing protein, putative, expressed	cellular process	6.31	-0.21	0.26	0.1	0.04	0	1	1	1	1
LOC_Os03g19260	LOC_Os03g19260.1	expressed protein	cellular process	2.46	NA	NA	NA	NA	0	NA	NA	NA	NA
LOC_Os03g19400	LOC_Os03g19400.1	expressed protein	#N/A	0.88	-0.22	-0.53	-0.14	-0.39	0	1	0.16	1	1
LOC_Os03g19436	LOC_Os03g19436.1	expressed protein	#N/A	1.02	-0.47	-0.06	-0.04	0.15	0	0.16	1	1	1
LOC_Os03g19452	LOC_Os03g19452.1	SMP-30/Gluconolaconase/LRE domain protein, putative, expressed	#N/A	2.01	0.36	0.71	0.39	0.2	0	1	0	1	1
LOC_Os03g19560	LOC_Os03g19560.1	tetratricopeptide repeat domain containing protein, expressed	cellular process	1.7	0.8	-0.33	-0.37	-0.71	0	0	1	1	0
LOC_Os03g19600	LOC_Os03g19600.1	retrotransposon protein, putative, unclassified, expressed	#N/A	1.48	NA	NA	NA	0.68	0	NA	NA	NA	0
LOC_Os03g19720	LOC_Os03g19720.1	EF hand family protein, putative, expressed	#N/A	5.62	-1.61	-0.79	NA	NA	0	0	0	NA	NA
LOC_Os03g19840	LOC_Os03g19840.1	cysteine-rich repeat secretory protein 55 precursor, putative, expressed	#N/A	5.82	-1.42	-1.33	-0.27	-1.29	0	0	0	1	0
LOC_Os03g19870	LOC_Os03g19870.1	ATP binding protein, putative, expressed	developmental process/cellular process	0.8	0.47	-0.35	-0.1	-0.76	0	0.21	1	1	0
LOC_Os03g19900	LOC_Os03g19900.1	AP2 domain containing protein, expressed	developmental process/anatomical structure development/anatomical structure morphogenesis/cellular process	1.68	-0.97	-0.86	-0.43	-0.64	0	0	0	1	0
LOC_Os03g19970	LOC_Os03g19970.1	CAS1 domain-containing protein 1 precursor, putative, expressed	#N/A	1.14	0.05	-0.22	-0.02	0	0	1	1	1	1
LOC_Os03g20090	LOC_Os03g20090.1	MYB family transcription factor, putative, expressed	cellular process	4	NA	NA	NA	NA	0	NA	NA	NA	NA
LOC_Os03g20180	LOC_Os03g20180.2	ECT protein, putative, expressed	#N/A	0.83	-0.3	-0.99	-0.07	0.06	0	1	0	1	1
LOC_Os03g20330	LOC_Os03g20330.1	VQ domain containing protein, putative, expressed	#N/A	1.32	NA	NA	-0.14	-0.76	0	NA	NA	1	0
LOC_Os03g20370	LOC_Os03g20370.1	OsCam1-1 - Calmodulin, expressed	developmental process/biological regulation/cellular process	1.53	0.21	-0.16	-0.01	0.18	0	1	1	1	1
LOC_Os03g20380	LOC_Os03g20380.1	CAMK_KIN1/SNF1/Nim1_like.2 - CAMK includes calcium/calmodulin depedent protein kinases, expressed	developmental process/biological regulation/cellular process	1.45	0.64	-0.83	-0.61	-0.06	0	0	0	0.02	1
LOC_Os03g20500	LOC_Os03g20500.1	OsFBX82 - F-box domain containing protein, expressed	#N/A	2.85	0.38	0.68	0.21	0.22	0	1	0	1	1
LOC_Os03g20550	LOC_Os03g20550.1	WRKY55, expressed	cellular process	2.59	-0.14	0.06	0.02	-0.13	0	1	1	1	1
LOC_Os03g20670	LOC_Os03g20670.1	ELMO/CED-12 family protein, putative, expressed	localization/establishment of localization/transport/cellular process	1.3	-1.09	-0.54	0.18	0.25	0	0	0.1	1	1
LOC_Os03g20720	LOC_Os03g20720.1	GTPase-activating protein, putative, expressed	cellular process	1.95	-2.02	-0.16	0.31	-0.31	0	0	1	1	1
LOC_Os03g20840	LOC_Os03g20840.1	disease resistance RPP13-like protein 1, putative, expressed	#N/A	1.03	-0.11	0.4	-0.09	0.13	0	1	1	1	1
LOC_Os03g20850	LOC_Os03g20850.1	exostosin family domain containing protein, expressed	#N/A	1.98	-0.39	-0.03	0.2	0.18	0	1	1	1	1
LOC_Os03g20900	LOC_Os03g20900.1	Myb transcription factor, putative, expressed	cellular process	1.94	0.84	-0.31	-0.1	NA	0	0	1	1	NA
LOC_Os03g20910	LOC_Os03g20910.1	homeobox domain containing protein, expressed	cellular process	2.3	0.06	-1.38	-0.46	-1.25	0	1	0	1	0
LOC_Os03g21030	LOC_Os03g21030.1	no apical meristem protein, putative, expressed	developmental process/cellular process	2.43	0.62	0.24	0.18	0.36	0	0	1	1	1
LOC_Os03g21140	LOC_Os03g21140.1	RNA-binding zinc finger protein, putative, expressed	#N/A	1.08	-0.85	-1.03	-0.52	-0.48	0	0	0	0.65	1
LOC_Os03g21160	LOC_Os03g21160.2	RNA-binding zinc finger protein, putative, expressed	#N/A	2.14	1.65	0.21	0.11	0.19	0	0	1	1	1
LOC_Os03g21210	LOC_Os03g21210.1	endoglucanase, putative, expressed	developmental process/anatomical structure development/biological regulation/regulation of biological quality/anatomical structure morphogenesis/regulation of anatomical structure size/growth/regulation of cellular component size/cellular process/regulation of cell size/cell growth	2.14	-0.05	-0.83	-0.34	-0.29	0	1	0	1	1
LOC_Os03g21230	LOC_Os03g21230.1	leucine-rich repeat family protein, putative, expressed	biological regulation/cellular process	1.2	-0.6	0.09	-0.18	0.05	0	0	1	1	1
LOC_Os03g21250	LOC_Os03g21250.1	glycosyl transferase, family 8, putative, expressed	#N/A	5.23	-1.13	-0.49	0.23	-0.14	0	0	0.66	1	1
LOC_Os03g21270	LOC_Os03g21270.1	expressed protein	#N/A	2.22	0.35	0.27	-0.04	0.01	0	1	1	1	1
LOC_Os03g21380	LOC_Os03g21380.2	OsCML27 - Calmodulin-related calcium sensor protein, expressed	developmental process/anatomical structure development/cellular process	3.31	NA	NA	NA	NA	0	NA	NA	NA	NA
LOC_Os03g21390	LOC_Os03g21390.1	expressed protein	#N/A	1.11	-0.34	-0.52	-0.41	-0.12	0	1	0.19	1	1
LOC_Os03g21510	LOC_Os03g21510.1	inactive receptor kinase At2g26730 precursor, putative, expressed	biological regulation/cellular process	2.99	0.1	0.06	0.26	-0.04	0	1	1	1	1
LOC_Os03g21540	LOC_Os03g21540.1	TKL_IRAK_CrRLK1L-1.8 - The CrRLK1L-1 subfamily has homology to the CrRLK1L homolog, expressed	developmental process/cellular process	3.39	-0.24	0.22	0.04	0.02	0	1	1	1	1
LOC_Os03g21640	LOC_Os03g21640.1	expressed protein	#N/A	1.65	-2.1	-0.59	NA	NA	0	0	0.01	NA	NA
LOC_Os03g21680	LOC_Os03g21680.2	phospholipid-transporting ATPase, putative, expressed	localization/establishment of localization/transport/cellular process	1.24	-0.19	-0.2	-0.08	0.07	0	1	1	1	1
LOC_Os03g21730	LOC_Os03g21730.1	receptor-like protein kinase precursor, putative, expressed	biological regulation/cellular process	1.07	1.38	0.92	0.33	0.21	0	0	0	1	1
LOC_Os03g21820	LOC_Os03g21820.1	expansin precursor, putative, expressed	developmental process/anatomical structure development/biological regulation/regulation of biological quality/anatomical structure morphogenesis/regulation of anatomical structure size/growth/regulation of cellular component size/cellular process/regulation of cell size/cell growth	1.03	0.58	-0.15	0.18	1.04	0	0	1	1	0
LOC_Os03g21850	LOC_Os03g21850.1	nucleotidyltransferase, putative, expressed	#N/A	1	-1.93	-0.94	-0.24	-0.17	0	0	0	1	1
LOC_Os03g21970	LOC_Os03g21970.1	basic helix-loop-helix domain containing protein, expressed	#N/A	3.54	1.08	-0.17	-0.56	-1.14	0	0	1	0.15	0
LOC_Os03g22050	LOC_Os03g22050.3	CAMK_KIN1/SNF1/Nim1_like.16 - CAMK includes calcium/calmodulin depedent protein kinases, expressed	biological regulation/cellular process	2.14	0.72	-0.96	-0.38	-1.11	0	0	0	1	0
LOC_Os03g22400	LOC_Os03g22400.1	ulp1 protease family protein, putative, expressed	developmental process/anatomical structure development/cellular process	1.31	0.76	-0.36	-0.14	0.08	0	0	1	1	1
LOC_Os03g22420	LOC_Os03g22420.1	AAA-type ATPase family protein, putative, expressed	cellular process	1.25	-0.37	-0.24	-0.03	-0.08	0	1	1	1	1
LOC_Os03g22490	LOC_Os03g22490.1	heavy metal-associated domain containing protein, expressed	localization/establishment of localization/transport	2.03	0.12	-0.51	-0.24	-0.18	0	1	0.31	1	1
LOC_Os03g22680	LOC_Os03g22680.1	RING finger and CHY zinc finger domain-containing protein 1, putative, expressed	#N/A	1.08	2.33	1.21	0.21	0.42	0	0	0	1	1
LOC_Os03g22700	LOC_Os03g22700.1	cyclin-dependent kinase C-2, putative, expressed	#N/A	3.58	1	0.54	0.18	0.14	0	0	0.1	1	1
LOC_Os03g22820	LOC_Os03g22820.1	expressed protein	#N/A	1.08	0.51	-0.08	-0.07	0.21	0	0.03	1	1	1
LOC_Os03g24180	LOC_Os03g24180.1	pleckstrin homology domain-containing protein, putative, expressed	biological regulation/cellular process	1.2	0.44	0.3	-0.19	0.06	0	0.84	1	1	1
LOC_Os03g25060	LOC_Os03g25060.1	expressed protein	#N/A	1.52	NA	NA	0.22	-0.53	0	NA	NA	1	0.1
LOC_Os03g25270	LOC_Os03g25270.3	pyrrolidone-carboxylate peptidase, putative, expressed	#N/A	2.76	-1.16	-0.58	-0.12	-0.08	0	0	0.01	1	1
LOC_Os03g25400	LOC_Os03g25400.1	kinase, putative, expressed	biological regulation/cellular process	1.82	0.26	0.06	0.17	0.02	0	1	1	1	1
LOC_Os03g25450	LOC_Os03g25450.1	h/ACA ribonucleoprotein complex subunit 4, putative, expressed	cellular process	1.52	1.35	-0.05	0.1	-0.33	0	0	1	1	1
LOC_Os03g25600	LOC_Os03g25600.2	protein phosphatase 2C, putative, expressed	developmental process/anatomical structure development/anatomical structure morphogenesis/cellular process	1.5	0.23	0.11	0.05	-0.1	0	1	1	1	1
LOC_Os03g25930	LOC_Os03g25930.1	emp24/gp25L/p24 family protein, putative, expressed	localization/establishment of localization/transport/cellular process	0.76	0.18	0.39	0.29	0.28	0	1	1	1	1
LOC_Os03g25940	LOC_Os03g25940.1	cystathionine gamma-synthase, putative, expressed	cellular process	1.36	0.8	-0.35	-0.25	-0.34	0	0	1	1	1
LOC_Os03g26200	LOC_Os03g26200.1	methyltransferase, putative, expressed	#N/A	0.93	0.75	0.03	-0.05	-0.11	0	0	1	1	1
LOC_Os03g27003	LOC_Os03g27003.2	expressed protein	#N/A	1.12	0.18	0.06	-0.45	-0.24	0	1	1	1	1
LOC_Os03g27080	LOC_Os03g27080.1	calmodulin-binding transcription activator 2, putative, expressed	cellular process	0.81	0.01	-0.44	-0.37	-0.39	0	1	1	1	1
LOC_Os03g27250	LOC_Os03g27250.1	OsFBO14 - F-box and other domain containing protein, expressed	biological regulation/cellular process	2.66	-0.38	0.07	-0.09	-0.27	0	1	1	1	1
LOC_Os03g27390	LOC_Os03g27390.2	CPuORF35 - conserved peptide uORF-containing transcript, expressed	#N/A	2.26	0.1	-0.41	-0.1	-0.12	0	1	1	1	1
LOC_Os03g27780	LOC_Os03g27780.1	protein phosphotase protein, putative, expressed	cellular process	0.87	0.04	0.42	0.4	-0.01	0	1	1	1	1
LOC_Os03g27820	LOC_Os03g27820.1	expressed protein	#N/A	1.13	0.05	-0.23	-0.12	-0.17	0	1	1	1	1
LOC_Os03g28250	LOC_Os03g28250.1	expressed protein	#N/A	1.24	-0.78	-0.72	-0.07	0.23	0	0	0	1	1
LOC_Os03g28310	LOC_Os03g28310.1	dnaJ domain containing protein, expressed	cellular process	1.99	-0.31	-0.35	-0.3	-0.17	0	1	1	1	1
LOC_Os03g28940	LOC_Os03g28940.1	ZIM domain containing protein, putative, expressed	developmental process/anatomical structure development/biological regulation/cellular process	4.6	0.43	-0.35	-0.15	-0.46	0	1	1	1	1
LOC_Os03g28990	LOC_Os03g28990.1	zinc finger family protein, putative, expressed	cellular process	1.41	2.49	-0.59	-0.18	-1.2	0	0	0.01	1	0
LOC_Os03g29190	LOC_Os03g29190.1	PDI, putative, expressed	developmental process/anatomical structure development/biological regulation/regulation of biological quality/anatomical structure morphogenesis/regulation of anatomical structure size/growth/regulation of cellular component size/cellular process/regulation of cell size/cell growth	0.98	0.81	-0.29	-0.01	-0.17	0	0	1	1	1
LOC_Os03g29240	LOC_Os03g29240.1	PDI, putative, expressed	developmental process/anatomical structure development/biological regulation/regulation of biological quality/anatomical structure morphogenesis/regulation of anatomical structure size/growth/regulation of cellular component size/cellular process/regulation of cell size/cell growth	4.75	NA	NA	NA	0.21	0	NA	NA	NA	1
LOC_Os03g29410	LOC_Os03g29410.1	tyrosine protein kinase domain containing protein, putative, expressed	cellular process	1.18	NA	NA	0.53	0.35	0	NA	NA	0.57	1
LOC_Os03g29540	LOC_Os03g29540.2	ATP-dependent protease, putative, expressed	cellular process	2.29	-0.18	0.2	0.03	-0.02	0	1	1	1	1
LOC_Os03g29680	LOC_Os03g29680.1	EARLY flowering protein, putative, expressed	#N/A	1.9	0.19	-0.92	0.17	-0.08	0	1	0	1	1
LOC_Os03g30000	LOC_Os03g30000.1	glycosyl transferase 8 domain containing protein, putative, expressed	#N/A	3.95	-0.34	-0.7	0.07	-0.04	0	1	0	1	1
LOC_Os03g30200	LOC_Os03g30200.1	mitochondrial import inner membrane translocase subunit Tim17, putative, expressed	localization/establishment of localization/transport/cellular process	1.36	0.87	-0.86	-0.47	-0.64	0	0	0	1	0
LOC_Os03g30519	LOC_Os03g30519.1	expressed protein	#N/A	0.83	0.08	-0.39	-0.56	-0.94	0	1	1	0.16	0
LOC_Os03g30530	LOC_Os03g30530.1	expressed protein	#N/A	2.72	0.46	-0.33	-0.25	-0.95	0	0.32	1	1	0
LOC_Os03g30550	LOC_Os03g30550.1	RNA-binding protein-like, putative, expressed	localization/establishment of localization/transport/cellular process	0.82	0.45	0.03	0.02	-0.11	0	0.57	1	1	1
LOC_Os03g30840	LOC_Os03g30840.1	expressed protein	#N/A	1.39	-0.01	-0.28	0.01	0.08	0	1	1	1	1
LOC_Os03g31510	LOC_Os03g31510.1	cysteine proteinase inhibitor 8 precursor, putative, expressed	#N/A	2.09	0.35	-0.4	-0.21	-0.07	0	1	1	1	1
LOC_Os03g31570	LOC_Os03g31570.1	proline-rich family protein, putative, expressed	#N/A	0.99	-1.5	-1.42	-0.05	0.32	0	0	0	1	1
LOC_Os03g32170	LOC_Os03g32170.1	NAD dependent epimerase/dehydratase family protein, putative, expressed	developmental process	3.69	0.68	0.74	0.29	0.27	0	0	0	1	1
LOC_Os03g35600	LOC_Os03g35600.1	serine/threonine-protein kinase receptor precursor, putative, expressed	biological regulation/cellular process	1.54	NA	NA	-0.01	0.01	0	NA	NA	1	1
LOC_Os03g36080	LOC_Os03g36080.1	expressed protein	#N/A	3.46	NA	NA	0.12	-0.11	0	NA	NA	1	1
LOC_Os03g36110	LOC_Os03g36110.1	expressed protein	#N/A	2.61	-0.85	0.03	-0.52	-0.07	0	0	1	0.82	1
LOC_Os03g36560	LOC_Os03g36560.1	peroxidase precursor, putative, expressed	#N/A	0.76	1.86	0.52	0.43	1.28	0	0	0.25	1	0
LOC_Os03g36760	LOC_Os03g36760.1	expressed protein	#N/A	0.81	0.03	0	-0.2	-0.06	0	1	1	1	1
LOC_Os03g37010	LOC_Os03g37010.3	glycosyltransferase, putative, expressed	#N/A	2.51	-0.5	-0.39	0.15	0.22	0	0.04	1	1	1
LOC_Os03g37090	LOC_Os03g37090.1	expressed protein	#N/A	1.13	0.35	-0.15	-0.1	-0.01	0	1	1	1	1
LOC_Os03g37330	LOC_Os03g37330.1	KIN, antigenic determinant of recA protein, putative, expressed	#N/A	1.04	-0.08	-0.69	-0.22	-0.19	0	1	0	1	1
LOC_Os03g37490	LOC_Os03g37490.1	MATE efflux family protein, putative, expressed	localization/establishment of localization/transport/cellular process	1.16	0.48	0.13	-0.09	0.15	0	0.11	1	1	1
LOC_Os03g37830	LOC_Os03g37830.1	potassium transporter, putative, expressed	localization/establishment of localization/transport/cellular process	3.69	NA	NA	-0.51	-0.03	0	NA	NA	0.91	1
LOC_Os03g37840	LOC_Os03g37840.1	potassium transporter, putative, expressed	localization/establishment of localization/transport/cellular process	2.78	-1.9	-0.41	0.18	-0.07	0	0	1	1	1
LOC_Os03g37864	LOC_Os03g37864.1	expressed protein	#N/A	1.17	0.37	-0.38	-0.05	-0.27	0	1	1	1	1
LOC_Os03g37878	LOC_Os03g37878.1	expressed protein	#N/A	1.8	-0.62	-1.05	0.01	-0.04	0	0	0	1	1
LOC_Os03g37950	LOC_Os03g37950.1	proteasome subunit, putative, expressed	cellular process	1.22	0.09	-0.36	-0.15	-0.13	0	1	1	1	1
LOC_Os03g37984	LOC_Os03g37984.1	amino acid permease family protein, putative, expressed	localization/establishment of localization/transport/cellular process	0.94	0.37	-0.2	0.03	-0.06	0	1	1	1	1
LOC_Os03g38050	LOC_Os03g38050.1	galactosyltransferase, putative, expressed	cellular process	0.86	0.77	1.13	0.42	0.43	0	0	0	1	1
LOC_Os03g38230	LOC_Os03g38230.1	peptidase M50 family protein, putative, expressed	#N/A	2.55	0.66	-0.67	-0.28	-0.4	0	0	0	1	1
LOC_Os03g38970	LOC_Os03g38970.1	metal ion binding protein, putative, expressed	#N/A	0.83	0.02	0.34	0.09	0.37	0	1	1	1	1
LOC_Os03g39000	LOC_Os03g39000.1	inositol-1-monophosphatase, putative, expressed	cellular process	0.79	0.69	0.34	0.46	0.12	0	0	1	1	1
LOC_Os03g39710	LOC_Os03g39710.1	transporter family protein, putative, expressed	localization/establishment of localization/transport/cellular process	1.45	-0.6	-0.07	0.16	0.29	0	0	1	1	1
LOC_Os03g39740	LOC_Os03g39740.2	expressed protein	#N/A	2.33	1.71	0.54	0.08	-0.05	0	0	0.07	1	1
LOC_Os03g40070	LOC_Os03g40070.1	transposon protein, putative, unclassified, expressed	#N/A	2.08	2	1.38	0.27	-0.2	0	0	0	1	1
LOC_Os03g40100	LOC_Os03g40100.1	ACT domain containing protein, expressed	cellular process	0.85	1.16	0.48	-0.09	-0.71	0	0	1	1	0
LOC_Os03g40194	LOC_Os03g40194.1	disease resistance RPP13-like protein 1, putative, expressed	#N/A	2.52	-1.26	0.1	0.27	0.12	0	0	1	1	1
LOC_Os03g40270	LOC_Os03g40270.1	alpha-1,4-glucan-protein synthase, putative, expressed	developmental process/cellular process	1.85	0.82	-0.01	0.02	-0.09	0	0	1	1	1
LOC_Os03g40540	LOC_Os03g40540.1	cytochrome P450, putative, expressed	#N/A	2.54	0.54	-1.2	-0.3	0.2	0	0.01	0	1	1
LOC_Os03g40650	LOC_Os03g40650.1	bromodomain associated family protein, expressed	#N/A	1.3	-1.06	-0.17	0.07	-0.03	0	0	1	1	1
LOC_Os03g40780	LOC_Os03g40780.1	transport protein-related, putative, expressed	#N/A	0.99	-0.33	0.36	0.47	0.52	0	1	1	1	0.19
LOC_Os03g40830	LOC_Os03g40830.1	OsSub30 - Putative Subtilisin homologue, expressed	developmental process/cellular process	2.23	1.57	0.67	-0.05	-0.24	0	0	0	1	1
LOC_Os03g40920	LOC_Os03g40920.1	expressed protein	#N/A	1.35	-0.2	-0.95	-0.26	-0.09	0	1	0	1	1
LOC_Os03g40930	LOC_Os03g40930.1	expressed protein	#N/A	5.15	-2.09	-0.73	-0.19	-0.28	0	0	0	1	1
LOC_Os03g41130	LOC_Os03g41130.1	expressed protein	#N/A	3.91	0.6	0.57	0.36	0.17	0	0	0.02	1	1
LOC_Os03g41350	LOC_Os03g41350.2	BTBN7 - Bric-a-Brac, Tramtrack, Broad Complex BTB domain with non-phototropic hypocotyl 3 NPH3 domain, expressed	biological regulation/cellular process	1.85	0.69	0.17	0	0.11	0	0	1	1	1
LOC_Os03g42130	LOC_Os03g42130.1	gibberellin 20 oxidase 2, putative, expressed	#N/A	1.37	-1.59	NA	NA	-0.87	0	0	NA	NA	0
LOC_Os03g42320	LOC_Os03g42320.1	Sec1 family transport protein, putative, expressed	localization/establishment of localization/transport/cellular process	1.41	0.19	-0.39	0	-0.01	0	1	1	1	1
LOC_Os03g43410	LOC_Os03g43410.1	OsIAA12 - Auxin-responsive Aux/IAA gene family member, expressed	cellular process	3.44	0.51	NA	NA	1.06	0	0.02	NA	NA	0
LOC_Os03g43440	LOC_Os03g43440.1	CAMK_KIN1/SNF1/Nim1_like.17 - CAMK includes calcium/calmodulin depedent protein kinases, expressed	biological regulation/cellular process	3.22	-0.79	0.04	NA	NA	0	0	1	NA	NA
LOC_Os03g43570	LOC_Os03g43570.1	UBX domain-containing protein 1, putative, expressed	#N/A	1.03	-0.83	-0.25	-0.06	0.2	0	0	1	1	1
LOC_Os03g43590	LOC_Os03g43590.1	LSTK-1-like kinase, putative, expressed	cellular process	2.59	-0.84	-0.95	-0.07	-0.16	0	0	0	1	1
LOC_Os03g43670	LOC_Os03g43670.1	TKL_IRAK_CR4L.1 - The CR4L subfamily has homology with Crinkly4, expressed	developmental process/anatomical structure development/biological regulation/anatomical structure morphogenesis/cellular process	0.9	1.48	0.81	0.3	0.23	0	0	0	1	1
LOC_Os03g43684	LOC_Os03g43684.1	KIP1, putative, expressed	#N/A	1.58	1.07	0.44	0.05	-0.07	0	0	1	1	1
LOC_Os03g43720	LOC_Os03g43720.3	transporter family protein, putative, expressed	localization/establishment of localization/transport/cellular process	0.83	NA	NA	0.28	0.58	0	NA	NA	1	0.01
LOC_Os03g43750	LOC_Os03g43750.1	retrotransposon, putative, centromere-specific, expressed	#N/A	0.91	-0.61	-0.32	-0.02	0.01	0	0	1	1	1
LOC_Os03g43840	LOC_Os03g43840.1	LSD1 zinc finger domain containing protein, expressed	developmental process/anatomical structure development/biological regulation/anatomical structure morphogenesis/cellular process	1.27	-0.52	-0.35	-0.12	0.06	0	0.01	1	1	1
LOC_Os03g43990	LOC_Os03g43990.1	BTBN8 - Bric-a-Brac, Tramtrack, Broad Complex BTB domain with non-phototropic hypocotyl 3 NPH3 and coiled-coil domains, expressed	#N/A	2.74	-0.01	0.32	0.34	0.02	0	1	1	1	1
LOC_Os03g44230	LOC_Os03g44230.1	transmembrane amino acid transporter protein, putative, expressed	localization/establishment of localization/transport/cellular process	1.75	0.12	0.78	0.16	0.28	0	1	0	1	1
LOC_Os03g44300	LOC_Os03g44300.1	transketolase, putative, expressed	cellular process	1.31	1.36	-0.07	-0.18	-0.16	0	0	1	1	1
LOC_Os03g44420	LOC_Os03g44420.1	tubulin/FtsZ domain containing protein, putative, expressed	cellular process	0.75	0.45	0.56	0.08	0.14	0.01	0.44	0.03	1	1
LOC_Os03g44450	LOC_Os03g44450.1	expressed protein	#N/A	0.94	0.38	-0.54	-0.32	-0.1	0	1	0.08	1	1
LOC_Os03g44520	LOC_Os03g44520.1	expressed protein	cellular process	0.8	0.17	-0.14	0.11	0.02	0	1	1	1	1
LOC_Os03g44560	LOC_Os03g44560.1	expp1 protein precursor, putative, expressed	#N/A	1.14	0.8	0.15	0.13	0.14	0	0	1	1	1
LOC_Os03g44760	LOC_Os03g44760.1	SWI1, putative, expressed	cellular process	0.92	0.07	-0.46	-0.26	-0.2	0	1	1	1	1
LOC_Os03g44810	LOC_Os03g44810.1	expressed protein	#N/A	3.76	-0.16	-1.3	-0.63	-0.57	0	1	0	0.01	0.02
LOC_Os03g45180	LOC_Os03g45180.1	expressed protein	#N/A	1.16	-1.01	-0.62	0.14	0	0	0	0	1	1
LOC_Os03g45250	LOC_Os03g45250.1	2-aminoethanethiol dioxygenase, putative, expressed	#N/A	5.1	0.01	0.32	NA	NA	0	1	1	NA	NA
LOC_Os03g45260	LOC_Os03g45260.1	vesicle transport v-SNARE protein, putative, expressed	localization/establishment of localization/transport/cellular process	1.09	-0.58	-0.46	-0.12	-0.36	0	0	1	1	1
LOC_Os03g45270	LOC_Os03g45270.1	CS domain containing protein, putative, expressed	#N/A	1.22	0.07	0.09	0.01	-0.21	0	1	1	1	1
LOC_Os03g45280	LOC_Os03g45280.1	dehydrin, putative, expressed	#N/A	2.05	-0.01	0.19	0.32	0.53	0	1	1	1	0.12
LOC_Os03g45300	LOC_Os03g45300.1	transposon protein, putative, unclassified, expressed	#N/A	0.77	0.05	-0.76	-0.19	-0.24	0	1	0	1	1
LOC_Os03g45370	LOC_Os03g45370.1	sodium/calcium exchanger protein, putative, expressed	localization/establishment of localization/transport/cellular process	1.34	-0.86	-0.5	NA	NA	0	0	0.56	NA	NA
LOC_Os03g45750	LOC_Os03g45750.1	DUF260 domain containing protein, putative, expressed	#N/A	0.9	1.56	-0.7	-0.36	-0.32	0	0	0	1	1
LOC_Os03g45870	LOC_Os03g45870.1	expressed protein	#N/A	2.24	-0.06	-0.57	-0.27	-0.41	0	1	0.02	1	1
LOC_Os03g46090	LOC_Os03g46090.1	endonuclease/exonuclease/phosphatase family domain containing protein, expressed	developmental process/cellular process	0.91	0.38	0.19	-0.15	0.01	0	1	1	1	1
LOC_Os03g46260	LOC_Os03g46260.1	DUF581 domain containing protein, expressed	#N/A	3.63	1.06	0.63	0.14	0.1	0	0	0	1	1
LOC_Os03g46300	LOC_Os03g46300.1	expressed protein	#N/A	5.84	-0.41	0.74	NA	NA	0	1	0	NA	NA
LOC_Os03g46440	LOC_Os03g46440.1	BTBA4 - Bric-a-Brac,Tramtrack, Broad Complex BTB domain with Ankyrin repeat region, expressed	#N/A	0.74	-0.52	-0.69	-0.4	-0.08	0.01	0.02	0	1	1
LOC_Os03g46610	LOC_Os03g46610.1	DEAD-box ATP-dependent RNA helicase, putative, expressed	#N/A	1.76	1.41	-0.22	-0.1	-0.27	0	0	1	1	1
LOC_Os03g46681	LOC_Os03g46681.1	expressed protein	#N/A	1.76	0.7	0.01	0.12	-0.1	0	0	1	1	1
LOC_Os03g47140	LOC_Os03g47140.1	growth regulating factor protein, putative, expressed	developmental process	0.95	1.42	0.64	0.1	-0.19	0	0	0	1	1
LOC_Os03g47740	LOC_Os03g47740.1	homeodomain protein, putative, expressed	cellular process	2.13	0.25	-0.18	0.2	0.16	0	1	1	1	1
LOC_Os03g47800	LOC_Os03g47800.1	RNA recognition motif containing protein, expressed	#N/A	1.67	-1.12	-1.12	0.25	0.28	0	0	0	1	1
LOC_Os03g47970	LOC_Os03g47970.1	GATA transcription factor 25, putative, expressed	cellular process	1.57	0.63	-0.01	-0.18	-0.37	0	0	1	1	1
LOC_Os03g48030	LOC_Os03g48030.1	integral membrane HPP family protein, putative, expressed	#N/A	4.26	-0.47	-0.99	-1.14	NA	0	0.21	0	0	NA
LOC_Os03g48060	LOC_Os03g48060.1	class I glutamine amidotransferase, putative, expressed	cellular process	1.36	-1.75	0.84	0.48	0.55	0	0	0	1	0.05
LOC_Os03g48540	LOC_Os03g48540.1	expressed protein	#N/A	2.16	0.23	-0.04	0.13	-0.22	0	1	1	1	1
LOC_Os03g48626	LOC_Os03g48626.1	expressed protein	#N/A	1.7	1.77	0.67	0.35	0.81	0	0	0	1	0
LOC_Os03g48660	LOC_Os03g48660.1	DUF1336 domain containing protein, expressed	cellular process	0.82	-0.11	-0.75	-0.38	-0.5	0	1	0	1	0.49
LOC_Os03g48710	LOC_Os03g48710.4	expressed protein	#N/A	2.16	-0.39	-0.39	0.19	0.71	0	1	1	1	0
LOC_Os03g49170	LOC_Os03g49170.1	zinc finger family protein, putative, expressed	cellular process	1.94	-0.12	-0.3	-0.03	0.06	0	1	1	1	1
LOC_Os03g49380	LOC_Os03g49380.1	lipoxygenase, putative, expressed	developmental process/growth/cellular process	1.39	-0.35	-0.22	-0.1	0.46	0	1	1	1	1
LOC_Os03g49480	LOC_Os03g49480.1	elongation of fatty acids protein 2, putative, expressed	#N/A	0.92	2.55	0.81	0.2	0.22	0	0	0	1	1
LOC_Os03g49500	LOC_Os03g49500.1	ethylene receptor, putative, expressed	biological regulation/cellular process	0.92	-0.67	-0.31	0.03	0.28	0	0	1	1	1
LOC_Os03g49570	LOC_Os03g49570.1	domain of unknown function, DUF250 domain containing protein, expressed	localization/establishment of localization/transport/cellular process	1.39	1.17	-0.05	-0.17	0.13	0	0	1	1	1
LOC_Os03g49700	LOC_Os03g49700.1	SNARE associated Golgi protein, putative, expressed	#N/A	0.98	0.8	-0.12	-0.12	-0.09	0	0	1	1	1
LOC_Os03g49990	LOC_Os03g49990.1	GRAS family transcription factor domain containing protein, expressed	developmental process/localization/biological regulation/establishment of localization/transport/cellular process	0.86	0.82	0	-0.08	-0.09	0	0	1	1	1
LOC_Os03g50030	LOC_Os03g50030.1	phospholipase A2, putative, expressed	cellular process	0.76	1.71	0.56	0.04	0.03	0.01	0	0.03	1	1
LOC_Os03g50070	LOC_Os03g50070.1	DUF1295 domain containing protein, putative, expressed	#N/A	0.82	1.13	-0.04	0.21	0.19	0	0	1	1	1
LOC_Os03g50140	LOC_Os03g50140.1	plastocyanin-like domain containing protein, putative, expressed	developmental process/anatomical structure development	3.04	1.09	0.28	NA	NA	0	0	1	NA	NA
LOC_Os03g50160	LOC_Os03g50160.1	plastocyanin-like domain containing protein, putative, expressed	developmental process/anatomical structure development	5.19	1.18	0.09	-0.33	-1.29	0	0	1	1	0
LOC_Os03g50340	LOC_Os03g50340.1	coatomer alpha subunit, putative, expressed	localization/establishment of localization/transport/cellular process	1.37	-0.03	-0.46	0.04	0.01	0	1	1	1	1
LOC_Os03g50350	LOC_Os03g50350.1	coatomer alpha subunit, putative, expressed	localization/establishment of localization/transport/cellular process	1.12	0.39	-0.06	0.06	-0.11	0	1	1	1	1
LOC_Os03g50355	LOC_Os03g50355.1	AT hook-containing DNA-binding protein, putative, expressed	cellular process	0.99	-0.19	-0.28	-0.05	-0.04	0	1	1	1	1
LOC_Os03g50440	LOC_Os03g50440.1	ubiquitin-conjugating enzyme, putative, expressed	cellular process	0.85	-0.18	0.41	0.23	0.2	0	1	1	1	1
LOC_Os03g50490	LOC_Os03g50490.1	glutamine synthetase, catalytic domain containing protein, expressed	#N/A	0.86	-0.1	-1.73	-0.76	-1.62	0	1	0	0	0
LOC_Os03g50520	LOC_Os03g50520.1	dynamin family protein, putative, expressed	developmental process/cellular process	2.33	1.12	0.33	0.35	0.24	0	0	1	1	1
LOC_Os03g50810	LOC_Os03g50810.1	receptor protein kinase TMK1 precursor, putative, expressed	biological regulation/cellular process	1.23	-0.33	-0.1	0.01	0.31	0	1	1	1	1
LOC_Os03g50885	LOC_Os03g50885.1	actin, putative, expressed	cellular process	1.24	0.76	0.24	0	0.24	0	0	1	1	1
LOC_Os03g50920	LOC_Os03g50920.1	ZF-HD protein dimerisation region containing protein, expressed	developmental process/cellular process	3.92	-0.1	-0.32	0.05	-0.68	0	1	1	1	0
LOC_Os03g50960	LOC_Os03g50960.1	LTPL118 - Protease inhibitor/seed storage/LTP family protein precursor, expressed	localization/establishment of localization/transport	3.15	0.74	-1.18	-1.1	NA	0	0	0	0	NA
LOC_Os03g51020	LOC_Os03g51020.1	expressed protein	cellular process	0.94	0.16	-0.46	0.53	-0.19	0	1	1	0.41	1
LOC_Os03g51080	LOC_Os03g51080.1	glutamate decarboxylase, putative, expressed	#N/A	2.55	0.99	1.59	1.01	1.14	0	0	0	0	0
LOC_Os03g51260	LOC_Os03g51260.1	expressed protein	#N/A	0.94	0.19	-0.7	-0.05	-0.47	0	1	0	1	1
LOC_Os03g51330	LOC_Os03g51330.1	GRAS family transcription factor domain containing protein, expressed	cellular process	2.94	-0.64	-0.58	0	0.02	0	0	0.01	1	1
LOC_Os03g51440	LOC_Os03g51440.1	LRR receptor-like protein kinase, putative, expressed	biological regulation/cellular process	1.55	0.31	0.34	-0.03	0.35	0	1	1	1	1
LOC_Os03g51459	LOC_Os03g51459.1	expressed protein	#N/A	0.88	-0.04	-0.48	-0.42	-0.47	0	1	0.93	1	1
LOC_Os03g51530	LOC_Os03g51530.1	expressed protein	#N/A	5.44	0.35	0.92	NA	NA	0	1	0	NA	NA
LOC_Os03g51580	LOC_Os03g51580.1	helix-loop-helix DNA-binding domain containing protein, expressed	cellular process	1.49	1.09	0.42	0.33	0.95	0	0	1	1	0
LOC_Os03g51600	LOC_Os03g51600.1	tubulin/FtsZ domain containing protein, putative, expressed	cellular process	1.79	0.56	0.27	0.07	0.04	0	0	1	1	1
LOC_Os03g51650	LOC_Os03g51650.1	membrane protein, putative, expressed	cellular process	0.78	-0.28	-0.58	0.18	0.84	0	1	0.01	1	0
LOC_Os03g51910	LOC_Os03g51910.1	basic helix-loop-helix protein, putative, expressed	cellular process	1.66	NA	NA	NA	-0.1	0	NA	NA	NA	1
LOC_Os03g51930	LOC_Os03g51930.1	expressed protein	#N/A	2.05	0.03	-0.21	-0.11	-0.23	0	1	1	1	1
LOC_Os03g51970	LOC_Os03g51970.1	growth-regulating factor, putative, expressed	developmental process	1.98	0.65	-0.65	-0.21	-0.28	0	0	0	1	1
LOC_Os03g52320	LOC_Os03g52320.1	GRF-interacting factor 1, putative, expressed	developmental process	3.45	1.18	-0.13	-0.14	-0.01	0	0	1	1	1
LOC_Os03g52340	LOC_Os03g52340.1	endoplasmic oxidoreductin-1 precursor, putative, expressed	cellular process	1.15	-0.68	-0.4	-0.15	-0.02	0	0	1	1	1
LOC_Os03g52630	LOC_Os03g52630.1	endoglucanase, putative, expressed	developmental process/anatomical structure development/biological regulation/regulation of biological quality/anatomical structure morphogenesis/regulation of anatomical structure size/growth/regulation of cellular component size/cellular process/regulation of cell size/cell growth	1	1.41	0.71	0.18	0.58	0	0	0	1	0.01
LOC_Os03g52680	LOC_Os03g52680.1	expressed protein	#N/A	2.21	0.29	0.71	0.06	NA	0	1	0	1	NA
LOC_Os03g53020	LOC_Os03g53020.1	helix-loop-helix DNA-binding domain containing protein, expressed	cellular process	2.17	NA	NA	NA	NA	0	NA	NA	NA	NA
LOC_Os03g53050	LOC_Os03g53050.1	WRKY121, expressed	cellular process	2.27	0.54	-0.14	-0.05	-0.23	0	0	1	1	1
LOC_Os03g53070	LOC_Os03g53070.1	prenylated rab acceptor, putative, expressed	localization/establishment of localization/transport/cellular process	3.56	-1.4	-0.29	0.31	0.41	0	0	1	1	1
LOC_Os03g53200	LOC_Os03g53200.1	OsCML4 - Calmodulin-related calcium sensor protein, expressed	biological regulation/cellular process	0.97	0.13	0.18	-0.45	-0.07	0	1	1	1	1
LOC_Os03g53230	LOC_Os03g53230.1	bifunctional 3-phosphoadenosine 5-phosphosulfate synthetase, putative, expressed	#N/A	0.91	-1.02	-0.17	0.57	0.34	0	0	1	0.1	1
LOC_Os03g53360	LOC_Os03g53360.1	transferase family protein, putative, expressed	#N/A	1.24	0.55	0.27	0.14	-0.01	0	0	1	1	1
LOC_Os03g53520	LOC_Os03g53520.1	expressed protein	#N/A	1.86	0.12	0.32	-0.05	-0.07	0	1	1	1	1
LOC_Os03g53770	LOC_Os03g53770.1	RNA recognition motif containing protein, putative, expressed	#N/A	2.63	0.49	0.64	0.28	0.32	0	0.09	0	1	1
LOC_Os03g54063	LOC_Os03g54063.3	expressed protein	#N/A	1.02	0.02	-0.26	-0.36	-0.23	0	1	1	1	1
LOC_Os03g54100	LOC_Os03g54100.2	potassium channel protein, putative, expressed	developmental process/localization/biological regulation/establishment of localization/regulation of biological quality/transport/cellular process	1.94	-1.04	-0.39	-0.01	-0.5	0	0	1	1	0.45
LOC_Os03g54220	LOC_Os03g54220.1	expressed protein	#N/A	1.76	-0.57	-0.52	-0.08	-0.09	0	0	0.23	1	1
LOC_Os03g54900	LOC_Os03g54900.1	phytosulfokine receptor precursor, putative, expressed	developmental process/anatomical structure development/biological regulation/cellular process	1.61	-1.06	-0.52	-0.08	0.12	0	0	0.19	1	1
LOC_Os03g54910	LOC_Os03g54910.1	X8 domain containing protein, expressed	#N/A	1.05	0.06	1.3	0.95	1.65	0	1	0	0	0
LOC_Os03g55070	LOC_Os03g55070.1	UDP-glucose 6-dehydrogenase, putative, expressed	#N/A	2.12	0.43	-0.12	-0.08	-0.2	0	1	1	1	1
LOC_Os03g55080	LOC_Os03g55080.1	WRKY3, expressed	cellular process	1.76	-1.37	-0.52	0.13	-0.04	0	0	0.17	1	1
LOC_Os03g55120	LOC_Os03g55120.1	plastocyanin-like domain containing protein, putative, expressed	#N/A	2.12	0.91	0.22	0.13	0.25	0	0	1	1	1
LOC_Os03g55130	LOC_Os03g55130.2	expressed protein	#N/A	0.83	0.16	-0.24	-0.11	-0.12	0	1	1	1	1
LOC_Os03g55280	LOC_Os03g55280.1	semialdehyde dehydrogenase, NAD binding domain containing protein, putative, expressed	cellular process	1.64	0.33	0.25	-0.03	-0.23	0	1	1	1	1
LOC_Os03g55290	LOC_Os03g55290.1	GASR3 - Gibberellin-regulated GASA/GAST/Snakin family protein precursor, expressed	#N/A	1.97	0.88	0.2	-0.17	-0.21	0	0	1	1	1
LOC_Os03g55320	LOC_Os03g55320.1	protein phosphatase 2C, putative, expressed	cellular process	2.05	-2.07	-0.73	-0.17	-0.08	0	0	0	1	1
LOC_Os03g55340	LOC_Os03g55340.1	pentatricopeptide, putative, expressed	#N/A	0.93	-0.54	-0.22	-0.07	-0.11	0	0.01	1	1	1
LOC_Os03g55350	LOC_Os03g55350.1	OsSub31 - Putative Subtilisin homologue, expressed	developmental process/cellular process	3.37	0.64	-0.56	-0.34	-0.32	0	0	0.04	1	1
LOC_Os03g55420	LOC_Os03g55420.1	peroxidase precursor, putative, expressed	#N/A	1.71	0.17	-0.27	-0.39	-0.23	0	1	1	1	1
LOC_Os03g55430	LOC_Os03g55430.1	expressed protein	#N/A	4.18	-1.17	-0.38	NA	NA	0	0	1	NA	NA
LOC_Os03g55450	LOC_Os03g55450.1	expressed protein	#N/A	1.31	-0.31	-0.45	-0.17	-0.26	0	1	1	1	1
LOC_Os03g55540	LOC_Os03g55540.1	ZOS3-18 - C2H2 zinc finger protein, expressed	developmental process/cellular process	2.09	-0.99	0.19	NA	NA	0	0	1	NA	NA
LOC_Os03g55610	LOC_Os03g55610.1	dof zinc finger domain containing protein, putative, expressed	cellular process	1.22	-0.24	-0.36	0.23	0.09	0	1	1	1	1
LOC_Os03g55660	LOC_Os03g55660.1	nucleoporin, putative, expressed	#N/A	1.89	NA	NA	-0.03	0.01	0	NA	NA	1	1
LOC_Os03g55704	LOC_Os03g55704.1	expressed protein	#N/A	1.23	-0.57	0.03	0.12	0.12	0	0	1	1	1
LOC_Os03g55720	LOC_Os03g55720.2	cytochrome b6f complex subunit, putative, expressed	#N/A	1.47	-0.36	-0.15	0.56	1.21	0	1	1	0.17	0
LOC_Os03g55800	LOC_Os03g55800.1	cytochrome P450, putative, expressed	cellular process	2.57	1.46	0.59	-0.04	0.59	0	0	0.01	1	0.01
LOC_Os03g55950	LOC_Os03g55950.1	H-BTB1 - Bric-a-Brac, Tramtrack, Broad Complex BTB domain with H family conserved sequence, expressed	#N/A	1.57	0.31	-0.18	0.16	0.11	0	1	1	1	1
LOC_Os03g55980	LOC_Os03g55980.1	expressed protein	#N/A	2.12	-0.99	-0.33	NA	NA	0	0	1	NA	NA
LOC_Os03g56000	LOC_Os03g56000.1	PHLOEM 2-LIKE A10, putative, expressed	#N/A	2	-1.02	-0.43	-0.18	-0.01	0	0	1	1	1
LOC_Os03g56060	LOC_Os03g56060.1	CSLC9 - cellulose synthase-like family C, expressed	#N/A	4.34	-0.39	-0.18	0.06	-0.18	0	1	1	1	1
LOC_Os03g56250	LOC_Os03g56250.1	LRR receptor-like protein kinase, putative, expressed	biological regulation/cellular process	1.9	-0.74	-0.43	-0.3	-0.79	0	0	1	1	0
LOC_Os03g56260	LOC_Os03g56260.1	kinesin motor domain containing protein, putative, expressed	cellular process	0.93	0.26	NA	NA	0.94	0	1	NA	NA	0
LOC_Os03g56330	LOC_Os03g56330.1	expressed protein	#N/A	1.09	0.04	0.08	0.05	-0.25	0	1	1	1	1
LOC_Os03g56610	LOC_Os03g56610.1	expressed protein	#N/A	1.29	0.04	0.21	-0.05	-0.13	0	1	1	1	1
LOC_Os03g56900	LOC_Os03g56900.1	reticulon domain containing protein, putative, expressed	#N/A	0.85	2.37	1.05	0.53	0.13	0	0	0	0.41	1
LOC_Os03g57120	LOC_Os03g57120.1	ferredoxin--NADP reductase, chloroplast precursor, putative, expressed	#N/A	1.36	0.92	-0.05	0.11	0.28	0	0	1	1	1
LOC_Os03g57200	LOC_Os03g57200.1	glutathione S-transferase, putative, expressed	cellular process	3.33	NA	NA	-0.11	-0.41	0	NA	NA	1	1
LOC_Os03g57310	LOC_Os03g57310.1	syntaxin, putative, expressed	localization/biological regulation/establishment of localization/transport/cellular process	0.79	-1.01	-0.22	NA	NA	0	0	1	NA	NA
LOC_Os03g57320	LOC_Os03g57320.1	expp1 protein precursor, putative, expressed	#N/A	3.08	-0.75	-1.84	-0.29	-0.16	0	0	0	1	1
LOC_Os03g57450	LOC_Os03g57450.1	CAMK_CAMK_like.2 - CAMK includes calcium/calmodulin depedent protein kinases, expressed	cellular process	1.58	-0.26	0.81	0.37	0.47	0	1	0	1	1
LOC_Os03g57460	LOC_Os03g57460.1	fasciclin domain containing protein, expressed	cellular process	2.1	0.39	0.87	0.26	0.33	0	1	0	1	1
LOC_Os03g57490	LOC_Os03g57490.1	fasciclin domain containing protein, expressed	cellular process	1.41	-1.22	-0.18	-0.04	0	0	0	1	1	1
LOC_Os03g57530	LOC_Os03g57530.1	DUF593 domain containing protein, expressed	#N/A	0.98	-0.72	0.16	0.13	0.11	0	0	1	1	1
LOC_Os03g57640	LOC_Os03g57640.1	gibberellin receptor GID1L2, putative, expressed	#N/A	2.98	-0.42	-1.16	-0.58	-0.91	0	1	0	0.06	0
LOC_Os03g57880	LOC_Os03g57880.1	glucan endo-1,3-beta-glucosidase precursor, putative, expressed	#N/A	0.74	-1.3	0.59	0.5	0.35	0.01	0	0.01	1	1
LOC_Os03g57890	LOC_Os03g57890.1	zinc finger A20 and AN1 domain-containing stress-associated protein, putative, expressed	#N/A	0.77	-0.06	0.04	-0.05	-0.21	0	1	1	1	1
LOC_Os03g58010	LOC_Os03g58010.1	acetyltransferase, GNAT family, putative, expressed	#N/A	1.93	-0.58	-1.21	-0.16	-0.38	0	0	0	1	1
LOC_Os03g58090	LOC_Os03g58090.1	expressed protein	#N/A	1.3	-0.61	-0.1	0.14	0.13	0	0	1	1	1
LOC_Os03g58100	LOC_Os03g58100.1	pentatricopeptide, putative, expressed	cellular process	0.78	0.21	-0.21	0.05	-0.23	0	1	1	1	1
LOC_Os03g58150	LOC_Os03g58150.1	transmembrane BAX inhibitor motif-containing protein, putative, expressed	developmental process/anatomical structure development/biological regulation/regulation of biological quality/anatomical structure morphogenesis/regulation of anatomical structure size/growth/regulation of cellular component size/cellular process/regulation of cell size/cell growth	1.14	-0.58	-0.49	-0.08	0.23	0	0	0.71	1	1
LOC_Os03g58240	LOC_Os03g58240.1	GTP binding protein, putative, expressed	cellular process	1.3	-0.11	-0.17	0.04	-0.06	0	1	1	1	1
LOC_Os03g58410	LOC_Os03g58410.1	prenylated rab acceptor, putative, expressed	localization/establishment of localization/transport/cellular process	1	-1.14	0.05	0.16	0.31	0	0	1	1	1
LOC_Os03g58470	LOC_Os03g58470.1	retrotransposon protein, putative, Ty3-gypsy subclass, expressed	#N/A	2.22	0.11	-0.4	-0.02	0.24	0	1	1	1	1
LOC_Os03g58580	LOC_Os03g58580.1	nodulin, putative, expressed	#N/A	0.96	0.8	-0.18	-0.23	-0.22	0	0	1	1	1
LOC_Os03g58740	LOC_Os03g58740.1	expressed protein	#N/A	2.08	-1.52	-0.75	-0.38	-0.09	0	0	0	1	1
LOC_Os03g58780	LOC_Os03g58780.1	expressed protein	#N/A	1.59	-0.18	0.19	0.01	-0.09	0	1	1	1	1
LOC_Os03g58830	LOC_Os03g58830.1	BEE 1, putative, expressed	developmental process/anatomical structure development/anatomical structure morphogenesis/cellular process	1.27	0.24	0.45	0.29	0.06	0	1	1	1	1
LOC_Os03g58880	LOC_Os03g58880.1	oxidoreductase, putative, expressed	cellular process	2.32	-1.3	0.19	NA	NA	0	0	1	NA	NA
LOC_Os03g58890	LOC_Os03g58890.2	oxidoreductase, putative, expressed	cellular process	3.66	-0.03	-0.11	-0.18	-0.24	0	1	1	1	1
LOC_Os03g58900	LOC_Os03g58900.1	galactosyltransferase family protein, putative, expressed	cellular process	1.02	-1.81	-0.12	0.16	1.56	0	0	1	1	0
LOC_Os03g59050	LOC_Os03g59050.1	DEAD-box ATP-dependent RNA helicase, putative, expressed	#N/A	1.85	0.43	-0.26	-0.05	-0.03	0	1	1	1	1
LOC_Os03g59060	LOC_Os03g59060.2	OsPP2Ac-2 - Phosphatase 2A isoform 2 belonging to family 2, expressed	cellular process	1.37	0.2	-0.02	-0.04	0.04	0	1	1	1	1
LOC_Os03g59200	LOC_Os03g59200.1	expressed protein	#N/A	3.45	0.04	0.05	0.29	0.1	0	1	1	1	1
LOC_Os03g59250	LOC_Os03g59250.1	expressed protein	#N/A	1.57	-0.01	-0.41	-0.1	-0.1	0	1	1	1	1
LOC_Os03g59670	LOC_Os03g59670.1	basic helix-loop-helix, putative, expressed	cellular process	2.89	0.37	-0.17	-0.22	0.02	0	1	1	1	1
LOC_Os03g59770	LOC_Os03g59770.1	EF hand family protein, putative, expressed	#N/A	0.81	-0.8	-0.01	-0.04	0.03	0	0	1	1	1
LOC_Os03g60110	LOC_Os03g60110.1	KH domain containing protein, putative, expressed	#N/A	1.29	0.89	0.04	0.15	-0.1	0	0	1	1	1
LOC_Os03g60190	LOC_Os03g60190.1	oxidoreductase, 2OG-Fe oxygenase family protein, putative, expressed	#N/A	0.88	0.23	0.06	-0.17	-0.25	0	1	1	1	1
LOC_Os03g60210	LOC_Os03g60210.1	DUF567 domain containing protein, putative, expressed	#N/A	1.48	-0.92	-0.13	0.11	-0.01	0	0	1	1	1
LOC_Os03g60220	LOC_Os03g60220.1	DUF567 domain containing protein, putative, expressed	#N/A	2.85	-0.64	-0.66	-0.18	-0.23	0	0	0	1	1
LOC_Os03g60260	LOC_Os03g60260.1	ANT1, putative, expressed	localization/establishment of localization/transport/cellular process	1.01	0.07	0.55	0.6	0.57	0	1	0.05	0.03	0.02
LOC_Os03g60350	LOC_Os03g60350.1	leaf senescence related protein, putative, expressed	#N/A	0.86	0.45	-0.32	-0.03	0.06	0	0.61	1	1	1
LOC_Os03g60520	LOC_Os03g60520.1	expressed protein	#N/A	0.94	-0.05	0.14	-0.07	-0.38	0	1	1	1	1
LOC_Os03g60560	LOC_Os03g60560.1	ZOS3-21 - C2H2 zinc finger protein, expressed	cellular process	1.7	-2.96	NA	NA	NA	0	0	NA	NA	NA
LOC_Os03g60570	LOC_Os03g60570.1	ZOS3-22 - C2H2 zinc finger protein, expressed	cellular process	3.67	-2	-0.25	NA	NA	0	0	1	NA	NA
LOC_Os03g60600	LOC_Os03g60600.1	zinc knuckle domain containing protein, expressed	#N/A	1.19	-0.38	-0.55	-0.06	-0.05	0	1	0.05	1	1
LOC_Os03g60650	LOC_Os03g60650.1	protein phosphatase 2C, putative, expressed	developmental process/cellular process	2.22	-1.89	-0.11	0.09	-0.23	0	0	1	1	1
LOC_Os03g60700	LOC_Os03g60700.1	dolichyl-phosphate beta-glycosyltransferase, putative, expressed	cellular process	0.93	0.82	0.24	-0.01	-0.01	0	0	1	1	1
LOC_Os03g60840	LOC_Os03g60840.1	BBTI13 - Bowman-Birk type bran trypsin inhibitor precursor, expressed	#N/A	2.75	0.03	0.14	-0.02	-0.38	0	1	1	1	1
LOC_Os03g60880	LOC_Os03g60880.2	nucleobase-ascorbate transporter, putative, expressed	localization/establishment of localization/transport/cellular process	2.66	-0.85	NA	NA	NA	0	0	NA	NA	NA
LOC_Os03g60900	LOC_Os03g60900.1	expressed protein	#N/A	1.22	0.74	0.03	-0.04	0.24	0	0	1	1	1
LOC_Os03g61010	LOC_Os03g61010.1	protein kinase family protein, putative, expressed	cellular process	1.14	0.32	0.58	0.23	0.27	0	1	0.01	1	1
LOC_Os03g61040	LOC_Os03g61040.1	GIL1, putative, expressed	#N/A	1.86	0.58	0.16	0.01	0	0	0	1	1	1
LOC_Os03g61060	LOC_Os03g61060.1	protein kinase domain containing protein, expressed	developmental process/cellular process	1.16	-1.2	0.05	0.12	0.49	0	0	1	1	0.54
LOC_Os03g61110	LOC_Os03g61110.1	RNA-binding motif protein, putative, expressed	#N/A	0.86	-0.47	-0.5	-0.03	0.11	0	0.17	0.4	1	1
LOC_Os03g61690	LOC_Os03g61690.1	protein phosphatase 2C, putative, expressed	cellular process	1.34	-0.76	-0.25	-0.12	-0.07	0	0	1	1	1
LOC_Os03g61810	LOC_Os03g61810.1	tRNA-specific adenosine deaminase, putative, expressed	cellular process	1.33	0.73	-0.53	-0.04	-0.06	0	0	0.16	1	1
LOC_Os03g61960	LOC_Os03g61960.1	2Fe-2S iron-sulfur cluster binding domain containing protein, expressed	cellular process	0.75	0.94	0.32	0.05	-0.18	0.01	0	1	1	1
LOC_Os03g62090	LOC_Os03g62090.1	CESA5 - cellulose synthase, expressed	biological regulation/regulation of biological quality/regulation of anatomical structure size/growth/regulation of cellular component size/cellular process/regulation of cell size/cell growth	2.46	-0.28	0.12	0.09	0.18	0	1	1	1	1
LOC_Os03g62180	LOC_Os03g62180.2	lectin protein kinase family protein, putative, expressed	cellular process	2.15	-0.63	0.3	0.25	0.37	0	0	1	1	1
LOC_Os03g62270	LOC_Os03g62270.1	MATE efflux family protein, putative, expressed	localization/establishment of localization/transport/cellular process	1.47	0.67	0.04	-0.35	-0.32	0	0	1	1	1
LOC_Os03g62340	LOC_Os03g62340.1	protein kinase family protein, putative, expressed	cellular process	1.76	-1.48	-0.71	0.06	-0.05	0	0	0	1	1
LOC_Os03g62700	LOC_Os03g62700.1	protein kinase, putative, expressed	cellular process	1.51	0.23	0	-0.09	-0.27	0	1	1	1	1
LOC_Os03g62790	LOC_Os03g62790.1	pirin, putative, expressed	#N/A	1.84	-0.78	-0.78	0.05	0.05	0	0	0	1	1
LOC_Os03g62950	LOC_Os03g62950.1	expressed protein	#N/A	1.22	1.86	-0.23	-0.17	-0.35	0	0	1	1	1
LOC_Os03g63110	LOC_Os03g63110.1	prefoldin, putative, expressed	localization/establishment of localization/transport/cellular process	1.54	-0.29	-0.63	-0.36	-0.58	0	1	0	1	0.01
LOC_Os03g63140	LOC_Os03g63140.1	nitrate-induced NOI protein, expressed	biological regulation/cellular process	1.55	-0.11	-0.14	-0.15	-0.07	0	1	1	1	1
LOC_Os03g63250	LOC_Os03g63250.1	brefeldin A-sensitive Golgi protein-like, putative, expressed	localization/establishment of localization/transport/cellular process	1.56	0.66	0.06	-0.09	0.07	0	0	1	1	1
LOC_Os03g63270	LOC_Os03g63270.1	regulatory protein, putative, expressed	#N/A	3.11	-0.64	0.05	-0.1	0.16	0	0	1	1	1
LOC_Os03g63330	LOC_Os03g63330.1	aspartokinase, chloroplast precursor, putative, expressed	cellular process	1.36	0.46	0.58	0.09	-0.16	0	0.28	0.01	1	1
LOC_Os03g63540	LOC_Os03g63540.1	lysine-rich arabinogalactan protein 19 precursor, putative, expressed	#N/A	2.68	1.78	0.61	0.21	0.21	0	0	0	1	1
LOC_Os03g63670	LOC_Os03g63670.2	expressed protein	cellular process	1.07	-0.67	-0.63	-0.17	-0.23	0	0	0	1	1
LOC_Os03g63710	LOC_Os03g63710.1	GTPase-activating protein, putative, expressed	cellular process	2.43	-0.1	0.2	0.21	0.16	0	1	1	1	1
LOC_Os03g63770	LOC_Os03g63770.4	RCD1, putative, expressed	developmental process/anatomical structure development/anatomical structure morphogenesis	0.9	0.28	0.09	-0.27	-0.31	0	1	1	1	1
LOC_Os03g64200	LOC_Os03g64200.1	ABC-2 type transporter, putative, expressed	localization/establishment of localization/transport/cellular process	0.93	1.37	0.56	0.14	0.05	0	0	0.03	1	1
LOC_Os04g01280	LOC_Os04g01280.1	glycosyltransferase family 43 protein, putative, expressed	cellular process	3.36	-0.87	-0.59	-0.15	0.09	0	0	0.01	1	1
LOC_Os04g01300	LOC_Os04g01300.2	OsRhmbd10 - Putative Rhomboid homologue, expressed	#N/A	0.88	1.2	0.22	0.04	0.12	0	0	1	1	1
LOC_Os04g01310	LOC_Os04g01310.1	serine/threonine-protein kinase receptor precursor, putative, expressed	cellular process	1.46	-1.17	-0.82	-0.06	-0.11	0	0	0	1	1
LOC_Os04g01490	LOC_Os04g01490.1	zinc finger, C3HC4 type, domain containing protein, expressed	#N/A	1.53	0.3	-0.54	-0.13	-0.43	0	1	0.09	1	1
LOC_Os04g01510	LOC_Os04g01510.1	DUF1295 domain containing protein, putative, expressed	#N/A	0.99	1.62	1.06	0.37	0.24	0	0	0	1	1
LOC_Os04g01674	LOC_Os04g01674.1	erythronate-4-phosphate dehydrogenase domain containing protein, expressed	#N/A	1.61	1.84	0.46	0.19	0.23	0	0	1	1	1
LOC_Os04g01990	LOC_Os04g01990.1	pentatricopeptide domain containing protein, putative, expressed	#N/A	0.8	0.76	0.24	-0.09	-0.32	0	0	1	1	1
LOC_Os04g02050	LOC_Os04g02050.1	bifunctional 3-phosphoadenosine 5-phosphosulfate synthetase, putative, expressed	cellular process	3.87	-1.63	-0.26	0.33	0.17	0	0	1	1	1
LOC_Os04g02060	LOC_Os04g02060.1	expressed protein	#N/A	1.87	0.93	0.02	0.03	-0.05	0	0	1	1	1
LOC_Os04g02110	LOC_Os04g02110.1	disease resistance protein RGA3, putative, expressed	#N/A	1.37	-0.45	-0.67	-0.11	-0.33	0	0.5	0	1	1
LOC_Os04g02910	LOC_Os04g02910.1	membrane related protein CP5, putative, expressed	#N/A	1.42	NA	NA	0.1	-0.56	0	NA	NA	1	0.03
LOC_Os04g03164	LOC_Os04g03164.1	expressed protein	#N/A	1.14	1.31	0.06	-0.11	-0.23	0	0	1	1	1
LOC_Os04g03884	LOC_Os04g03884.1	transposon protein, putative, CACTA, En/Spm sub-class, expressed	#N/A	1.4	0.28	0.05	-0.04	0.02	0	1	1	1	1
LOC_Os04g03980	LOC_Os04g03980.1	flavin monooxygenase, putative, expressed	cellular process	3.82	0.04	0.34	0.1	0.02	0	1	1	1	1
LOC_Os04g06520	LOC_Os04g06520.1	expressed protein	#N/A	1.66	NA	NA	-0.16	-0.03	0	NA	NA	1	1
LOC_Os04g06590	LOC_Os04g06590.1	expressed protein	#N/A	2.89	-2.31	-0.57	-0.06	0	0	0	0.02	1	1
LOC_Os04g06850	LOC_Os04g06850.1	expressed protein	#N/A	1.68	-0.69	-0.31	-0.17	0.1	0	0	1	1	1
LOC_Os04g08330	LOC_Os04g08330.1	expressed protein	#N/A	1.53	0.73	-0.26	-0.02	-0.24	0	0	1	1	1
LOC_Os04g08350	LOC_Os04g08350.1	cysteine synthase, chloroplast/chromoplast precursor, putative, expressed	developmental process/anatomical structure development/anatomical structure morphogenesis/cellular process	0.79	NA	NA	0.91	1.29	0	NA	NA	0	0
LOC_Os04g08410	LOC_Os04g08410.1	ELM2 domain containing protein, putative, expressed	#N/A	1.07	1.03	0.17	-0.04	-0.39	0	0	1	1	1
LOC_Os04g08740	LOC_Os04g08740.1	ethylene receptor, putative, expressed	biological regulation/cellular process	5.7	-1.59	-0.73	0.12	-0.05	0	0	0	1	1
LOC_Os04g08764	LOC_Os04g08764.1	avr9/Cf-9 rapidly elicited protein 137, putative, expressed	#N/A	2.11	1.33	0.34	0.06	-0.26	0	0	1	1	1
LOC_Os04g10214	LOC_Os04g10214.1	expressed protein	#N/A	2.52	-0.12	0.04	0.16	0.29	0	1	1	1	1
LOC_Os04g10650	LOC_Os04g10650.1	CDT1A - Putative DNA replication initiation protein, expressed	cellular process	2.26	1.68	0.52	0.08	-0.28	0	0	0.19	1	1
LOC_Os04g10680	LOC_Os04g10680.1	zinc finger, C3HC4 type domain containing protein, expressed	#N/A	0.86	0.24	0.01	-0.12	-0.25	0	1	1	1	1
LOC_Os04g13210	LOC_Os04g13210.1	multidrug resistance-associated protein, putative, expressed	localization/establishment of localization/transport/cellular process	1.07	0.29	-1.15	-0.41	NA	0	1	0	1	NA
LOC_Os04g13220	LOC_Os04g13220.1	ABC transporter family protein, putative, expressed	localization/establishment of localization/transport/cellular process	0.89	0.62	-0.44	-0.22	-0.47	0	0	1	1	1
LOC_Os04g14150	LOC_Os04g14150.1	dehydration response related protein, putative, expressed	#N/A	3.29	0.75	1.14	0.42	0.21	0	0	0	1	1
LOC_Os04g17479	LOC_Os04g17479.1	expressed protein	#N/A	0.9	-0.78	-0.44	-0.43	-0.37	0	0	1	1	1
LOC_Os04g17660	LOC_Os04g17660.2	rhodanese-like domain containing protein, putative, expressed	#N/A	6.48	-0.15	-0.44	NA	NA	0	1	1	NA	NA
LOC_Os04g18790	LOC_Os04g18790.1	OsFBX126 - F-box domain containing protein, expressed	#N/A	0.84	0.05	-0.07	0.02	-0.26	0	1	1	1	1
LOC_Os04g19960	LOC_Os04g19960.1	retrotransposon protein, putative, unclassified, expressed	#N/A	0.89	0.02	0.09	0.28	0.91	0	1	1	1	0
LOC_Os04g20210	LOC_Os04g20210.2	expressed protein	#N/A	1.33	-0.09	-0.19	-0.39	-0.31	0	1	1	1	1
LOC_Os04g20474	LOC_Os04g20474.1	UDP-glucoronosyl and UDP-glucosyl transferase domain containing protein, expressed	#N/A	1.12	-0.2	-0.11	-0.16	-0.01	0	1	1	1	1
LOC_Os04g20810	LOC_Os04g20810.2	receptor protein kinase, putative, expressed	#N/A	0.84	0.53	0.42	0.25	0.01	0	0.01	1	1	1
LOC_Os04g21580	LOC_Os04g21580.1	retrotransposon protein, putative, unclassified, expressed	#N/A	1.32	-0.17	-0.09	0.1	0.42	0	1	1	1	1
LOC_Os04g21600	LOC_Os04g21600.1	expressed protein	#N/A	1.59	0.69	0.41	-0.02	0.09	0	0	1	1	1
LOC_Os04g21650	LOC_Os04g21650.2	expressed protein	#N/A	0.83	-0.25	-0.47	0.04	-0.12	0	1	1	1	1
LOC_Os04g21850	LOC_Os04g21850.1	expressed protein	#N/A	2.36	0.46	-0.52	-0.29	-0.33	0	0.32	0.19	1	1
LOC_Os04g21950	LOC_Os04g21950.1	WRKY51, expressed	cellular process	1.78	-0.45	-0.39	-0.01	-0.49	0	0.63	1	1	0.7
LOC_Os04g26920	LOC_Os04g26920.3	oxidoreductase, aldo/keto reductase family protein, putative, expressed	#N/A	1.25	-0.22	-0.13	-0.45	-0.08	0	1	1	1	1
LOC_Os04g28234	LOC_Os04g28234.2	Rf1, mitochondrial precursor, putative, expressed	#N/A	0.75	0.4	0.26	-0.02	-0.5	0.01	1	1	1	0.44
LOC_Os04g29920	LOC_Os04g29920.1	reticulon domain containing protein, putative, expressed	#N/A	3.72	-0.77	0.1	-0.01	0.29	0	0	1	1	1
LOC_Os04g30390	LOC_Os04g30390.1	expressed protein	#N/A	1.05	-1.11	-0.21	-0.06	0.03	0	0	1	1	1
LOC_Os04g30420	LOC_Os04g30420.1	dehydrogenase, putative, expressed	#N/A	0.96	NA	NA	-0.34	NA	0	NA	NA	1	NA
LOC_Os04g30490	LOC_Os04g30490.1	MATE efflux family protein, putative, expressed	localization/establishment of localization/transport/cellular process	1.08	0.84	-0.83	-0.69	-1.32	0	0	0	0	0
LOC_Os04g31030	LOC_Os04g31030.1	nitrate-induced NOI protein, expressed	biological regulation/cellular process	1.43	-0.19	0.22	0.19	-0.01	0	1	1	1	1
LOC_Os04g31330	LOC_Os04g31330.1	exo70 exocyst complex subunit domain containing protein, expressed	localization/establishment of localization/transport/cellular process	1.23	-0.22	-0.04	-0.02	-0.24	0	1	1	1	1
LOC_Os04g31350	LOC_Os04g31350.1	expressed protein	#N/A	2.05	0.27	NA	NA	NA	0	1	NA	NA	NA
LOC_Os04g31620	LOC_Os04g31620.1	retrotransposon protein, putative, unclassified, expressed	#N/A	2	0.08	-0.48	-0.06	-0.22	0	1	1	1	1
LOC_Os04g31924	LOC_Os04g31924.1	nodulin, putative, expressed	#N/A	3.08	-0.92	-0.05	0.45	0.7	0	0	1	1	0
LOC_Os04g31940	LOC_Os04g31940.1	dnaJ domain containing protein, expressed	cellular process	1.81	-0.3	-0.58	-0.1	-0.23	0	1	0.02	1	1
LOC_Os04g32590	LOC_Os04g32590.1	transcription factor, putative, expressed	cellular process	0.98	-0.42	0.32	-0.04	0.36	0	1	1	1	1
LOC_Os04g32620	LOC_Os04g32620.1	ethylene-responsive transcription factor ERF114, putative, expressed	cellular process	1.3	0.57	-0.26	-0.27	-0.4	0	0	1	1	1
LOC_Os04g32670	LOC_Os04g32670.1	exostosin family domain containing protein, expressed	cellular process	1.11	-0.32	-0.65	-0.07	-0.18	0	1	0	1	1
LOC_Os04g32920	LOC_Os04g32920.1	potassium transporter, putative, expressed	localization/establishment of localization/transport/cellular process	1.41	0.83	-0.11	0.02	0.73	0	0	1	1	0
LOC_Os04g32980	LOC_Os04g32980.1	protein binding protein, putative, expressed	cellular process	2.43	0.54	-0.69	0.32	-0.07	0	0.01	0	1	1
LOC_Os04g33030	LOC_Os04g33030.1	protein binding protein, putative, expressed	cellular process	1.37	0.61	0.07	-0.01	-0.05	0	0	1	1	1
LOC_Os04g33080	LOC_Os04g33080.2	protein phosphatase 2C, putative, expressed	cellular process	1.13	0.33	-0.36	-0.13	-0.24	0	1	1	1	1
LOC_Os04g33110	LOC_Os04g33110.2	expressed protein	#N/A	1.46	0.22	0.27	0.11	-0.06	0	1	1	1	1
LOC_Os04g33190	LOC_Os04g33190.1	AMP-binding enzyme, putative, expressed	cellular process	0.86	-0.58	-0.86	-0.42	-0.02	0	0	0	1	1
LOC_Os04g33390	LOC_Os04g33390.1	prephenate dehydratase domain containing protein, expressed	cellular process	1.48	1.64	-0.12	0.13	0.4	0	0	1	1	1
LOC_Os04g33420	LOC_Os04g33420.1	DNA-binding protein S1FA, putative, expressed	#N/A	1.39	0.71	-0.38	-0.15	-0.14	0	0	1	1	1
LOC_Os04g33690	LOC_Os04g33690.1	sec23/Sec24 trunk domain containing protein, expressed	localization/establishment of localization/transport/cellular process	1.69	1.64	0.27	0.18	0.06	0	0	1	1	1
LOC_Os04g33860	LOC_Os04g33860.1	expressed protein	#N/A	1.15	0.1	1.69	0.47	-0.48	0	1	0	1	1
LOC_Os04g34080	LOC_Os04g34080.1	WD-40 repeat family protein, putative, expressed	biological regulation/cellular process	1.3	-0.12	0.2	-0.14	-0.19	0	1	1	1	1
LOC_Os04g34140	LOC_Os04g34140.1	U-box protein CMPG1, putative, expressed	cellular process	4.08	-0.68	-1.09	-0.56	-0.64	0	0	0	0.17	0
LOC_Os04g34970	LOC_Os04g34970.1	AP2 domain containing protein, expressed	cellular process	4.48	NA	NA	NA	0.23	0	NA	NA	NA	1
LOC_Os04g35060	LOC_Os04g35060.1	nicotinate phosphoribosyltransferase family domain containing protein, expressed	cellular process	0.94	0.56	0.19	0.11	-0.02	0	0	1	1	1
LOC_Os04g35080	LOC_Os04g35080.1	protein kinase domain containing protein, expressed	cellular process	1.57	0.64	0.27	0	0.05	0	0	1	1	1
LOC_Os04g35130	LOC_Os04g35130.1	expressed protein	#N/A	3.89	-0.1	0.18	0	0.14	0	1	1	1	1
LOC_Os04g35410	LOC_Os04g35410.1	expressed protein	cellular process	1.39	-1.11	0.05	-0.11	0.07	0	0	1	1	1
LOC_Os04g35534	LOC_Os04g35534.1	expressed protein	#N/A	3.14	-2	-2.25	-0.16	-0.07	0	0	0	1	1
LOC_Os04g35540	LOC_Os04g35540.1	amino acid permease family protein, putative, expressed	localization/establishment of localization/transport/cellular process	2.75	0.35	-0.54	-0.18	-0.32	0	1	0.07	1	1
LOC_Os04g35650	LOC_Os04g35650.1	pentatricopeptide, putative, expressed	#N/A	0.93	1.08	0.17	0.09	-0.66	0	0	1	1	0
LOC_Os04g35770	LOC_Os04g35770.1	pectinesterase, putative, expressed	#N/A	0.89	0.31	-0.05	0.27	0.06	0	1	1	1	1
LOC_Os04g35780	LOC_Os04g35780.1	expressed protein	#N/A	1.38	-0.05	-0.31	0.1	-0.06	0	1	1	1	1
LOC_Os04g36054	LOC_Os04g36054.1	auxin response factor 9, putative, expressed	developmental process/cellular process	2.84	-0.32	-0.06	0.08	-0.05	0	1	1	1	1
LOC_Os04g36058	LOC_Os04g36058.1	DUF1771 domain containing protein, putative, expressed	#N/A	0.89	-0.22	-0.13	0.18	-0.06	0	1	1	1	1
LOC_Os04g36570	LOC_Os04g36570.2	expressed protein	#N/A	1.55	-0.15	-0.48	-0.44	-0.07	0	1	1	1	1
LOC_Os04g36800	LOC_Os04g36800.1	3-oxoacyl-synthase, putative, expressed	developmental process/cellular process	0.93	1.53	0.31	0.24	0.4	0	0	1	1	1
LOC_Os04g36840	LOC_Os04g36840.1	PPR repeat domain containing protein, putative, expressed	#N/A	1.2	0.07	0.34	-0.03	-0.39	0	1	1	1	1
LOC_Os04g37430	LOC_Os04g37430.1	lipoxygenase protein, putative, expressed	developmental process/anatomical structure development/growth/cellular process	2.23	NA	NA	-0.05	-0.11	0	NA	NA	1	1
LOC_Os04g37480	LOC_Os04g37480.1	oxidoreductase, aldo/keto reductase family protein, putative, expressed	#N/A	1.76	-0.28	NA	NA	1.16	0	1	NA	NA	0
LOC_Os04g37490	LOC_Os04g37490.1	oxidoreductase, aldo/keto reductase family protein, putative, expressed	#N/A	3.89	-2.52	-1.68	NA	NA	0	0	0	NA	NA
LOC_Os04g37700	LOC_Os04g37700.1	expressed protein	#N/A	1.72	-1.6	-0.09	NA	NA	0	0	1	NA	NA
LOC_Os04g37710	LOC_Os04g37710.1	serine hydrolase domain containing protein, expressed	cellular process	2.64	-1.14	-1.24	-0.21	0.08	0	0	0	1	1
LOC_Os04g37790	LOC_Os04g37790.1	expressed protein	#N/A	1.18	-1.01	-0.37	0.03	0.04	0	0	1	1	1
LOC_Os04g37904	LOC_Os04g37904.1	protein phosphatase 2C, putative, expressed	biological regulation/cellular process	1.05	-0.83	-0.6	-0.26	-0.11	0	0	0.01	1	1
LOC_Os04g37920	LOC_Os04g37920.1	FAD binding domain of DNA photolyase domain containing protein, expressed	developmental process/anatomical structure development/biological regulation/regulation of biological quality/anatomical structure morphogenesis/regulation of anatomical structure size/growth/regulation of cellular component size/cellular process/regulation of cell size/cell growth	0.79	0.1	-0.26	-0.04	0.04	0	1	1	1	1
LOC_Os04g38480	LOC_Os04g38480.1	BRASSINOSTEROID INSENSITIVE 1-associated receptor kinase 1 precursor, putative, expressed	developmental process/anatomical structure development/biological regulation/cellular process	1.23	0.07	0.25	0.21	0.28	0	1	1	1	1
LOC_Os04g38570	LOC_Os04g38570.1	multidrug resistance protein, putative, expressed	developmental process/anatomical structure development/localization/biological regulation/establishment of localization/transport/cellular process	2.37	2.24	0.75	0.24	0.23	0	0	0	1	1
LOC_Os04g38720	LOC_Os04g38720.1	no apical meristem protein, putative, expressed	developmental process/cellular process	0.81	-0.16	-0.2	0.31	0.71	0	1	1	1	0
LOC_Os04g38790	LOC_Os04g38790.1	expressed protein	#N/A	1.07	NA	NA	NA	NA	0	NA	NA	NA	NA
LOC_Os04g38870	LOC_Os04g38870.3	14-3-3 protein, putative, expressed	#N/A	2.1	1.43	0.91	0.24	0.01	0	0	0	1	1
LOC_Os04g38920	LOC_Os04g38920.1	DUF593 domain containing protein, expressed	#N/A	0.98	-0.62	-0.03	0.21	-0.05	0	0	1	1	1
LOC_Os04g39080	LOC_Os04g39080.1	OsFBX140 - F-box domain containing protein, expressed	#N/A	1.1	-0.68	-0.41	NA	NA	0	0	1	NA	NA
LOC_Os04g39100	LOC_Os04g39100.1	peroxidase precursor, putative, expressed	#N/A	0.86	1.28	0.03	-0.24	-0.61	0	0	1	1	0
LOC_Os04g39110	LOC_Os04g39110.1	GASR4 - Gibberellin-regulated GASA/GAST/Snakin family protein precursor, expressed	#N/A	1.2	2.77	0.47	-0.22	-0.36	0	0	1	1	1
LOC_Os04g39230	LOC_Os04g39230.1	expressed protein	#N/A	2.7	0.9	-0.15	-0.15	-0.3	0	0	1	1	1
LOC_Os04g39240	LOC_Os04g39240.1	expressed protein	cellular process	1.45	-0.59	-0.43	0.26	-0.11	0	0	1	1	1
LOC_Os04g39410	LOC_Os04g39410.1	pentatricopeptide, putative, expressed	cellular process	0.81	-0.38	-0.24	-0.11	-0.39	0	1	1	1	1
LOC_Os04g39560	LOC_Os04g39560.1	expressed protein	#N/A	1.02	-0.46	-0.54	-0.1	-0.25	0	0.33	0.08	1	1
LOC_Os04g40030	LOC_Os04g40030.1	OsFBO17 - F-box and other domain containing protein, expressed	#N/A	1.24	-0.91	0.07	-0.06	-0.26	0	0	1	1	1
LOC_Os04g40310	LOC_Os04g40310.1	dehydrogenase, putative, expressed	cellular process	0.96	-0.47	-0.81	0.05	0.21	0	0.2	0	1	1
LOC_Os04g40370	LOC_Os04g40370.1	OsFBX142 - F-box domain containing protein, expressed	#N/A	1.65	0.42	-0.34	-0.14	-0.2	0	1	1	1	1
LOC_Os04g40410	LOC_Os04g40410.1	high affinity nitrate transporter, putative, expressed	localization/establishment of localization/transport/cellular process	1.28	0.35	0.35	0.14	0	0	1	1	1	1
LOC_Os04g40630	LOC_Os04g40630.1	BTBZ4 - Bric-a-Brac, Tramtrack, Broad Complex BTB domain with TAZ zinc finger and Calmodulin-binding domains, expressed	developmental process/cellular process	2.4	-0.43	-1.21	NA	NA	0	1	0	NA	NA
LOC_Os04g40640	LOC_Os04g40640.1	expressed protein	#N/A	2.11	NA	NA	0.05	-0.17	0	NA	NA	1	1
LOC_Os04g40680	LOC_Os04g40680.2	expressed protein	#N/A	0.93	0.31	-0.21	-0.03	0.06	0	1	1	1	1
LOC_Os04g40730	LOC_Os04g40730.1	oxidoreductase, short chain dehydrogenase/reductase family, putative, expressed	developmental process/cellular process	1.86	0.69	0.74	0.25	0	0	0	0	1	1
LOC_Os04g40860	LOC_Os04g40860.1	transposon protein, putative, unclassified, expressed	#N/A	0.85	0.01	-0.42	-0.03	-0.22	0	1	1	1	1
LOC_Os04g40940	LOC_Os04g40940.1	mitotic spindle checkpoint protein MAD2, putative, expressed	cellular process	0.81	0.67	NA	NA	1.47	0	0	NA	NA	0
LOC_Os04g41020	LOC_Os04g41020.1	kelch repeat protein, putative, expressed	#N/A	0.84	0.85	0.38	-0.02	-0.2	0	0	1	1	1
LOC_Os04g41100	LOC_Os04g41100.4	cyclin-dependent kinase G-2, putative, expressed	cellular process	1.39	-1.06	0.26	-0.3	-0.19	0	0	1	1	1
LOC_Os04g41150	LOC_Os04g41150.1	DUF565 domain containing protein, putative, expressed	#N/A	0.83	1.6	0.22	0.13	-0.16	0	0	1	1	1
LOC_Os04g41260	LOC_Os04g41260.1	amine oxidase, flavin-containing, domain containing protein, expressed	developmental process/cellular process	1.29	0.01	0.13	0.02	0.04	0	1	1	1	1
LOC_Os04g41500	LOC_Os04g41500.2	expressed protein	#N/A	1.68	-1.64	-0.03	0.07	-0.04	0	0	1	1	1
LOC_Os04g41540	LOC_Os04g41540.1	OsCML22 - Calmodulin-related calcium sensor protein, expressed	#N/A	1.35	-1.64	-0.26	-0.07	-0.05	0	0	1	1	1
LOC_Os04g41700	LOC_Os04g41700.1	expressed protein	#N/A	0.86	-0.13	-0.5	-0.55	-0.01	0	1	0.58	0.26	1
LOC_Os04g41960	LOC_Os04g41960.1	NADP-dependent oxidoreductase, putative, expressed	#N/A	1.57	-1.27	-1.76	NA	NA	0	0	0	NA	NA
LOC_Os04g42140	LOC_Os04g42140.1	eukaryotic initiation factor iso-4F subunit p82-34, putative, expressed	cellular process	0.96	-0.02	-0.44	0.04	0.03	0	1	1	1	1
LOC_Os04g42340	LOC_Os04g42340.1	expressed protein	biological regulation/regulation of biological quality/cellular process	0.94	0.21	0.72	0.02	-0.31	0	1	0	1	1
LOC_Os04g42430	LOC_Os04g42430.2	EF hand family protein, putative, expressed	#N/A	1.9	-1.31	0.4	-0.17	0.23	0	0	1	1	1
LOC_Os04g42480	LOC_Os04g42480.1	receptor-like protein kinase At3g46290 precursor, putative, expressed	cellular process	0.9	-1.62	0.1	0.12	0.25	0	0	1	1	1
LOC_Os04g42700	LOC_Os04g42700.1	receptor-like protein kinase precursor, putative, expressed	cellular process	0.9	-0.5	-0.26	-0.1	-0.15	0	0.06	1	1	1
LOC_Os04g42980	LOC_Os04g42980.1	zinc finger family protein, putative, expressed	cellular process	1.6	-2.44	-0.48	0.29	0.14	0	0	1	1	1
LOC_Os04g43310	LOC_Os04g43310.1	expressed protein	#N/A	1.2	-0.28	-1	0.1	0.01	0	1	0	1	1
LOC_Os04g43440	LOC_Os04g43440.1	NB-ARC/LRR disease resistance protein, putative, expressed	cellular process	4.16	NA	NA	NA	NA	0	NA	NA	NA	NA
LOC_Os04g43490	LOC_Os04g43490.1	CK1_CaseinKinase_1.7 - CK1 includes the casein kinase 1 kinases, expressed	cellular process	1.3	1.45	0.8	0.01	-0.09	0	0	0	1	1
LOC_Os04g43680	LOC_Os04g43680.1	MYB family transcription factor, putative, expressed	cellular process	1.86	0.31	-0.44	0.16	NA	0	1	1	1	NA
LOC_Os04g43910	LOC_Os04g43910.1	auxin response factor, putative, expressed	developmental process/anatomical structure development/biological regulation/growth/cellular process	0.97	0.06	0.23	0.41	0.25	0	1	1	1	1
LOC_Os04g43916	LOC_Os04g43916.1	expressed protein	#N/A	0.95	1.08	-0.22	-0.05	-0.11	0	0	1	1	1
LOC_Os04g43990	LOC_Os04g43990.1	DUF584 domain containing protein, putative, expressed	#N/A	1.38	NA	NA	NA	-0.91	0	NA	NA	NA	0
LOC_Os04g44150	LOC_Os04g44150.1	gibberellin 2-beta-dioxygenase 7, putative, expressed	cellular process	4.45	0.44	NA	NA	NA	0	0.75	NA	NA	NA
LOC_Os04g44240	LOC_Os04g44240.1	cytokinin-O-glucosyltransferase 3, putative, expressed	#N/A	1.55	0.81	-0.22	-0.08	-0.11	0	0	1	1	1
LOC_Os04g44250	LOC_Os04g44250.1	cytokinin-O-glucosyltransferase 3, putative, expressed	cellular process	1.55	-0.88	-1.45	-0.18	0.29	0	0	0	1	1
LOC_Os04g44320	LOC_Os04g44320.1	transposon protein, putative, unclassified, expressed	#N/A	6.9	0.16	-0.74	0.06	-0.15	0	1	0	1	1
LOC_Os04g44510	LOC_Os04g44510.1	GEM, putative, expressed	#N/A	1.48	-0.58	-0.07	0.32	NA	0	0	1	1	NA
LOC_Os04g44600	LOC_Os04g44600.1	CRP1 - Cysteine-rich family protein precursor, expressed	#N/A	3.29	0.23	-1.05	-0.62	NA	0	1	0	0.01	NA
LOC_Os04g44610	LOC_Os04g44610.1	white-brown complex homolog protein 11, putative, expressed	localization/establishment of localization/transport/cellular process	2.88	0.21	0.29	-0.15	-0.28	0	1	1	1	1
LOC_Os04g44710	LOC_Os04g44710.1	double-stranded RNA binding motif containing protein, expressed	biological regulation/cellular process	0.82	0.14	-0.55	-0.12	-0.01	0	1	0.04	1	1
LOC_Os04g44820	LOC_Os04g44820.1	zinc finger, C3HC4 type domain containing protein, expressed	cellular process	1.37	-0.03	0.09	0.21	-0.12	0	1	1	1	1
LOC_Os04g44850	LOC_Os04g44850.1	glycosyl transferase 8 domain containing protein, putative, expressed	#N/A	2.94	0.24	0.32	0.34	-0.02	0	1	1	1	1
LOC_Os04g44870	LOC_Os04g44870.1	C2 domain containing protein, putative, expressed	#N/A	1.58	-0.19	0.2	0.04	-0.1	0	1	1	1	1
LOC_Os04g44890	LOC_Os04g44890.1	tRNA-dihydrouridine synthase, putative, expressed	cellular process	0.74	0.13	-0.39	-0.03	-0.78	0.01	1	1	1	0
LOC_Os04g44900	LOC_Os04g44900.1	lectin-like receptor kinase, putative, expressed	cellular process	1.74	-0.36	-0.31	-0.01	-0.19	0	1	1	1	1
LOC_Os04g44910	LOC_Os04g44910.1	receptor like protein kinase, putative, expressed	cellular process	1.88	-0.2	-0.47	-0.13	-0.25	0	1	1	1	1
LOC_Os04g44980	LOC_Os04g44980.1	short-chain dehydrogenase/reductase, putative, expressed	#N/A	2.88	-0.03	-0.15	0.13	-0.81	0	1	1	1	0
LOC_Os04g45070	LOC_Os04g45070.1	remorin, putative, expressed	#N/A	1.11	-0.57	0.53	0.43	0.78	0	0	0.11	1	0
LOC_Os04g45090	LOC_Os04g45090.2	cytochrome b561, putative, expressed	#N/A	0.76	1.5	-0.05	0.08	-0.99	0.01	0	1	1	0
LOC_Os04g45160	LOC_Os04g45160.1	DTA2, putative, expressed	#N/A	1.27	0.25	-0.99	-0.68	-0.67	0	1	0	0	0
LOC_Os04g45280	LOC_Os04g45280.1	histidine triad family protein, putative, expressed	cellular process	0.81	-0.06	0.74	0.56	0.17	0	1	0	0.13	1
LOC_Os04g45330	LOC_Os04g45330.1	YABBY domain containing protein, putative, expressed	developmental process/anatomical structure development/anatomical structure morphogenesis/growth/cellular process	2.72	1.53	-0.51	-0.16	0.39	0	0	0.3	1	1
LOC_Os04g45370	LOC_Os04g45370.1	OsSAUR19 - Auxin-responsive SAUR gene family member, expressed	#N/A	2.67	-1.44	-1.17	-0.26	-0.38	0	0	0	1	1
LOC_Os04g45570	LOC_Os04g45570.1	expressed protein	#N/A	0.94	-0.59	-0.5	0.16	-0.21	0	0	0.5	1	1
LOC_Os04g45580	LOC_Os04g45580.1	kinesin motor domain containing protein, expressed	cellular process	0.88	0.78	0.82	0.17	0.35	0	0	0	1	1
LOC_Os04g45900	LOC_Os04g45900.1	transposon protein, putative, unclassified, expressed	#N/A	0.97	0.25	0.01	-0.06	-0.25	0	1	1	1	1
LOC_Os04g45930	LOC_Os04g45930.3	RNA recognition motif containing protein, expressed	#N/A	2.3	NA	NA	-0.23	-0.19	0	NA	NA	1	1
LOC_Os04g45940	LOC_Os04g45940.1	transcription factor like protein, putative, expressed	cellular process	1.32	-0.99	-0.03	0.04	-0.05	0	0	1	1	1
LOC_Os04g45970	LOC_Os04g45970.1	glutamate dehydrogenase protein, putative, expressed	#N/A	0.77	-0.4	-0.59	0.14	-0.01	0	1	0.01	1	1
LOC_Os04g46020	LOC_Os04g46020.1	GATA zinc finger domain containing protein, expressed	cellular process	2.04	-0.06	0.09	0.21	-0.19	0	1	1	1	1
LOC_Os04g46079	LOC_Os04g46079.1	ELMO/CED-12 family protein, putative, expressed	localization/establishment of localization/transport/cellular process	1.08	-0.4	0.7	0.06	0.2	0	1	0	1	1
LOC_Os04g46170	LOC_Os04g46170.1	ubiquitin carboxyl-terminal hydrolase, family 1, putative, expressed	#N/A	0.76	-0.08	-0.59	-0.03	-0.2	0.01	1	0.01	1	1
LOC_Os04g46220	LOC_Os04g46220.1	ethylene-responsive transcription factor, putative, expressed	cellular process	1.48	-0.94	-0.99	-0.24	-0.1	0	0	0	1	1
LOC_Os04g46250	LOC_Os04g46250.1	AP2 domain containing protein, expressed	biological regulation/cellular process	0.76	0.15	-0.06	0.24	-0.22	0.01	1	1	1	1
LOC_Os04g46400	LOC_Os04g46400.1	AP2 domain containing protein, expressed	cellular process	0.91	1.03	0.34	0.26	-0.13	0	0	1	1	1
LOC_Os04g46440	LOC_Os04g46440.1	AP2 domain containing protein, expressed	cellular process	1.72	0.56	-0.45	NA	NA	0	0	1	NA	NA
LOC_Os04g46460	LOC_Os04g46460.2	amino acid kinase, putative, expressed	cellular process	0.9	0.37	-0.14	0.11	0.41	0	1	1	1	1
LOC_Os04g46600	LOC_Os04g46600.1	zinc finger protein, putative, expressed	#N/A	0.86	0.44	-0.55	-0.49	-1.1	0	0.78	0.05	1	0
LOC_Os04g46860	LOC_Os04g46860.1	scarecrow, putative, expressed	developmental process/anatomical structure development/biological regulation/regulation of biological quality/anatomical structure morphogenesis/regulation of anatomical structure size/growth/regulation of cellular component size/cellular process/regulation of cell size/cell growth	2.7	0.32	0.06	0	-0.1	0	1	1	1	1
LOC_Os04g46960	LOC_Os04g46960.1	glutathione peroxidase domain containing protein, expressed	cellular process	1.05	-0.23	-0.81	-0.26	-0.11	0	1	0	1	1
LOC_Os04g46980	LOC_Os04g46980.1	cis-zeatin O-glucosyltransferase, putative, expressed	cellular process	2.78	NA	NA	NA	NA	0	NA	NA	NA	NA
LOC_Os04g47190	LOC_Os04g47190.2	aminotransferase domain containing protein, putative, expressed	cellular process	3.13	0.29	0.13	-0.26	-0.42	0	1	1	1	1
LOC_Os04g47240	LOC_Os04g47240.1	STE_MEKK_ste11_MAP3K.17 - STE kinases include homologs to sterile 7, sterile 11 and sterile 20 from yeast, expressed	developmental process/anatomical structure development/anatomical structure morphogenesis/cellular process	1.5	-0.02	0.04	-0.07	0.02	0	1	1	1	1
LOC_Os04g47250	LOC_Os04g47250.1	cytochrome P450, putative, expressed	cellular process	1.93	0.19	1.06	0.45	0.38	0	1	0	1	1
LOC_Os04g47310	LOC_Os04g47310.1	expressed protein	#N/A	0.8	-1.24	-1.11	-0.6	0.15	0	0	0	0.02	1
LOC_Os04g47360	LOC_Os04g47360.1	OsPOP9 - Putative Prolyl Oligopeptidase homologue, expressed	#N/A	0.87	1.45	0.12	-0.78	-0.07	0	0	1	0	1
LOC_Os04g47530	LOC_Os04g47530.1	transmembrane protein, putative, expressed	#N/A	0.77	-0.16	-0.62	-0.1	-0.4	0	1	0	1	1
LOC_Os04g47720	LOC_Os04g47720.1	cis-zeatin O-glucosyltransferase, putative, expressed	#N/A	1.19	0.5	-0.46	-0.02	0.35	0	0.05	1	1	1
LOC_Os04g47970	LOC_Os04g47970.1	ORM1, putative, expressed	cellular process	1.76	0.59	-0.77	-0.41	-0.38	0	0	0	1	1
LOC_Os04g47990	LOC_Os04g47990.1	dof zinc finger domain containing protein, putative, expressed	developmental process/cellular process	1.33	0.01	-0.61	-0.12	-0.06	0	1	0	1	1
LOC_Os04g48010	LOC_Os04g48010.2	WD-40 repeat family protein, putative, expressed	biological regulation/cellular process	1.24	0.55	-0.43	0.09	-0.35	0	0	1	1	1
LOC_Os04g48130	LOC_Os04g48130.1	OsRhmbd11 - Putative Rhomboid homologue, expressed	#N/A	1.17	-0.39	NA	NA	0.66	0	1	NA	NA	0
LOC_Os04g48140	LOC_Os04g48140.1	methyltransferase, putative, expressed	cellular process	0.85	0.29	-0.08	-0.02	0.15	0	1	1	1	1
LOC_Os04g48160	LOC_Os04g48160.1	IQ calmodulin-binding motif family protein, putative, expressed	#N/A	0.95	-0.2	-0.76	0.03	0.31	0	1	0	1	1
LOC_Os04g48170	LOC_Os04g48170.1	cytochrome P450, putative, expressed	#N/A	1.09	-0.03	0.05	0.15	-0.54	0	1	1	1	0.07
LOC_Os04g48290	LOC_Os04g48290.1	MATE efflux family protein, putative, expressed	localization/establishment of localization/transport/cellular process	2.58	-2.05	-0.17	0.12	-0.19	0	0	1	1	1
LOC_Os04g48350	LOC_Os04g48350.1	dehydration-responsive element-binding protein, putative, expressed	cellular process	0.94	NA	NA	NA	NA	0	NA	NA	NA	NA
LOC_Os04g48480	LOC_Os04g48480.1	exostosin family domain containing protein, expressed	#N/A	3.54	-0.65	0.13	0.38	0.46	0	0	1	1	1
LOC_Os04g48490	LOC_Os04g48490.1	fasciclin-like arabinogalactan protein, putative, expressed	#N/A	1.92	0.59	-0.03	0.04	-0.08	0	0	1	1	1
LOC_Os04g48760	LOC_Os04g48760.1	leucine-rich repeat family protein, putative, expressed	biological regulation/cellular process	1.68	1.22	1.18	0.44	0.74	0	0	0	1	0
LOC_Os04g48880	LOC_Os04g48880.1	fatty acid hydroxylase, putative, expressed	cellular process	2.6	-0.04	NA	NA	-1.3	0	1	NA	NA	0
LOC_Os04g49060	LOC_Os04g49060.1	H-BTB3 - Bric-a-Brac, Tramtrack, Broad Complex BTB domain with H family conserved sequence, expressed	#N/A	1.86	0.19	0.08	0.28	0.33	0	1	1	1	1
LOC_Os04g49110	LOC_Os04g49110.1	GRAS family transcription factor domain containing protein, expressed	cellular process	2.85	-1.05	-0.73	-0.16	0.37	0	0	0	1	1
LOC_Os04g49460	LOC_Os04g49460.1	protein kinase domain containing protein, expressed	cellular process	3.2	-2.78	-0.42	-0.01	-0.01	0	0	1	1	1
LOC_Os04g49510	LOC_Os04g49510.1	CAMK_CAMK_like.27 - CAMK includes calcium/calmodulin depedent protein kinases, expressed	localization/biological regulation/establishment of localization/transport/cellular process	3.96	NA	NA	0.33	0.16	0	NA	NA	1	1
LOC_Os04g49680	LOC_Os04g49680.1	DUF581 domain containing protein, expressed	#N/A	2.45	NA	NA	NA	NA	0	NA	NA	NA	NA
LOC_Os04g49690	LOC_Os04g49690.1	FERONIA receptor-like kinase, putative, expressed	developmental process/cellular process	2.45	NA	NA	NA	NA	0	NA	NA	NA	NA
LOC_Os04g49954	LOC_Os04g49954.1	expressed protein	#N/A	1.43	0.6	0.21	-0.2	-0.29	0	0	1	1	1
LOC_Os04g50030	LOC_Os04g50030.1	DNA binding protein, putative, expressed	#N/A	2.95	0.6	-0.67	-0.02	-0.19	0	0	0	1	1
LOC_Os04g50060	LOC_Os04g50060.1	GRAS family transcription factor domain containing protein, expressed	cellular process	2.11	-0.62	-0.31	-0.19	0	0	0	1	1	1
LOC_Os04g50204	LOC_Os04g50204.1	protein transport protein-related, putative, expressed	#N/A	3.11	-0.13	0.5	0.17	0.25	0	1	0.47	1	1
LOC_Os04g50720	LOC_Os04g50720.1	ara54-like RING finger protein, putative, expressed	#N/A	1.34	-0.29	-0.28	-0.05	-0.16	0	1	1	1	1
LOC_Os04g50920	LOC_Os04g50920.1	WRKY37, expressed	cellular process	1.3	0.52	0.41	0.22	0.13	0	0.01	1	1	1
LOC_Os04g50950	LOC_Os04g50950.1	peptide transporter PTR2, putative, expressed	localization/establishment of localization/transport	0.94	1.24	0.48	0.28	0.32	0	0	0.96	1	1
LOC_Os04g51050	LOC_Os04g51050.1	OsWAK53b - OsWAK receptor-like protein kinase, expressed	developmental process/anatomical structure development/biological regulation/regulation of biological quality/regulation of anatomical structure size/growth/regulation of cellular component size/cellular process/regulation of cell size/cell growth	0.99	-0.02	0.57	-0.03	0.19	0	1	0.02	1	1
LOC_Os04g51060	LOC_Os04g51060.1	expressed protein	#N/A	0.91	-0.59	-0.64	-0.15	-0.24	0	0	0	1	1
LOC_Os04g51150	LOC_Os04g51150.1	transposon protein, putative, unclassified, expressed	#N/A	1.64	0.26	-0.99	0.01	-0.6	0	1	0	1	0
LOC_Os04g51160	LOC_Os04g51160.1	transposon protein, putative, unclassified, expressed	#N/A	2.02	-3.09	-1.25	-0.18	0.19	0	0	0	1	1
LOC_Os04g51190	LOC_Os04g51190.1	growth-regulating factor, putative, expressed	developmental process	2.86	-0.38	-0.98	-0.21	0.06	0	1	0	1	1
LOC_Os04g51320	LOC_Os04g51320.1	transcription factor TF2, putative, expressed	cellular process	3.11	-0.86	-0.3	-0.18	-0.09	0	0	1	1	1
LOC_Os04g51350	LOC_Os04g51350.1	pentatricopeptide, putative, expressed	#N/A	2.1	-1.09	-0.42	-0.06	-0.19	0	0	1	1	1
LOC_Os04g51430	LOC_Os04g51430.1	retrotransposon protein, putative, unclassified, expressed	#N/A	1.17	-0.53	-0.57	0.04	-0.1	0	0.01	0.02	1	1
LOC_Os04g51460	LOC_Os04g51460.1	glycosyl hydrolases family 16, putative, expressed	biological regulation/cellular process	6.43	-0.67	-0.19	-0.5	-0.5	0	0	1	1	0.53
LOC_Os04g51500	LOC_Os04g51500.1	expressed protein	#N/A	1.54	-0.05	-0.26	-0.23	-0.09	0	1	1	1	1
LOC_Os04g51710	LOC_Os04g51710.1	expressed protein	#N/A	1.01	0.05	0.47	0.19	0.35	0	1	1	1	1
LOC_Os04g51794	LOC_Os04g51794.2	DNA binding protein, putative, expressed	#N/A	1.5	-0.9	-0.46	-0.11	-0.14	0	0	1	1	1
LOC_Os04g51809	LOC_Os04g51809.2	expressed protein	#N/A	0.76	0.57	0.3	0	-0.49	0.01	0	1	1	0.69
LOC_Os04g51940	LOC_Os04g51940.1	YT521-B, putative, expressed	#N/A	1.44	-0.91	-0.76	-0.19	-0.33	0	0	0	1	1
LOC_Os04g51950	LOC_Os04g51950.1	serine/threonine-protein kinase HT1, putative, expressed	cellular process	0.85	0.63	0.01	-0.07	-0.09	0	0	1	1	1
LOC_Os04g52090	LOC_Os04g52090.1	AP2 domain containing protein, expressed	biological regulation/cellular process	1.39	-0.16	0.16	NA	NA	0	1	1	NA	NA
LOC_Os04g52120	LOC_Os04g52120.1	potassium transporter, putative, expressed	localization/establishment of localization/transport/cellular process	0.82	0.07	-0.12	-0.04	-0.01	0	1	1	1	1
LOC_Os04g52130	LOC_Os04g52130.1	coproporphyrinogen III oxidase, chloroplast precursor, putative, expressed	cellular process	1.11	0.03	0.08	-0.02	-0.03	0	1	1	1	1
LOC_Os04g52270	LOC_Os04g52270.1	coatomer subunit epsilon, putative, expressed	localization/establishment of localization/transport/cellular process	0.79	0.82	-0.11	-0.1	-0.07	0	0	1	1	1
LOC_Os04g52504	LOC_Os04g52504.1	adhesive/proline-rich protein, putative, expressed	#N/A	4.36	0.02	-1	-0.4	-0.55	0	1	0	1	0.06
LOC_Os04g52540	LOC_Os04g52540.1	retrotransposon protein, putative, unclassified, expressed	#N/A	2.77	-1.63	-1.71	-0.08	-0.03	0	0	0	1	1
LOC_Os04g52700	LOC_Os04g52700.1	expressed protein	#N/A	1.31	-0.84	0.53	-0.08	0.12	0	0	0.13	1	1
LOC_Os04g52730	LOC_Os04g52730.1	NAD dependent epimerase/dehydratase family domain containing protein, expressed	cellular process	1.14	0.14	-0.27	-0.08	0	0	1	1	1	1
LOC_Os04g52770	LOC_Os04g52770.1	helix-loop-helix DNA-binding domain containing protein, expressed	developmental process/biological regulation/cellular process	2.84	0.12	0.08	-0.17	-0.14	0	1	1	1	1
LOC_Os04g52780	LOC_Os04g52780.1	leucine-rich repeat receptor protein kinase EXS precursor, putative, expressed	localization/biological regulation/establishment of localization/transport/cellular process	4.44	-1.49	-1.4	-0.29	NA	0	0	0	1	NA
LOC_Os04g52830	LOC_Os04g52830.1	OsFBK15 - F-box domain and kelch repeat containing protein, expressed	#N/A	2.53	1.36	1.1	0.45	0.08	0	0	0	1	1
LOC_Os04g52840	LOC_Os04g52840.1	tyrosine protein kinase domain containing protein, putative, expressed	cellular process	0.87	-0.75	-0.48	-0.09	-0.09	0	0	1	1	1
LOC_Os04g52860	LOC_Os04g52860.1	TKL_IRAK_CrRLK1L-1.9 - The CrRLK1L-1 subfamily has homology to the CrRLK1L homolog, expressed	developmental process/anatomical structure development/biological regulation/regulation of biological quality/anatomical structure morphogenesis/regulation of anatomical structure size/growth/regulation of cellular component size/cellular process/regulation of cell size/cell growth	1.27	0.15	-0.12	-0.03	-0.03	0	1	1	1	1
LOC_Os04g52870	LOC_Os04g52870.1	OsFBW1 - F-box domain and WD40 repeat containing protein, expressed	cellular process	1.06	0.29	-0.51	-0.03	-0.24	0	1	0.36	1	1
LOC_Os04g52900	LOC_Os04g52900.1	ABC transporter family protein, putative, expressed	localization/establishment of localization/transport/cellular process	1.33	0.08	-0.72	-0.18	0.17	0	1	0	1	1
LOC_Os04g52920	LOC_Os04g52920.1	remorin family protein, putative, expressed	#N/A	1.34	1.7	0.62	-0.13	-0.32	0	0	0	1	1
LOC_Os04g53220	LOC_Os04g53220.1	signal recognition particle 14 kDa protein, putative, expressed	localization/establishment of localization/transport/cellular process	0.98	0.16	-0.18	-0.02	-0.08	0	1	1	1	1
LOC_Os04g53350	LOC_Os04g53350.1	expressed protein	#N/A	0.84	0.38	0.43	0.39	0.99	0	1	1	1	0
LOC_Os04g53606	LOC_Os04g53606.1	expressed protein	#N/A	3.16	NA	NA	-0.16	NA	0	NA	NA	1	NA
LOC_Os04g53620	LOC_Os04g53620.1	ubiquitin family protein, putative, expressed	cellular process	1.19	-0.31	-0.72	-0.22	-0.15	0	1	0	1	1
LOC_Os04g53720	LOC_Os04g53720.1	SNF2 family N-terminal domain containing protein, expressed	#N/A	2.24	-1.44	-0.39	0.41	-0.13	0	0	1	1	1
LOC_Os04g53950	LOC_Os04g53950.1	glycosyl hydrolases family 16 protein, protein, expressed	cellular process	2.12	2.48	1.07	0.28	0.7	0	0	0	1	0
LOC_Os04g53998	LOC_Os04g53998.1	kinase, putative, expressed	cellular process	1.68	-1.08	-0.26	-0.28	-0.03	0	0	1	1	1
LOC_Os04g54210	LOC_Os04g54210.1	expressed protein	#N/A	0.98	NA	NA	NA	NA	0	NA	NA	NA	NA
LOC_Os04g54230	LOC_Os04g54230.1	wound induced protein, putative, expressed	#N/A	4.49	NA	NA	NA	NA	0	NA	NA	NA	NA
LOC_Os04g54240	LOC_Os04g54240.1	wound induced protein, putative, expressed	#N/A	6.19	NA	NA	-0.25	NA	0	NA	NA	1	NA
LOC_Os04g54300	LOC_Os04g54300.1	wound induced protein, putative, expressed	#N/A	3.33	-0.41	-0.59	NA	NA	0	1	0.01	NA	NA
LOC_Os04g54360	LOC_Os04g54360.1	glycosyl transferase 8 domain containing protein, putative, expressed	#N/A	4.07	0.07	-0.47	-0.05	-0.17	0	1	1	1	1
LOC_Os04g54564	LOC_Os04g54564.1	expressed protein	#N/A	0.76	0.86	-0.51	0.06	-0.29	0.01	0	0.29	1	1
LOC_Os04g54830	LOC_Os04g54830.1	expressed protein	#N/A	1.18	-0.55	-0.29	-0.05	0.05	0	0	1	1	1
LOC_Os04g54930	LOC_Os04g54930.1	ABC transporter, ATP-binding protein, putative, expressed	developmental process/anatomical structure development/localization/biological regulation/establishment of localization/transport/cellular process	1.93	1.6	-0.06	-0.06	0.22	0	0	1	1	1
LOC_Os04g54940	LOC_Os04g54940.1	ATEB1A-like microtubule associated protein, putative, expressed	#N/A	2.03	1.3	0.96	0.73	0.44	0	0	0	0	1
LOC_Os04g55060	LOC_Os04g55060.1	3-oxoacyl-synthase III, chloroplast precursor, putative, expressed	cellular process	1.17	1.19	0.43	0	-0.08	0	0	1	1	1
LOC_Os04g55130	LOC_Os04g55130.1	expressed protein	#N/A	1.35	0.34	-0.14	-0.34	-0.55	0	1	1	1	0.06
LOC_Os04g55220	LOC_Os04g55220.1	C2 domain containing protein, expressed	#N/A	3.37	0.96	0.63	0.31	0.18	0	0	0	1	1
LOC_Os04g55410	LOC_Os04g55410.1	FGGY family of carbohydrate kinases, putative, expressed	cellular process	1.52	0.67	0.97	0.49	0.47	0	0	0	1	1
LOC_Os04g55510	LOC_Os04g55510.1	zinc finger, C3HC4 type domain containing protein, expressed	#N/A	3.55	0.61	0.37	0.2	-0.41	0	0	1	1	1
LOC_Os04g55520	LOC_Os04g55520.1	AP2 domain containing protein, expressed	cellular process	2.14	-1.33	0.07	NA	NA	0	0	1	NA	NA
LOC_Os04g55560	LOC_Os04g55560.2	AP2 domain containing protein, expressed	developmental process/anatomical structure development/anatomical structure morphogenesis/cellular process	2.71	-0.56	-0.49	-0.31	-0.15	0	0	0.75	1	1
LOC_Os04g55640	LOC_Os04g55640.1	plant-specific domain TIGR01627 family protein, expressed	cellular process	1.36	0.65	-0.13	0.21	0.29	0	0	1	1	1
LOC_Os04g55670	LOC_Os04g55670.1	glycosyltransferase family 43 protein, putative, expressed	developmental process/cellular process	2.09	0.38	-0.03	-0.08	0.08	0	1	1	1	1
LOC_Os04g55710	LOC_Os04g55710.1	transposon protein, putative, unclassified, expressed	#N/A	0.77	-0.67	-0.07	-0.06	-0.01	0	0	1	1	1
LOC_Os04g55970	LOC_Os04g55970.2	AP2-like ethylene-responsive transcription factor AINTEGUMENTA, putative, expressed	developmental process/anatomical structure development/anatomical structure morphogenesis/cellular process	2.11	-0.69	-1.57	-0.61	-0.63	0	0	0	0.02	0
LOC_Os04g56100	LOC_Os04g56100.1	one cut domain family member 3, putative, expressed	#N/A	1.43	-0.34	0.01	0	0.09	0	1	1	1	1
LOC_Os04g56110	LOC_Os04g56110.1	protein kinase, putative, expressed	cellular process	1.13	-0.83	-1.16	-0.4	-0.64	0	0	0	1	0
LOC_Os04g56160	LOC_Os04g56160.1	plasma membrane ATPase, putative, expressed	localization/establishment of localization/transport/cellular process	1.26	1.06	0.55	0.28	0.31	0	0	0.06	1	1
LOC_Os04g56350	LOC_Os04g56350.1	nucleolar protein,Nop52 containing protein, expressed	cellular process	2.11	-0.47	-0.37	0.24	-0.02	0	0.21	1	1	1
LOC_Os04g56470	LOC_Os04g56470.1	amino acid transporter, putative, expressed	localization/establishment of localization/transport/cellular process	1.04	1.51	0.04	0.24	0.06	0	0	1	1	1
LOC_Os04g56530	LOC_Os04g56530.1	STE_MEKK_ste11_MAP3K.1 - STE kinases include homologs to sterile 7, sterile 11 and sterile 20 from yeast, expressed	developmental process/cellular process	1.3	-0.23	-0.12	-0.18	-0.11	0	1	1	1	1
LOC_Os04g56680	LOC_Os04g56680.1	OsSAUR22 - Auxin-responsive SAUR gene family member, expressed	#N/A	3.61	0.64	0.48	0.21	0.2	0	0	1	1	1
LOC_Os04g56690	LOC_Os04g56690.1	OsSAUR23 - Auxin-responsive SAUR gene family member, expressed	#N/A	2.83	0.27	0.08	0.3	NA	0	1	1	1	NA
LOC_Os04g56710	LOC_Os04g56710.1	GTP cyclohydrolase I 1, putative, expressed	#N/A	2.28	-0.03	-0.48	0.01	-0.36	0	1	1	1	1
LOC_Os04g56750	LOC_Os04g56750.1	zinc finger C-x8-C-x5-C-x3-H type family protein, expressed	#N/A	1.16	-0.51	-0.1	-0.1	-0.14	0	0.03	1	1	1
LOC_Os04g56850	LOC_Os04g56850.1	auxin response factor, putative, expressed	developmental process/anatomical structure development/cellular process	1.06	2.54	0.37	-0.47	-0.71	0	0	1	1	0
LOC_Os04g57180	LOC_Os04g57180.1	flavonol synthase/flavanone 3-hydroxylase, putative, expressed	cellular process	1.73	-1.54	-0.33	-0.03	0.03	0	0	1	1	1
LOC_Os04g57200	LOC_Os04g57200.1	heavy metal transport/detoxification protein, putative, expressed	localization/establishment of localization/transport	0.93	NA	NA	NA	NA	0	NA	NA	NA	NA
LOC_Os04g57280	LOC_Os04g57280.1	expressed protein	#N/A	1.41	0.82	0.03	0.21	-0.34	0	0	1	1	1
LOC_Os04g57440	LOC_Os04g57440.1	oryzain beta chain precursor, putative, expressed	#N/A	1.36	-0.15	-0.85	-0.16	-0.2	0	1	0	1	1
LOC_Os04g57540	LOC_Os04g57540.1	adenylate kinase, putative, expressed	cellular process	0.83	0.32	-0.3	-0.11	-0.38	0	1	1	1	1
LOC_Os04g57550	LOC_Os04g57550.1	amine oxidase, flavin-containing, domain containing protein, expressed	#N/A	3.09	-1.26	-0.99	-0.69	-1.09	0	0	0	0	0
LOC_Os04g57560	LOC_Os04g57560.1	amine oxidase, flavin-containing, domain containing protein, expressed	cellular process	2.19	1.11	0.25	0.09	0.12	0	0	1	1	1
LOC_Os04g57610	LOC_Os04g57610.1	auxin response factor, putative, expressed	developmental process/anatomical structure development/cellular process	1.15	0.52	0.19	0.03	0.06	0	0.02	1	1	1
LOC_Os04g57650	LOC_Os04g57650.1	expressed protein	#N/A	0.83	1.06	0.17	-0.17	-0.34	0	0	1	1	1
LOC_Os04g57690	LOC_Os04g57690.1	expressed protein	#N/A	2.02	-1.92	-0.8	-0.18	-0.24	0	0	0	1	1
LOC_Os04g57700	LOC_Os04g57700.1	expressed protein	#N/A	1.25	-0.29	-0.08	-0.31	0.11	0	1	1	1	1
LOC_Os04g57720	LOC_Os04g57720.1	OsRR6 type-A response regulator, expressed	biological regulation/cellular process	3.91	-1.4	0.84	0.29	-0.43	0	0	0	1	1
LOC_Os04g57739	LOC_Os04g57739.1	expressed protein	#N/A	1.14	0.02	-0.4	-0.94	-0.08	0	1	1	0	1
LOC_Os04g57760	LOC_Os04g57760.1	expressed protein	#N/A	1.32	-1.37	-0.73	0.01	0.38	0	0	0	1	1
LOC_Os04g57770	LOC_Os04g57770.1	expressed protein	#N/A	1.41	0.05	0.03	0.23	0.14	0	1	1	1	1
LOC_Os04g57850	LOC_Os04g57850.1	AMP-binding enzyme, putative, expressed	#N/A	2.28	0.14	-0.46	-0.02	0.08	0	1	1	1	1
LOC_Os04g57870	LOC_Os04g57870.1	expressed protein	#N/A	1.1	-0.75	-0.5	-0.12	-0.33	0	0	0.42	1	1
LOC_Os04g57970	LOC_Os04g57970.1	expressed protein	#N/A	1.32	-0.15	0.74	0.38	0.79	0	1	0	1	0
LOC_Os04g58100	LOC_Os04g58100.1	expressed protein	#N/A	1.59	-1.28	-0.57	-0.08	0.01	0	0	0.02	1	1
LOC_Os04g58110	LOC_Os04g58110.1	pyruvate kinase, putative, expressed	cellular process	2.14	0.08	-0.06	-0.05	-0.18	0	1	1	1	1
LOC_Os04g58190	LOC_Os04g58190.1	dof zinc finger domain containing protein, putative, expressed	cellular process	3.03	-2.06	NA	NA	0.47	0	0	NA	NA	1
LOC_Os04g58420	LOC_Os04g58420.1	MLO domain containing protein, putative, expressed	cellular process	1.89	-0.54	0.01	0	0.04	0	0.01	1	1	1
LOC_Os04g58504	LOC_Os04g58504.1	choline transporter-related, putative, expressed	#N/A	2.61	1.57	0.08	-0.19	-0.42	0	0	1	1	1
LOC_Os04g58580	LOC_Os04g58580.1	phosphomannomutase, putative, expressed	cellular process	0.77	2.08	0.72	0.29	0.05	0	0	0	1	1
LOC_Os04g58610	LOC_Os04g58610.1	retrotransposon protein, putative, unclassified, expressed	#N/A	2.69	-1.99	-0.66	-0.19	-0.09	0	0	0	1	1
LOC_Os04g58700	LOC_Os04g58700.1	expressed protein	biological regulation/cellular process	0.79	0.13	0.62	0.28	0.3	0	1	0	1	1
LOC_Os04g58710	LOC_Os04g58710.1	AMP-binding domain containing protein, expressed	#N/A	1.85	-0.9	-1.04	-0.21	0.44	0	0	0	1	1
LOC_Os04g58720	LOC_Os04g58720.1	anthranilate phosphoribosyltransferase, putative, expressed	#N/A	1.46	-0.64	-0.15	0.05	-0.12	0	0	1	1	1
LOC_Os04g58800	LOC_Os04g58800.1	ubiquitin-conjugating enzyme, putative, expressed	cellular process	1.09	NA	NA	0.02	0.61	0	NA	NA	1	0
LOC_Os04g58850	LOC_Os04g58850.1	harpin-induced protein 1 domain containing protein, expressed	developmental process	2.47	NA	NA	NA	NA	0	NA	NA	NA	NA
LOC_Os04g58890	LOC_Os04g58890.1	expressed protein	#N/A	3.27	NA	NA	0.51	0.04	0	NA	NA	1	1
LOC_Os04g58910	LOC_Os04g58910.1	receptor protein kinase TMK1 precursor, putative, expressed	biological regulation/cellular process	1.27	1.06	1.03	0.4	0.72	0	0	0	1	0
LOC_Os04g58960	LOC_Os04g58960.1	regulator of chromosome condensation, putative, expressed	biological regulation/cellular process	3.32	-0.3	0.07	-0.07	0.05	0	1	1	1	1
LOC_Os04g59010	LOC_Os04g59010.1	F-box domain containing protein, expressed	#N/A	1.16	-0.16	-0.58	-0.04	-0.06	0	1	0.01	1	1
LOC_Os04g59130	LOC_Os04g59130.1	OsFBT6 - F-box and tubby domain containing protein, expressed	cellular process	1.11	NA	NA	0.3	0.46	0	NA	NA	1	1
LOC_Os04g59140	LOC_Os04g59140.1	expressed protein	#N/A	1.37	-0.6	-0.46	-0.1	-0.03	0	0	1	1	1
LOC_Os04g59330	LOC_Os04g59330.1	expressed protein	#N/A	4.15	0.43	0.27	0.21	0.19	0	1	1	1	1
LOC_Os04g59380	LOC_Os04g59380.1	ZOS4-14 - C2H2 zinc finger protein, expressed	cellular process	0.76	1.93	0.26	-0.2	0.05	0.01	0	1	1	1
LOC_Os04g59400	LOC_Os04g59400.1	expressed protein	#N/A	1.13	-0.21	-0.46	-0.51	-0.03	0	1	1	1	1
LOC_Os04g59450	LOC_Os04g59450.1	CAMK_CAMK_like.28 - CAMK includes calcium/calmodulin depedent protein kinases, expressed	cellular process	1.73	-1.98	0.18	0.22	0.82	0	0	1	1	0
LOC_Os05g01040	LOC_Os05g01040.2	serine/threonine-protein kinase, putative, expressed	cellular process	0.93	0.91	-0.01	0.54	0.43	0	0	1	0.36	1
LOC_Os05g01444	LOC_Os05g01444.1	polygalacturonase inhibitor precursor, putative, expressed	biological regulation/cellular process	2	NA	NA	NA	-0.63	0	NA	NA	NA	0
LOC_Os05g01480	LOC_Os05g01480.1	ras-related protein, putative, expressed	cellular process	0.91	0.36	0.18	0.14	-0.1	0	1	1	1	1
LOC_Os05g01690	LOC_Os05g01690.1	expressed protein	#N/A	1.07	-0.84	-0.1	-0.18	-0.15	0	0	1	1	1
LOC_Os05g01790	LOC_Os05g01790.1	expressed protein	#N/A	4.67	0.88	0.51	0.05	-0.17	0	0	0.32	1	1
LOC_Os05g01820	LOC_Os05g01820.1	cytochrome b5-like Heme/Steroid binding domain containing protein, expressed	#N/A	1.16	0.64	-0.17	-0.14	-0.2	0	0	1	1	1
LOC_Os05g01940	LOC_Os05g01940.1	zinc finger, RING-type, putative, expressed	#N/A	2.64	NA	NA	NA	NA	0	NA	NA	NA	NA
LOC_Os05g02150	LOC_Os05g02150.1	expressed protein	developmental process/cellular process	0.99	0.92	-0.12	0.18	0.23	0	0	1	1	1
LOC_Os05g02200	LOC_Os05g02200.1	cysteine-rich repeat secretory protein 55 precursor, putative, expressed	#N/A	0.88	2.03	0.39	0.34	-0.31	0	0	1	1	1
LOC_Os05g02300	LOC_Os05g02300.1	Core histone H2A/H2B/H3/H4 domain containing protein, putative, expressed	cellular process	3.4	-1.28	NA	NA	0.95	0	0	NA	NA	0
LOC_Os05g02400	LOC_Os05g02400.1	RNA recognition motif containing protein, expressed	cellular process	1.05	0.25	-0.49	-0.12	-0.29	0	1	0.7	1	1
LOC_Os05g02500	LOC_Os05g02500.1	dual specificity protein phosphatase, putative, expressed	cellular process	1.18	-0.35	-0.16	-0.08	-0.16	0	1	1	1	1
LOC_Os05g02670	LOC_Os05g02670.1	kinesin motor domain containing protein, putative, expressed	cellular process	1.91	0.66	0.01	-0.06	0.26	0	0	1	1	1
LOC_Os05g02680	LOC_Os05g02680.1	nuclear factor related to kappa-B-binding protein, related, putative, expressed	#N/A	1.09	-0.4	-1.02	-0.23	0	0	1	0	1	1
LOC_Os05g02770	LOC_Os05g02770.1	glycine-rich cell wall structural protein precursor, putative, expressed	#N/A	0.95	-2.15	-1.45	-0.46	-0.42	0	0	0	1	1
LOC_Os05g02780	LOC_Os05g02780.3	glycine-rich protein A3, putative, expressed	#N/A	1.53	-0.56	-0.69	-0.15	-0.03	0	0	0	1	1
LOC_Os05g02820	LOC_Os05g02820.1	protein transport protein-related, putative, expressed	developmental process/anatomical structure development	1.63	1.21	0.55	0.21	0.19	0	0	0.05	1	1
LOC_Os05g03174	LOC_Os05g03174.2	glycosyltransferase family 43 protein, putative, expressed	cellular process	2.21	0.34	0.21	0.16	0.22	0	1	1	1	1
LOC_Os05g03190	LOC_Os05g03190.1	IQ calmodulin-binding motif domain containing protein, expressed	#N/A	5.06	0.24	0.12	0.11	0.37	0	1	1	1	1
LOC_Os05g03450	LOC_Os05g03450.1	lectin protein kinase family protein, putative, expressed	cellular process	2.24	0.58	0.21	0.02	0.38	0	0	1	1	1
LOC_Os05g03620	LOC_Os05g03620.1	TKL_IRAK_CR4L.4 - The CR4L subfamily has homology with Crinkly4, expressed	cellular process	2.24	0.53	0.28	-0.16	-0.37	0	0.01	1	1	1
LOC_Os05g03630	LOC_Os05g03630.1	dnaJ domain containing protein, expressed	cellular process	0.76	-0.17	-0.36	-0.28	-0.09	0.01	1	1	1	1
LOC_Os05g03760	LOC_Os05g03760.1	zinc finger family protein, putative, expressed	cellular process	1.96	0.13	0.01	NA	NA	0	1	1	NA	NA
LOC_Os05g03860	LOC_Os05g03860.1	CPuORF3 - conserved peptide uORF-containing transcript, expressed	cellular process	4.15	0.04	-0.05	-0.1	0.2	0	1	1	1	1
LOC_Os05g03884	LOC_Os05g03884.1	homeobox protein knotted-1-like 6, putative, expressed	developmental process/cellular process	1.91	1.16	0.2	0.09	-0.07	0	0	1	1	1
LOC_Os05g04000	LOC_Os05g04000.1	expressed protein	#N/A	0.74	-0.15	-0.32	-0.01	0.19	0.01	1	1	1	1
LOC_Os05g04170	LOC_Os05g04170.1	AMP-binding enzyme, putative, expressed	cellular process	2.08	0.78	0.59	0.08	0.01	0	0	0.01	1	1
LOC_Os05g04380	LOC_Os05g04380.1	peroxidase precursor, putative, expressed	#N/A	1.21	NA	NA	NA	0.96	0	NA	NA	NA	0
LOC_Os05g04520	LOC_Os05g04520.1	protein kinase, putative, expressed	cellular process	1.8	-0.04	0.13	0.07	0.04	0	1	1	1	1
LOC_Os05g04530	LOC_Os05g04530.1	IF, putative, expressed	#N/A	1.14	-0.16	0.47	0.66	0.47	0	1	1	0	1
LOC_Os05g04680	LOC_Os05g04680.1	expressed protein	#N/A	1.91	0.46	0.39	0.12	0.8	0	0.27	1	1	0
LOC_Os05g04960	LOC_Os05g04960.1	phosphoglycerate mutase, putative, expressed	#N/A	2.36	-0.91	0.53	0.12	NA	0	0	0.11	1	NA
LOC_Os05g05150	LOC_Os05g05150.1	SLD5 - Putative GINS complex subunit, expressed	cellular process	0.77	0.76	-0.13	-0.15	0.01	0	0	1	1	1
LOC_Os05g05160	LOC_Os05g05160.1	CGMC_MAPKCGMC_2.1 - CGMC includes CDA, MAPK, GSK3, and CLKC kinases, expressed	biological regulation/cellular process	3.83	-0.22	-0.06	-0.12	-0.21	0	1	1	1	1
LOC_Os05g05180	LOC_Os05g05180.2	OsGH3.6 - Probable indole-3-acetic acid-amido synthetase, expressed	#N/A	2.88	0.05	-0.02	-0.05	-0.74	0	1	1	1	0
LOC_Os05g06320	LOC_Os05g06320.2	ethylene receptor, putative, expressed	biological regulation/cellular process	1.51	0.35	-0.21	0.1	0.3	0	1	1	1	1
LOC_Os05g06700	LOC_Os05g06700.1	expressed protein	developmental process/anatomical structure development/localization/biological regulation/establishment of localization/regulation of biological quality/anatomical structure morphogenesis/transport/regulation of anatomical structure size/growth/regulation of cellular component size/cellular process/regulation of cell size/cell growth	1.81	0.63	-0.23	0.02	-0.03	0	0	1	1	1
LOC_Os05g07070	LOC_Os05g07070.1	zinc finger, C3HC4 type domain containing protein, expressed	#N/A	4.59	-0.37	-0.91	-0.46	0.3	0	1	0	1	1
LOC_Os05g07300	LOC_Os05g07300.1	serine/threonine-protein kinase receptor precursor, putative, expressed	cellular process	4.38	-1.4	-0.07	0.01	-0.13	0	0	1	1	1
LOC_Os05g07650	LOC_Os05g07650.1	transmembrane 9 superfamily member, putative, expressed	#N/A	3.36	1.01	-0.1	0.18	-0.11	0	0	1	1	1
LOC_Os05g07670	LOC_Os05g07670.1	solute carrier family 35 member E3, putative, expressed	#N/A	1.21	0.73	0.06	-0.03	0.01	0	0	1	1	1
LOC_Os05g08370	LOC_Os05g08370.1	CESA1 - cellulose synthase, expressed	cellular process	2.5	0.63	0.25	0.12	0.31	0	0	1	1	1
LOC_Os05g08450	LOC_Os05g08450.1	expressed protein	#N/A	0.83	1.79	0.02	-0.06	-0.37	0	0	1	1	1
LOC_Os05g08560	LOC_Os05g08560.1	transposon protein, putative, unclassified, expressed	#N/A	2.97	-0.19	-0.14	0.03	-0.06	0	1	1	1	1
LOC_Os05g08620	LOC_Os05g08620.1	expressed protein	developmental process	2.36	NA	NA	-0.05	0.01	0	NA	NA	1	1
LOC_Os05g08640	LOC_Os05g08640.1	transferase family protein, putative, expressed	#N/A	2.53	NA	NA	NA	NA	0	NA	NA	NA	NA
LOC_Os05g08790	LOC_Os05g08790.1	MAR-binding filament-like protein 1, putative, expressed	#N/A	0.96	0.53	0.3	0.12	-0.38	0	0.01	1	1	1
LOC_Os05g08860	LOC_Os05g08860.1	expressed protein	#N/A	1.38	-0.47	1.09	NA	NA	0	0.19	0	NA	NA
LOC_Os05g08900	LOC_Os05g08900.1	expressed protein	#N/A	2.75	NA	NA	NA	NA	0	NA	NA	NA	NA
LOC_Os05g08910	LOC_Os05g08910.1	expressed protein	#N/A	2.45	-1.86	-0.16	0.28	-0.19	0	0	1	1	1
LOC_Os05g09380	LOC_Os05g09380.2	AR791, putative, expressed	#N/A	1.33	-0.5	-0.62	-0.01	-0.02	0	0.04	0	1	1
LOC_Os05g09440	LOC_Os05g09440.1	NADP-dependent malic enzyme, chloroplast precursor, putative, expressed	cellular process	6.17	-0.88	-0.83	-0.54	NA	0	0	0	0.31	NA
LOC_Os05g09600	LOC_Os05g09600.3	GA11916-PA, putative, expressed	#N/A	0.92	0.18	0.29	0.09	0.1	0	1	1	1	1
LOC_Os05g10590	LOC_Os05g10590.1	expressed protein	#N/A	0.79	-0.6	-0.08	-0.05	0.04	0	0	1	1	1
LOC_Os05g10620	LOC_Os05g10620.1	no apical meristem protein, putative, expressed	developmental process/cellular process	6.74	-1.84	NA	NA	-0.52	0	0	NA	NA	0.17
LOC_Os05g10650	LOC_Os05g10650.1	6-phosphofructokinase, putative, expressed	cellular process	4.4	-1.34	-0.56	-0.34	-0.64	0	0	0.04	1	0
LOC_Os05g10770	LOC_Os05g10770.1	transcription factor jumonji, putative, expressed	cellular process	0.96	-0.06	-0.25	0	-0.11	0	1	1	1	1
LOC_Os05g10840	LOC_Os05g10840.2	calmodulin-binding protein, putative, expressed	developmental process/cellular process	1.3	-1.6	-0.04	-0.09	-0.17	0	0	1	1	1
LOC_Os05g11010	LOC_Os05g11010.1	harpin-induced protein 1 domain containing protein, expressed	#N/A	3.99	0.33	1.06	0.3	0.35	0	1	0	1	1
LOC_Os05g11060	LOC_Os05g11060.1	galactosyltransferase family protein, putative, expressed	cellular process	2.32	0.9	0.18	-0.04	0.17	0	0	1	1	1
LOC_Os05g11428	LOC_Os05g11428.1	expressed protein	#N/A	3.25	NA	NA	-0.09	-0.02	0	NA	NA	1	1
LOC_Os05g11560	LOC_Os05g11560.1	aquaporin protein, putative, expressed	localization/establishment of localization/transport/cellular process	1.79	-0.72	-0.33	-0.15	-0.05	0	0	1	1	1
LOC_Os05g11730	LOC_Os05g11730.1	CGMC_GSK.7 - CGMC includes CDA, MAPK, GSK3, and CLKC kinases, expressed	biological regulation/cellular process	2.92	0.7	-0.05	-0.14	0.22	0	0	1	1	1
LOC_Os05g11780	LOC_Os05g11780.1	mitochondrial carrier protein, putative, expressed	localization/establishment of localization/transport/cellular process	0.89	1.07	0.5	0.07	-0.15	0	0	0.49	1	1
LOC_Os05g11810	LOC_Os05g11810.1	gibberellin 2-beta-dioxygenase 1, putative, expressed	cellular process	1.1	0.01	-0.15	0.02	-0.2	0	1	1	1	1
LOC_Os05g11840	LOC_Os05g11840.1	expressed protein	#N/A	3.35	-1.33	-0.95	-0.28	-0.25	0	0	0	1	1
LOC_Os05g11870	LOC_Os05g11870.1	hydrolase, NUDIX family, domain containing protein, expressed	#N/A	1.4	0.38	0.07	-0.18	0.08	0	1	1	1	1
LOC_Os05g11900	LOC_Os05g11900.1	expressed protein	#N/A	3.26	0.21	0.48	0.27	0.08	0	1	1	1	1
LOC_Os05g11950	LOC_Os05g11950.1	GDSL-like lipase/acylhydrolase, putative, expressed	#N/A	0.93	0.94	0.38	0.92	1.02	0	0	1	0	0
LOC_Os05g12260	LOC_Os05g12260.1	CAPIP1, putative, expressed	biological regulation/cellular process	1.55	-1.25	-0.5	0.13	-0.09	0	0	0.47	1	1
LOC_Os05g12450	LOC_Os05g12450.1	hydroquinone glucosyltransferase, putative, expressed	cellular process	1.74	NA	NA	-0.17	-0.31	0	NA	NA	1	1
LOC_Os05g12680	LOC_Os05g12680.1	retrotransposon protein, putative, unclassified, expressed	#N/A	2.03	-0.63	0.09	0.18	0.31	0	0	1	1	1
LOC_Os05g13520	LOC_Os05g13520.1	white-brown complex homolog protein 12, putative, expressed	localization/establishment of localization/transport/cellular process	1.8	0.62	0.4	0.12	-0.19	0	0	1	1	1
LOC_Os05g14010	LOC_Os05g14010.1	ethylene-responsive protein related, putative, expressed	cellular process	1.2	0.86	0.07	-0.03	0.08	0	0	1	1	1
LOC_Os05g14240	LOC_Os05g14240.1	aquaporin protein, putative, expressed	localization/establishment of localization/transport/cellular process	0.79	-1.04	-1.61	-0.05	-0.16	0	0	0	1	1
LOC_Os05g14880	LOC_Os05g14880.1	proline-rich family protein, putative, expressed	#N/A	1.64	-0.07	-0.42	-0.2	-0.27	0	1	1	1	1
LOC_Os05g15530	LOC_Os05g15530.1	aminotransferase domain containing protein, putative, expressed	cellular process	1.04	-0.83	-0.59	-0.4	-0.76	0	0	0.01	1	0
LOC_Os05g20050	LOC_Os05g20050.1	ras-related protein, putative, expressed	localization/biological regulation/establishment of localization/transport/cellular process	1.02	1.27	0.4	0.29	0.29	0	0	1	1	1
LOC_Os05g20914	LOC_Os05g20914.1	expressed protein	#N/A	0.84	0.38	-0.5	-0.24	-0.17	0	1	0.48	1	1
LOC_Os05g20930	LOC_Os05g20930.1	ZOS5-07 - C2H2 zinc finger protein, expressed	cellular process	2.73	-0.28	0.05	-0.33	0.71	0	1	1	1	0
LOC_Os05g21180	LOC_Os05g21180.2	phosphatidic acid phosphatase-related, putative, expressed	cellular process	2.05	-0.49	-0.36	-0.15	-0.41	0	0.07	1	1	1
LOC_Os05g22730	LOC_Os05g22730.1	expressed protein	#N/A	2.71	1.69	0	-0.18	-0.77	0	0	1	1	0
LOC_Os05g23130	LOC_Os05g23130.1	expressed protein	#N/A	1.65	-0.59	0.01	0.26	0.44	0	0	1	1	1
LOC_Os05g23530	LOC_Os05g23530.4	expressed protein	#N/A	1.24	0.53	0.08	0.12	-0.08	0	0.01	1	1	1
LOC_Os05g23670	LOC_Os05g23670.1	transcription factor jumonji, putative, expressed	cellular process	2.51	-0.03	-0.56	-0.34	-0.19	0	1	0.04	1	1
LOC_Os05g23700	LOC_Os05g23700.1	DNA-binding storekeeper protein-related, putative, expressed	cellular process	0.93	-0.08	-0.51	-0.04	-0.09	0	1	0.31	1	1
LOC_Os05g24650	LOC_Os05g24650.1	DUF567 domain containing protein, putative, expressed	#N/A	0.96	1.02	-0.5	-0.04	-0.74	0	0	0.5	1	0
LOC_Os05g25194	LOC_Os05g25194.1	metal cation transporter, putative, expressed	localization/establishment of localization/transport/cellular process	1.83	-0.39	-0.07	0.01	-0.12	0	1	1	1	1
LOC_Os05g25210	LOC_Os05g25210.1	expressed protein	#N/A	4.63	-2.32	-1.03	0.33	0.33	0	0	0	1	1
LOC_Os05g25320	LOC_Os05g25320.1	transposon protein, putative, unclassified, expressed	#N/A	0.74	0.72	-0.09	-0.1	0.01	0.01	0	1	1	1
LOC_Os05g25450	LOC_Os05g25450.1	TKL_IRAK_CrRLK1L-1.3 - The CrRLK1L-1 subfamily has homology to the CrRLK1L homolog, expressed	developmental process/cellular process	3.54	0.95	0.48	0.11	-0.02	0	0	1	1	1
LOC_Os05g25640	LOC_Os05g25640.1	cytochrome P450, putative, expressed	developmental process/growth/cellular process	1.47	0.25	-0.65	-0.02	0.19	0	1	0	1	1
LOC_Os05g25920	LOC_Os05g25920.1	expressed protein	#N/A	2.91	-1.02	-0.46	NA	NA	0	0	1	NA	NA
LOC_Os05g26194	LOC_Os05g26194.1	expressed protein	#N/A	1.16	0.2	-0.28	-0.17	0.18	0	1	1	1	1
LOC_Os05g26630	LOC_Os05g26630.1	expressed protein	#N/A	1.21	0.04	0.28	0.46	0.65	0	1	1	1	0
LOC_Os05g26840	LOC_Os05g26840.1	permease domain containing protein, putative, expressed	localization/establishment of localization/transport/cellular process	1.85	0.69	-0.02	0.15	-0.27	0	0	1	1	1
LOC_Os05g26990	LOC_Os05g26990.4	phospholipid-transporting ATPase 2, putative, expressed	#N/A	0.95	0.35	0.41	-0.44	-0.23	0	1	1	1	1
LOC_Os05g27340	LOC_Os05g27340.1	expressed protein	#N/A	0.74	-0.44	-0.27	-0.2	-0.25	0.01	0.67	1	1	1
LOC_Os05g27730	LOC_Os05g27730.1	WRKY53, expressed	cellular process	2.03	-0.08	-0.65	-0.36	-0.12	0	1	0	1	1
LOC_Os05g27790	LOC_Os05g27790.1	membrane associated DUF588 domain containing protein, putative, expressed	#N/A	1.29	-1.14	0.7	0.53	1.72	0	0	0	0.44	0
LOC_Os05g27930	LOC_Os05g27930.1	AP2 domain containing protein, expressed	cellular process	0.79	-1.59	-0.62	0.04	-0.13	0	0	0	1	1
LOC_Os05g28350	LOC_Os05g28350.1	AP2 domain containing protein, expressed	developmental process/biological regulation/cellular process	4.83	-0.41	-0.79	-0.53	-0.65	0	1	0	0.41	0
LOC_Os05g28510	LOC_Os05g28510.4	importin subunit beta, putative, expressed	localization/establishment of localization/transport/cellular process	0.94	1.07	0.03	0.19	-0.01	0	0	1	1	1
LOC_Os05g28740	LOC_Os05g28740.1	universal stress protein domain containing protein, putative, expressed	#N/A	1.97	-1.19	0.14	NA	NA	0	0	1	NA	NA
LOC_Os05g28840	LOC_Os05g28840.1	expressed protein	#N/A	2.06	-0.11	-0.43	0.08	-0.01	0	1	1	1	1
LOC_Os05g28870	LOC_Os05g28870.1	mitochondrial carrier protein, putative, expressed	localization/establishment of localization/transport/cellular process	1.28	0.19	-0.75	-0.08	-0.15	0	1	0	1	1
LOC_Os05g29000	LOC_Os05g29000.1	expressed protein	#N/A	1.17	0.3	0.09	0.45	0.45	0	1	1	1	1
LOC_Os05g29710	LOC_Os05g29710.1	RING-H2 finger protein, putative, expressed	cellular process	2.5	0.23	-1.28	-0.2	-0.86	0	1	0	1	0
LOC_Os05g29735	LOC_Os05g29735.1	expressed protein	#N/A	2.84	-0.01	-1.46	-0.2	-0.66	0	1	0	1	0
LOC_Os05g30240	LOC_Os05g30240.1	PPR repeat domain containing protein, putative, expressed	developmental process/cellular process	1.16	0.62	-0.4	-0.1	-0.23	0	0	1	1	1
LOC_Os05g30454	LOC_Os05g30454.1	thiamin pyrophosphokinase 1, putative, expressed	cellular process	1.08	-0.38	0.47	0.64	0.55	0	1	1	0	0.04
LOC_Os05g30530	LOC_Os05g30530.1	40S ribosomal protein S4, putative, expressed	cellular process	0.87	2	0.35	0.09	-0.08	0	0	1	1	1
LOC_Os05g30710	LOC_Os05g30710.1	pentatricopeptide, putative, expressed	#N/A	1.36	0.29	0.03	0.04	-0.16	0	1	1	1	1
LOC_Os05g30980	LOC_Os05g30980.1	RNA recognition motif containing protein, putative, expressed	biological regulation/cellular process	0.74	0.75	0.6	0.08	0.11	0.01	0	0.01	1	1
LOC_Os05g31620	LOC_Os05g31620.1	OsCML15 - Calmodulin-related calcium sensor protein, expressed	developmental process/anatomical structure development/biological regulation/regulation of biological quality/anatomical structure morphogenesis/regulation of anatomical structure size/growth/regulation of cellular component size/cellular process/regulation of cell size/cell growth	0.89	-2.21	-0.41	NA	NA	0	0	1	NA	NA
LOC_Os05g32110	LOC_Os05g32110.1	COBRA, putative, expressed	biological regulation/regulation of biological quality/regulation of anatomical structure size/growth/regulation of cellular component size/cellular process/regulation of cell size/cell growth	1.95	0.78	0.47	0.19	0.24	0	0	1	1	1
LOC_Os05g32170	LOC_Os05g32170.1	TKL_IRAK_CR4L.5 - The CR4L subfamily has homology with Crinkly4, expressed	cellular process	1.69	1.51	0.48	0.28	0.56	0	0	1	1	0.03
LOC_Os05g32610	LOC_Os05g32610.1	required to maintain repression 1, putative, expressed	#N/A	1.13	0.97	0.49	0.13	-0.13	0	0	0.73	1	1
LOC_Os05g32660	LOC_Os05g32660.1	leucine-rich repeat family protein, putative, expressed	biological regulation/cellular process	1.87	-1.4	0.07	0.12	0.18	0	0	1	1	1
LOC_Os05g32790	LOC_Os05g32790.1	expressed protein	#N/A	3.5	-0.75	-2.54	-0.29	-0.07	0	0	0	1	1
LOC_Os05g32960	LOC_Os05g32960.1	expressed protein	#N/A	1.28	0.66	-0.06	-0.13	-0.29	0	0	1	1	1
LOC_Os05g32970	LOC_Os05g32970.1	expressed protein	#N/A	2.61	-0.5	-0.34	-0.27	-0.63	0	0.06	1	1	0
LOC_Os05g33040	LOC_Os05g33040.3	cyclin, putative, expressed	cellular process	2.81	0.35	0.25	0	-0.1	0	1	1	1	1
LOC_Os05g33080	LOC_Os05g33080.1	serine/threonine-protein kinase, putative, expressed	cellular process	2.08	-0.4	0.44	0.06	0.24	0	1	1	1	1
LOC_Os05g33110	LOC_Os05g33110.1	endo-1,3;1,4-beta-D-glucanase precursor, putative, expressed	#N/A	1.38	-0.08	-0.58	0.27	-0.15	0	1	0.01	1	1
LOC_Os05g33400	LOC_Os05g33400.1	basic 7S globulin precursor, putative, expressed	#N/A	1.91	0.59	-0.51	-0.27	-0.46	0	0	0.3	1	1
LOC_Os05g33430	LOC_Os05g33430.1	xyloglucanase inhibitor, putative, expressed	#N/A	3.95	0.8	-0.26	-0.09	-0.68	0	0	1	1	0
LOC_Os05g33440	LOC_Os05g33440.1	mTERF domain containing protein, expressed	#N/A	1.61	0.34	-0.19	-0.03	0.09	0	1	1	1	1
LOC_Os05g33460	LOC_Os05g33460.2	mTERF domain containing protein, expressed	#N/A	1.57	0.59	-0.06	-0.07	-0.03	0	0	1	1	1
LOC_Os05g33500	LOC_Os05g33500.1	mTERF domain containing protein, expressed	developmental process/cellular process	0.9	0.33	-0.03	0.2	0.2	0	1	1	1	1
LOC_Os05g33514	LOC_Os05g33514.2	expressed protein	#N/A	1.33	0.14	-0.06	-0.07	-0.05	0	1	1	1	1
LOC_Os05g33940	LOC_Os05g33940.1	alpha/beta hydrolase fold, putative, expressed	#N/A	1.53	-0.65	-1.06	0.07	1.19	0	0	0	1	0
LOC_Os05g33960	LOC_Os05g33960.1	peptide transporter PTR2, putative, expressed	localization/establishment of localization/transport	1.07	-0.16	-0.28	0.07	0.12	0	1	1	1	1
LOC_Os05g34110	LOC_Os05g34110.1	homeodomain-related, putative, expressed	cellular process	2.37	-0.12	-0.64	0.07	0.09	0	1	0	1	1
LOC_Os05g34130	LOC_Os05g34130.1	expressed protein	#N/A	1.9	0.39	-0.3	0.13	0.14	0	1	1	1	1
LOC_Os05g34150	LOC_Os05g34150.1	glutathione S-transferase, putative, expressed	cellular process	0.89	0.16	-0.22	0.11	0.13	0	1	1	1	1
LOC_Os05g34210	LOC_Os05g34210.1	expressed protein	cellular process	0.89	-0.21	-0.12	-0.11	-0.39	0	1	1	1	1
LOC_Os05g34230	LOC_Os05g34230.1	disease resistance protein RGA3, putative, expressed	#N/A	0.95	-0.89	-0.27	0.15	0.01	0	0	1	1	1
LOC_Os05g34270	LOC_Os05g34270.1	inactive receptor kinase At1g27190 precursor, putative, expressed	cellular process	1.83	-0.34	-0.67	-0.17	-0.46	0	1	0	1	1
LOC_Os05g34500	LOC_Os05g34500.1	expressed protein	#N/A	1.13	0.64	-0.01	0.29	0.45	0	0	1	1	1
LOC_Os05g34670	LOC_Os05g34670.1	KH domain containing protein, putative, expressed	#N/A	3.63	-0.58	-0.69	-0.3	-0.18	0	0	0	1	1
LOC_Os05g35060	LOC_Os05g35060.1	DUF803 domain containing, putative, expressed	#N/A	0.86	0.96	-0.04	-0.1	-0.07	0	0	1	1	1
LOC_Os05g35170	LOC_Os05g35170.1	no apical meristem protein, putative, expressed	developmental process/cellular process	1.26	0.06	-0.2	-0.1	0.24	0	1	1	1	1
LOC_Os05g35266	LOC_Os05g35266.1	galactosyltransferase, putative, expressed	developmental process/anatomical structure development/anatomical structure morphogenesis/cellular process	1.89	-1.86	-0.38	-0.19	-0.01	0	0	1	1	1
LOC_Os05g35274	LOC_Os05g35274.2	RNA recognition motif containing protein, putative, expressed	#N/A	2.37	-0.67	-0.81	-0.41	-0.35	0	0	0	1	1
LOC_Os05g35460	LOC_Os05g35460.1	patellin protein, putative, expressed	localization/establishment of localization/transport	2.52	-0.93	-0.62	-0.12	0.54	0	0	0	1	0.08
LOC_Os05g35500	LOC_Os05g35500.1	MYB family transcription factor, putative, expressed	cellular process	1.17	-1	0.29	NA	NA	0	0	1	NA	NA
LOC_Os05g35580	LOC_Os05g35580.1	amidophosphoribosyltransferase, chloroplast precursor, putative, expressed	cellular process	2.64	0.18	-0.21	-0.2	-0.78	0	1	1	1	0
LOC_Os05g35710	LOC_Os05g35710.2	coiled-coil domain-containing protein 47 precursor, putative, expressed	#N/A	1.39	-0.68	-0.55	-0.13	-0.1	0	0	0.05	1	1
LOC_Os05g36070	LOC_Os05g36070.2	signal peptide peptidase domain containing protein, expressed	developmental process	1.42	1.4	-0.11	-0.05	-0.09	0	0	1	1	1
LOC_Os05g36090	LOC_Os05g36090.1	zinc finger DHHC domain-containing protein, putative, expressed	developmental process/biological regulation/cellular process	1.84	1.75	0.4	0.2	0.17	0	0	1	1	1
LOC_Os05g36100	LOC_Os05g36100.1	AP2 domain containing protein, expressed	cellular process	0.75	-0.75	-0.91	-0.55	NA	0.01	0	0	0.19	NA
LOC_Os05g36960	LOC_Os05g36960.1	protein kinase, putative, expressed	developmental process/cellular process	1.29	1.16	0.44	0.06	0.29	0	0	1	1	1
LOC_Os05g37140	LOC_Os05g37140.2	2Fe-2S iron-sulfur cluster binding domain containing protein, expressed	cellular process	1.66	0.69	-0.34	-0.37	-0.53	0	0	1	1	0.14
LOC_Os05g37150	LOC_Os05g37150.2	syntaxin 6, N-terminal domain containing protein, expressed	localization/establishment of localization/transport/cellular process	2.01	0.63	0.55	-0.03	-0.24	0	0	0.07	1	1
LOC_Os05g37250	LOC_Os05g37250.1	cytochrome P450, putative, expressed	#N/A	2.89	1.45	-0.92	0.01	-0.13	0	0	0	1	1
LOC_Os05g37660	LOC_Os05g37660.1	transferase family protein, putative, expressed	#N/A	1.38	-0.25	-0.28	0.39	0.72	0	1	1	1	0
LOC_Os05g37690	LOC_Os05g37690.1	OsFBL23 - F-box domain and LRR containing protein, expressed	developmental process/anatomical structure development/biological regulation/cellular process	1.1	-0.84	-0.13	0.1	-0.08	0	0	1	1	1
LOC_Os05g37730	LOC_Os05g37730.1	MYB family transcription factor, putative, expressed	cellular process	1.52	-0.02	0.06	-0.1	-0.2	0	1	1	1	1
LOC_Os05g37780	LOC_Os05g37780.1	expressed protein	#N/A	4.23	-1.36	-0.07	NA	NA	0	0	1	NA	NA
LOC_Os05g37800	LOC_Os05g37800.1	DUF740 domain containing protein, expressed	#N/A	1.87	0.69	-0.11	0.04	-0.01	0	0	1	1	1
LOC_Os05g37930	LOC_Os05g37930.1	expressed protein	#N/A	3.21	-0.89	-0.34	-0.15	0.01	0	0	1	1	1
LOC_Os05g38120	LOC_Os05g38120.1	homeodomain protein, putative, expressed	developmental process/anatomical structure development/anatomical structure morphogenesis/cellular process	2.39	0.38	-0.12	-0.07	-0.5	0	1	1	1	0.42
LOC_Os05g38140	LOC_Os05g38140.1	basic helix-loop-helix DND-binding domain containing protein, expressed	cellular process	3.6	0.41	-0.11	-0.3	-0.82	0	1	1	1	0
LOC_Os05g38180	LOC_Os05g38180.1	Yip1 domain containing protein, expressed	#N/A	1.9	-0.5	-0.29	-0.02	0.22	0	0.04	1	1	1
LOC_Os05g38264	LOC_Os05g38264.1	expressed protein	#N/A	0.74	-0.77	-0.01	0.04	0.65	0.01	0	1	1	0
LOC_Os05g38360	LOC_Os05g38360.1	DHHC zinc finger domain containing protein, expressed	#N/A	1.27	0.41	0.31	-0.12	-0.24	0	1	1	1	1
LOC_Os05g38400	LOC_Os05g38400.1	OsFtsH8 FtsH protease, homologue of AtFtsH3/10, expressed	cellular process	0.82	0.01	-0.08	-0.11	-0.35	0	1	1	1	1
LOC_Os05g38470	LOC_Os05g38470.2	expressed protein	#N/A	1.47	-1.16	-0.07	-0.11	-0.08	0	0	1	1	1
LOC_Os05g38500	LOC_Os05g38500.1	fasciclin-like arabinogalactan protein, putative, expressed	biological regulation/regulation of biological quality/regulation of anatomical structure size/growth/regulation of cellular component size/cellular process/regulation of cell size/cell growth	1.42	1.2	0.92	0.14	0.22	0	0	0	1	1
LOC_Os05g38720	LOC_Os05g38720.1	Lung seven transmembrane receptor domain containing protein, putative, expressed	#N/A	2.03	0.86	0.44	0.19	0.1	0	0	1	1	1
LOC_Os05g38740	LOC_Os05g38740.1	Core histone H2A/H2B/H3/H4 domain containing protein, putative, expressed	cellular process	1.75	-0.62	0.21	0.83	0.53	0	0	1	0	0.13
LOC_Os05g38810	LOC_Os05g38810.1	PWWP domain containing protein, expressed	#N/A	1.17	0.19	-0.23	-0.04	0.07	0	1	1	1	1
LOC_Os05g38880	LOC_Os05g38880.1	expressed protein	#N/A	1.46	-1.68	-0.13	-0.03	0.01	0	0	1	1	1
LOC_Os05g39050	LOC_Os05g39050.1	Core histone H2A/H2B/H3/H4 domain containing protein, putative, expressed	cellular process	2.07	-0.25	-0.27	0.45	0.52	0	1	1	1	0.19
LOC_Os05g39060	LOC_Os05g39060.1	expressed protein	#N/A	2.2	-1.49	-0.87	0.02	0.13	0	0	0	1	1
LOC_Os05g39150	LOC_Os05g39150.1	expressed protein	#N/A	0.86	-0.5	-0.57	-0.27	-0.29	0	0.04	0.02	1	1
LOC_Os05g39374	LOC_Os05g39374.1	expressed protein	#N/A	1.07	0.83	-0.12	-0.49	-0.6	0	0	1	1	0
LOC_Os05g39590	LOC_Os05g39590.3	AP2 domain containing protein, expressed	biological regulation/cellular process	1.2	-1.38	-0.06	-0.01	0	0	0	1	1	1
LOC_Os05g39610	LOC_Os05g39610.1	exo70 exocyst complex subunit domain containing protein, expressed	localization/establishment of localization/transport/cellular process	2.28	-0.68	0.05	-0.16	0	0	0	1	1	1
LOC_Os05g39670	LOC_Os05g39670.1	prenylated rab acceptor, putative, expressed	localization/establishment of localization/transport/cellular process	2.12	0.11	-0.31	0.02	0.15	0	1	1	1	1
LOC_Os05g39930	LOC_Os05g39930.1	spotted leaf 11, putative, expressed	cellular process	2.63	-1.4	0.11	NA	NA	0	0	1	NA	NA
LOC_Os05g39990	LOC_Os05g39990.1	expansin precursor, putative, expressed	developmental process/anatomical structure development/biological regulation/regulation of biological quality/anatomical structure morphogenesis/regulation of anatomical structure size/growth/regulation of cellular component size/cellular process/regulation of cell size/cell growth	1.44	1	0.01	-0.02	-0.05	0	0	1	1	1
LOC_Os05g40040	LOC_Os05g40040.1	expressed protein	#N/A	1.36	0.44	-0.4	-0.05	0.05	0	0.8	1	1	1
LOC_Os05g40200	LOC_Os05g40200.1	inactive receptor kinase At2g26730 precursor, putative, expressed	biological regulation/cellular process	2.19	0.21	-0.07	0.24	-0.05	0	1	1	1	1
LOC_Os05g40220	LOC_Os05g40220.1	transposon protein, putative, unclassified, expressed	#N/A	1.76	0.46	0.83	0.4	0.19	0	0.26	0	1	1
LOC_Os05g40410	LOC_Os05g40410.1	expressed protein	#N/A	2.59	1.22	0.85	0.39	0.15	0	0	0	1	1
LOC_Os05g40770	LOC_Os05g40770.1	leucine-rich repeat family protein, putative, expressed	biological regulation/cellular process	1.27	-1.31	0.13	0.11	0.9	0	0	1	1	0
LOC_Os05g40980	LOC_Os05g40980.1	zinc finger, C3HC4 type domain containing protein, expressed	#N/A	1	-0.49	-0.29	-0.04	0.03	0	0.07	1	1	1
LOC_Os05g41000	LOC_Os05g41000.1	endonuclease/exonuclease/phosphatase family domain containing protein, expressed	cellular process	0.78	-0.53	-0.03	0.1	0.04	0	0.01	1	1	1
LOC_Os05g41180	LOC_Os05g41180.1	peptidase, T1 family, putative, expressed	cellular process	0.79	2.4	0.67	0.08	0.02	0	0	0	1	1
LOC_Os05g41440	LOC_Os05g41440.1	cytochrome P450, putative, expressed	cellular process	0.81	1.13	0.32	0.02	0.08	0	0	1	1	1
LOC_Os05g41480	LOC_Os05g41480.1	domain of unknown function, DUF250 domain containing protein, expressed	localization/establishment of localization/transport/cellular process	1.73	0.89	0.16	0.28	0.44	0	0	1	1	1
LOC_Os05g41550	LOC_Os05g41550.2	expressed protein	#N/A	1.04	-0.33	-0.36	-0.41	-0.45	0	1	1	1	1
LOC_Os05g41610	LOC_Os05g41610.1	glycosyl hydrolases family 17, putative, expressed	#N/A	1.93	0.3	NA	NA	-0.66	0	1	NA	NA	0
LOC_Os05g41760	LOC_Os05g41760.1	AP2 domain containing protein, expressed	biological regulation/cellular process	0.8	-0.4	-0.44	NA	NA	0	1	1	NA	NA
LOC_Os05g41820	LOC_Os05g41820.1	expressed protein	#N/A	1.25	-0.14	NA	NA	-0.61	0	1	NA	NA	0
LOC_Os05g41900	LOC_Os05g41900.1	translation initiation factor SUI1, putative, expressed	cellular process	2.35	-0.63	-0.47	-0.22	0.08	0	0	1	1	1
[truncated: 5,667 more rows]

## Sheet: T_S2B_Embryo_2279-down
Table_S2B. 2279 down-accumulated transcripts in embryo druing rice germination. The results of the differential analysis with log2 ratios (EYvsEX, Y > X) and associated Bonferroni-corrected p-value are indicated.				Differential analysis with log2 ratios (EYvsEX, Y > X) and associated Bonferroni-corrected p-value
MSU_id	Gene_model	MSU7_annotation	Gene ontology	E4vsE0	E8vsE4	E12vsE8	E16vsE12	E24vsE16	E4vsE0_Bonferroni	E8vsE4_Bonferroni	E12vsE8_Bonferroni	E16vsE12_Bonferroni	E24vsE16_Bonferroni
LOC_Os01g01510	LOC_Os01g01510.1	sas10/Utp3 family protein, expressed	cellular process/metabolic process	-0.93	0.2	-0.02	-0.26	-0.22	0	1	1	1	1
LOC_Os01g01510	LOC_Os01g01510.1	sas10/Utp3 family protein, expressed	cellular process/metabolic process	-0.77	0.12	-0.04	-0.07	-0.28	0	1	1	1	1
LOC_Os01g01510	LOC_Os01g01510.1	sas10/Utp3 family protein, expressed	cellular process/metabolic process	-0.94	0.06	-0.18	-0.1	-0.24	0	1	1	1	1
LOC_Os01g01689	LOC_Os01g01689.1	phosphatidylinositol 3- and 4-kinase family protein, expressed	cellular process/metabolic process/cellular metabolic process/primary metabolic process/nitrogen compound metabolic process/nucleoside, nucleobase, nucleotide and nucleic acid metabolic process	-1.99	-0.25	0.49	-0.02	-0.19	0	1	0.86	1	1
LOC_Os01g01720	LOC_Os01g01720.1	pex14, putative, expressed	cellular process	-1.09	0.41	-0.42	0.1	-0.27	0	1	1	1	1
LOC_Os01g01720	LOC_Os01g01720.1	pex14, putative, expressed	cellular process	-0.77	0.32	-0.41	-0.01	-0.23	0	1	1	1	1
LOC_Os01g02180	LOC_Os01g02180.2	expressed protein	#N/A	-0.74	-0.23	-0.14	-0.08	-0.31	0.01	1	1	1	1
LOC_Os01g02320	LOC_Os01g02320.1	protein kinase domain containing protein, expressed	cellular process/metabolic process/primary metabolic process	-0.8	0.25	-0.21	-0.28	-0.02	0	1	1	1	1
LOC_Os01g04130	LOC_Os01g04130.1	peptidyl-tRNA hydrolase, mitochondrial precursor protein, putative, expressed	cellular process/metabolic process/cellular metabolic process/primary metabolic process	-0.74	0.07	0.06	-0.06	-0.03	0.01	1	1	1	1
LOC_Os01g04160	LOC_Os01g04160.1	expressed protein	#N/A	-1.07	-0.05	0.18	0.32	0.27	0	1	1	1	1
LOC_Os01g04190	LOC_Os01g04190.1	transporter family protein, putative, expressed	cellular process	-1.55	-0.26	0.45	0.25	0.09	0	1	1	1	1
LOC_Os01g04190	LOC_Os01g04190.1	transporter family protein, putative, expressed	cellular process	-1.25	-0.13	0.51	0.24	0.28	0	1	0.27	1	1
LOC_Os01g04590	LOC_Os01g04590.1	expressed protein	#N/A	-1.85	-0.41	0.01	-0.02	0.01	0	1	1	1	1
LOC_Os01g04690	LOC_Os01g04690.1	expressed protein	#N/A	-2.12	0.08	-0.08	-0.25	0.15	0	1	1	1	1
LOC_Os01g04730	LOC_Os01g04730.1	ribosomal protein L24, putative, expressed	cellular process/metabolic process/cellular metabolic process/primary metabolic process	-1.27	0.32	-0.46	-0.06	-0.13	0	1	1	1	1
LOC_Os01g05500	LOC_Os01g05500.2	zinc finger protein, putative, expressed	cellular process/metabolic process/cellular metabolic process/primary metabolic process	-1.23	-0.05	0.01	-0.01	0	0	1	1	1	1
LOC_Os01g05500	LOC_Os01g05500.2	zinc finger protein, putative, expressed	cellular process/metabolic process/cellular metabolic process/primary metabolic process	-1.53	0.51	-0.18	-0.24	-0.28	0	0.03	1	1	1
LOC_Os01g05500	LOC_Os01g05500.2	zinc finger protein, putative, expressed	cellular process/metabolic process/cellular metabolic process/primary metabolic process	-1.22	0.36	-0.16	-0.21	-0.22	0	1	1	1	1
LOC_Os01g05830	LOC_Os01g05830.1	expressed protein	#N/A	-1.25	0.34	-0.04	-0.1	-0.22	0	1	1	1	1
LOC_Os01g06020	LOC_Os01g06020.1	aspartyl-tRNA synthetase, putative, expressed	cellular process/metabolic process/cellular metabolic process/primary metabolic process/nitrogen compound metabolic process/nucleoside, nucleobase, nucleotide and nucleic acid metabolic process	-1.62	0.17	0.25	-0.01	-0.08	0	1	1	1	1
LOC_Os01g06270	LOC_Os01g06270.1	expressed protein	#N/A	-1.12	0.2	0.12	-0.09	0.01	0	1	1	1	1
LOC_Os01g06270	LOC_Os01g06270.1	expressed protein	#N/A	-0.82	0.37	0.1	-0.21	0.1	0	1	1	1	1
LOC_Os01g06270	LOC_Os01g06270.1	expressed protein	#N/A	-0.93	0.01	0.14	-0.1	0.05	0	1	1	1	1
LOC_Os01g07540	LOC_Os01g07540.1	G-patch domain containing protein, expressed	#N/A	-1.26	-0.45	-0.46	0.08	-0.02	0	0.59	1	1	1
LOC_Os01g07540	LOC_Os01g07540.1	G-patch domain containing protein, expressed	#N/A	-0.82	0.21	-0.32	-0.16	-0.02	0	1	1	1	1
LOC_Os01g07590	LOC_Os01g07590.1	universal stress protein domain containing protein, putative, expressed	#N/A	-1.42	-0.3	0.04	-0.24	-0.08	0	1	1	1	1
LOC_Os01g07700	LOC_Os01g07700.1	expressed protein	#N/A	-1.48	0.24	-0.06	0.3	-0.03	0	1	1	1	1
LOC_Os01g07800	LOC_Os01g07800.2	thiol-disulphide oxidoreductase DCC, putative, expressed	#N/A	-1.84	-0.51	-0.43	-0.3	-0.37	0	0.03	1	1	1
LOC_Os01g08280	LOC_Os01g08280.1	expressed protein	#N/A	-0.96	-0.51	-0.41	-0.15	-0.19	0	0.03	1	1	1
LOC_Os01g08750	LOC_Os01g08750.2	expressed protein	#N/A	-1.29	-0.02	-0.31	-0.08	0.06	0	1	1	1	1
LOC_Os01g08750	LOC_Os01g08750.2	expressed protein	#N/A	-1.79	0.01	0.07	-0.3	0.09	0	1	1	1	1
LOC_Os01g08760	LOC_Os01g08760.1	choline/ethanolamine kinase, putative, expressed	cellular process/metabolic process/primary metabolic process	-1.02	0.03	0.46	0.15	-0.03	0	1	1	1	1
LOC_Os01g08760	LOC_Os01g08760.1	choline/ethanolamine kinase, putative, expressed	cellular process/metabolic process/primary metabolic process	-1.02	0.02	0.48	0.07	-0.02	0	1	1	1	1
LOC_Os01g08760	LOC_Os01g08760.1	choline/ethanolamine kinase, putative, expressed	cellular process/metabolic process/primary metabolic process	-1.09	0.03	0.27	0.2	-0.04	0	1	1	1	1
LOC_Os01g08760	LOC_Os01g08760.1	choline/ethanolamine kinase, putative, expressed	cellular process/metabolic process/primary metabolic process	-1.11	0.07	0.46	0.04	-0.04	0	1	1	1	1
LOC_Os01g08770	LOC_Os01g08770.1	WD domain, G-beta repeat domain containing protein, expressed	#N/A	-0.81	0.3	0.06	-0.06	-0.37	0	1	1	1	1
LOC_Os01g08850	LOC_Os01g08850.1	expressed protein	#N/A	-1.09	0.36	0.27	0.06	-0.3	0	1	1	1	1
LOC_Os01g08930	LOC_Os01g08930.1	DEAD-box ATP-dependent RNA helicase, putative, expressed	#N/A	-0.93	-0.11	-0.13	-0.34	-0.21	0	1	1	1	1
LOC_Os01g08930	LOC_Os01g08930.1	DEAD-box ATP-dependent RNA helicase, putative, expressed	#N/A	-0.95	-0.36	-0.31	-0.06	-0.38	0	1	1	1	1
LOC_Os01g09305	LOC_Os01g09305.1	EMB1895, putative, expressed	#N/A	-1.09	0.45	0.18	-0.32	-0.26	0	0.5	1	1	1
LOC_Os01g10030	LOC_Os01g10030.1	expressed protein	#N/A	-1.08	0.37	-0.22	-0.03	-0.06	0	1	1	1	1
LOC_Os01g11110	LOC_Os01g11110.2	14-3-3 protein, putative, expressed	#N/A	-1.02	-0.02	0	0.2	0.17	0	1	1	1	1
LOC_Os01g12180	LOC_Os01g12180.1	expressed protein	#N/A	-0.92	0.32	-0.11	-0.09	-0.32	0	1	1	1	1
LOC_Os01g12480	LOC_Os01g12480.1	expressed protein	#N/A	-0.74	-0.23	0.24	-0.07	-0.11	0.01	1	1	1	1
LOC_Os01g12530	LOC_Os01g12530.1	smr domain containing protein, expressed	cellular process/metabolic process/cellular metabolic process/primary metabolic process/nitrogen compound metabolic process/nucleoside, nucleobase, nucleotide and nucleic acid metabolic process	-0.97	-0.21	0	-0.02	0.01	0	1	1	1	1
LOC_Os01g12530	LOC_Os01g12530.1	smr domain containing protein, expressed	cellular process/metabolic process/cellular metabolic process/primary metabolic process/nitrogen compound metabolic process/nucleoside, nucleobase, nucleotide and nucleic acid metabolic process	-0.83	-0.31	-0.13	-0.13	0.02	0	1	1	1	1
LOC_Os01g12550	LOC_Os01g12550.1	expressed protein	#N/A	-0.94	-0.13	-0.04	-0.12	0.1	0	1	1	1	1
LOC_Os01g12640	LOC_Os01g12640.1	expressed protein	#N/A	-1.01	0.03	-0.03	0.02	-0.02	0	1	1	1	1
LOC_Os01g12840	LOC_Os01g12840.1	expressed protein	#N/A	-1.18	-0.5	-0.11	-0.02	-0.19	0	0.04	1	1	1
LOC_Os01g13060	LOC_Os01g13060.2	CK1_CaseinKinase_1.1 - CK1 includes the casein kinase 1 kinases, expressed	cellular process/metabolic process/cellular metabolic process/primary metabolic process	-2.15	-0.33	-0.17	0	-0.02	0	1	1	1	1
LOC_Os01g13090	LOC_Os01g13090.2	nucleic acid binding protein, putative, expressed	cellular process/metabolic process/cellular metabolic process/primary metabolic process/nitrogen compound metabolic process/nucleoside, nucleobase, nucleotide and nucleic acid metabolic process	-1.19	0.15	0.52	0.35	0.55	0	1	0.21	1	0.05
LOC_Os01g13190	LOC_Os01g13190.1	histidinol dehydrogenase, chloroplast precursor, putative, expressed	metabolic process	-0.78	-0.03	0.3	0.12	-0.06	0	1	1	1	1
LOC_Os01g13190	LOC_Os01g13190.1	histidinol dehydrogenase, chloroplast precursor, putative, expressed	metabolic process	-1.04	-0.43	0.13	0.08	0.02	0	1	1	1	1
LOC_Os01g13570	LOC_Os01g13570.1	phosphoglycerate mutase, putative, expressed	metabolic process	-1.3	-0.07	0.04	0.01	0.16	0	1	1	1	1
LOC_Os01g13730	LOC_Os01g13730.1	WD domain, G-beta repeat domain containing protein, expressed	#N/A	-0.86	-0.08	0.21	0.1	-0.41	0	1	1	1	1
LOC_Os01g14820	LOC_Os01g14820.1	expressed protein	#N/A	-0.84	-0.26	0.5	0.22	0.03	0	1	0.51	1	1
LOC_Os01g14820	LOC_Os01g14820.1	expressed protein	#N/A	-0.79	-0.48	0.39	0.21	-0.04	0	0.12	1	1	1
LOC_Os01g14920	LOC_Os01g14920.1	zinc knuckle family protein, putative, expressed	#N/A	-1.36	0.02	0	0.06	-0.39	0	1	1	1	1
LOC_Os01g15780	LOC_Os01g15780.1	glycosyl transferase, group 1 domain containing protein, expressed	metabolic process	-1.08	0.4	0.23	0.1	-0.09	0	1	1	1	1
LOC_Os01g15790	LOC_Os01g15790.1	expressed protein	#N/A	-0.88	-0.1	0.43	0.05	-0.11	0	1	1	1	1
LOC_Os01g16000	LOC_Os01g16000.1	CRAL/TRIO domain containing protein, expressed	#N/A	-1.19	-0.16	-0.52	-0.3	-0.32	0	1	0.23	1	1
LOC_Os01g16100	LOC_Os01g16100.1	translin, putative, expressed	#N/A	-0.8	-0.19	0.04	-0.15	-0.37	0	1	1	1	1
LOC_Os01g16100	LOC_Os01g16100.1	translin, putative, expressed	#N/A	-0.83	-0.33	0.12	0.13	-0.39	0	1	1	1	1
LOC_Os01g16130	LOC_Os01g16130.1	retrotransposon protein, putative, unclassified, expressed	#N/A	-0.97	-0.05	-0.09	-0.09	0.06	0	1	1	1	1
LOC_Os01g16530	LOC_Os01g16530.1	OsClp1 - Putative Clp protease homologue, expressed	metabolic process/primary metabolic process	-0.74	0.35	-0.25	-0.19	0.09	0.01	1	1	1	1
LOC_Os01g16530	LOC_Os01g16530.1	OsClp1 - Putative Clp protease homologue, expressed	metabolic process/primary metabolic process	-0.82	0.37	-0.21	-0.2	-0.2	0	1	1	1	1
LOC_Os01g17260	LOC_Os01g17260.2	transcription factor, putative, expressed	cellular process/metabolic process/cellular metabolic process/primary metabolic process/nitrogen compound metabolic process/nucleoside, nucleobase, nucleotide and nucleic acid metabolic process	-1.02	-0.09	0.01	-0.14	-0.04	0	1	1	1	1
LOC_Os01g18630	LOC_Os01g18630.1	aspartic proteinase oryzasin-1 precursor, putative, expressed	#N/A	-0.86	-0.42	-0.17	-0.25	-0.44	0	1	1	1	1
LOC_Os01g18630	LOC_Os01g18630.1	aspartic proteinase oryzasin-1 precursor, putative, expressed	#N/A	-1.04	-0.43	0.02	-0.2	-0.45	0	1	1	1	1
LOC_Os01g20860	LOC_Os01g20860.1	phospholipase D. Active site motif family protein, expressed	metabolic process	-1.12	-0.22	0.12	0.05	0.22	0	1	1	1	1
LOC_Os01g20890	LOC_Os01g20890.1	expressed protein	#N/A	-1.08	0.13	0.11	-0.34	-0.05	0	1	1	1	1
LOC_Os01g20940	LOC_Os01g20940.1	PHS1, putative, expressed	cellular process/metabolic process/cellular metabolic process/primary metabolic process	-1.04	0.26	-0.2	0.29	0.33	0	1	1	1	1
LOC_Os01g21160	LOC_Os01g21160.1	2-oxo acid dehydrogenases acyltransferase domain containing protein, expressed	metabolic process	-1.18	0.44	-0.17	-0.11	-0.33	0	0.73	1	1	1
LOC_Os01g21240	LOC_Os01g21240.1	MLA6 protein, putative, expressed	#N/A	-2.09	-0.26	-0.05	0	-0.04	0	1	1	1	1
LOC_Os01g21820	LOC_Os01g21820.1	preprotein translocase subunit secA, chloroplast precursor, putative, expressed	cellular process/metabolic process/cellular metabolic process/primary metabolic process/nitrogen compound metabolic process/nucleoside, nucleobase, nucleotide and nucleic acid metabolic process	-1.31	0.12	0.23	-0.19	0.02	0	1	1	1	1
LOC_Os01g21990	LOC_Os01g21990.1	CRS2-associated factor 2, chloroplast precursor, putative, expressed	cellular process/metabolic process/cellular metabolic process/primary metabolic process/nitrogen compound metabolic process/nucleoside, nucleobase, nucleotide and nucleic acid metabolic process	-0.77	0.01	-0.15	-0.17	0.09	0	1	1	1	1
LOC_Os01g22480	LOC_Os01g22480.2	OsFBDUF4 - F-box and DUF domain containing protein, expressed	#N/A	-0.95	-0.09	-0.1	-0.03	0	0	1	1	1	1
LOC_Os01g23610	LOC_Os01g23610.1	dihydrolipoyl dehydrogenase, putative, expressed	cellular process/metabolic process	-0.81	-0.24	-0.17	-0.18	0	0	1	1	1	1
LOC_Os01g24780	LOC_Os01g24780.1	cytochrome P450, putative, expressed	metabolic process	-0.99	-0.35	-0.08	0.09	-0.29	0	1	1	1	1
LOC_Os01g26130	LOC_Os01g26130.5	expressed protein	#N/A	-0.89	-0.51	0.01	-0.06	-0.35	0	0.03	1	1	1
LOC_Os01g27150	LOC_Os01g27150.1	cullin, putative, expressed	cellular process	-0.97	-0.01	0.32	-0.03	-0.05	0	1	1	1	1
LOC_Os01g29409	LOC_Os01g29409.1	tRNA methyltransferase, putative, expressed	#N/A	-0.88	-0.4	-0.53	-0.08	-0.03	0	1	0.16	1	1
LOC_Os01g32184	LOC_Os01g32184.1	tetratricopeptide repeat protein 5, putative, expressed	#N/A	-1	-0.29	0.04	-0.11	-0.47	0	1	1	1	1
LOC_Os01g32980	LOC_Os01g32980.1	mitochondrial carrier protein, putative, expressed	cellular process	-0.99	-0.29	-0.29	-0.06	0.06	0	1	1	1	1
LOC_Os01g32980	LOC_Os01g32980.1	mitochondrial carrier protein, putative, expressed	cellular process	-1.28	-0.24	-0.32	0.01	-0.27	0	1	1	1	1
LOC_Os01g33540	LOC_Os01g33540.1	transposon protein, putative, unclassified, expressed	#N/A	-0.93	-0.49	0.29	-0.08	-0.48	0	0.09	1	1	0.81
LOC_Os01g33960	LOC_Os01g33960.1	transposon protein, putative, CACTA, En/Spm sub-class, expressed	#N/A	-2.04	-0.07	-0.14	-0.02	0.01	0	1	1	1	1
LOC_Os01g34610	LOC_Os01g34610.1	expressed protein	#N/A	-0.82	-0.36	-0.38	-0.24	-0.53	0	1	1	1	0.15
LOC_Os01g35160	LOC_Os01g35160.2	TKL_IRAK_DUF26-lh.4 - DUF26 kinases have homology to DUF26 containing loci, expressed	cellular process/metabolic process/cellular metabolic process/primary metabolic process	-1.25	-0.39	-0.15	-0.3	-0.12	0	1	1	1	1
LOC_Os01g35160	LOC_Os01g35160.2	TKL_IRAK_DUF26-lh.4 - DUF26 kinases have homology to DUF26 containing loci, expressed	cellular process/metabolic process/cellular metabolic process/primary metabolic process	-1.46	-0.41	-0.25	-0.34	0.16	0	1	1	1	1
LOC_Os01g35160	LOC_Os01g35160.2	TKL_IRAK_DUF26-lh.4 - DUF26 kinases have homology to DUF26 containing loci, expressed	cellular process/metabolic process/cellular metabolic process/primary metabolic process	-0.77	-0.15	0	-0.22	-0.18	0	1	1	1	1
LOC_Os01g35160	LOC_Os01g35160.2	TKL_IRAK_DUF26-lh.4 - DUF26 kinases have homology to DUF26 containing loci, expressed	cellular process/metabolic process/cellular metabolic process/primary metabolic process	-1.35	-0.16	-0.46	-0.29	-0.05	0	1	1	1	1
LOC_Os01g35170	LOC_Os01g35170.1	tRNA methyltransferase, putative, expressed	cellular process/metabolic process/cellular metabolic process/primary metabolic process/nitrogen compound metabolic process/nucleoside, nucleobase, nucleotide and nucleic acid metabolic process	-0.98	-0.45	0.09	-0.14	-0.08	0	0.54	1	1	1
LOC_Os01g35184	LOC_Os01g35184.2	CAMK_KIN1/SNF1/Nim1_like.10 - CAMK includes calcium/calmodulin depedent protein kinases, expressed	cellular process/metabolic process/cellular metabolic process/primary metabolic process	-1.19	-0.11	0.05	-0.09	-0.08	0	1	1	1	1
LOC_Os01g35330	LOC_Os01g35330.2	circumsporozoite protein precursor, putative, expressed	#N/A	-1.08	-0.21	-0.02	0.03	-0.07	0	1	1	1	1
LOC_Os01g37260	LOC_Os01g37260.2	OsFBX14 - F-box domain containing protein, expressed	#N/A	-1.34	-0.37	-0.19	-0.06	-0.47	0	1	1	1	1
LOC_Os01g37260	LOC_Os01g37260.2	OsFBX14 - F-box domain containing protein, expressed	#N/A	-1.08	-0.49	-0.43	0.04	-0.5	0	0.1	1	1	0.5
LOC_Os01g37870	LOC_Os01g37870.4	PPR repeat domain containing protein, putative, expressed	#N/A	-0.74	0.24	-0.06	0.02	-0.12	0.01	1	1	1	1
LOC_Os01g38990	LOC_Os01g38990.1	mitochondrial carrier protein, putative, expressed	cellular process	-0.86	-0.24	0.07	0.03	0.03	0	1	1	1	1
LOC_Os01g38990	LOC_Os01g38990.1	mitochondrial carrier protein, putative, expressed	cellular process	-0.75	-0.01	-0.03	-0.01	0.23	0.01	1	1	1	1
LOC_Os01g39630	LOC_Os01g39630.1	DNA repair protein Rad51, putative, expressed	cellular process/metabolic process/cellular metabolic process/primary metabolic process/nitrogen compound metabolic process/nucleoside, nucleobase, nucleotide and nucleic acid metabolic process	-0.74	-0.27	-0.11	-0.18	-0.06	0.01	1	1	1	1
LOC_Os01g39670	LOC_Os01g39670.1	OsFBD1 - F-box and FBD domain containing protein, expressed	#N/A	-0.78	-0.13	-0.44	0	-0.15	0	1	1	1	1
LOC_Os01g40250	LOC_Os01g40250.1	down-regulated in metastasis family protein, expressed	#N/A	-0.9	0.29	0	-0.01	-0.06	0	1	1	1	1
LOC_Os01g40620	LOC_Os01g40620.1	Uncharacterized ACR, COG1565 containing protein, putative, expressed	#N/A	-1.17	0	0.15	-0.14	-0.37	0	1	1	1	1
LOC_Os01g40620	LOC_Os01g40620.1	Uncharacterized ACR, COG1565 containing protein, putative, expressed	#N/A	-0.8	-0.38	-0.1	-0.12	-0.13	0	1	1	1	1
LOC_Os01g40620	LOC_Os01g40620.1	Uncharacterized ACR, COG1565 containing protein, putative, expressed	#N/A	-0.82	-0.43	-0.07	0.05	-0.01	0	1	1	1	1
LOC_Os01g40840	LOC_Os01g40840.1	serine/threonine-protein kinase AFC3, putative, expressed	cellular process/metabolic process/cellular metabolic process/primary metabolic process	-0.74	0.01	-0.1	-0.1	-0.15	0.01	1	1	1	1
LOC_Os01g42630	LOC_Os01g42630.1	C-5 cytosine-specific DNA methylase, putative, expressed	cellular process/metabolic process/cellular metabolic process/primary metabolic process/nitrogen compound metabolic process/nucleoside, nucleobase, nucleotide and nucleic acid metabolic process	-0.74	-0.14	-0.22	-0.22	-0.22	0.01	1	1	1	1
LOC_Os01g43050	LOC_Os01g43050.1	CENP-C1, putative, expressed	#N/A	-0.77	-0.08	0.48	0.57	0.47	0	1	1	0.1	1
LOC_Os01g43120	LOC_Os01g43120.1	DEAD/DEAH box helicase, putative, expressed	#N/A	-0.84	0.13	-0.18	-0.15	-0.06	0	1	1	1	1
LOC_Os01g43630	LOC_Os01g43630.1	adaptin, putative, expressed	cellular process	-0.8	-0.36	-0.52	0.09	-0.19	0	1	0.22	1	1
LOC_Os01g44220	LOC_Os01g44220.2	glucose-1-phosphate adenylyltransferase large subunit, chloroplast precursor, putative, expressed	cellular process/metabolic process/primary metabolic process	-1.9	0.01	-0.48	-0.26	-0.28	0	1	1	1	1
LOC_Os01g45620	LOC_Os01g45620.1	CGMC_MAPKCMGC_2.5 - CGMC includes CDA, MAPK, GSK3, and CLKC kinases, expressed	cellular process/metabolic process/cellular metabolic process/primary metabolic process	-2.04	-0.32	-0.16	-0.38	-0.57	0	1	1	1	0.02
LOC_Os01g45620	LOC_Os01g45620.1	CGMC_MAPKCMGC_2.5 - CGMC includes CDA, MAPK, GSK3, and CLKC kinases, expressed	cellular process/metabolic process/cellular metabolic process/primary metabolic process	-2.05	-0.52	0.13	-0.58	-0.3	0	0.02	1	0.07	1
LOC_Os01g45750	LOC_Os01g45750.1	bile acid sodium symporter family protein, putative, expressed	cellular process	-1	-0.44	0.09	0.14	0.11	0	0.87	1	1	1
LOC_Os01g46590	LOC_Os01g46590.1	expressed protein	metabolic process/primary metabolic process	-1.34	-0.06	0.15	-0.04	-0.47	0	1	1	1	1
LOC_Os01g48310	LOC_Os01g48310.1	expressed protein	#N/A	-0.76	-0.41	-0.12	-0.08	0.14	0.01	1	1	1	1
LOC_Os01g48720	LOC_Os01g48720.1	RNA polymerase III subunit RPC82 family protein, putative, expressed	cellular process/metabolic process/cellular metabolic process/primary metabolic process/nitrogen compound metabolic process/nucleoside, nucleobase, nucleotide and nucleic acid metabolic process	-0.97	-0.06	0.35	0.14	-0.23	0	1	1	1	1
LOC_Os01g48720	LOC_Os01g48720.1	RNA polymerase III subunit RPC82 family protein, putative, expressed	cellular process/metabolic process/cellular metabolic process/primary metabolic process/nitrogen compound metabolic process/nucleoside, nucleobase, nucleotide and nucleic acid metabolic process	-1.14	0.17	0.51	0.04	-0.12	0	1	0.28	1	1
LOC_Os01g49020	LOC_Os01g49020.1	expressed protein	#N/A	-1.23	-0.33	0.01	-0.19	-0.2	0	1	1	1	1
LOC_Os01g49060	LOC_Os01g49060.1	prenyltransferase, putative, expressed	cellular process/metabolic process/cellular metabolic process/primary metabolic process	-1.01	-0.04	-0.07	-0.26	-0.05	0	1	1	1	1
LOC_Os01g49150	LOC_Os01g49150.1	anti-silencing protein, ASF1-like domain containing protein, expressed	cellular process/metabolic process/cellular metabolic process/primary metabolic process/nitrogen compound metabolic process/nucleoside, nucleobase, nucleotide and nucleic acid metabolic process	-0.83	-0.42	0.27	-0.13	-0.03	0	1	1	1	1
LOC_Os01g49180	LOC_Os01g49180.1	ATP dependent DNA ligase family protein, putative, expressed	cellular process/metabolic process/cellular metabolic process/primary metabolic process/nitrogen compound metabolic process/nucleoside, nucleobase, nucleotide and nucleic acid metabolic process	-1.44	0.43	0.46	-0.22	-0.02	0	1	1	1	1
LOC_Os01g49670	LOC_Os01g49670.1	cytidylyltransferase domain containing protein, expressed	metabolic process	-1.27	0.07	0.38	-0.16	0.18	0	1	1	1	1
LOC_Os01g49670	LOC_Os01g49670.1	cytidylyltransferase domain containing protein, expressed	metabolic process	-1.34	-0.38	0.37	-0.13	0.16	0	1	1	1	1
LOC_Os01g49680	LOC_Os01g49680.1	DNA repair helicase XPB2, putative, expressed	#N/A	-0.79	0.02	-0.08	-0.02	-0.22	0	1	1	1	1
LOC_Os01g50120	LOC_Os01g50120.2	expressed protein	#N/A	-1.5	0.46	0.41	-0.35	-0.21	0	0.29	1	1	1
LOC_Os01g50690	LOC_Os01g50690.1	WD domain, G-beta repeat domain containing protein, expressed	#N/A	-0.96	0.01	-0.03	-0.06	-0.12	0	1	1	1	1
LOC_Os01g50690	LOC_Os01g50690.1	WD domain, G-beta repeat domain containing protein, expressed	#N/A	-1.05	0.08	0.03	-0.09	-0.11	0	1	1	1	1
LOC_Os01g50860	LOC_Os01g50860.1	chloride transporter, chloride channel family, putative, expressed	cellular process	-0.8	0.02	-0.11	0.05	0.08	0	1	1	1	1
LOC_Os01g50860	LOC_Os01g50860.1	chloride transporter, chloride channel family, putative, expressed	cellular process	-1.51	-0.06	-0.09	0.19	0.15	0	1	1	1	1
LOC_Os01g50930	LOC_Os01g50930.1	expressed protein	#N/A	-1.09	-0.04	-0.2	-0.09	-0.47	0	1	1	1	1
LOC_Os01g51710	LOC_Os01g51710.1	zinc knuckle domain containing protein, expressed	cellular process/metabolic process/primary metabolic process	-0.95	0.14	0.05	-0.07	-0.29	0	1	1	1	1
LOC_Os01g52140	LOC_Os01g52140.1	expressed protein	#N/A	-0.96	-0.13	-0.08	-0.03	0.14	0	1	1	1	1
LOC_Os01g52250	LOC_Os01g52250.1	starch synthase, putative, expressed	cellular process/metabolic process/primary metabolic process	-1.27	0.37	0.46	0.43	0.3	0	1	1	1	1
LOC_Os01g52450	LOC_Os01g52450.1	hexokinase, putative, expressed	cellular process/metabolic process/primary metabolic process	-1.11	-0.32	0.43	0.05	-0.13	0	1	1	1	1
LOC_Os01g52560	LOC_Os01g52560.1	Plant PDR ABC transporter associated domain containing protein, expressed	cellular process/metabolic process/cellular metabolic process/primary metabolic process/nitrogen compound metabolic process/nucleoside, nucleobase, nucleotide and nucleic acid metabolic process	-0.94	-0.52	0.17	-0.15	-0.22	0	0.02	1	1	1
LOC_Os01g52720	LOC_Os01g52720.1	Complex I intermediate-associated protein 30 domain containing protein, putative, expressed	#N/A	-0.75	0.34	-0.17	0.18	-0.19	0.01	1	1	1	1
LOC_Os01g52900	LOC_Os01g52900.1	expressed protein	cellular process/metabolic process/cellular metabolic process/primary metabolic process	-0.95	-0.35	-0.06	-0.02	0.01	0	1	1	1	1
LOC_Os01g53560	LOC_Os01g53560.1	phosphoesterase, putative, expressed	metabolic process	-0.86	0.07	0.12	-0.05	-0.1	0	1	1	1	1
LOC_Os01g53560	LOC_Os01g53560.1	phosphoesterase, putative, expressed	metabolic process	-0.89	0.22	0.05	-0.07	-0.14	0	1	1	1	1
LOC_Os01g53560	LOC_Os01g53560.1	phosphoesterase, putative, expressed	metabolic process	-0.76	0.12	0.01	-0.06	-0.06	0.01	1	1	1	1
LOC_Os01g53600	LOC_Os01g53600.1	farnesyltransferase subunit beta, putative, expressed	cellular process/metabolic process/cellular metabolic process/primary metabolic process	-1	-0.32	-0.08	-0.09	-0.23	0	1	1	1	1
LOC_Os01g54020	LOC_Os01g54020.1	tRNA synthetase, putative, expressed	cellular process/metabolic process/cellular metabolic process/primary metabolic process/nitrogen compound metabolic process/nucleoside, nucleobase, nucleotide and nucleic acid metabolic process	-0.96	0.08	0.29	0.01	0.14	0	1	1	1	1
LOC_Os01g54040	LOC_Os01g54040.2	ATP-dependent protease La, putative, expressed	cellular process/metabolic process/cellular metabolic process/primary metabolic process/nitrogen compound metabolic process/nucleoside, nucleobase, nucleotide and nucleic acid metabolic process	-0.81	-0.28	-0.06	0.01	-0.21	0	1	1	1	1
LOC_Os01g54040	LOC_Os01g54040.2	ATP-dependent protease La, putative, expressed	cellular process/metabolic process/cellular metabolic process/primary metabolic process/nitrogen compound metabolic process/nucleoside, nucleobase, nucleotide and nucleic acid metabolic process	-0.91	-0.37	0.09	-0.25	-0.38	0	1	1	1	1
LOC_Os01g54210	LOC_Os01g54210.1	GATA zinc finger domain containing protein, expressed	cellular process/metabolic process/cellular metabolic process/primary metabolic process/nitrogen compound metabolic process/nucleoside, nucleobase, nucleotide and nucleic acid metabolic process	-1	-0.49	-0.39	-0.24	-0.18	0	0.06	1	1	1
LOC_Os01g54240	LOC_Os01g54240.1	nucleoporin, putative, expressed	#N/A	-1.26	-0.12	0.22	-0.18	-0.35	0	1	1	1	1
LOC_Os01g54530	LOC_Os01g54530.1	hydrolase, acting on carbon-nitrogen, putative, expressed	#N/A	-2.38	0.23	0.4	0.57	0.12	0	1	1	0.11	1
LOC_Os01g54900	LOC_Os01g54900.1	lipid-A-disaccharide synthase family protein, expressed	cellular process/metabolic process/primary metabolic process	-1.24	0.18	0	-0.32	-0.07	0	1	1	1	1
LOC_Os01g55094	LOC_Os01g55094.2	expressed protein	#N/A	-1.05	0.27	-0.01	-0.27	0.02	0	1	1	1	1
LOC_Os01g55094	LOC_Os01g55094.2	expressed protein	#N/A	-0.82	0.21	0.38	-0.36	-0.11	0	1	1	1	1
LOC_Os01g55300	LOC_Os01g55300.1	DNA-directed polymerase, putative, expressed	cellular process/metabolic process/cellular metabolic process/primary metabolic process/nitrogen compound metabolic process/nucleoside, nucleobase, nucleotide and nucleic acid metabolic process	-1.27	0.2	0.56	0.23	-0.38	0	1	0.04	1	1
LOC_Os01g55560	LOC_Os01g55560.1	ABIL3, putative, expressed	cellular process	-1.63	-0.04	-0.1	0.29	0.32	0	1	1	1	1
LOC_Os01g55650	LOC_Os01g55650.1	phospholipase, patatin family, putative, expressed	cellular process/metabolic process/primary metabolic process	-0.77	-0.49	0.01	-0.03	-0.13	0	0.09	1	1	1
LOC_Os01g55720	LOC_Os01g55720.1	expressed protein	#N/A	-0.76	0.38	0.15	0.28	0.13	0.01	1	1	1	1
LOC_Os01g56520	LOC_Os01g56520.1	double-stranded RNA binding motif containing protein, expressed	cellular process/metabolic process/cellular metabolic process/primary metabolic process/nitrogen compound metabolic process/nucleoside, nucleobase, nucleotide and nucleic acid metabolic process	-0.77	0.02	-0.27	0.03	-0.18	0	1	1	1	1
LOC_Os01g56640	LOC_Os01g56640.3	transcription factor jumonji, putative, expressed	#N/A	-1.12	-0.13	0.08	-0.14	-0.05	0	1	1	1	1
LOC_Os01g56990	LOC_Os01g56990.1	Regulator of chromosome condensation domain containing protein, expressed	#N/A	-1.35	-0.47	0.03	-0.12	-0.09	0	0.18	1	1	1
LOC_Os01g58194	LOC_Os01g58194.1	protein disulfide isomerase, putative, expressed	cellular process/metabolic process	-1.16	-0.21	-0.17	0.04	-0.17	0	1	1	1	1
LOC_Os01g58290	LOC_Os01g58290.1	OsSub9 - Putative Subtilisin homologue, expressed	metabolic process/primary metabolic process	-0.78	-0.14	0.39	0	-0.3	0	1	1	1	1
LOC_Os01g58290	LOC_Os01g58290.1	OsSub9 - Putative Subtilisin homologue, expressed	metabolic process/primary metabolic process	-0.92	-0.17	0.11	-0.07	-0.08	0	1	1	1	1
LOC_Os01g59320	LOC_Os01g59320.1	expressed protein	#N/A	-1.25	-0.26	-0.34	-0.34	-0.35	0	1	1	1	1
LOC_Os01g59320	LOC_Os01g59320.1	expressed protein	#N/A	-1.24	-0.45	-0.35	-0.37	-0.13	0	0.43	1	1	1
LOC_Os01g59490	LOC_Os01g59490.1	FAD dependent oxidoreductase domain containing protein, expressed	metabolic process	-0.85	-0.38	-0.23	0.02	0.06	0	1	1	1	1
LOC_Os01g59920	LOC_Os01g59920.1	cysteine synthase, chloroplast precursor, putative, expressed	cellular process/metabolic process/cellular metabolic process	-0.97	0.43	0.27	0.02	-0.16	0	1	1	1	1
LOC_Os01g60350	LOC_Os01g60350.1	expressed protein	cellular process	-0.81	0	0.13	-0.34	0.22	0	1	1	1	1
LOC_Os01g61500	LOC_Os01g61500.1	BAG domain containing protein, expressed	cellular process	-0.85	-0.39	0.06	0.09	0.21	0	1	1	1	1
LOC_Os01g62360	LOC_Os01g62360.1	expressed protein	#N/A	-1.55	-0.11	0.16	0	-0.29	0	1	1	1	1
LOC_Os01g62440	LOC_Os01g62440.1	ribonuclease protein, putative, expressed	cellular process/metabolic process/cellular metabolic process/primary metabolic process/nitrogen compound metabolic process/nucleoside, nucleobase, nucleotide and nucleic acid metabolic process	-0.94	0.16	0.25	-0.24	-0.16	0	1	1	1	1
LOC_Os01g62440	LOC_Os01g62440.1	ribonuclease protein, putative, expressed	cellular process/metabolic process/cellular metabolic process/primary metabolic process/nitrogen compound metabolic process/nucleoside, nucleobase, nucleotide and nucleic acid metabolic process	-0.81	0.42	0.19	-0.11	-0.11	0	1	1	1	1
LOC_Os01g62630	LOC_Os01g62630.1	aspartic proteinase nepenthesin precursor, putative, expressed	cellular process/metabolic process	-2.49	-0.15	0.03	-0.03	0.01	0	1	1	1	1
LOC_Os01g63250	LOC_Os01g63250.1	josephin, putative, expressed	#N/A	-0.96	0.18	-0.08	0.08	-0.05	0	1	1	1	1
LOC_Os01g63290	LOC_Os01g63290.1	transporter, major facilitator family, putative, expressed	cellular process	-1.15	0.08	0.33	-0.09	-0.18	0	1	1	1	1
LOC_Os01g63840	LOC_Os01g63840.1	3-deoxy-D-manno-octulosonic-acid transferase, putative, expressed	metabolic process/primary metabolic process	-0.74	0.36	0.31	-0.07	-0.32	0.01	1	1	1	1
LOC_Os01g64560	LOC_Os01g64560.1	helix-loop-helix DNA-binding protein, putative, expressed	cellular process/metabolic process/cellular metabolic process/primary metabolic process/nitrogen compound metabolic process/nucleoside, nucleobase, nucleotide and nucleic acid metabolic process	-0.74	0.1	-0.3	-0.2	-0.33	0.01	1	1	1	1
LOC_Os01g64720	LOC_Os01g64720.1	expressed protein	#N/A	-1.05	-0.38	0.4	0.15	0.09	0	1	1	1	1
LOC_Os01g64720	LOC_Os01g64720.1	expressed protein	#N/A	-0.82	-0.25	0.37	0.17	-0.09	0	1	1	1	1
LOC_Os01g65169	LOC_Os01g65169.1	proton-dependent oligopeptide transport, putative, expressed	#N/A	-1.46	0.09	0.48	0.06	0.01	0	1	0.97	1	1
LOC_Os01g65200	LOC_Os01g65200.3	proton-dependent oligopeptide transport, putative, expressed	#N/A	-0.94	-0.43	0.35	-0.04	-0.23	0	1	1	1	1
LOC_Os01g65200	LOC_Os01g65200.3	proton-dependent oligopeptide transport, putative, expressed	#N/A	-0.85	-0.25	0.21	-0.14	-0.11	0	1	1	1	1
LOC_Os01g65400	LOC_Os01g65400.2	DNA polymerase I, putative, expressed	metabolic process	-1.05	0.09	-0.04	-0.08	-0.22	0	1	1	1	1
LOC_Os01g65730	LOC_Os01g65730.1	SET domain containing protein, expressed	#N/A	-1.43	-0.08	0.49	0	-0.29	0	1	0.78	1	1
LOC_Os01g66230	LOC_Os01g66230.1	csAtPR5, putative, expressed	#N/A	-1.06	0.12	0.17	-0.12	-0.27	0	1	1	1	1
LOC_Os01g66240	LOC_Os01g66240.1	mitochondrion protein, putative, expressed	metabolic process	-0.8	-0.23	-0.2	-0.29	-0.06	0	1	1	1	1
LOC_Os01g67330	LOC_Os01g67330.1	nucleotide-sugar transporter family protein, putative, expressed	cellular process	-0.8	-0.15	0.21	0.13	-0.18	0	1	1	1	1
LOC_Os01g67330	LOC_Os01g67330.1	nucleotide-sugar transporter family protein, putative, expressed	cellular process	-0.84	-0.21	0.22	0.15	-0.14	0	1	1	1	1
LOC_Os01g67420	LOC_Os01g67420.1	lipase, putative, expressed	metabolic process/primary metabolic process	-0.98	0.06	0.02	-0.14	-0.52	0	1	1	1	0.22
LOC_Os01g67570	LOC_Os01g67570.1	PDE312/PTAC10, putative, expressed	#N/A	-1.16	0.04	0.23	-0.15	-0.2	0	1	1	1	1
LOC_Os01g67590	LOC_Os01g67590.1	oligopeptidase, putative, expressed	metabolic process/primary metabolic process	-1.55	-0.33	0.23	-0.13	-0.2	0	1	1	1	1
LOC_Os01g68070	LOC_Os01g68070.1	PPR repeat containing protein, expressed	#N/A	-1.12	-0.34	0.22	0.08	-0.24	0	1	1	1	1
LOC_Os01g68104	LOC_Os01g68104.1	ZOS1-21 - C2H2 zinc finger protein, expressed	cellular process/metabolic process/cellular metabolic process/primary metabolic process/nitrogen compound metabolic process/nucleoside, nucleobase, nucleotide and nucleic acid metabolic process	-1.01	-0.27	-0.13	-0.37	-0.33	0	1	1	1	1
LOC_Os01g68290	LOC_Os01g68290.1	expressed protein	#N/A	-1.17	-0.25	0.01	-0.02	0.01	0	1	1	1	1
LOC_Os01g68330	LOC_Os01g68330.1	antigen peptide transporter-like 1, chloroplast precursor, putative, expressed	cellular process/metabolic process/cellular metabolic process/primary metabolic process/nitrogen compound metabolic process/nucleoside, nucleobase, nucleotide and nucleic acid metabolic process	-1.04	-0.18	0.25	-0.03	-0.16	0	1	1	1	1
LOC_Os01g68524	LOC_Os01g68524.1	pentatricopeptide, putative, expressed	#N/A	-0.81	-0.02	0.34	-0.03	0.02	0	1	1	1	1
LOC_Os01g68760	LOC_Os01g68760.1	WW domain containing protein, expressed	#N/A	-0.84	-0.41	-0.46	-0.22	-0.24	0	1	1	1	1
LOC_Os01g68860	LOC_Os01g68860.1	zinc finger C-x8-C-x5-C-x3-H type family protein, expressed	#N/A	-1.01	-0.16	-0.23	-0.13	-0.13	0	1	1	1	1
LOC_Os01g68860	LOC_Os01g68860.1	zinc finger C-x8-C-x5-C-x3-H type family protein, expressed	#N/A	-1.17	-0.01	-0.26	0.07	-0.09	0	1	1	1	1
LOC_Os01g68960	LOC_Os01g68960.1	expressed protein	#N/A	-0.85	-0.01	0.01	-0.02	0.01	0	1	1	1	1
LOC_Os01g69220	LOC_Os01g69220.1	exostosin family domain containing protein, expressed	metabolic process	-0.84	-0.24	0.1	-0.1	0.12	0	1	1	1	1
LOC_Os01g69920	LOC_Os01g69920.1	histidine kinase, putative, expressed	cellular process/metabolic process/cellular metabolic process/primary metabolic process	-0.79	-0.14	-0.36	-0.14	-0.03	0	1	1	1	1
LOC_Os01g70300	LOC_Os01g70300.1	aspartokinase 3, chloroplast precursor, putative, expressed	cellular process/metabolic process	-0.86	0.02	0.28	0.08	0	0	1	1	1	1
LOC_Os01g70300	LOC_Os01g70300.1	aspartokinase 3, chloroplast precursor, putative, expressed	cellular process/metabolic process	-0.86	0.01	0.34	0.18	-0.2	0	1	1	1	1
LOC_Os01g70460	LOC_Os01g70460.1	expressed protein	#N/A	-1.53	-0.23	-0.08	-0.2	-0.07	0	1	1	1	1
LOC_Os01g70570	LOC_Os01g70570.1	acyltransferase, putative, expressed	metabolic process	-0.78	-0.21	-0.02	0.1	0.03	0	1	1	1	1
LOC_Os01g70670	LOC_Os01g70670.1	BTBM1 - Bric-a-Brac, Tramtrack, Broad Complex BTB domain with Meprin and TRAF Homology MATH domain, expressed	#N/A	-1.07	-0.26	0.2	0.08	-0.07	0	1	1	1	1
LOC_Os01g71300	LOC_Os01g71300.1	S-formylglutathione hydrolase, putative, expressed	metabolic process	-1.04	0.29	0.41	0.01	-0.05	0	1	1	1	1
LOC_Os01g72240	LOC_Os01g72240.1	uridine 5-monophosphate synthase, putative, expressed	cellular process/metabolic process/cellular metabolic process/primary metabolic process/nitrogen compound metabolic process/nucleoside, nucleobase, nucleotide and nucleic acid metabolic process	-0.91	-0.11	0.25	0.09	-0.32	0	1	1	1	1
LOC_Os01g72250	LOC_Os01g72250.1	uridine 5-monophosphate synthase, putative, expressed	cellular process/metabolic process/cellular metabolic process/primary metabolic process/nitrogen compound metabolic process/nucleoside, nucleobase, nucleotide and nucleic acid metabolic process	-1.71	-0.43	0.36	0.24	0.31	0	1	1	1	1
LOC_Os01g72670	LOC_Os01g72670.4	expressed protein	#N/A	-1.29	-0.19	-0.23	-0.08	-0.27	0	1	1	1	1
LOC_Os01g72870	LOC_Os01g72870.2	BAS1, putative, expressed	#N/A	-0.83	0.4	0.56	0.22	-0.18	0	1	0.03	1	1
LOC_Os01g72880	LOC_Os01g72880.1	DNA mismatch repair protein Mlh1, putative, expressed	cellular process/metabolic process/cellular metabolic process/primary metabolic process/nitrogen compound metabolic process/nucleoside, nucleobase, nucleotide and nucleic acid metabolic process	-1.09	0.38	0.34	-0.13	-0.41	0	1	1	1	1
LOC_Os01g73000	LOC_Os01g73000.1	copine, putative, expressed	#N/A	-1.19	-0.52	-0.1	-0.42	0.12	0	0.02	1	1	1
LOC_Os01g73080	LOC_Os01g73080.2	expressed protein	#N/A	-0.95	0.05	-0.12	-0.12	-0.01	0	1	1	1	1
LOC_Os01g73550	LOC_Os01g73550.1	mitochondrial-processing peptidase subunit alpha, mitochondrial precursor, putative, expressed	metabolic process/primary metabolic process	-0.94	0.08	0.23	-0.01	-0.3	0	1	1	1	1
LOC_Os01g73560	LOC_Os01g73560.1	leucine rich repeat domain containing protein, putative, expressed	#N/A	-1.1	-0.09	0.18	-0.11	-0.48	0	1	1	1	1
LOC_Os01g73560	LOC_Os01g73560.1	leucine rich repeat domain containing protein, putative, expressed	#N/A	-0.86	0.04	0.22	-0.16	-0.45	0	1	1	1	1
LOC_Os01g73760	LOC_Os01g73760.1	IPP transferase, putative, expressed	cellular process/metabolic process	-1.25	-0.48	0.1	-0.42	-0.16	0	0.15	1	1	1
LOC_Os01g74030	LOC_Os01g74030.1	pumilio-family RNA binding protein, putative, expressed	#N/A	-0.79	-0.14	-0.47	-0.19	-0.3	0	1	1	1	1
LOC_Os01g74310	LOC_Os01g74310.1	expressed protein	#N/A	-0.88	0.22	-0.45	-0.36	0.18	0	1	1	1	1
LOC_Os01g74600	LOC_Os01g74600.1	vegetative storage protein, putative, expressed	cellular process/metabolic process/cellular metabolic process/primary metabolic process/nitrogen compound metabolic process/nucleoside, nucleobase, nucleotide and nucleic acid metabolic process	-0.83	0.16	0.26	0.1	-0.09	0	1	1	1	1
LOC_Os02g01010	LOC_Os02g01010.1	OsPDIL1-4 protein disulfide isomerase PDIL1-4, expressed	metabolic process	-1.04	-0.09	0.2	0.25	0.33	0	1	1	1	1
LOC_Os02g01180	LOC_Os02g01180.1	kinesin motor domain containing protein, putative, expressed	cellular process/metabolic process	-2.04	0.35	0.32	0.24	0.37	0	1	1	1	1
LOC_Os02g02390	LOC_Os02g02390.1	S1 RNA binding domain containing protein, expressed	#N/A	-1.16	-0.25	0.11	0.25	0.3	0	1	1	1	1
LOC_Os02g02520	LOC_Os02g02520.1	expressed protein	cellular process/metabolic process/cellular metabolic process	-1.38	0.02	-0.1	0.06	-0.08	0	1	1	1	1
LOC_Os02g02850	LOC_Os02g02850.1	bifunctional protein folD, putative, expressed	cellular process/metabolic process	-0.86	-0.27	0.06	0.04	-0.19	0	1	1	1	1
LOC_Os02g02860	LOC_Os02g02860.1	glutamyl-tRNA synthetase, putative, expressed	cellular process/metabolic process/cellular metabolic process/primary metabolic process/nitrogen compound metabolic process/nucleoside, nucleobase, nucleotide and nucleic acid metabolic process	-0.84	0.02	0.57	0.51	0.35	0	1	0.03	0.88	1
LOC_Os02g02880	LOC_Os02g02880.1	expressed protein	cellular process/metabolic process	-1.11	0.28	0.18	0.04	-0.29	0	1	1	1	1
LOC_Os02g03370	LOC_Os02g03370.1	expressed protein	#N/A	-1.92	-0.4	-0.15	-0.07	-0.06	0	1	1	1	1
LOC_Os02g03820	LOC_Os02g03820.1	expressed protein	#N/A	-0.97	-0.21	0.33	0.02	-0.2	0	1	1	1	1
LOC_Os02g04040	LOC_Os02g04040.1	RecF/RecN/SMC N terminal domain containing protein, expressed	cellular process	-0.95	0.27	0.09	-0.1	-0.03	0	1	1	1	1
LOC_Os02g04660	LOC_Os02g04660.1	arginine N-methyltransferase 5, putative, expressed	cellular process/metabolic process/cellular metabolic process/primary metabolic process	-0.76	0.43	0.39	0.15	0.14	0	1	1	1	1
LOC_Os02g04690	LOC_Os02g04690.1	cycloartenol synthase, putative, expressed	cellular process/metabolic process/primary metabolic process	-1.35	-0.49	0.12	-0.12	0.43	0	0.07	1	1	1
LOC_Os02g04840	LOC_Os02g04840.1	GHMP kinases ATP-binding protein, putative, expressed	cellular process/metabolic process/primary metabolic process	-2.24	-0.46	0.49	-0.03	0.29	0	0.32	0.75	1	1
LOC_Os02g04860	LOC_Os02g04860.1	expressed protein	#N/A	-1.09	-0.35	0.07	-0.05	0.1	0	1	1	1	1
LOC_Os02g04860	LOC_Os02g04860.1	expressed protein	#N/A	-0.85	-0.5	-0.14	-0.07	0.26	0	0.04	1	1	1
LOC_Os02g06370	LOC_Os02g06370.1	whirly transcription factor domain containing protein, expressed	cellular process/metabolic process/cellular metabolic process/primary metabolic process/nitrogen compound metabolic process/nucleoside, nucleobase, nucleotide and nucleic acid metabolic process	-0.76	0.19	0.54	0.07	-0.01	0.01	1	0.08	1	1
LOC_Os02g06720	LOC_Os02g06720.1	WD domain containing protein, putative, expressed	cellular process	-1.18	0.37	0.4	-0.06	0.22	0	1	1	1	1
LOC_Os02g06754	LOC_Os02g06754.1	expressed protein	#N/A	-0.81	-0.38	0.11	0.02	-0.3	0	1	1	1	1
LOC_Os02g06790	LOC_Os02g06790.1	expressed protein	#N/A	-0.78	0	0.07	-0.04	-0.05	0	1	1	1	1
LOC_Os02g07040	LOC_Os02g07040.1	biotin--protein ligase, putative, expressed	cellular process/metabolic process/cellular metabolic process/primary metabolic process	-0.79	0.03	-0.27	-0.21	-0.09	0	1	1	1	1
LOC_Os02g07350	LOC_Os02g07350.1	inositol-1-monophosphatase, putative, expressed	cellular process/metabolic process	-0.88	0.3	0.11	0.03	-0.12	0	1	1	1	1
LOC_Os02g07980	LOC_Os02g07980.1	expressed protein	#N/A	-1.51	-0.01	-0.2	-0.03	0.24	0	1	1	1	1
LOC_Os02g09640	LOC_Os02g09640.1	expressed protein	#N/A	-1.19	-0.5	0	0.06	-0.06	0	0.05	1	1	1
LOC_Os02g09720	LOC_Os02g09720.1	multidrug resistance protein, putative, expressed	cellular process/metabolic process/cellular metabolic process/primary metabolic process/nitrogen compound metabolic process/nucleoside, nucleobase, nucleotide and nucleic acid metabolic process	-1.29	0.05	-0.03	-0.2	0.06	0	1	1	1	1
LOC_Os02g09780	LOC_Os02g09780.1	phytoene dehydrogenase-like, putative, expressed	#N/A	-0.74	-0.37	-0.05	0.03	-0.36	0.01	1	1	1	1
LOC_Os02g09920	LOC_Os02g09920.1	PHD-finger domain containing protein, putative, expressed	cellular process/metabolic process/cellular metabolic process/primary metabolic process/nitrogen compound metabolic process/nucleoside, nucleobase, nucleotide and nucleic acid metabolic process	-0.75	-0.3	-0.38	0.06	0.05	0.01	1	1	1	1
LOC_Os02g10230	LOC_Os02g10230.1	metal cation transporter, putative, expressed	cellular process	-1.01	-0.24	0.22	0.11	-0.11	0	1	1	1	1
LOC_Os02g10260	LOC_Os02g10260.1	outer membrane protein, OMP85 family protein, expressed	#N/A	-0.91	0.48	0.24	0.02	-0.21	0	0.1	1	1	1
LOC_Os02g10320	LOC_Os02g10320.1	3-oxoacyl-synthase, putative, expressed	cellular process/metabolic process/primary metabolic process	-0.85	0.25	0.12	-0.23	0.14	0	1	1	1	1
LOC_Os02g10600	LOC_Os02g10600.1	OsFBA1 - F-box and FBA domain containing protein, expressed	#N/A	-1.09	-0.5	-0.26	-0.15	-0.3	0	0.05	1	1	1
LOC_Os02g10820	LOC_Os02g10820.1	Sel1 repeat domain containing protein, putative, expressed	#N/A	-1.06	-0.29	0.07	0	-0.13	0	1	1	1	1
LOC_Os02g11060	LOC_Os02g11060.1	WD domain, G-beta repeat domain containing protein, expressed	#N/A	-0.89	0.02	0.09	-0.09	-0.12	0	1	1	1	1
LOC_Os02g12360	LOC_Os02g12360.1	nuclear protein ZAP-related, putative, expressed	#N/A	-0.85	-0.25	-0.52	-0.48	0.1	0	1	0.21	1	1
LOC_Os02g12600	LOC_Os02g12600.1	NOL1/NOP2/sun family protein, putative, expressed	#N/A	-0.98	-0.03	0.29	0	-0.11	0	1	1	1	1
LOC_Os02g12660	LOC_Os02g12660.1	protein kinase domain containing protein, putative, expressed	cellular process/metabolic process/cellular metabolic process/primary metabolic process	-1.77	0.08	-0.07	-0.04	-0.05	0	1	1	1	1
LOC_Os02g12939	LOC_Os02g12939.1	expressed protein	#N/A	-0.78	0.23	-0.14	0.07	-0.3	0	1	1	1	1
LOC_Os02g13200	LOC_Os02g13200.1	expressed protein	#N/A	-0.8	0.03	0.12	-0.11	-0.09	0	1	1	1	1
LOC_Os02g13350	LOC_Os02g13350.1	hydrolase, NUDIX family, domain containing protein, expressed	metabolic process	-1.35	-0.33	0.51	-0.35	-0.02	0	1	0.28	1	1
LOC_Os02g13350	LOC_Os02g13350.1	hydrolase, NUDIX family, domain containing protein, expressed	metabolic process	-0.85	-0.08	0.18	-0.37	0.1	0	1	1	1	1
LOC_Os02g14770	LOC_Os02g14770.1	phosphoenolpyruvate carboxylase, putative, expressed	cellular process/metabolic process/cellular metabolic process	-0.74	0.26	0.21	0.17	0.25	0.01	1	1	1	1
LOC_Os02g14874	LOC_Os02g14874.2	expressed protein	#N/A	-0.91	0.03	-0.45	-0.15	0.05	0	1	1	1	1
LOC_Os02g15160	LOC_Os02g15160.1	OsFBX40 - F-box domain containing protein, expressed	#N/A	-1.69	0	-0.19	0.1	-0.43	0	1	1	1	1
LOC_Os02g16650	LOC_Os02g16650.1	PPR repeat domain containing protein, putative, expressed	#N/A	-1.2	-0.2	-0.3	-0.07	-0.4	0	1	1	1	1
LOC_Os02g17500	LOC_Os02g17500.3	transporter family protein, putative, expressed	cellular process	-0.92	-0.38	-0.4	-0.26	-0.37	0	1	1	1	1
LOC_Os02g18370	LOC_Os02g18370.1	transposon protein, putative, unclassified, expressed	#N/A	-0.8	-0.29	-0.48	-0.12	-0.21	0	1	1	1	1
LOC_Os02g19140	LOC_Os02g19140.1	seven in absentia protein family domain containing protein, expressed	cellular process/metabolic process/cellular metabolic process/primary metabolic process	-0.75	-0.26	-0.07	0.32	0.1	0.01	1	1	1	1
LOC_Os02g19150	LOC_Os02g19150.1	AAA family ATPase, putative, expressed	cellular process/metabolic process/cellular metabolic process/primary metabolic process/nitrogen compound metabolic process/nucleoside, nucleobase, nucleotide and nucleic acid metabolic process	-0.85	-0.12	0	-0.16	-0.25	0	1	1	1	1
LOC_Os02g19629	LOC_Os02g19629.2	expressed protein	#N/A	-0.95	-0.48	-0.13	-0.06	-0.26	0	0.15	1	1	1
LOC_Os02g20380	LOC_Os02g20380.2	expressed protein	#N/A	-1.28	-0.42	0.32	-0.03	-0.18	0	1	1	1	1
LOC_Os02g20980	LOC_Os02g20980.2	expressed protein	cellular process/metabolic process/cellular metabolic process/primary metabolic process/nitrogen compound metabolic process/nucleoside, nucleobase, nucleotide and nucleic acid metabolic process	-1.08	-0.14	-0.03	-0.19	-0.11	0	1	1	1	1
LOC_Os02g24030	LOC_Os02g24030.1	hypothetical protein	#N/A	-1.84	0.2	-0.26	0.09	-0.37	0	1	1	1	1
LOC_Os02g26300	LOC_Os02g26300.1	expressed protein	#N/A	-1.34	0.01	-0.17	-0.13	-0.37	0	1	1	1	1
LOC_Os02g27000	LOC_Os02g27000.1	ATP-binding region, ATPase-like domain containing protein, expressed	#N/A	-1.92	-0.16	0.07	-0.27	-0.27	0	1	1	1	1
LOC_Os02g27400	LOC_Os02g27400.1	OsFBX49 - F-box domain containing protein, expressed	#N/A	-1.77	-0.01	0.21	-0.09	-0.39	0	1	1	1	1
LOC_Os02g27440	LOC_Os02g27440.2	DNA topoisomerase 1, putative, expressed	cellular process/metabolic process/cellular metabolic process/primary metabolic process/nitrogen compound metabolic process/nucleoside, nucleobase, nucleotide and nucleic acid metabolic process	-1.1	0.14	-0.06	0.03	-0.02	0	1	1	1	1
LOC_Os02g28830	LOC_Os02g28830.1	tetratricopeptide repeat domain containing protein, expressed	cellular process/metabolic process/cellular metabolic process/primary metabolic process	-1.42	0.28	-0.27	-0.41	-0.35	0	1	1	1	1
LOC_Os02g29300	LOC_Os02g29300.1	expressed protein	#N/A	-0.84	0.1	-0.37	0.11	-0.1	0	1	1	1	1
LOC_Os02g29464	LOC_Os02g29464.1	RecF/RecN/SMC N terminal domain containing protein, expressed	cellular process/metabolic process/cellular metabolic process/primary metabolic process/nitrogen compound metabolic process/nucleoside, nucleobase, nucleotide and nucleic acid metabolic process	-0.82	0.31	0.58	0	-0.35	0	1	0.02	1	1
LOC_Os02g29464	LOC_Os02g29464.1	RecF/RecN/SMC N terminal domain containing protein, expressed	cellular process/metabolic process/cellular metabolic process/primary metabolic process/nitrogen compound metabolic process/nucleoside, nucleobase, nucleotide and nucleic acid metabolic process	-1	0.41	0.38	-0.17	-0.3	0	1	1	1	1
LOC_Os02g29510	LOC_Os02g29510.2	DUF803 domain containing, putative, expressed	#N/A	-0.93	-0.45	0.11	0.16	-0.07	0	0.45	1	1	1
LOC_Os02g30140	LOC_Os02g30140.2	expressed protein	#N/A	-0.79	-0.4	-0.11	-0.18	-0.28	0	1	1	1	1
LOC_Os02g30714	LOC_Os02g30714.1	dehydrogenase/reductase, putative, expressed	metabolic process/primary metabolic process	-1.04	-0.05	0.1	-0.23	0.05	0	1	1	1	1
LOC_Os02g30730	LOC_Os02g30730.2	SART-1 family protein, putative, expressed	#N/A	-0.83	-0.13	-0.07	-0.21	0.09	0	1	1	1	1
LOC_Os02g31960	LOC_Os02g31960.1	ATP/GTP binding protein, putative, expressed	#N/A	-1.02	0.26	-0.02	-0.25	0.02	0	1	1	1	1
LOC_Os02g32110	LOC_Os02g32110.1	exostosin family domain containing protein, expressed	cellular process/metabolic process/primary metabolic process	-0.94	0.38	0.04	0	0.57	0	1	1	1	0.02
LOC_Os02g32250	LOC_Os02g32250.2	retrotransposon protein, putative, unclassified, expressed	#N/A	-1.53	-0.14	-0.01	-0.04	0.02	0	1	1	1	1
LOC_Os02g32250	LOC_Os02g32250.2	retrotransposon protein, putative, unclassified, expressed	#N/A	-0.85	-0.03	0	0	-0.02	0	1	1	1	1
LOC_Os02g32250	LOC_Os02g32250.2	retrotransposon protein, putative, unclassified, expressed	#N/A	-1.02	-0.08	0.02	-0.04	0	0	1	1	1	1
LOC_Os02g32930	LOC_Os02g32930.1	bile acid sodium symporter, putative, expressed	cellular process	-1.41	0.52	0.55	0.11	-0.11	0	0.02	0.06	1	1
LOC_Os02g33500	LOC_Os02g33500.1	threonyl-tRNA synthetase, putative, expressed	cellular process/metabolic process/cellular metabolic process/primary metabolic process/nitrogen compound metabolic process/nucleoside, nucleobase, nucleotide and nucleic acid metabolic process	-0.91	0.39	0.05	0.06	0.07	0	1	1	1	1
LOC_Os02g33610	LOC_Os02g33610.1	metallo-beta-lactamase, putative, expressed	metabolic process	-1.01	-0.07	-0.14	0.02	-0.17	0	1	1	1	1
LOC_Os02g34950	LOC_Os02g34950.1	ATP binding protein, putative, expressed	cellular process	-1.21	-0.47	0.15	-0.01	-0.27	0	0.2	1	1	1
LOC_Os02g35039	LOC_Os02g35039.1	NAD dependent epimerase/dehydratase family protein, putative, expressed	cellular process/metabolic process	-1.09	-0.11	0.04	-0.06	-0.37	0	1	1	1	1
LOC_Os02g35080	LOC_Os02g35080.1	T-complex protein 11, putative, expressed	#N/A	-0.98	-0.02	0.01	-0.01	0.01	0	1	1	1	1
LOC_Os02g35100	LOC_Os02g35100.1	DDT domain containing protein, putative, expressed	#N/A	-1.36	-0.18	-0.09	0.08	-0.3	0	1	1	1	1
LOC_Os02g35590	LOC_Os02g35590.1	glutathione S-transferase, putative, expressed	cellular process/metabolic process	-1.19	-0.1	-0.06	0	-0.36	0	1	1	1	1
LOC_Os02g35600	LOC_Os02g35600.1	PHD finger protein, putative, expressed	cellular process/metabolic process/cellular metabolic process/primary metabolic process/nitrogen compound metabolic process/nucleoside, nucleobase, nucleotide and nucleic acid metabolic process	-0.85	-0.51	-0.5	-0.27	-0.2	0	0.02	0.52	1	1
LOC_Os02g35630	LOC_Os02g35630.1	AAA family ATPase, putative, expressed	cellular process/metabolic process/cellular metabolic process/primary metabolic process/nitrogen compound metabolic process/nucleoside, nucleobase, nucleotide and nucleic acid metabolic process	-1.09	-0.2	-0.25	-0.04	-0.04	0	1	1	1	1
LOC_Os02g35630	LOC_Os02g35630.1	AAA family ATPase, putative, expressed	cellular process/metabolic process/cellular metabolic process/primary metabolic process/nitrogen compound metabolic process/nucleoside, nucleobase, nucleotide and nucleic acid metabolic process	-1.15	-0.37	-0.25	-0.04	-0.24	0	1	1	1	1
LOC_Os02g35770	LOC_Os02g35770.1	homeobox associated leucine zipper, putative, expressed	cellular process/metabolic process/cellular metabolic process/primary metabolic process/nitrogen compound metabolic process/nucleoside, nucleobase, nucleotide and nucleic acid metabolic process	-1.4	0	-0.33	0.12	0.33	0	1	1	1	1
LOC_Os02g35770	LOC_Os02g35770.1	homeobox associated leucine zipper, putative, expressed	cellular process/metabolic process/cellular metabolic process/primary metabolic process/nitrogen compound metabolic process/nucleoside, nucleobase, nucleotide and nucleic acid metabolic process	-0.83	-0.23	0.16	-0.04	0.38	0	1	1	1	1
LOC_Os02g35840	LOC_Os02g35840.1	expressed protein	#N/A	-0.74	-0.26	0.08	0.18	-0.14	0.01	1	1	1	1
LOC_Os02g36680	LOC_Os02g36680.1	expressed protein	#N/A	-0.86	-0.32	0.01	-0.01	0	0	1	1	1	1
LOC_Os02g37090	LOC_Os02g37090.1	hydrolase, alpha/beta fold family domain containing protein, expressed	cellular process/metabolic process/cellular metabolic process	-2.54	0.05	0.11	-0.29	0.45	0	1	1	1	1
LOC_Os02g37920	LOC_Os02g37920.1	expressed protein	cellular process/metabolic process/cellular metabolic process/primary metabolic process/nitrogen compound metabolic process/nucleoside, nucleobase, nucleotide and nucleic acid metabolic process	-1.01	-0.31	-0.12	-0.16	-0.38	0	1	1	1	1
LOC_Os02g38250	LOC_Os02g38250.1	EMB1745, putative, expressed	#N/A	-0.76	-0.29	-0.33	-0.07	-0.14	0	1	1	1	1
LOC_Os02g38780	LOC_Os02g38780.1	protein phosphatase 2C containing protein, expressed	cellular process/metabolic process/cellular metabolic process/primary metabolic process	-1.83	-0.05	0.1	-0.08	-0.08	0	1	1	1	1
LOC_Os02g38810	LOC_Os02g38810.1	26S proteasome non-ATPase regulatory subunit 6, putative, expressed	cellular process/metabolic process/primary metabolic process	-1.01	0.16	0.09	0.07	-0.07	0	1	1	1	1
LOC_Os02g38930	LOC_Os02g38930.1	cytochrome P450 71D7, putative, expressed	metabolic process	-0.86	-0.33	-0.03	-0.01	0.01	0	1	1	1	1
LOC_Os02g39040	LOC_Os02g39040.1	mTERF domain containing protein, expressed	#N/A	-0.9	-0.26	-0.22	0.12	-0.41	0	1	1	1	1
LOC_Os02g39060	LOC_Os02g39060.1	RNA recognition motif containing protein, putative, expressed	cellular process/metabolic process	-1.02	0.06	-0.37	-0.16	-0.56	0	1	1	1	0.04
LOC_Os02g39410	LOC_Os02g39410.1	protein phosphatase 2C, putative, expressed	cellular process/metabolic process/cellular metabolic process/primary metabolic process	-1.35	-0.05	-0.23	-0.33	0	0	1	1	1	1
LOC_Os02g39550	LOC_Os02g39550.1	calcium-binding mitochondrial protein anon-60Da, putative, expressed	#N/A	-0.76	0.04	-0.22	0.08	-0.05	0.01	1	1	1	1
LOC_Os02g40340	LOC_Os02g40340.1	expressed protein	#N/A	-0.81	0.43	-0.23	-0.48	-0.52	0	1	1	1	0.22
LOC_Os02g40460	LOC_Os02g40460.1	S1 RNA binding domain containing protein, expressed	cellular process/metabolic process/cellular metabolic process/primary metabolic process/nitrogen compound metabolic process/nucleoside, nucleobase, nucleotide and nucleic acid metabolic process	-0.76	0.49	0.16	-0.17	-0.48	0.01	0.07	1	1	1
LOC_Os02g42020	LOC_Os02g42020.1	expressed protein	#N/A	-1.11	-0.4	-0.46	0.06	-0.22	0	1	1	1	1
LOC_Os02g42200	LOC_Os02g42200.1	transcription factor-related, putative, expressed	#N/A	-1.09	0.21	0.07	-0.1	-0.2	0	1	1	1	1
LOC_Os02g42330	LOC_Os02g42330.1	nitrilase, putative, expressed	cellular process/metabolic process	-0.79	-0.02	0.38	0.26	-0.05	0	1	1	1	1
LOC_Os02g42350	LOC_Os02g42350.1	nitrilase, putative, expressed	cellular process/metabolic process	-0.89	-0.4	-0.08	-0.16	0.29	0	1	1	1	1
LOC_Os02g42540	LOC_Os02g42540.1	expressed protein	#N/A	-0.76	0.42	-0.14	-0.22	-0.18	0	1	1	1	1
LOC_Os02g42570	LOC_Os02g42570.1	ferredoxin-thioredoxin reductase, variable chain, putative, expressed	cellular process/metabolic process/cellular metabolic process	-0.74	0.03	-0.05	0.09	0.5	0.01	1	1	1	0.5
LOC_Os02g42580	LOC_Os02g42580.1	vacuolar protein-sorting protein bro1, putative, expressed	#N/A	-0.81	-0.17	0.41	0.08	-0.1	0	1	1	1	1
LOC_Os02g42730	LOC_Os02g42730.1	expressed protein	#N/A	-0.77	-0.19	-0.43	0.14	-0.19	0	1	1	1	1
LOC_Os02g43020	LOC_Os02g43020.1	heat shock protein STI, putative, expressed	#N/A	-1.02	0.38	0.55	0.15	0.15	0	1	0.06	1	1
LOC_Os02g44990	LOC_Os02g44990.1	OsFBDUF13 - F-box and DUF domain containing protein, expressed	#N/A	-0.83	-0.05	0.02	-0.01	-0.01	0	1	1	1	1
LOC_Os02g45670	LOC_Os02g45670.1	myb-like DNA-binding domain containing protein, expressed	cellular process/metabolic process/cellular metabolic process/primary metabolic process/nitrogen compound metabolic process/nucleoside, nucleobase, nucleotide and nucleic acid metabolic process	-0.94	-0.21	-0.05	-0.18	0.17	0	1	1	1	1
LOC_Os02g46520	LOC_Os02g46520.1	hydrolase, putative, expressed	metabolic process/primary metabolic process	-0.97	0.13	0.38	0.06	0.19	0	1	1	1	1
LOC_Os02g46640	LOC_Os02g46640.1	heat shock protein DnaJ, putative, expressed	cellular process/metabolic process/primary metabolic process	-0.97	-0.03	0.06	-0.09	-0.54	0	1	1	1	0.06
LOC_Os02g48100	LOC_Os02g48100.1	DEAD-box ATP-dependent RNA helicase, putative, expressed	#N/A	-0.91	0.03	0.41	-0.08	-0.4	0	1	1	1	1
LOC_Os02g48100	LOC_Os02g48100.1	DEAD-box ATP-dependent RNA helicase, putative, expressed	#N/A	-0.82	-0.03	0.18	0.03	-0.44	0	1	1	1	1
LOC_Os02g48130	LOC_Os02g48130.1	uncharacterized protein At1g26090, chloroplast precursor, putative, expressed	#N/A	-0.93	0.43	0.33	0.17	0.21	0	1	1	1	1
LOC_Os02g48400	LOC_Os02g48400.1	expressed protein	#N/A	-1.12	0.17	-0.12	-0.36	-0.43	0	1	1	1	1
LOC_Os02g48830	LOC_Os02g48830.1	microtubule associated protein, putative, expressed	cellular process	-1.17	-0.26	0.44	0	0.16	0	1	1	1	1
LOC_Os02g48840	LOC_Os02g48840.1	dual specificity protein phosphatase, putative, expressed	cellular process/metabolic process/cellular metabolic process/primary metabolic process	-0.81	-0.06	0.14	-0.18	-0.24	0	1	1	1	1
LOC_Os02g49326	LOC_Os02g49326.1	SET domain-containing protein, putative, expressed	cellular process/metabolic process	-0.78	0.52	-0.26	0.02	0.06	0	0.02	1	1	1
LOC_Os02g49480	LOC_Os02g49480.1	helix-loop-helix DNA-binding domain containing protein, expressed	cellular process/metabolic process/cellular metabolic process/primary metabolic process/nitrogen compound metabolic process/nucleoside, nucleobase, nucleotide and nucleic acid metabolic process	-0.74	-0.12	0	-0.02	0.01	0.01	1	1	1	1
LOC_Os02g49520	LOC_Os02g49520.1	armadillo/beta-catenin repeat family protein, putative, expressed	cellular process/metabolic process/cellular metabolic process/primary metabolic process	-1.16	0.23	-0.1	-0.33	0.24	0	1	1	1	1
LOC_Os02g49760	LOC_Os02g49760.2	potassium transporter, putative, expressed	cellular process	-1.29	-0.5	0.3	0.1	0.19	0	0.06	1	1	1
LOC_Os02g50220	LOC_Os02g50220.1	expressed protein	metabolic process/primary metabolic process	-1.21	-0.17	-0.02	-0.02	0.01	0	1	1	1	1
LOC_Os02g50360	LOC_Os02g50360.1	nicalin, putative, expressed	metabolic process/primary metabolic process	-0.85	0.23	0.39	-0.11	-0.15	0	1	1	1	1
LOC_Os02g50780	LOC_Os02g50780.1	glycosyl hydrolase family 47 domain contain protein, expressed	cellular process/metabolic process/cellular metabolic process/primary metabolic process	-0.77	0.41	0.38	-0.12	0.12	0	1	1	1	1
LOC_Os02g50790	LOC_Os02g50790.2	nuclear-pore anchor, putative, expressed	cellular process/metabolic process/cellular metabolic process/primary metabolic process	-1.16	0.22	0.24	-0.1	-0.26	0	1	1	1	1
LOC_Os02g50990	LOC_Os02g50990.1	RING-H2 finger protein ATL1Q, putative, expressed	#N/A	-0.95	-0.05	-0.06	0.09	-0.14	0	1	1	1	1
LOC_Os02g50990	LOC_Os02g50990.1	RING-H2 finger protein ATL1Q, putative, expressed	#N/A	-1.36	-0.42	-0.24	-0.14	0.39	0	1	1	1	1
LOC_Os02g51164	LOC_Os02g51164.1	expressed protein	#N/A	-0.89	-0.01	0.01	-0.01	0.06	0	1	1	1	1
LOC_Os02g51290	LOC_Os02g51290.1	HVA22, putative, expressed	#N/A	-0.84	0.14	-0.05	0.04	0.1	0	1	1	1	1
LOC_Os02g51430	LOC_Os02g51430.1	SEC6, putative, expressed	cellular process	-0.81	0.22	0.49	0.02	0.05	0	1	0.84	1	1
LOC_Os02g51540	LOC_Os02g51540.1	eukaryotic aspartyl protease domain containing protein, expressed	metabolic process/primary metabolic process	-0.91	0.46	0.34	0.04	-0.08	0	0.39	1	1	1
LOC_Os02g51660	LOC_Os02g51660.1	trpH, putative, expressed	cellular process/metabolic process/cellular metabolic process/primary metabolic process/nitrogen compound metabolic process/nucleoside, nucleobase, nucleotide and nucleic acid metabolic process	-1.09	0.22	-0.09	-0.28	-0.11	0	1	1	1	1
LOC_Os02g51840	LOC_Os02g51840.3	expressed protein	#N/A	-0.85	0.12	0.5	-0.05	-0.44	0	1	0.46	1	1
LOC_Os02g53270	LOC_Os02g53270.1	expressed protein	#N/A	-0.86	0.23	-0.3	-0.08	0.04	0	1	1	1	1
LOC_Os02g53340	LOC_Os02g53340.2	cyclic nucleotide-gated ion channel, putative, expressed	cellular process	-0.86	0.43	-0.33	-0.3	-0.31	0	1	1	1	1
LOC_Os02g53384	LOC_Os02g53384.1	expressed protein	#N/A	-0.94	-0.37	-0.33	-0.6	-0.54	0	1	1	0.02	0.07
LOC_Os02g53780	LOC_Os02g53780.1	expressed protein	#N/A	-0.8	-0.11	0.06	-0.09	0.37	0	1	1	1	1
LOC_Os02g54020	LOC_Os02g54020.1	DEAD-box ATP-dependent RNA helicase, putative, expressed	#N/A	-1.51	0.1	-0.07	-0.27	-0.09	0	1	1	1	1
LOC_Os02g54120	LOC_Os02g54120.4	CCR4-NOT transcription factor, putative, expressed	cellular process/metabolic process/cellular metabolic process/primary metabolic process/nitrogen compound metabolic process/nucleoside, nucleobase, nucleotide and nucleic acid metabolic process	-0.92	0	-0.32	0.18	-0.39	0	1	1	1	1
LOC_Os02g54120	LOC_Os02g54120.4	CCR4-NOT transcription factor, putative, expressed	cellular process/metabolic process/cellular metabolic process/primary metabolic process/nitrogen compound metabolic process/nucleoside, nucleobase, nucleotide and nucleic acid metabolic process	-0.95	0.19	-0.11	-0.27	-0.09	0	1	1	1	1
LOC_Os02g54130	LOC_Os02g54130.1	heat shock protein DnaJ, putative, expressed	cellular process/metabolic process/primary metabolic process	-0.97	-0.52	0.48	-0.04	-0.27	0	0.02	1	1	1
LOC_Os02g55060	LOC_Os02g55060.1	cytochrome b5-like Heme/Steroid binding domain containing protein, expressed	#N/A	-0.81	-0.26	0.07	0.06	-0.03	0	1	1	1	1
LOC_Os02g55340	LOC_Os02g55340.1	WD domain and HEAT domain containing protein, putative, expressed	cellular process/metabolic process/cellular metabolic process/primary metabolic process	-0.9	-0.11	-0.12	0	-0.25	0	1	1	1	1
LOC_Os02g55590	LOC_Os02g55590.1	expressed protein	#N/A	-1.38	-0.45	-0.17	0.15	0.19	0	0.62	1	1	1
LOC_Os02g56565	LOC_Os02g56565.1	endoribonuclease, putative, expressed	metabolic process	-1.21	-0.03	0.09	-0.12	-0.09	0	1	1	1	1
LOC_Os02g56565	LOC_Os02g56565.1	endoribonuclease, putative, expressed	metabolic process	-1.24	0.12	0.03	-0.12	-0.13	0	1	1	1	1
LOC_Os02g57030	LOC_Os02g57030.1	expressed protein	#N/A	-1.13	-0.13	0	-0.02	0.01	0	1	1	1	1
LOC_Os02g57200	LOC_Os02g57200.1	expressed protein	cellular process/metabolic process/cellular metabolic process/primary metabolic process/nitrogen compound metabolic process/nucleoside, nucleobase, nucleotide and nucleic acid metabolic process	-0.87	-0.17	0.26	0.22	0.05	0	1	1	1	1
LOC_Os02g57270	LOC_Os02g57270.2	MYB family transcription factor, putative, expressed	cellular process/metabolic process/cellular metabolic process/primary metabolic process/nitrogen compound metabolic process/nucleoside, nucleobase, nucleotide and nucleic acid metabolic process	-0.79	-0.19	-0.16	0.04	-0.02	0	1	1	1	1
LOC_Os02g57330	LOC_Os02g57330.1	expressed protein	#N/A	-0.82	-0.04	-0.3	0	-0.31	0	1	1	1	1
LOC_Os02g57660	LOC_Os02g57660.2	phosphatidylinositol-4-phosphate 5-kinase, putative, expressed	cellular process/metabolic process/primary metabolic process	-0.86	0.46	0.3	-0.03	-0.44	0	0.28	1	1	1
LOC_Os02g57980	LOC_Os02g57980.1	DEAD/DEAH box helicase, putative, expressed	#N/A	-0.77	-0.1	0.2	0.14	-0.25	0	1	1	1	1
LOC_Os02g58020	LOC_Os02g58020.1	ABC transporter, ATP-binding protein, putative, expressed	#N/A	-0.76	0.06	0.16	-0.09	-0.26	0.01	1	1	1	1
LOC_Os02g58280	LOC_Os02g58280.1	expressed protein	#N/A	-1.14	-0.38	0.07	0.06	-0.09	0	1	1	1	1
LOC_Os02g58550	LOC_Os02g58550.2	chloroplast channel forming outer membrane protein, putative, expressed	#N/A	-0.95	-0.22	-0.04	-0.12	-0.01	0	1	1	1	1
LOC_Os02g58580	LOC_Os02g58580.1	cation efflux family protein, putative, expressed	cellular process	-0.94	0.29	0.52	0.06	0.06	0	1	0.17	1	1
LOC_Os02g58580	LOC_Os02g58580.1	cation efflux family protein, putative, expressed	cellular process	-1.04	0.47	0.38	0.02	-0.03	0	0.22	1	1	1
LOC_Os02g58580	LOC_Os02g58580.1	cation efflux family protein, putative, expressed	cellular process	-0.84	0.29	0.52	-0.07	0.14	0	1	0.24	1	1
LOC_Os03g01360	LOC_Os03g01360.3	expressed protein	#N/A	-0.8	-0.07	0	0.15	-0.11	0	1	1	1	1
LOC_Os03g01750	LOC_Os03g01750.1	dual specificity protein phosphatase, putative, expressed	cellular process/metabolic process/cellular metabolic process/primary metabolic process	-0.91	0.05	0.17	-0.05	0.05	0	1	1	1	1
LOC_Os03g01830	LOC_Os03g01830.1	DEAD-box ATP-dependent RNA helicase, putative, expressed	#N/A	-0.89	-0.51	-0.06	-0.14	-0.48	0	0.03	1	1	1
LOC_Os03g01890	LOC_Os03g01890.1	START domain containing protein, expressed	cellular process/metabolic process/cellular metabolic process/primary metabolic process/nitrogen compound metabolic process/nucleoside, nucleobase, nucleotide and nucleic acid metabolic process	-1.72	-0.39	0.5	-0.18	-0.15	0	1	0.43	1	1
LOC_Os03g01940	LOC_Os03g01940.1	expressed protein	#N/A	-0.8	0.25	0.11	-0.18	0.13	0	1	1	1	1
LOC_Os03g02100	LOC_Os03g02100.1	valyl-tRNA synthetase, putative, expressed	cellular process/metabolic process/cellular metabolic process/primary metabolic process/nitrogen compound metabolic process/nucleoside, nucleobase, nucleotide and nucleic acid metabolic process	-0.92	-0.17	0.11	-0.3	0.37	0	1	1	1	1
LOC_Os03g02640	LOC_Os03g02640.1	methylthioribose kinase, putative, expressed	cellular process/metabolic process	-1.02	-0.15	0.24	-0.05	0	0	1	1	1	1
LOC_Os03g02830	LOC_Os03g02830.1	cell cycle control protein, putative, expressed	#N/A	-1.09	0.3	0.27	-0.05	-0.23	0	1	1	1	1
LOC_Os03g03400	LOC_Os03g03400.1	diacylglycerol kinase, putative, expressed	cellular process/metabolic process/cellular metabolic process/primary metabolic process	-1.05	0	0.47	0.28	0.43	0	1	1	1	1
LOC_Os03g03400	LOC_Os03g03400.1	diacylglycerol kinase, putative, expressed	cellular process/metabolic process/cellular metabolic process/primary metabolic process	-0.87	0.04	0.32	0.06	0.56	0	1	1	1	0.03
LOC_Os03g03610	LOC_Os03g03610.3	1,3-beta-glucan synthase component domain containing protein, expressed	cellular process/metabolic process/primary metabolic process	-2.52	-0.03	0.03	-0.16	0.55	0	1	1	1	0.04
LOC_Os03g03860	LOC_Os03g03860.1	expressed protein	#N/A	-0.94	-0.15	-0.11	-0.03	0.31	0	1	1	1	1
LOC_Os03g03949	LOC_Os03g03949.2	electron carrier/ protein disulfide oxidoreductase, putative, expressed	metabolic process	-1.17	0.33	-0.19	-0.19	0.01	0	1	1	1	1
LOC_Os03g03980	LOC_Os03g03980.1	coiled-coil domain-containing protein 124, putative, expressed	#N/A	-1.1	-0.15	-0.25	-0.16	-0.32	0	1	1	1	1
LOC_Os03g04030	LOC_Os03g04030.1	HVA22, putative, expressed	#N/A	-0.84	0.12	-0.21	-0.19	-0.52	0	1	1	1	0.17
LOC_Os03g04260	LOC_Os03g04260.1	glutathione S-transferase, putative, expressed	cellular process/metabolic process	-1	-0.36	0.02	0.16	0.13	0	1	1	1	1
LOC_Os03g04300	LOC_Os03g04300.3	ankyrin repeat domain containing protein, expressed	#N/A	-0.78	-0.03	-0.36	0.1	-0.27	0	1	1	1	1
LOC_Os03g04410	LOC_Os03g04410.1	aconitate hydratase protein, putative, expressed	cellular process/metabolic process	-0.79	0.23	0.04	0.22	0.3	0	1	1	1	1
LOC_Os03g05320	LOC_Os03g05320.1	expressed protein	#N/A	-0.82	-0.24	-0.24	0.12	-0.09	0	1	1	1	1
LOC_Os03g05440	LOC_Os03g05440.1	DUF677 domain containing protein, putative, expressed	cellular process/metabolic process/cellular metabolic process/primary metabolic process	-0.87	0.01	-0.03	-0.02	0.01	0	1	1	1	1
LOC_Os03g05830	LOC_Os03g05830.1	transposon protein, putative, CACTA, En/Spm sub-class, expressed	#N/A	-0.83	-0.02	-0.05	-0.1	0.19	0	1	1	1	1
LOC_Os03g06160	LOC_Os03g06160.1	BTBP1 - Bric-a-Brac, Tramtrack, Broad Complex BTB domain with pentapeptide repeats, expressed	cellular process	-1.26	-0.52	0.03	-0.29	0.03	0	0.02	1	1	1
LOC_Os03g06420	LOC_Os03g06420.1	expressed protein	#N/A	-1	-0.4	0.32	0.04	0.02	0	1	1	1	1
LOC_Os03g06420	LOC_Os03g06420.1	expressed protein	#N/A	-0.96	-0.3	0.28	-0.03	0.11	0	1	1	1	1
LOC_Os03g06460	LOC_Os03g06460.1	type I inositol-1,4,5-trisphosphate 5-phosphatase, putative, expressed	cellular process/metabolic process	-0.87	0.06	0.47	-0.3	-0.11	0	1	1	1	1
LOC_Os03g06630	LOC_Os03g06630.1	heat stress transcription factor, putative, expressed	cellular process/metabolic process/cellular metabolic process/primary metabolic process/nitrogen compound metabolic process/nucleoside, nucleobase, nucleotide and nucleic acid metabolic process	-1.09	-0.21	0.05	-0.18	0.13	0	1	1	1	1
LOC_Os03g06730	LOC_Os03g06730.1	plant protein of unknown function domain containing protein, expressed	#N/A	-0.99	-0.21	0.02	-0.02	0.07	0	1	1	1	1
LOC_Os03g06740	LOC_Os03g06740.1	glutathione reductase, putative, expressed	cellular process/metabolic process	-0.75	-0.37	-0.14	-0.12	0.05	0.01	1	1	1	1
LOC_Os03g07850	LOC_Os03g07850.1	tRNA methyltransferase, putative, expressed	cellular process/metabolic process/cellular metabolic process/primary metabolic process/nitrogen compound metabolic process/nucleoside, nucleobase, nucleotide and nucleic acid metabolic process	-0.79	-0.07	0.15	0.04	-0.15	0	1	1	1	1
LOC_Os03g07850	LOC_Os03g07850.1	tRNA methyltransferase, putative, expressed	cellular process/metabolic process/cellular metabolic process/primary metabolic process/nitrogen compound metabolic process/nucleoside, nucleobase, nucleotide and nucleic acid metabolic process	-1.13	-0.2	-0.11	-0.22	-0.37	0	1	1	1	1
LOC_Os03g08140	LOC_Os03g08140.1	tubulin--tyrosine ligase-like protein 12, putative, expressed	cellular process/metabolic process/cellular metabolic process/primary metabolic process	-1.02	-0.16	0.5	0.06	-0.02	0	1	0.57	1	1
LOC_Os03g08370	LOC_Os03g08370.1	transposon protein, putative, unclassified, expressed	#N/A	-0.76	0.11	0.25	-0.13	-0.11	0	1	1	1	1
LOC_Os03g08570	LOC_Os03g08570.1	amine oxidase, flavin-containing, domain containing protein, expressed	cellular process/metabolic process/primary metabolic process	-0.93	-0.05	-0.02	0.15	-0.02	0	1	1	1	1
LOC_Os03g08710	LOC_Os03g08710.1	THION26 - Plant thionin family protein precursor, expressed	#N/A	-0.76	0.05	-0.04	0.11	-0.31	0.01	1	1	1	1
LOC_Os03g08820	LOC_Os03g08820.1	expressed protein	#N/A	-0.86	-0.52	-0.49	-0.23	-0.37	0	0.02	0.58	1	1
LOC_Os03g09090	LOC_Os03g09090.1	expressed protein	#N/A	-0.88	-0.28	-0.08	-0.16	0	0	1	1	1	1
LOC_Os03g09270	LOC_Os03g09270.1	ubiquitin carboxyl-terminal hydrolase 26, putative, expressed	metabolic process	-0.8	-0.32	-0.17	-0.06	0.15	0	1	1	1	1
LOC_Os03g09270	LOC_Os03g09270.1	ubiquitin carboxyl-terminal hydrolase 26, putative, expressed	metabolic process	-1.04	-0.07	-0.36	0.24	0.09	0	1	1	1	1
LOC_Os03g09310	LOC_Os03g09310.1	frigida, putative, expressed	#N/A	-0.98	-0.43	0.09	-0.11	-0.19	0	1	1	1	1
LOC_Os03g09920	LOC_Os03g09920.1	RNase L inhibitor protein-related, putative, expressed	#N/A	-0.84	-0.07	-0.02	-0.1	-0.38	0	1	1	1	1
LOC_Os03g09930	LOC_Os03g09930.1	sulfate transporter, putative, expressed	cellular process	-1.32	0.04	0.37	-0.36	-0.04	0	1	1	1	1
LOC_Os03g09970	LOC_Os03g09970.4	sulfate transporter, putative, expressed	cellular process	-1.58	0.02	0.03	-0.09	-0.02	0	1	1	1	1
LOC_Os03g10060	LOC_Os03g10060.1	S10/S20 domain containing ribosomal protein, putative, expressed	cellular process/metabolic process/cellular metabolic process/primary metabolic process	-0.91	0.1	-0.27	0.17	0.28	0	1	1	1	1
LOC_Os03g10160	LOC_Os03g10160.1	pentatricopeptide repeat-containing protein, putative, expressed	#N/A	-0.85	-0.35	0.01	-0.04	0	0	1	1	1	1
LOC_Os03g10180	LOC_Os03g10180.1	expressed protein	cellular process	-1.18	0.44	0.34	0.03	-0.15	0	0.65	1	1	1
LOC_Os03g11120	LOC_Os03g11120.1	methionyl-tRNA synthetase, putative, expressed	cellular process/metabolic process/cellular metabolic process/primary metabolic process/nitrogen compound metabolic process/nucleoside, nucleobase, nucleotide and nucleic acid metabolic process	-1.11	0.5	0.38	0.09	0.33	0	0.04	1	1	1
LOC_Os03g11550	LOC_Os03g11550.1	protein of unknown function DUF1675 domain containing protein, expressed	#N/A	-1.18	0.12	-0.1	-0.27	-0.12	0	1	1	1	1
LOC_Os03g11780	LOC_Os03g11780.1	expressed protein	#N/A	-1.19	-0.36	-0.36	0	0.06	0	1	1	1	1
LOC_Os03g12120	LOC_Os03g12120.1	no apical meristem protein, putative, expressed	#N/A	-1.33	0.23	0.02	-0.12	-0.23	0	1	1	1	1
LOC_Os03g12236	LOC_Os03g12236.1	heat shock protein DnaJ, putative, expressed	cellular process/metabolic process/primary metabolic process	-0.75	0.29	0.36	-0.42	0	0.01	1	1	1	1
LOC_Os03g12560	LOC_Os03g12560.1	expressed protein	#N/A	-1	-0.12	0.07	0.1	0.18	0	1	1	1	1
LOC_Os03g13370	LOC_Os03g13370.1	tetratricopeptide repeat domain containing protein, expressed	cellular process/metabolic process/cellular metabolic process/primary metabolic process/nitrogen compound metabolic process/nucleoside, nucleobase, nucleotide and nucleic acid metabolic process	-1.14	-0.11	0.22	0.23	-0.19	0	1	1	1	1
LOC_Os03g13790	LOC_Os03g13790.2	myb/SANT domain protein, putative, expressed	cellular process/metabolic process/cellular metabolic process/primary metabolic process/nitrogen compound metabolic process/nucleoside, nucleobase, nucleotide and nucleic acid metabolic process	-0.85	-0.45	-0.14	-0.1	0.12	0	0.44	1	1	1
LOC_Os03g13790	LOC_Os03g13790.2	myb/SANT domain protein, putative, expressed	cellular process/metabolic process/cellular metabolic process/primary metabolic process/nitrogen compound metabolic process/nucleoside, nucleobase, nucleotide and nucleic acid metabolic process	-1.02	-0.16	-0.21	-0.25	0.1	0	1	1	1	1
LOC_Os03g14510	LOC_Os03g14510.2	immature colon carcinoma transcript 1 protein precursor, putative, expressed	cellular process/metabolic process/cellular metabolic process/primary metabolic process	-1.12	-0.42	-0.07	0.02	-0.27	0	1	1	1	1
LOC_Os03g15050	LOC_Os03g15050.1	phosphoenolpyruvate carboxykinase, putative, expressed	cellular process/metabolic process/primary metabolic process	-0.74	-0.25	-0.22	-0.13	0.02	0.01	1	1	1	1
LOC_Os03g15580	LOC_Os03g15580.1	AT hook motif family protein, expressed	cellular process/metabolic process/cellular metabolic process/primary metabolic process/nitrogen compound metabolic process/nucleoside, nucleobase, nucleotide and nucleic acid metabolic process	-1.04	-0.31	0.17	-0.27	0.27	0	1	1	1	1
LOC_Os03g16140	LOC_Os03g16140.1	digalactosyldiacylglycerol synthase, chloroplast precursor, putative, expressed	cellular process/metabolic process/primary metabolic process	-0.81	-0.28	0.54	0.17	0.19	0	1	0.09	1	1
LOC_Os03g16874	LOC_Os03g16874.3	expressed protein	#N/A	-0.78	-0.37	0.19	0.03	-0.2	0	1	1	1	1
LOC_Os03g17050	LOC_Os03g17050.1	expressed protein	cellular process/metabolic process/cellular metabolic process/primary metabolic process/nitrogen compound metabolic process/nucleoside, nucleobase, nucleotide and nucleic acid metabolic process	-1.22	-0.16	0.26	-0.28	-0.25	0	1	1	1	1
LOC_Os03g17070	LOC_Os03g17070.1	ATP synthase B chain, chloroplast precursor, putative, expressed	cellular process	-0.99	-0.05	-0.23	0.17	0.39	0	1	1	1	1
LOC_Os03g17200	LOC_Os03g17200.1	plant-specific domain TIGR01589 family protein, expressed	#N/A	-1.04	0.05	0.12	-0.02	-0.14	0	1	1	1	1
LOC_Os03g17600	LOC_Os03g17600.1	expressed protein	metabolic process	-1.05	-0.36	0.16	-0.56	-0.5	0	1	1	0.16	0.44
LOC_Os03g18200	LOC_Os03g18200.1	heat shock protein DnaJ, putative, expressed	cellular process/metabolic process/primary metabolic process	-1.92	-0.14	0.05	-0.1	-0.04	0	1	1	1	1
LOC_Os03g18210	LOC_Os03g18210.1	basic helix-loop-helix, putative, expressed	cellular process/metabolic process/cellular metabolic process/primary metabolic process/nitrogen compound metabolic process/nucleoside, nucleobase, nucleotide and nucleic acid metabolic process	-0.99	-0.21	0.09	0.03	-0.32	0	1	1	1	1
LOC_Os03g18210	LOC_Os03g18210.1	basic helix-loop-helix, putative, expressed	cellular process/metabolic process/cellular metabolic process/primary metabolic process/nitrogen compound metabolic process/nucleoside, nucleobase, nucleotide and nucleic acid metabolic process	-0.83	-0.01	-0.04	0.03	-0.17	0	1	1	1	1
LOC_Os03g18620	LOC_Os03g18620.1	PPR repeat domain containing protein, putative, expressed	#N/A	-0.78	-0.09	0.16	0.08	-0.55	0	1	1	1	0.04
LOC_Os03g19280	LOC_Os03g19280.1	argininosuccinate lyase, putative, expressed	cellular process/metabolic process	-0.85	0.16	0.29	0.35	0.14	0	1	1	1	1
LOC_Os03g19570	LOC_Os03g19570.1	fip1 motif family protein, expressed	#N/A	-1.03	0.07	-0.4	-0.19	-0.55	0	1	1	1	0.05
LOC_Os03g19590	LOC_Os03g19590.1	phytochrome B, putative, expressed	cellular process/metabolic process/cellular metabolic process/primary metabolic process/nitrogen compound metabolic process/nucleoside, nucleobase, nucleotide and nucleic acid metabolic process	-0.8	0.03	-0.04	0.01	-0.07	0	1	1	1	1
LOC_Os03g20630	LOC_Os03g20630.1	histidine triad family protein, putative, expressed	cellular process/metabolic process/cellular metabolic process/primary metabolic process/nitrogen compound metabolic process/nucleoside, nucleobase, nucleotide and nucleic acid metabolic process	-0.86	0.18	0.49	0.13	0.01	0	1	0.7	1	1
LOC_Os03g20860	LOC_Os03g20860.1	expressed protein	#N/A	-0.75	0.05	-0.02	0.1	0.03	0.01	1	1	1	1
LOC_Os03g21740	LOC_Os03g21740.1	valyl-tRNA synthetase, putative, expressed	cellular process/metabolic process/cellular metabolic process/primary metabolic process/nitrogen compound metabolic process/nucleoside, nucleobase, nucleotide and nucleic acid metabolic process	-1	-0.13	0.34	-0.21	-0.41	0	1	1	1	1
LOC_Os03g21980	LOC_Os03g21980.1	tRNA pseudouridine synthase family protein, putative, expressed	cellular process/metabolic process/cellular metabolic process/primary metabolic process/nitrogen compound metabolic process/nucleoside, nucleobase, nucleotide and nucleic acid metabolic process	-1.63	-0.29	0.21	0.06	0.12	0	1	1	1	1
LOC_Os03g22450	LOC_Os03g22450.1	auxin response factor 75, putative, expressed	cellular process/metabolic process/cellular metabolic process/primary metabolic process/nitrogen compound metabolic process/nucleoside, nucleobase, nucleotide and nucleic acid metabolic process	-0.84	-0.43	0.25	-0.08	-0.46	0	1	1	1	1
LOC_Os03g22670	LOC_Os03g22670.1	triacylglycerol Lipase, putative, expressed	metabolic process/primary metabolic process	-0.79	0.08	-0.12	-0.34	0.3	0	1	1	1	1
LOC_Os03g24339	LOC_Os03g24339.1	PWWP domain containing protein, expressed	#N/A	-1.1	-0.02	-0.25	-0.33	-0.3	0	1	1	1	1
LOC_Os03g24339	LOC_Os03g24339.1	PWWP domain containing protein, expressed	#N/A	-0.9	0.12	-0.23	-0.4	-0.2	0	1	1	1	1
LOC_Os03g24590	LOC_Os03g24590.1	mTERF domain containing protein, expressed	#N/A	-1.2	0.3	0.06	0.38	0.28	0	1	1	1	1
LOC_Os03g24830	LOC_Os03g24830.1	uncharacterized protein HI0077, putative, expressed	#N/A	-1	-0.48	0.13	-0.04	-0.27	0	0.12	1	1	1
LOC_Os03g24830	LOC_Os03g24830.1	uncharacterized protein HI0077, putative, expressed	#N/A	-1.01	-0.5	0.13	0.06	0.05	0	0.06	1	1	1
LOC_Os03g26000	LOC_Os03g26000.1	expressed protein	cellular process/metabolic process/primary metabolic process	-1.3	0.18	0.41	0.16	-0.09	0	1	1	1	1
LOC_Os03g26229	LOC_Os03g26229.1	40S ribosomal protein S9-1, putative, expressed	cellular process/metabolic process/cellular metabolic process/primary metabolic process	-1.22	0.07	0.28	-0.17	-0.46	0	1	1	1	1
LOC_Os03g27840	LOC_Os03g27840.1	splicing factor, arginine/serine-rich 16, putative, expressed	#N/A	-1.12	0.47	-0.12	-0.31	-0.09	0	0.16	1	1	1
LOC_Os03g27840	LOC_Os03g27840.1	splicing factor, arginine/serine-rich 16, putative, expressed	#N/A	-1.54	0.4	0.26	-0.5	0.06	0	1	1	1	1
LOC_Os03g28960	LOC_Os03g28960.1	DNA-directed RNA polymerase subunit, putative, expressed	cellular process/metabolic process/cellular metabolic process/primary metabolic process/nitrogen compound metabolic process/nucleoside, nucleobase, nucleotide and nucleic acid metabolic process	-1.06	0.48	0.14	-0.3	-0.29	0	0.11	1	1	1
LOC_Os03g29850	LOC_Os03g29850.1	metal cation transporter, putative, expressed	cellular process	-1.05	-0.41	0.23	-0.09	-0.19	0	1	1	1	1
LOC_Os03g30300	LOC_Os03g30300.1	6-phosphogluconolactonase, putative, expressed	cellular process/metabolic process/cellular metabolic process/primary metabolic process/nitrogen compound metabolic process/nucleoside, nucleobase, nucleotide and nucleic acid metabolic process	-1.59	-0.15	-0.1	-0.13	-0.1	0	1	1	1	1
LOC_Os03g31026	LOC_Os03g31026.2	retrotransposon protein, putative, unclassified, expressed	#N/A	-2.04	-0.51	-0.22	0	-0.05	0	0.02	1	1	1
LOC_Os03g31110	LOC_Os03g31110.2	transposon protein, putative, unclassified, expressed	#N/A	-0.85	0.03	-0.1	-0.19	-0.19	0	1	1	1	1
LOC_Os03g31170	LOC_Os03g31170.1	inosine-uridine preferring nucleoside hydrolase family protein, putative, expressed	cellular process/metabolic process/cellular metabolic process/primary metabolic process/nitrogen compound metabolic process/nucleoside, nucleobase, nucleotide and nucleic acid metabolic process	-0.78	0.08	0.12	0.31	0.07	0	1	1	1	1
LOC_Os03g31300	LOC_Os03g31300.1	chaperone protein clpB 1, putative, expressed	cellular process/metabolic process/cellular metabolic process/primary metabolic process/nitrogen compound metabolic process/nucleoside, nucleobase, nucleotide and nucleic acid metabolic process	-1.39	-0.38	-0.41	-0.2	-0.31	0	1	1	1	1
LOC_Os03g31690	LOC_Os03g31690.1	GCN5-related N-acetyltransferase, putative, expressed	cellular process/metabolic process	-2.13	-0.28	0.1	-0.11	-0.48	0	1	1	1	0.81
LOC_Os03g31730	LOC_Os03g31730.1	expressed protein	#N/A	-1.66	-0.06	-0.08	-0.2	-0.06	0	1	1	1	1
LOC_Os03g31839	LOC_Os03g31839.1	transposon protein, putative, unclassified, expressed	#N/A	-0.87	-0.09	-0.33	-0.03	-0.16	0	1	1	1	1
LOC_Os03g34300	LOC_Os03g34300.1	TMS membrane protein/tumour differentially expressed protein, putative, expressed	#N/A	-0.97	0.19	0.28	0	-0.08	0	1	1	1	1
LOC_Os03g36130	LOC_Os03g36130.1	retrotransposon protein, putative, unclassified, expressed	#N/A	-1.85	0.01	0.4	-0.1	0.12	0	1	1	1	1
LOC_Os03g36439	LOC_Os03g36439.1	F-box domain containing protein, expressed	#N/A	-1.05	-0.46	0.2	0.16	0.04	0	0.3	1	1	1
LOC_Os03g36780	LOC_Os03g36780.1	elongation factor, putative, expressed	cellular process/metabolic process/cellular metabolic process/primary metabolic process	-0.81	0.42	0.26	0.04	-0.27	0	1	1	1	1
LOC_Os03g36790	LOC_Os03g36790.1	tobamovirus multiplication protein, putative, expressed	#N/A	-1	-0.23	-0.13	0.06	0.17	0	1	1	1	1
LOC_Os03g36970	LOC_Os03g36970.1	retrotransposon protein, putative, unclassified	#N/A	-0.88	-0.03	-0.01	0	-0.01	0	1	1	1	1
LOC_Os03g38490	LOC_Os03g38490.1	DAG protein, chloroplast precursor, putative, expressed	#N/A	-0.77	0.05	0.12	-0.13	-0.24	0	1	1	1	1
LOC_Os03g40110	LOC_Os03g40110.1	nop14-like family protein, expressed	#N/A	-0.8	-0.01	-0.13	-0.15	-0.49	0	1	1	1	0.56
LOC_Os03g42230	LOC_Os03g42230.1	B3 DNA binding domain containing protein, expressed	cellular process/metabolic process/cellular metabolic process/primary metabolic process/nitrogen compound metabolic process/nucleoside, nucleobase, nucleotide and nucleic acid metabolic process	-2.44	-0.06	0.01	-0.01	0	0	1	1	1	1
LOC_Os03g42440	LOC_Os03g42440.1	expressed protein	#N/A	-0.86	0.1	0.55	0.15	-0.15	0	1	0.05	1	1
LOC_Os03g42450	LOC_Os03g42450.1	expressed protein	#N/A	-1.21	-0.16	0	0	0	0	1	1	1	1
LOC_Os03g42880	LOC_Os03g42880.1	nucleotide-binding protein-like, putative, expressed	#N/A	-0.95	-0.21	0	-0.12	-0.02	0	1	1	1	1
LOC_Os03g44820	LOC_Os03g44820.1	glutamyl-tRNA, putative, expressed	cellular process/metabolic process/cellular metabolic process/primary metabolic process	-1.03	-0.05	-0.16	0.02	-0.04	0	1	1	1	1
LOC_Os03g45194	LOC_Os03g45194.1	oxidoreductase, short chain dehydrogenase/reductase family domain containing protein, expressed	cellular process/metabolic process/primary metabolic process	-1.17	0.02	-0.01	-0.03	0	0	1	1	1	1
LOC_Os03g45390	LOC_Os03g45390.1	glucan endo-1,3-beta-glucosidase precursor, putative, expressed	metabolic process/primary metabolic process	-1.09	-0.29	-0.01	0.11	-0.32	0	1	1	1	1
LOC_Os03g48040	LOC_Os03g48040.1	2Fe-2S iron-sulfur cluster binding domain containing protein, expressed	cellular process/metabolic process/cellular metabolic process	-1.11	0.51	-0.17	0.35	0.55	0	0.04	1	1	0.05
LOC_Os03g48050	LOC_Os03g48050.1	RNA methyltransferase, TrmH family protein, putative, expressed	cellular process/metabolic process/cellular metabolic process/primary metabolic process/nitrogen compound metabolic process/nucleoside, nucleobase, nucleotide and nucleic acid metabolic process	-1.26	0.25	0.11	-0.03	-0.13	0	1	1	1	1
LOC_Os03g48310	LOC_Os03g48310.1	plasma membrane ATPase, putative, expressed	cellular process/metabolic process/cellular metabolic process/primary metabolic process/nitrogen compound metabolic process/nucleoside, nucleobase, nucleotide and nucleic acid metabolic process	-0.93	-0.4	-0.51	-0.25	-0.53	0	1	0.26	1	0.14
LOC_Os03g48610	LOC_Os03g48610.1	galactosyltransferase family protein, putative, expressed	cellular process/metabolic process/cellular metabolic process/primary metabolic process	-1.51	-0.19	-0.25	-0.15	-0.18	0	1	1	1	1
LOC_Os03g49150	LOC_Os03g49150.1	yippee zinc-binding protein, putative, expressed	#N/A	-0.76	-0.43	-0.03	-0.08	-0.01	0.01	1	1	1	1
LOC_Os03g49420	LOC_Os03g49420.1	HEAT repeat family protein, putative, expressed	metabolic process	-1.21	-0.24	0.55	0.01	0.21	0	1	0.06	1	1
LOC_Os03g49430	LOC_Os03g49430.1	pre-mRNA-splicing factor, putative, expressed	cellular process/metabolic process/cellular metabolic process/primary metabolic process/nitrogen compound metabolic process/nucleoside, nucleobase, nucleotide and nucleic acid metabolic process	-2.35	-0.48	-0.06	-0.01	0	0	0.14	1	1	1
LOC_Os03g50430	LOC_Os03g50430.1	zinc finger family protein, putative, expressed	cellular process/metabolic process/cellular metabolic process/primary metabolic process	-0.9	-0.24	0.51	-0.06	-0.43	0	1	0.38	1	1
LOC_Os03g50740	LOC_Os03g50740.1	retrotransposon protein, putative, SINE subclass, expressed	#N/A	-1.16	-0.21	0.29	-0.14	0.21	0	1	1	1	1
LOC_Os03g50980	LOC_Os03g50980.1	ATSIZ1/SIZ1, putative, expressed	cellular process/metabolic process/cellular metabolic process/primary metabolic process	-0.83	-0.15	-0.25	-0.26	-0.24	0	1	1	1	1
LOC_Os03g51610	LOC_Os03g51610.1	Inositol 1, 3, 4-trisphosphate 5/6-kinase, putative, expressed	cellular process/metabolic process	-1.19	-0.5	0.23	0.06	0.22	0	0.04	1	1	1
LOC_Os03g51680	LOC_Os03g51680.1	fanconi anemia L, putative, expressed	#N/A	-1.58	-0.38	-0.07	-0.18	-0.4	0	1	1	1	1
LOC_Os03g51790	LOC_Os03g51790.1	GTPase of unknown function domain containing protein, putative, expressed	#N/A	-1.42	0	-0.21	-0.03	-0.32	0	1	1	1	1
LOC_Os03g51880	LOC_Os03g51880.1	GA15368-PA, putative, expressed	cellular process/metabolic process/cellular metabolic process/primary metabolic process/nitrogen compound metabolic process/nucleoside, nucleobase, nucleotide and nucleic acid metabolic process	-0.74	0.38	0.21	0.1	0.08	0.01	1	1	1	1
LOC_Os03g51900	LOC_Os03g51900.1	DEAD-box ATP-dependent RNA helicase, putative, expressed	#N/A	-0.91	0.13	-0.1	-0.07	-0.33	0	1	1	1	1
LOC_Os03g52390	LOC_Os03g52390.1	PIII1 - Proteinase inhibitor II family protein precursor, expressed	metabolic process	-1.17	-0.21	0.23	0.24	0.26	0	1	1	1	1
LOC_Os03g52450	LOC_Os03g52450.1	GATA transcription factor 25, putative, expressed	cellular process/metabolic process/cellular metabolic process/primary metabolic process/nitrogen compound metabolic process/nucleoside, nucleobase, nucleotide and nucleic acid metabolic process	-0.91	0.18	-0.15	-0.05	0.17	0	1	1	1	1
LOC_Os03g52970	LOC_Os03g52970.2	deoxyhypusine synthase, putative, expressed	cellular process/metabolic process/cellular metabolic process/primary metabolic process	-0.93	0.1	0.37	0.11	-0.32	0	1	1	1	1
LOC_Os03g53170	LOC_Os03g53170.1	pentatricopeptide, putative, expressed	#N/A	-0.87	-0.07	0	0	-0.33	0	1	1	1	1
LOC_Os03g53760	LOC_Os03g53760.1	ATP-dependent RNA helicase DHX36, putative, expressed	#N/A	-1.25	0.5	0.02	-0.16	-0.27	0	0.04	1	1	1
LOC_Os03g53760	LOC_Os03g53760.1	ATP-dependent RNA helicase DHX36, putative, expressed	#N/A	-0.74	0.18	0.13	-0.35	-0.11	0.01	1	1	1	1
LOC_Os03g53990	LOC_Os03g53990.1	expressed protein	cellular process	-1.38	0.01	0.09	0.08	-0.18	0	1	1	1	1
LOC_Os03g55040	LOC_Os03g55040.1	UDP-glucoronosyl and UDP-glucosyl transferase domain containing protein, expressed	metabolic process	-1.12	-0.37	0.02	-0.12	-0.03	0	1	1	1	1
LOC_Os03g55270	LOC_Os03g55270.1	TIP41, putative, expressed	#N/A	-0.83	-0.45	-0.18	-0.17	-0.02	0	0.55	1	1	1
LOC_Os03g55870	LOC_Os03g55870.1	membrane associated DUF588 domain containing protein, putative, expressed	#N/A	-1.06	-0.21	0.02	-0.03	0.02	0	1	1	1	1
LOC_Os03g56630	LOC_Os03g56630.1	transposon protein, putative, unclassified, expressed	#N/A	-1.02	0.2	0.07	-0.03	-0.2	0	1	1	1	1
LOC_Os03g57330	LOC_Os03g57330.1	IQ calmodulin-binding motif domain containing protein, expressed	#N/A	-1	-0.4	0.4	0.03	0.04	0	1	1	1	1
LOC_Os03g57500	LOC_Os03g57500.1	zinc finger, C3HC4 type domain containing protein, expressed	cellular process/metabolic process/primary metabolic process	-0.89	-0.29	-0.06	-0.01	0.13	0	1	1	1	1
LOC_Os03g58060	LOC_Os03g58060.1	XRN 5'-3' exonuclease N-terminus domain containing protein, expressed	cellular process/metabolic process/cellular metabolic process/primary metabolic process/nitrogen compound metabolic process/nucleoside, nucleobase, nucleotide and nucleic acid metabolic process	-0.84	0.02	-0.08	-0.1	-0.02	0	1	1	1	1
LOC_Os03g58190	LOC_Os03g58190.1	expressed protein	#N/A	-1.55	-0.14	0.03	-0.16	0.01	0	1	1	1	1
LOC_Os03g58340	LOC_Os03g58340.1	expressed protein	#N/A	-0.75	0.15	0.1	0.03	-0.19	0.01	1	1	1	1
LOC_Os03g58390	LOC_Os03g58390.1	zinc finger, C3HC4 type domain containing protein, expressed	cellular process/metabolic process/cellular metabolic process/primary metabolic process	-1.27	-0.32	-0.42	-0.38	-0.5	0	1	1	1	0.43
LOC_Os03g58480	LOC_Os03g58480.1	seed specific protein Bn15D14A, putative, expressed	#N/A	-0.78	-0.5	0.05	-0.05	0.08	0	0.05	1	1	1
LOC_Os03g58590	LOC_Os03g58590.1	expressed protein	#N/A	-0.76	0.02	-0.3	-0.11	-0.12	0.01	1	1	1	1
LOC_Os03g58720	LOC_Os03g58720.1	RNA recognition motif containing protein, putative, expressed	#N/A	-1.05	0.31	-0.01	0	-0.32	0	1	1	1	1
LOC_Os03g58970	LOC_Os03g58970.1	expressed protein	#N/A	-1.52	-0.31	0.04	-0.15	0.02	0	1	1	1	1
LOC_Os03g59264	LOC_Os03g59264.1	calreticulin family protein, expressed	#N/A	-0.74	0.35	0.16	-0.05	0.14	0.01	1	1	1	1
LOC_Os03g59540	LOC_Os03g59540.1	zinc finger, C3HC4 type domain containing protein, expressed	#N/A	-0.93	-0.19	-0.08	-0.22	-0.52	0	1	1	1	0.19
LOC_Os03g59680	LOC_Os03g59680.1	PAPA-1-like conserved region family protein, expressed	#N/A	-0.88	-0.51	-0.42	-0.08	-0.2	0	0.03	1	1	1
LOC_Os03g60170	LOC_Os03g60170.1	expressed protein	#N/A	-0.84	-0.15	-0.01	-0.06	-0.03	0	1	1	1	1
LOC_Os03g60170	LOC_Os03g60170.1	expressed protein	#N/A	-0.77	-0.15	-0.12	0.02	-0.22	0	1	1	1	1
LOC_Os03g60710	LOC_Os03g60710.1	protein kinase domain containing protein, expressed	cellular process/metabolic process/cellular metabolic process/primary metabolic process	-0.78	-0.21	-0.06	-0.19	0.08	0	1	1	1	1
LOC_Os03g60710	LOC_Os03g60710.1	protein kinase domain containing protein, expressed	cellular process/metabolic process/cellular metabolic process/primary metabolic process	-0.8	-0.17	-0.08	-0.18	-0.19	0	1	1	1	1
LOC_Os03g60890	LOC_Os03g60890.1	calmodulin binding protein, putative, expressed	#N/A	-0.97	-0.04	-0.05	-0.05	-0.06	0	1	1	1	1
LOC_Os03g60910	LOC_Os03g60910.1	PPR repeat domain containing protein, putative, expressed	cellular process/metabolic process/cellular metabolic process/primary metabolic process/nitrogen compound metabolic process/nucleoside, nucleobase, nucleotide and nucleic acid metabolic process	-0.86	-0.49	0.06	0.19	-0.21	0	0.08	1	1	1
LOC_Os03g60910	LOC_Os03g60910.1	PPR repeat domain containing protein, putative, expressed	cellular process/metabolic process/cellular metabolic process/primary metabolic process/nitrogen compound metabolic process/nucleoside, nucleobase, nucleotide and nucleic acid metabolic process	-1.12	-0.42	0.1	0.2	-0.28	0	1	1	1	1
LOC_Os03g61200	LOC_Os03g61200.1	expressed protein	cellular process	-0.75	-0.49	0.03	-0.02	0.33	0.01	0.08	1	1	1
LOC_Os03g61640	LOC_Os03g61640.1	ZOS3-23 - C2H2 zinc finger protein, expressed	#N/A	-0.81	0	-0.01	-0.04	-0.08	0	1	1	1	1
LOC_Os03g61750	LOC_Os03g61750.1	expressed protein	cellular process/metabolic process/cellular metabolic process/primary metabolic process/nitrogen compound metabolic process/nucleoside, nucleobase, nucleotide and nucleic acid metabolic process	-0.8	0.5	-0.28	-0.29	-0.09	0	0.05	1	1	1
LOC_Os03g61829	LOC_Os03g61829.1	haloacid dehalogenase-like hydrolase family protein, putative, expressed	metabolic process	-0.79	-0.05	0.03	-0.02	-0.04	0	1	1	1	1
LOC_Os03g61890	LOC_Os03g61890.2	chloroplast protein import component Toc159, putative, expressed	cellular process	-0.79	0.22	-0.33	0.04	-0.26	0	1	1	1	1
LOC_Os03g61920	LOC_Os03g61920.1	electron transfer flavoprotein subunit alpha, mitochondrial precursor, putative, expressed	#N/A	-0.91	-0.46	-0.13	-0.08	-0.37	0	0.35	1	1	1
LOC_Os03g62500	LOC_Os03g62500.1	CGMC_GSK.5 - CGMC includes CDA, MAPK, GSK3, and CLKC kinases, expressed	cellular process/metabolic process/cellular metabolic process/primary metabolic process	-1.07	-0.31	0.27	-0.06	0.06	0	1	1	1	1
LOC_Os03g62510	LOC_Os03g62510.1	amine oxidase, flavin-containing, domain containing protein, expressed	cellular process/metabolic process/primary metabolic process	-1.27	-0.3	-0.34	-0.16	-0.21	0	1	1	1	1
LOC_Os03g62630	LOC_Os03g62630.1	ribosomal protein S6, putative, expressed	cellular process/metabolic process/cellular metabolic process/primary metabolic process	-0.82	0.25	-0.2	0.4	0.57	0	1	1	1	0.02
LOC_Os03g62640	LOC_Os03g62640.2	RNA-binding protein Luc7-like, putative, expressed	#N/A	-0.81	-0.34	-0.27	-0.12	-0.1	0	1	1	1	1
LOC_Os03g62640	LOC_Os03g62640.2	RNA-binding protein Luc7-like, putative, expressed	#N/A	-1.28	0.06	-0.21	-0.34	-0.09	0	1	1	1	1
LOC_Os03g62680	LOC_Os03g62680.1	expressed protein	cellular process/metabolic process	-1.2	-0.07	0.06	-0.13	0.22	0	1	1	1	1
LOC_Os03g63360	LOC_Os03g63360.1	glutathione S-transferase, putative, expressed	#N/A	-1.31	-0.4	-0.37	-0.01	-0.52	0	1	1	1	0.17
LOC_Os03g64250	LOC_Os03g64250.2	expressed protein	#N/A	-0.98	-0.09	-0.33	0.26	0.16	0	1	1	1	1
LOC_Os03g64400	LOC_Os03g64400.1	oxidoreductase/ transition metal ion binding protein, putative, expressed	#N/A	-0.97	-0.35	0.3	-0.02	0.09	0	1	1	1	1
LOC_Os04g01590	LOC_Os04g01590.1	arginase, putative, expressed	cellular process/metabolic process	-1.2	-0.49	0.54	0.11	-0.27	0	0.08	0.08	1	1
LOC_Os04g02780	LOC_Os04g02780.1	amidase family protein, putative, expressed	cellular process/metabolic process	-0.95	0	0.07	-0.13	0.02	0	1	1	1	1
LOC_Os04g04320	LOC_Os04g04320.1	expressed protein	#N/A	-0.94	0.19	0.32	-0.2	-0.25	0	1	1	1	1
LOC_Os04g10350	LOC_Os04g10350.1	1-aminocyclopropane-1-carboxylate oxidase homolog 2, putative, expressed	metabolic process	-0.74	0.35	-0.28	-0.29	-0.24	0.01	1	1	1	1
LOC_Os04g10400	LOC_Os04g10400.1	electron transfer flavoprotein subunit beta, putative, expressed	cellular process/metabolic process	-1.09	-0.36	0.06	-0.12	-0.19	0	1	1	1	1
LOC_Os04g11524	LOC_Os04g11524.1	retrotransposon protein, putative, unclassified, expressed	#N/A	-1.59	-0.13	0	0.04	-0.06	0	1	1	1	1
LOC_Os04g11790	LOC_Os04g11790.1	OsFBX120 - F-box domain containing protein, expressed	#N/A	-1.22	-0.26	-0.23	-0.04	-0.48	0	1	1	1	1
LOC_Os04g11880	LOC_Os04g11880.1	WD domain, G-beta repeat domain containing protein, expressed	cellular process	-1.14	0.12	0	-0.12	0.01	0	1	1	1	1
LOC_Os04g12480	LOC_Os04g12480.1	pumilio-family RNA binding repeat containing protein, expressed	#N/A	-1.04	-0.08	-0.08	-0.15	-0.32	0	1	1	1	1
LOC_Os04g12480	LOC_Os04g12480.1	pumilio-family RNA binding repeat containing protein, expressed	#N/A	-1.28	-0.21	-0.19	-0.19	-0.43	0	1	1	1	1
LOC_Os04g20070	LOC_Os04g20070.1	tropinone reductase 2, putative, expressed	metabolic process	-1	-0.3	-0.26	-0.04	0.01	0	1	1	1	1
LOC_Os04g20070	LOC_Os04g20070.1	tropinone reductase 2, putative, expressed	metabolic process	-1.4	0.09	-0.3	0	-0.02	0	1	1	1	1
LOC_Os04g20270	LOC_Os04g20270.1	transcriptional regulator Sir2 family protein, putative, expressed	cellular process/metabolic process/cellular metabolic process/primary metabolic process/nitrogen compound metabolic process/nucleoside, nucleobase, nucleotide and nucleic acid metabolic process	-0.77	-0.07	-0.19	-0.12	-0.17	0	1	1	1	1
LOC_Os04g20490	LOC_Os04g20490.1	expressed protein	#N/A	-0.9	-0.11	0.1	0.02	-0.01	0	1	1	1	1
LOC_Os04g20990	LOC_Os04g20990.1	tRNA-dihydrouridine synthase, putative, expressed	cellular process/metabolic process/cellular metabolic process/primary metabolic process/nitrogen compound metabolic process/nucleoside, nucleobase, nucleotide and nucleic acid metabolic process	-1.13	0.39	0.43	-0.11	-0.16	0	1	1	1	1
LOC_Os04g20990	LOC_Os04g20990.1	tRNA-dihydrouridine synthase, putative, expressed	cellular process/metabolic process/cellular metabolic process/primary metabolic process/nitrogen compound metabolic process/nucleoside, nucleobase, nucleotide and nucleic acid metabolic process	-0.92	0.44	0.24	-0.1	-0.18	0	0.95	1	1	1
LOC_Os04g21110	LOC_Os04g21110.1	phosphoribulokinase/Uridine kinase family protein, expressed	cellular process/metabolic process	-0.85	0.06	-0.02	-0.25	0.35	0	1	1	1	1
LOC_Os04g21320	LOC_Os04g21320.1	membrane associated DUF588 domain containing protein, putative, expressed	#N/A	-0.88	-0.42	-0.29	-0.21	-0.04	0	1	1	1	1
LOC_Os04g21650	LOC_Os04g21650.2	expressed protein	#N/A	-1.01	-0.4	-0.07	0.02	0.01	0	1	1	1	1
LOC_Os04g24140	LOC_Os04g24140.1	ribose-5-phosphate isomerase A, putative, expressed	cellular process/metabolic process/cellular metabolic process/primary metabolic process/nitrogen compound metabolic process/nucleoside, nucleobase, nucleotide and nucleic acid metabolic process	-0.76	-0.5	-0.51	-0.12	-0.39	0.01	0.04	0.26	1	1
LOC_Os04g24165	LOC_Os04g24165.1	retrotransposon protein, putative, unclassified, expressed	#N/A	-0.77	-0.27	-0.45	0.08	-0.07	0	1	1	1	1
LOC_Os04g24550	LOC_Os04g24550.1	ATP-binding region, ATPase-like domain containing protein, expressed	#N/A	-0.94	-0.25	-0.03	0	-0.02	0	1	1	1	1
LOC_Os04g27850	LOC_Os04g27850.1	oxidoreductase, putative, expressed	cellular process/metabolic process/cellular metabolic process/primary metabolic process	-0.83	0.3	0.57	0.21	0.24	0	1	0.03	1	1
LOC_Os04g28040	LOC_Os04g28040.1	expressed protein	#N/A	-0.82	0.5	0.22	0.03	-0.54	0	0.04	1	1	0.09
LOC_Os04g30880	LOC_Os04g30880.1	TBC domain containing protein, expressed	cellular process/metabolic process/cellular metabolic process/primary metabolic process/nitrogen compound metabolic process/nucleoside, nucleobase, nucleotide and nucleic acid metabolic process	-1.22	-0.1	-0.15	-0.19	-0.25	0	1	1	1	1
LOC_Os04g31010	LOC_Os04g31010.1	expressed protein	#N/A	-0.75	0.12	0.26	-0.06	0.26	0.01	1	1	1	1
LOC_Os04g31210	LOC_Os04g31210.1	bile acid sodium symporter family protein, putative, expressed	cellular process	-0.87	0.5	0.29	0	0.08	0	0.04	1	1	1
LOC_Os04g32090	LOC_Os04g32090.1	expressed protein	cellular process/metabolic process/cellular metabolic process/primary metabolic process/nitrogen compound metabolic process/nucleoside, nucleobase, nucleotide and nucleic acid metabolic process	-0.83	-0.38	0.4	0.13	-0.36	0	1	1	1	1
LOC_Os04g32460	LOC_Os04g32460.1	OsFBL16 - F-box domain and LRR containing protein, expressed	cellular process/metabolic process/cellular metabolic process/primary metabolic process	-0.9	-0.06	0.02	-0.04	0.01	0	1	1	1	1
LOC_Os04g33260	LOC_Os04g33260.1	expressed protein	#N/A	-1.2	0.47	-0.36	-0.35	0.11	0	0.16	1	1	1
LOC_Os04g33480	LOC_Os04g33480.1	histone deacetylase, putative, expressed	cellular process/metabolic process/cellular metabolic process/primary metabolic process	-1.09	-0.18	-0.03	-0.07	-0.13	0	1	1	1	1
LOC_Os04g33780	LOC_Os04g33780.1	OTU-like cysteine protease family protein, putative, expressed	cellular process/metabolic process/cellular metabolic process/primary metabolic process/nitrogen compound metabolic process/nucleoside, nucleobase, nucleotide and nucleic acid metabolic process	-0.87	-0.26	-0.27	-0.14	-0.13	0	1	1	1	1
LOC_Os04g33810	LOC_Os04g33810.1	RNA recognition motif containing protein, putative, expressed	#N/A	-0.81	0	0.25	0.05	0.07	0	1	1	1	1
LOC_Os04g33810	LOC_Os04g33810.1	RNA recognition motif containing protein, putative, expressed	#N/A	-0.82	-0.16	0.31	0.06	-0.04	0	1	1	1	1
LOC_Os04g34976	LOC_Os04g34976.2	SET domain containing protein, expressed	cellular process/metabolic process/cellular metabolic process/primary metabolic process	-0.75	-0.1	0.12	-0.14	-0.16	0.01	1	1	1	1
LOC_Os04g35430	LOC_Os04g35430.1	PHD-finger domain containing protein, expressed	cellular process/metabolic process/cellular metabolic process/primary metabolic process/nitrogen compound metabolic process/nucleoside, nucleobase, nucleotide and nucleic acid metabolic process	-1.06	-0.06	0.03	-0.02	0.01	0	1	1	1	1
LOC_Os04g35480	LOC_Os04g35480.1	CDK5RAP1, putative, expressed	cellular process/metabolic process/cellular metabolic process/primary metabolic process/nitrogen compound metabolic process/nucleoside, nucleobase, nucleotide and nucleic acid metabolic process	-1.2	-0.35	-0.38	-0.22	-0.17	0	1	1	1	1
LOC_Os04g36620	LOC_Os04g36620.1	hydrolase, alpha/beta fold family domain containing protein, expressed	metabolic process	-0.75	-0.28	0.13	0.03	0.01	0.01	1	1	1	1
LOC_Os04g39060	LOC_Os04g39060.2	CRS1/YhbY domain containing protein, expressed	cellular process/metabolic process/cellular metabolic process/primary metabolic process/nitrogen compound metabolic process/nucleoside, nucleobase, nucleotide and nucleic acid metabolic process	-0.92	-0.01	0.04	0.01	0.12	0	1	1	1	1
LOC_Os04g39160	LOC_Os04g39160.1	RNA-dependent RNA polymerase, putative, expressed	cellular process/metabolic process/cellular metabolic process/primary metabolic process/nitrogen compound metabolic process/nucleoside, nucleobase, nucleotide and nucleic acid metabolic process	-1.05	-0.19	-0.03	-0.22	-0.54	0	1	1	1	0.09
LOC_Os04g40060	LOC_Os04g40060.1	transposon protein, putative, unclassified, expressed	#N/A	-1.03	-0.14	-0.21	-0.14	-0.42	0	1	1	1	1
LOC_Os04g40740	LOC_Os04g40740.1	kelch repeat protein, putative, expressed	#N/A	-0.9	0.39	0.36	-0.03	-0.32	0	1	1	1	1
LOC_Os04g41450	LOC_Os04g41450.1	TGF-beta receptor, type I/II extracellular region, putative, expressed	#N/A	-1.35	-0.23	-0.04	-0.08	-0.04	0	1	1	1	1
LOC_Os04g41750	LOC_Os04g41750.1	expressed protein	#N/A	-2.24	-0.13	0.33	-0.1	-0.04	0	1	1	1	1
LOC_Os04g41910	LOC_Os04g41910.1	RNA recognition motif containing protein, putative, expressed	cellular process/metabolic process/cellular metabolic process/primary metabolic process/nitrogen compound metabolic process/nucleoside, nucleobase, nucleotide and nucleic acid metabolic process	-1.09	-0.31	-0.07	-0.2	0.17	0	1	1	1	1
LOC_Os04g42010	LOC_Os04g42010.1	RNA binding protein, putative, expressed	cellular process	-0.74	-0.05	-0.1	0.03	-0.05	0.01	1	1	1	1
LOC_Os04g42134	LOC_Os04g42134.1	enhancer of rudimentary protein, putative, expressed	#N/A	-0.91	-0.02	0.02	-0.02	0	0	1	1	1	1
LOC_Os04g42600	LOC_Os04g42600.2	polyadenylate-binding protein, putative, expressed	cellular process/metabolic process/cellular metabolic process/primary metabolic process	-1.2	-0.06	0.45	-0.02	-0.19	0	1	1	1	1
LOC_Os04g43030	LOC_Os04g43030.1	lipase class 3 family protein, putative, expressed	metabolic process/primary metabolic process	-2.07	-0.01	-0.19	-0.23	-0.32	0	1	1	1	1
LOC_Os04g43750	LOC_Os04g43750.1	kinase, pfkB family, putative, expressed	cellular process/metabolic process/cellular metabolic process/primary metabolic process/nitrogen compound metabolic process/nucleoside, nucleobase, nucleotide and nucleic acid metabolic process	-0.87	-0.24	-0.14	-0.21	-0.46	0	1	1	1	1
LOC_Os04g43922	LOC_Os04g43922.1	exosome complex exonuclease rrp4, putative, expressed	metabolic process	-0.81	0.01	0.08	-0.02	-0.25	0	1	1	1	1
LOC_Os04g44110	LOC_Os04g44110.1	hydrolase, putative, expressed	cellular process/metabolic process/primary metabolic process	-0.74	-0.23	0.2	0.29	-0.06	0.01	1	1	1	1
LOC_Os04g44110	LOC_Os04g44110.1	hydrolase, putative, expressed	cellular process/metabolic process/primary metabolic process	-0.92	-0.3	0.14	0.12	0.1	0	1	1	1	1
LOC_Os04g45970	LOC_Os04g45970.1	glutamate dehydrogenase protein, putative, expressed	metabolic process	-0.77	0.09	-0.16	0.01	-0.03	0	1	1	1	1
LOC_Os04g46100	LOC_Os04g46100.1	expressed protein	#N/A	-1	-0.1	0.05	-0.05	-0.01	0	1	1	1	1
LOC_Os04g46100	LOC_Os04g46100.1	expressed protein	#N/A	-1.34	0.09	-0.13	0.32	-0.09	0	1	1	1	1
LOC_Os04g46280	LOC_Os04g46280.1	hydrolase, NUDIX family, domain containing protein, expressed	metabolic process	-1.76	0.31	-0.34	-0.07	0	0	1	1	1	1
LOC_Os04g46310	LOC_Os04g46310.1	HEAT repeat family protein, putative, expressed	#N/A	-0.87	-0.07	-0.19	-0.14	-0.48	0	1	1	1	1
LOC_Os04g46760	LOC_Os04g46760.1	trehalose phosphatase, putative, expressed	cellular process/metabolic process/primary metabolic process	-0.75	0.17	-0.07	-0.26	-0.54	0.01	1	1	1	0.07
LOC_Os04g47590	LOC_Os04g47590.1	niemann-Pick C1 protein precursor, putative, expressed	cellular process	-1.36	0.15	0.07	-0.03	-0.05	0	1	1	1	1
LOC_Os04g47700	LOC_Os04g47700.1	expressed protein	cellular process	-2.03	0.07	-0.09	-0.05	0.43	0	1	1	1	1
LOC_Os04g47830	LOC_Os04g47830.1	SNF2 family N-terminal domain containing protein, expressed	metabolic process	-0.75	-0.1	-0.04	0.02	-0.03	0.01	1	1	1	1
LOC_Os04g47830	LOC_Os04g47830.1	SNF2 family N-terminal domain containing protein, expressed	metabolic process	-0.82	0.06	-0.11	-0.12	0.09	0	1	1	1	1
LOC_Os04g48060	LOC_Os04g48060.1	RFC2 - Putative clamp loader of PCNA, replication factor C subunit 2, expressed	cellular process/metabolic process/cellular metabolic process/primary metabolic process/nitrogen compound metabolic process/nucleoside, nucleobase, nucleotide and nucleic acid metabolic process	-0.74	-0.3	0.56	0.25	-0.35	0.01	1	0.03	1	1
LOC_Os04g48840	LOC_Os04g48840.1	expressed protein	#N/A	-1.29	-0.49	-0.14	-0.08	0.05	0	0.08	1	1	1
LOC_Os04g48940	LOC_Os04g48940.2	uncharacterized mscS family protein, putative, expressed	cellular process	-0.89	0.39	0.42	0.13	-0.07	0	1	1	1	1
LOC_Os04g49310	LOC_Os04g49310.1	tRNA-splicing endonuclease positive effector-related, putative, expressed	#N/A	-0.95	-0.09	-0.01	-0.03	0.03	0	1	1	1	1
LOC_Os04g50208	LOC_Os04g50208.1	phosphoenolpyruvate carboxykinase, putative, expressed	#N/A	-1.14	-0.11	-0.04	-0.12	-0.14	0	1	1	1	1
LOC_Os04g51250	LOC_Os04g51250.1	expressed protein	#N/A	-0.74	-0.19	0.03	-0.06	-0.12	0.01	1	1	1	1
LOC_Os04g51300	LOC_Os04g51300.1	peroxidase precursor, putative, expressed	metabolic process	-1.05	-0.06	-0.13	0.06	-0.04	0	1	1	1	1
LOC_Os04g51700	LOC_Os04g51700.1	DNA ligase I, ATP-dependent family protein, expressed	cellular process/metabolic process/cellular metabolic process/primary metabolic process/nitrogen compound metabolic process/nucleoside, nucleobase, nucleotide and nucleic acid metabolic process	-1.14	-0.19	0.26	-0.17	-0.05	0	1	1	1	1
LOC_Os04g51700	LOC_Os04g51700.1	DNA ligase I, ATP-dependent family protein, expressed	cellular process/metabolic process/cellular metabolic process/primary metabolic process/nitrogen compound metabolic process/nucleoside, nucleobase, nucleotide and nucleic acid metabolic process	-1.41	0.14	0.31	-0.31	-0.1	0	1	1	1	1
LOC_Os04g51786	LOC_Os04g51786.1	containing DUF163, putative, expressed	cellular process/metabolic process/cellular metabolic process/primary metabolic process/nitrogen compound metabolic process/nucleoside, nucleobase, nucleotide and nucleic acid metabolic process	-1.13	0.19	-0.12	-0.18	-0.22	0	1	1	1	1
LOC_Os04g51786	LOC_Os04g51786.1	containing DUF163, putative, expressed	cellular process/metabolic process/cellular metabolic process/primary metabolic process/nitrogen compound metabolic process/nucleoside, nucleobase, nucleotide and nucleic acid metabolic process	-1.33	-0.09	0.08	-0.13	-0.1	0	1	1	1	1
LOC_Os04g51792	LOC_Os04g51792.1	PAP fibrillin family domain containing protein, expressed	#N/A	-0.84	0.24	0.4	0.13	0.23	0	1	1	1	1
LOC_Os04g52020	LOC_Os04g52020.1	PHD-finger domain containing protein, putative, expressed	cellular process/metabolic process/cellular metabolic process/primary metabolic process/nitrogen compound metabolic process/nucleoside, nucleobase, nucleotide and nucleic acid metabolic process	-0.91	0.1	-0.12	-0.07	-0.09	0	1	1	1	1
LOC_Os04g52050	LOC_Os04g52050.1	TNP1, putative, expressed	#N/A	-0.81	-0.42	-0.02	-0.03	-0.32	0	1	1	1	1
LOC_Os04g52074	LOC_Os04g52074.1	expressed protein	#N/A	-1	0.14	-0.21	-0.33	-0.06	0	1	1	1	1
LOC_Os04g52230	LOC_Os04g52230.1	ent-kaurene synthase, chloroplast precursor, putative, expressed	cellular process/metabolic process/primary metabolic process	-1.82	-0.09	0.02	0.13	-0.36	0	1	1	1	1
LOC_Os04g54340	LOC_Os04g54340.1	double-strand break repair protein MRE11, putative, expressed	cellular process/metabolic process/cellular metabolic process/primary metabolic process/nitrogen compound metabolic process/nucleoside, nucleobase, nucleotide and nucleic acid metabolic process	-1.13	-0.11	0.09	-0.17	-0.21	0	1	1	1	1
LOC_Os04g55100	LOC_Os04g55100.1	expressed protein	#N/A	-1.79	0.06	-0.16	-0.52	-0.26	0	1	1	0.62	1
LOC_Os04g55500	LOC_Os04g55500.1	expressed protein	cellular process/metabolic process/cellular metabolic process/primary metabolic process/nitrogen compound metabolic process/nucleoside, nucleobase, nucleotide and nucleic acid metabolic process	-1.2	0.25	0.55	0.16	-0.02	0	1	0.05	1	1
LOC_Os04g55730	LOC_Os04g55730.1	alpha-N-acetylglucosaminidase, putative, expressed	metabolic process	-1.54	-0.47	0	-0.52	0.1	0	0.22	1	0.66	1
LOC_Os04g56290	LOC_Os04g56290.1	aldose 1-epimerase, putative, expressed	cellular process/metabolic process/primary metabolic process	-0.83	-0.05	0.3	0.16	0.2	0	1	1	1	1
LOC_Os04g56620	LOC_Os04g56620.1	molybdopterin biosynthesis protein CNX1, putative, expressed	cellular process/metabolic process/primary metabolic process	-1.09	-0.47	0.05	-0.11	0.1	0	0.2	1	1	1
LOC_Os04g56620	LOC_Os04g56620.1	molybdopterin biosynthesis protein CNX1, putative, expressed	cellular process/metabolic process/primary metabolic process	-1.1	-0.5	0.08	0.04	0.06	0	0.05	1	1	1
LOC_Os04g56790	LOC_Os04g56790.1	TLD family protein, putative, expressed	cellular process/metabolic process/cellular metabolic process/primary metabolic process	-1.07	0.37	0.09	0.13	0.16	0	1	1	1	1
LOC_Os04g57154	LOC_Os04g57154.1	expressed protein	#N/A	-1.19	-0.49	0.01	-0.01	-0.01	0	0.07	1	1	1
LOC_Os04g57190	LOC_Os04g57190.1	ubiquitin carboxyl-terminal hydrolase, family 1, putative, expressed	cellular process/metabolic process/primary metabolic process	-0.93	-0.25	0	-0.04	-0.07	0	1	1	1	1
LOC_Os04g57230	LOC_Os04g57230.1	regulatory protein RecX family protein, putative, expressed	cellular process/metabolic process/cellular metabolic process/primary metabolic process/nitrogen compound metabolic process/nucleoside, nucleobase, nucleotide and nucleic acid metabolic process	-0.85	0.04	0.15	-0.15	-0.09	0	1	1	1	1
LOC_Os04g57330	LOC_Os04g57330.1	expressed protein	#N/A	-1.05	-0.04	-0.42	0.1	-0.18	0	1	1	1	1
LOC_Os04g57590	LOC_Os04g57590.1	DJ-1 family protein, putative, expressed	metabolic process	-0.89	-0.47	-0.25	-0.13	-0.44	0	0.17	1	1	1
LOC_Os04g58140	LOC_Os04g58140.1	elongation factor Tu, putative, expressed	cellular process/metabolic process/cellular metabolic process/primary metabolic process/nitrogen compound metabolic process/nucleoside, nucleobase, nucleotide and nucleic acid metabolic process	-0.91	-0.16	0.09	-0.33	0.03	0	1	1	1	1
LOC_Os04g58320	LOC_Os04g58320.2	zinc finger, RING-type, putative, expressed	#N/A	-1.62	-0.16	-0.21	-0.2	-0.21	0	1	1	1	1
LOC_Os04g58320	LOC_Os04g58320.2	zinc finger, RING-type, putative, expressed	#N/A	-1.53	-0.08	-0.35	-0.18	-0.28	0	1	1	1	1
LOC_Os04g58380	LOC_Os04g58380.1	expressed protein	#N/A	-0.75	0.36	0.04	0.27	-0.06	0.01	1	1	1	1
LOC_Os04g59600	LOC_Os04g59600.1	pentatricopeptide, putative, expressed	cellular process/metabolic process/cellular metabolic process/primary metabolic process/nitrogen compound metabolic process/nucleoside, nucleobase, nucleotide and nucleic acid metabolic process	-0.9	-0.28	0.25	-0.18	-0.55	0	1	1	1	0.06
LOC_Os05g01060	LOC_Os05g01060.1	expressed protein	#N/A	-1	0.23	0.36	0.05	0.06	0	1	1	1	1
LOC_Os05g01310	LOC_Os05g01310.1	ankyrin repeat family protein, putative, expressed	#N/A	-0.95	-0.09	0.28	-0.04	-0.14	0	1	1	1	1
LOC_Os05g01540	LOC_Os05g01540.1	serine/arginine repetitive matrix protein 1, putative, expressed	cellular process/metabolic process/cellular metabolic process/primary metabolic process/nitrogen compound metabolic process/nucleoside, nucleobase, nucleotide and nucleic acid metabolic process	-0.85	0.09	0.08	-0.28	-0.19	0	1	1	1	1
LOC_Os05g01910	LOC_Os05g01910.1	pumilio-family RNA binding protein, putative, expressed	#N/A	-1.01	0.44	-0.4	-0.2	-0.25	0	0.66	1	1	1
LOC_Os05g02490	LOC_Os05g02490.1	transporter family protein, putative, expressed	cellular process	-0.89	-0.09	0.03	-0.21	0.04	0	1	1	1	1
LOC_Os05g02650	LOC_Os05g02650.1	expressed protein	#N/A	-0.77	0.27	0.05	-0.28	0.03	0	1	1	1	1
LOC_Os05g05330	LOC_Os05g05330.1	expressed protein	metabolic process/primary metabolic process	-0.9	-0.34	0.3	-0.28	-0.51	0	1	1	1	0.26
LOC_Os05g05480	LOC_Os05g05480.1	OsDegp6 - Putative Deg protease homologue, expressed	cellular process/metabolic process/cellular metabolic process/primary metabolic process	-1.22	0.29	0.49	0.16	0.41	0	1	0.59	1	1
LOC_Os05g06360	LOC_Os05g06360.1	heparan-alpha-glucosaminide N-acetyltransferase, putative, expressed	#N/A	-0.81	-0.14	0.4	-0.18	0.1	0	1	1	1	1
LOC_Os05g06500	LOC_Os05g06500.1	universal stress protein domain containing protein, putative, expressed	#N/A	-0.78	-0.5	-0.24	-0.08	0.17	0	0.04	1	1	1
LOC_Os05g06510	LOC_Os05g06510.1	4Fe-4S binding domain containing protein, expressed	#N/A	-1.09	-0.22	0.05	-0.36	0.25	0	1	1	1	1
LOC_Os05g06510	LOC_Os05g06510.1	4Fe-4S binding domain containing protein, expressed	#N/A	-1.22	-0.48	-0.3	-0.22	-0.1	0	0.1	1	1	1
LOC_Os05g06510	LOC_Os05g06510.1	4Fe-4S binding domain containing protein, expressed	#N/A	-1.24	-0.43	-0.09	0.06	-0.08	0	1	1	1	1
LOC_Os05g06560	LOC_Os05g06560.1	expressed protein	#N/A	-0.73	-0.17	0	-0.02	0.01	0.01	1	1	1	1
LOC_Os05g06814	LOC_Os05g06814.1	expressed protein	metabolic process/primary metabolic process	-0.9	-0.25	-0.03	-0.09	-0.05	0	1	1	1	1
LOC_Os05g06980	LOC_Os05g06980.1	expressed protein	#N/A	-1.22	-0.22	0.2	0.12	0.31	0	1	1	1	1
LOC_Os05g07060	LOC_Os05g07060.1	fasciclin domain containing protein, expressed	cellular process	-1.15	-0.19	0.01	-0.04	0.01	0	1	1	1	1
LOC_Os05g07960	LOC_Os05g07960.1	F-box protein interaction domain containing protein, expressed	#N/A	-0.81	0.22	-0.23	-0.06	-0.31	0	1	1	1	1
LOC_Os05g08810	LOC_Os05g08810.1	phosphatidylinositol 3-kinase, root isoform, putative, expressed	cellular process/metabolic process/cellular metabolic process/primary metabolic process	-1.42	0.33	0.02	0.01	0.13	0	1	1	1	1
LOC_Os05g09370	LOC_Os05g09370.1	kinase, pfkB family, putative, expressed	cellular process/metabolic process/primary metabolic process	-1.02	-0.4	0.21	-0.07	0.17	0	1	1	1	1
LOC_Os05g09620	LOC_Os05g09620.1	SCC3, putative, expressed	cellular process	-0.75	0.26	-0.24	-0.12	-0.13	0.01	1	1	1	1
LOC_Os05g11140	LOC_Os05g11140.1	CK1_CaseinKinase_1a.5 - CK1 includes the casein kinase 1 kinases, expressed	cellular process/metabolic process/cellular metabolic process/primary metabolic process	-1.48	-0.51	-0.42	-0.23	-0.27	0	0.03	1	1	1
LOC_Os05g11260	LOC_Os05g11260.2	expressed protein	#N/A	-1.95	-0.22	0.11	-0.41	0.21	0	1	1	1	1
[truncated: 1,856 more rows]

## Sheet: T_S2C_Endosperm_5926-up
Table_S2C. 5926 up-accumulated transcripts in endosperm druing rice germination. The results of the differential analysis with log2 ratios (AYvsAX, Y > X) and associated Bonferroni-corrected p-value are indicated.				Differential analysis with log2 ratios (AYvsAX, Y > X) and associated Bonferroni-corrected p-value
[truncated: 5,927 more rows]

[truncated: 1 more sheets: T_S2D_Endosperm_2103-down]
