# Supplementary material for: Multi-Omics Approaches Unravel Specific Features of Embryo and Endosperm in Rice Seed Germination
Source: Front Plant Sci. 2022 Jun 9;13:867263. doi: 10.3389/fpls.2022.867263 (PMC9225960; doi:10.3389/fpls.2022.867263)
Supplement: Supplementary Table S3 — Metabolome of embryo and endosperm during rice seed germination. [file Table_3.XLSX]

## Sheet: T_S3A_Embryo_metabolite
Table_S3A. Single and averaged relative metabolite abundance data for the 121 detected metabolites in germinating embryos.
Class	Compound	E0-1	E0-2	E0-3	E4-1	E4-2	E4-3	E8-1	E8-2	E8-3	E12-1	E12-2	E12-3	E16-1	E16-2	E16-3	E24-1	E24-2	E24-3	Mean E0	Mean E4	Mean E8	Mean E12	Mean E16	Mean E24	p-value (One way ANOVA)
Amino Acid	4-hydroxyproline	0.00380021	0.00362028	0.00381669	0.00280829	0.00273822	0.00165182	0.00269399	0.00203024	0.00239811	0.00215897	0.00233429	0.00221533	0.00302526	0.00266491	0.00274848	0.00287687	0.00535651	0.00449682	0.00374573	0.00239945	0.00237411	0.00223619	0.00281288	0.0042434	0.006
Amino Acid	Alanine	0.451488	0.443556	0.410059	0.402815	0.397262	0.206395	0.620647	0.638986	0.411252	1.05055	1.12456	1.04245	2.21064	1.8808	1.56571	1.48534	1.94426	2.45241	0.435034	0.335491	0.556962	1.07252	1.88572	1.96067	0
Amino Acid	alphaaminobutyrate	0.00397241	0.00385509	0.00399869	0.00270022	0.0029474	0.00109826	0.00374318	0.0030584	0.00250039	0.00678892	0.00643138	0.0050253	0.0104467	0.0108549	0.011047	0.0100393	0.0198595	0.0151539	0.00394206	0.00224862	0.00310066	0.00608187	0.0107829	0.0150176	0
Amino Acid	Asparagine	0.0966612	0.11935	0.0987653	0.0753135	0.05196	0.0363861	0.0238396	0.0201725	0.0329646	0.0176055	0.0209429	0.0167969	0.0111918	0.0143609	0.0149394	0.011684	0.0154372	0.0159965	0.104926	0.0545532	0.0256589	0.0184485	0.0134974	0.0143725	0
Amino Acid	Aspartate	0.808467	0.840673	0.772571	0.426394	0.456355	0.28125	0.409689	0.306157	0.469177	0.344492	0.259629	0.23552	0.166256	0.236932	0.27036	0.189661	0.404835	0.205478	0.807237	0.388	0.395008	0.27988	0.224516	0.266658	0
Amino Acid	beta-Alanine	0.00412879	0.00302319	0.00348688	0.00198438	0.00204051	0.000841925	0.00271248	0.00234212	0.00246506	0.00737658	0.00409186	0.00340808	0.0118794	0.0110127	0.00885965	0.0105531	0.0319575	0.0225529	0.00354629	0.00162227	0.00250655	0.00495884	0.0105839	0.0216879	0
Amino Acid	Betaaminoisobutyrate	0.000265157	0.000224782	0.000228817	0.000243088	0.000328635	0.000199061	0.000456363	0.00024059	0.000193521	0.00041535	0.000521733	0.000630508	0.000803255	0.0007731	0.00165438	0.00231408	0.00249086	0.000834201	0.000239585	0.000256928	0.000296825	0.000522531	0.00107691	0.00187972	0.007
Amino Acid	betacyanoalanine	0.00849201	0.0104395	0.00867865	0.00534416	0.004948	0.00364103	0.00288163	0.0031314	0.00279103	0.00222528	0.00213149	0.00170866	0.00120819	0.00201118	0.00131542	0.00153934	0.00119439	0.00150122	0.00920339	0.00464439	0.00293469	0.00202181	0.0015116	0.00141165	0
Amino Acid	Citrulline	0.00694932	0.00898608	0.00648481	0.00482329	0.00405253	0.00181913	0.00352967	0.00317774	0.00342225	0.00405027	0.00503167	0.00392725	0.009177	0.00723734	0.00720035	0.00782831	0.0149085	0.0126949	0.0074734	0.00356498	0.00337655	0.00433639	0.00787156	0.0118106	0.001
Amino Acid	Cystein	0.00444085	0.00410235	0.00348899	0.00488265	0.00512076	0.00242605	0.00907703	0.00749653	0.00435313	0.014767	0.0114859	0.0117726	0.0356461	0.0255548	0.0143481	0.0242419	0.0391084	0.0367197	0.00401073	0.00414315	0.00697557	0.0126752	0.025183	0.0333566	0
Amino Acid	GABA	0.0138012	0.00882283	0.00811293	0.0243512	0.0222724	0.00901677	0.0315894	0.0232828	0.0202745	0.0701667	0.0627208	0.0517501	0.239722	0.150405	0.123236	0.187443	0.395883	0.295732	0.0102457	0.0185468	0.0250489	0.0615459	0.171121	0.29302	0
Amino Acid	Glutamate	0.324585	0.36691	0.289803	0.300316	0.254307	0.129377	0.294247	0.248452	0.25114	0.352293	0.355536	0.304347	0.388021	0.389532	0.436705	0.288634	0.529471	0.408562	0.327099	0.228	0.264613	0.337392	0.404753	0.408889	#NA
Amino Acid	Glutamine	0.0259391	0.0303481	0.0251906	0.0938932	0.0899793	0.0473605	0.061764	0.0473544	0.0672995	0.0733627	0.0548133	0.0461955	0.0394239	0.0603447	0.0710211	0.0426977	0.0945641	0.0500881	0.0271593	0.0770777	0.0588059	0.0581238	0.0569299	0.06245	#NA
Amino Acid	Glycine	0.00456182	0.00433564	0.00412905	0.002866	0.00293816	0.00137121	0.00381456	0.00333768	0.00263597	0.00765002	0.00552617	0.00516646	0.0113808	0.00843148	0.00745076	0.00648986	0.0105311	0.00981931	0.00434217	0.00239179	0.00326274	0.00611422	0.00908769	0.00894675	0
Amino Acid	Histidine	0.00904172	0.00996635	0.00798996	0.00780268	0.00583228	0.00271947	0.00634348	0.00656452	0.00618705	0.0100351	0.0103613	0.00910641	0.0251236	0.0205933	0.0213761	0.0224521	0.0476081	0.034107	0.00899935	0.00545148	0.00636502	0.00983426	0.0223643	0.0347224	0
Amino Acid	Isoleucine	0.0312353	0.0240347	0.0290215	0.0229122	0.0230595	0.0143325	0.0180135	0.0182964	0.0145302	0.0343507	0.0279497	0.0262523	0.082116	0.0630413	0.063759	0.107859	0.162493	0.15168	0.0280972	0.0201014	0.0169467	0.0295176	0.0696387	0.140677	0
Amino Acid	Leucine	0.0351481	0.027802	0.0298628	0.0352931	0.0355408	0.0211985	0.0391748	0.0365615	0.0311231	0.0814685	0.0690944	0.0620121	0.186236	0.147194	0.139205	0.22024	0.302001	0.310248	0.0309377	0.0306775	0.0356198	0.0708583	0.157545	0.277496	0
Amino Acid	Lysine	0.00954174	0.0110517	0.00817491	0.0088526	0.00769344	0.00349948	0.00908515	0.00897955	0.00712282	0.0129226	0.0141211	0.0104959	0.0328198	0.0257096	0.0221916	0.0291341	0.0523513	0.042067	0.00958944	0.00668184	0.00839584	0.0125132	0.026907	0.0411841	0
Amino Acid	Methionine	0.0268367	0.0257307	0.0256254	0.0196761	0.0197331	0.0127458	0.0240345	0.0209372	0.0201132	0.0369468	0.0330514	0.0288967	0.0657538	0.0523838	0.0464867	0.0600049	0.0935456	0.0877868	0.0260643	0.017385	0.0216949	0.032965	0.0548748	0.0804458	0
Amino Acid	Norvaline	0.001934	0.00182551	0.00175778	0.00165465	0.00141681	0.000912705	0.00109956	0.00103739	0.00107724	0.00137642	0.00144212	0.00127151	0.00168754	0.00159821	0.00175664	0.00138977	0.00241222	0.00176807	0.0018391	0.00132805	0.0010714	0.00136335	0.0016808	0.00185669	0.007
Amino Acid	Ornithine	0.0130128	0.0185871	0.012599	0.0108953	0.0101548	0.00451802	0.00853241	0.00808866	0.00605961	0.00832072	0.0105562	0.00867116	0.023302	0.0175418	0.0180175	0.0279484	0.0330037	0.0332107	0.0147329	0.00852269	0.00756022	0.00918269	0.0196204	0.0313876	0
Amino Acid	Phenylalanine	0.00838225	0.00719533	0.00749864	0.00648539	0.00644337	0.00365018	0.00558236	0.00603875	0.00501259	0.0126103	0.0107308	0.009332	0.034787	0.0252388	0.0270145	0.0432723	0.058867	0.0593852	0.00769207	0.00552631	0.00554457	0.010891	0.0290134	0.0538415	0
Amino Acid	Proline	0.410788	0.3857	0.40469	0.263078	0.288878	0.150918	0.236005	0.221218	0.204747	0.226234	0.216794	0.207538	0.348798	0.285541	0.26659	0.237182	0.407416	0.340799	0.400392	0.234291	0.220656	0.216856	0.30031	0.328466	0.007
Amino Acid	Pyroglutamate	1.04575	1.09865	0.93266	0.90209	0.853118	0.424656	0.913496	0.843383	0.703847	1.1633	1.05829	0.876909	1.184	1.26855	1.19882	0.91182	1.45517	1.26231	1.02569	0.726621	0.820242	1.03283	1.21712	1.20977	#NA
Amino Acid	Serine	0.12597	0.126291	0.108478	0.125853	0.121746	0.0654013	0.138781	0.118392	0.121546	0.17681	0.165547	0.134471	0.239336	0.239753	0.260395	0.246404	0.437676	0.336051	0.120247	0.104334	0.12624	0.158943	0.246495	0.340044	0
Amino Acid	Threonine	0.0342032	0.0330276	0.0315635	0.036787	0.0363436	0.0195363	0.0412058	0.0346991	0.0348829	0.0542715	0.0501026	0.0428066	0.0828654	0.0713302	0.0658574	0.0553325	0.0936562	0.0803775	0.0329314	0.030889	0.0369293	0.0490602	0.073351	0.0764554	0
Amino Acid	Tryptophan	0.0122728	0.0170107	0.0115426	0.0125314	0.00931429	0.00476328	0.00771652	0.00806823	0.00690831	0.0103395	0.00923441	0.00712293	0.0144193	0.0142072	0.012844	0.0127932	0.0226482	0.0189055	0.0136087	0.00886967	0.00756436	0.00889896	0.0138235	0.0181156	0.006
Amino Acid	Tyrosine	0.00974912	0.00971692	0.00895062	0.00856783	0.00856387	0.00384689	0.00655468	0.006354	0.00608828	0.00992779	0.00878331	0.00793177	0.0196524	0.0148933	0.0152562	0.0190298	0.0262637	0.0287099	0.00947222	0.00699286	0.00633232	0.00888096	0.0166007	0.0246678	0
Amino Acid	Valine	0.013363	0.0106109	0.0119645	0.0123201	0.0118806	0.00715236	0.0139274	0.0120531	0.0113714	0.0238356	0.0210779	0.0189571	0.0504672	0.0400084	0.0399894	0.0538318	0.0814435	0.078684	0.0119795	0.010451	0.0124506	0.0212902	0.0434883	0.0713198	0
Apolar	alpha-Tocopherol	0.0217528	0.0227532	0.020381	0.0193221	0.0159937	0.00994084	0.0149988	0.0125305	0.0150817	0.0175637	0.0164831	0.014464	0.0174955	0.0161468	0.0193054	0.0119935	0.0221402	0.0169606	0.021629	0.0150856	0.0142037	0.0161703	0.0176492	0.0170314	#NA
Apolar	beta-Sitosterol	0.0460548	0.053905	0.0415416	0.054346	0.0420862	0.0255293	0.0294261	0.0313405	0.0427799	0.0397602	0.0403947	0.0375475	0.0406673	0.039961	0.0485071	0.0334676	0.0451341	0.0470922	0.0471671	0.0406538	0.0345155	0.0392341	0.0430451	0.0418979	#NA
Apolar	Campesterol	0.0180366	0.0212095	0.0157692	0.0196591	0.0155733	0.00870105	0.0106977	0.0112805	0.0146585	0.0143415	0.0143183	0.0129766	0.0144736	0.0140583	0.0178044	0.0114884	0.0180856	0.0165826	0.0183384	0.0146445	0.0122123	0.0138788	0.0154455	0.0153855	#NA
Apolar	gamma-Tocopherol	0.00109586	0.001263	0.000999852	0.00103455	0.000925363	0.000533017	0.000732127	0.000732792	0.000970592	0.000985424	0.00103771	0.000790169	0.000707912	0.000823403	0.00122761	0.000693556	0.00140827	0.00108221	0.00111957	0.000830978	0.000811837	0.000937767	0.00091964	0.00106135	#NA
Apolar	Monopalmitine	0.00745956	0.0067843	0.00383329	0.00327088	0.00250244	0.0020828	0.00299103	0.00244427	0.00334428	0.00318119	0.00324952	0.00326515	0.00395773	0.00332975	0.00445403	0.00528135	0.00683267	0.00618884	0.00602572	0.0026187	0.00292653	0.00323195	0.00391384	0.00610095	0.003
Apolar	Monostearin	0.00175279	0.000808372	0.000939518	0.000781567	0.000743456	0.000488578	0.00095581	0.000518571	0.000618472	0.000960493	0.00072906	0.000692152	0.00113733	0.000667408	0.001038	0.000884977	0.00130801	0.000857188	0.00116689	0.0006712	0.000697618	0.000793902	0.000947577	0.00101673	#NA
Apolar	Stigmasterol	0.00519974	0.00622702	0.00425906	0.00610162	0.00501627	0.0029761	0.00329478	0.00399414	0.00523768	0.00477865	0.00500584	0.00452103	0.00543778	0.00513451	0.00677019	0.00491313	0.00781428	0.00677915	0.00522861	0.004698	0.00417554	0.00476851	0.00578083	0.00650219	#NA
Carbohydrate	Arabinose	0.000671738	0.000662696	0.000485171	0.000364703	0.000355591	0.000266991	0.000410804	0.000385911	0.00041821	0.000839536	0.000793898	0.000681222	0.00124151	0.00119341	0.00145467	0.00181404	0.00310183	0.00242559	0.000606535	0.000329095	0.000404975	0.000771552	0.00129653	0.00244715	0
Carbohydrate	Cellobiose	0.00743643	0.00957662	0.00841643	0.00939321	0.00791999	0.00316829	0.00816324	0.00834935	0.00713641	0.0155727	0.0160773	0.0114568	0.0442706	0.0278575	0.0334571	0.0415202	0.0606526	0.0617768	0.00847649	0.00682717	0.007883	0.0143689	0.0351951	0.0546499	0
Carbohydrate	Digalactosylglycerol	0.106394	0.111717	0.1137	0.125092	0.100341	0.0593598	0.0539428	0.0471288	0.064475	0.0235473	0.0271709	0.0250955	0.0161829	0.0127693	0.0158004	0.00523885	0.00943735	0.0079443	0.110604	0.0949309	0.0551822	0.0252712	0.0149175	0.00754017	0
Carbohydrate	Fructose	0.138384	0.03245	0.0225066	0.0264839	0.0208066	0.0155107	0.126944	0.124327	0.0603942	0.707099	0.584936	0.555464	2.50366	2.12168	2.36723	2.72826	4.0562	3.68625	0.064447	0.0209337	0.103888	0.615833	2.33086	3.49024	0
Carbohydrate	Fructose-6-P	0.000202371	1e-06	4.64117e-05	0.00191657	0.00201779	0.000694626	0.00285331	0.00301398	0.00285119	0.00576849	0.00762647	0.00505259	0.0156674	0.0133013	0.0133227	0.013777	0.02439	0.0225397	8.32608e-05	0.001543	0.00290616	0.00614919	0.0140971	0.0202356	0
Carbohydrate	Galactose	0.000701337	0.000881263	0.000641404	0.00133375	0.00121378	0.000968853	0.00129524	0.00157676	0.00137511	0.00227578	0.00268655	0.00262836	0.00396017	0.00407357	0.00375427	0.00401636	0.00510184	0.00515283	0.000741335	0.00117213	0.0014157	0.00253023	0.00392934	0.00475701	0
Carbohydrate	Galactosylglycerol	0.00112427	0.00135318	0.00112791	0.00125816	0.00128543	0.0007208	0.00127613	0.00128748	0.00139141	0.00129091	0.00178043	0.00141636	0.00235584	0.00214445	0.00228435	0.00208101	0.0042503	0.00309669	0.00120179	0.00108813	0.00131834	0.0014959	0.00226155	0.00314267	0
Carbohydrate	Gentiobiose	0.000221105	0.000149518	0.000140146	0.000181625	0.000127021	7.38429e-05	0.000115821	0.000145925	0.000107506	0.000243698	0.000170075	0.000117018	0.000354726	0.000181398	0.000304563	0.000325465	0.000666308	0.000433096	0.000170256	0.000127496	0.000123084	0.000176931	0.000280229	0.000474956	0.001
Carbohydrate	Glucopyranose	0.00779423	0.00778041	0.00631963	0.00792243	0.00642988	0.00417154	0.0125674	0.00896577	0.00766135	0.0281083	0.037613	0.0256391	0.0903236	0.0761257	0.0748607	0.221738	0.251551	0.144064	0.00729809	0.00617461	0.00973152	0.0304535	0.0804367	0.205784	0
Carbohydrate	Glucose-6-P	0.000243835	2e-06	2e-06	0.00818376	0.00719139	0.00242731	0.00837359	0.0104333	0.00957708	0.0177018	0.0249861	0.0154954	0.0450033	0.0407474	0.0427991	0.0415067	0.0701521	0.0697244	8.26116e-05	0.00593416	0.00946131	0.0193944	0.0428499	0.060461	0
Carbohydrate	Maltose	0.000416737	0.000238956	0.000262558	0.00159808	0.00144847	0.000581746	0.00208181	0.00155513	0.00168005	0.0037397	0.00386955	0.00215901	0.00548055	0.00391903	0.0048558	0.00967301	0.00903938	0.011367	0.000306084	0.00120943	0.00177233	0.00325609	0.00475179	0.0100265	0
Carbohydrate	Maltotriose	0.00052537	0.000356398	0.000187984	0.00100381	0.000651241	0.00040125	0.000640552	0.000674635	0.000728412	0.000979477	0.0016918	0.000809128	0.0032317	0.00216116	0.00238428	0.00385762	0.00535904	0.0062647	0.000356584	0.000685432	0.0006812	0.00116014	0.00259238	0.00516045	0
Carbohydrate	Mannose	0.00230315	0.00198631	0.00180803	0.00180683	0.00168	0.0011233	0.0017529	0.00173368	0.00156929	0.00294892	0.00307604	0.00246346	0.00561181	0.00503139	0.00565497	0.006813	0.0111452	0.00960834	0.0020325	0.00153671	0.00168529	0.00282947	0.00543272	0.00918886	0
Carbohydrate	Melibiose	0.00905821	0.00987293	0.00833074	0.00795899	0.00740726	0.00416173	0.00558623	0.00614235	0.0062785	0.00606378	0.00707974	0.00590255	0.00950772	0.00745727	0.00928694	0.00582651	0.0113979	0.00802253	0.00908729	0.00650932	0.00600236	0.00634869	0.00875065	0.00841566	#NA
Carbohydrate	Ribose	0.000178591	0.000220794	0.000160274	0.000355617	0.000313827	0.000182024	0.000342142	0.000337509	0.000325157	0.000516962	0.00064679	0.00044441	0.00123646	0.00112514	0.00127505	0.00169797	0.00355374	0.00235124	0.000186553	0.000283823	0.000334936	0.000536054	0.00121221	0.00253431	0
Carbohydrate	Sedoheptulose	0.00125311	0.00118111	0.00114274	0.000984691	0.000897169	0.000683224	0.000902623	0.000756629	0.000968485	0.0009	0.000928944	0.000864354	0.00129242	0.00111178	0.00131766	0.000983026	0.00233795	0.00141372	0.00119232	0.000855028	0.000875912	0.000897766	0.00124062	0.00157823	#NA
Carbohydrate	Sucrose-6-P	0.00563893	0.00634219	0.00566643	0.00253438	0.00135971	0.00067449	0.00109684	0.0012936	0.00145077	0.00150535	0.0012956	0.00132837	0.00186043	0.00159932	0.00192435	0.00090196	0.00249917	0.00128525	0.00588252	0.00152286	0.0012804	0.00137644	0.0017947	0.00156213	0.004
Carbohydrate	Trehalose	0.020093	0.0215388	0.0192468	0.0130622	0.0127693	0.00592977	0.00928295	0.00943069	0.00942607	0.0112813	0.012336	0.00868856	0.0199082	0.0157293	0.0224902	0.0219744	0.0372218	0.0286856	0.0202929	0.0105871	0.0093799	0.0107686	0.0193759	0.0292939	0
Carbohydrate	Xylose	0.000113231	0.000123557	6.74994e-05	0.000162077	0.000109445	0.000128419	0.000184517	0.000194519	0.000136239	0.000359821	0.0003803	0.000346849	0.000775048	0.000648254	0.000905541	0.000991262	0.00176564	0.00132177	0.000101429	0.000133314	0.000171759	0.000362323	0.000776281	0.00135956	0
Carbohydrate	Fructose	0.192367	0.11438	0.0662226	0.101478	0.0527948	0.0482521	0.183555	0.131346	0.101195	0.479672	0.404256	0.461189	2.45251	1.64367	1.92326	2.78436	5.89212	4.22407	0.124323	0.0675082	0.138698	0.448372	2.00648	4.30018
Carbohydrate	Glucose	0.115445	0.0773417	0.0543805	0.0636996	0.0804656	0.0498765	0.118932	0.11572	0.107505	0.378449	0.284516	0.299869	1.51728	0.994894	1.14649	1.75733	3.30994	2.75339	0.0823892	0.0646806	0.114052	0.320945	1.21955	2.60689	0
Carbohydrate	Raffinose	2.56933	2.47381	2.81654	2.05727	1.45389	0.935103	0.589388	0.487563	0.670707	0.133646	0.181773	0.202281	0.0806291	0.075977	0.0583478	0.0189085	1e-06	0.015656	2.61989	1.48209	0.582553	0.172567	0.0716513	0.0115218	0
Carbohydrate	Sucrose	9.46446	8.81435	8.6583	7.14027	6.92943	3.33776	5.33671	5.40797	5.60614	4.43996	4.971	4.6621	4.74665	4.07076	4.37059	2.52189	4.02567	4.18972	8.97904	5.80249	5.45027	4.69102	4.396	3.57909	0.002
Fatty acid	Ethyl Linoleate	0.000921327	0.000734049	0.000251203	7.77154e-05	1e-06	3.11948e-05	4.20207e-05	3.68626e-05	4.25114e-05	7.98288e-05	8.00017e-05	5.41982e-05	0.000142902	6.94335e-05	7.68528e-05	6.58411e-05	0.000291421	0.00014435	0.000635526	3.66367e-05	4.04649e-05	7.13429e-05	9.63961e-05	0.000167204	0.008
Fatty acid	Ethyl Oleate	0.00216602	0.00159708	0.000546409	0.00011679	9.10219e-05	4.39491e-05	6.45447e-05	9.55186e-05	4.39946e-05	0.000152848	0.000124067	8.42895e-05	0.00016173	0.000106747	9.69861e-05	0.000107607	0.000399575	0.000226753	0.00143651	8.39203e-05	6.80193e-05	0.000120401	0.000121821	0.000244645	0
Fatty acid	Linoleic acid	0.0381278	0.0346871	0.024317	0.0264674	0.0208568	0.0164553	0.0154938	0.0224777	0.0291517	0.0241841	0.0242656	0.0253156	0.0268631	0.0274474	0.0294389	0.0293342	0.0296197	0.0338623	0.0323773	0.0212599	0.0223744	0.0245884	0.0279165	0.0309387	#NA
Fatty acid	Linolenic acid	0.000851072	0.000832358	0.000548525	0.000563924	0.000478195	0.000366094	0.000394154	0.000577217	0.000626767	0.000791067	0.00069839	0.000554427	0.000929391	0.0010465	0.00105458	0.0012771	0.00173639	0.00143628	0.000743985	0.000469404	0.000532713	0.000681295	0.00101016	0.00148326	0
Fatty acid	Oleic acid	0.0568218	0.0446975	0.0335599	0.0382843	0.0260967	0.0227762	0.025479	0.0274881	0.035569	0.0294232	0.0290065	0.0313314	0.0314398	0.0327498	0.0347212	0.0286462	0.0352897	0.0364853	0.0450264	0.0290524	0.029512	0.0299203	0.0329703	0.0334737	#NA
Nitrogen-rich	Allantoin	0.178014	0.162506	0.157774	0.150679	0.116067	0.0889367	0.108795	0.108765	0.114468	0.135914	0.12944	0.124156	0.173877	0.148628	0.169568	0.107067	0.226116	0.171325	0.166098	0.118561	0.110676	0.129837	0.164024	0.168169	#NA
Organic acid	2-aminoadipate	0.000438441	0.000284846	0.000289659	0.000331884	0.000297891	0.000234999	0.000517932	0.000495108	0.000506076	0.0010088	0.000786057	0.00070106	0.00132195	0.00130087	0.0015408	0.00169459	0.00342059	0.00261749	0.000337649	0.000288258	0.000506372	0.000831973	0.00138788	0.00257756	0
Organic acid	2-Oxoglutarate	8.88481e-05	0.000134127	0.000105288	0.00159628	0.00184286	0.00081836	0.00105541	0.0013193	0.000932244	0.00118755	0.0020433	0.00126232	0.00278726	0.00238256	0.00231336	0.00178632	0.00391543	0.00291663	0.000109421	0.00141917	0.00110232	0.00149773	0.00249439	0.00287279	0
Organic acid	2-Piperidinecarboxylate	0.0278465	0.0281584	0.0248166	0.0210753	0.0203112	0.0121463	0.0177315	0.0162724	0.0158715	0.0178188	0.0184159	0.0172721	0.0237802	0.021211	0.0225129	0.015725	0.0327723	0.0208229	0.0269405	0.0178443	0.0166251	0.0178356	0.0225014	0.0231067	#NA
Organic acid	Aconitate-trans	0.000637143	0.000803091	0.000656737	0.00058717	0.00060956	0.000206567	0.000503202	0.000408587	0.000393231	0.000533629	0.000518354	0.000408314	0.000805646	0.000566623	0.000740305	0.000810919	0.00111722	0.000908341	0.00069899	0.000467765	0.000435006	0.000486766	0.000704191	0.000945494	0.001
Organic acid	caffeate	0.000398882	0.000421643	0.000347505	0.000403907	0.000508539	0.000370537	0.000285149	0.000565889	0.000312115	0.000626997	0.000412312	0.000389195	0.000843529	0.000896363	0.000526758	0.000442848	0.000780571	0.000782871	0.000389343	0.000427661	0.000387718	0.000476168	0.00075555	0.000668763	#NA
Organic acid	Citrate	0.429388	0.447318	0.381409	0.393094	0.305043	0.149818	0.267428	0.272367	0.268971	0.302181	0.386184	0.29228	0.508309	0.494377	0.506962	0.541529	0.72842	0.683413	0.419372	0.282651	0.269588	0.326882	0.503216	0.65112	0
Organic acid	Dehydroascorbate	0.000138916	0.000241711	8.58073e-05	0.00073378	0.00107089	0.000588907	0.00316768	0.00324485	0.0032032	0.00849531	0.00605652	0.00588536	0.00785777	0.0086043	0.0108092	0.0069075	0.0187474	0.0140289	0.000155478	0.000797858	0.00320524	0.00681239	0.00909043	0.013228	0
Organic acid	Erythronate	0.000506404	0.000402288	0.000299049	0.00036698	0.000362649	0.000220001	0.000426668	0.000381317	0.000445439	0.000518967	0.000534443	0.000473845	0.00070509	0.000642497	0.000787533	0.000703652	0.00127545	0.00105287	0.00040258	0.000316543	0.000417808	0.000509085	0.000711707	0.00101066	0
Organic acid	ferruoylquinate	0.00132483	0.00127415	0.0015068	0.000814125	0.000818341	0.000669951	0.000873897	0.000603835	0.000794542	0.00127956	0.00110899	0.000837313	0.00135157	0.00147143	0.002309	0.00117707	0.00383614	0.00221202	0.00136859	0.000767472	0.000757425	0.00107529	0.00171067	0.00240841	0.01
Organic acid	Ferulate	0.00525039	0.00528643	0.00469042	0.00342015	0.00467987	0.00429645	0.00283928	0.0055706	0.00245597	0.00557564	0.00327414	0.00354902	0.00692968	0.00729414	0.00371075	0.00396679	0.00789369	0.00658996	0.00507575	0.00413216	0.00362195	0.00413293	0.00597819	0.00615014	#NA
Organic acid	Fumarate	0.00357793	0.0042163	0.00361573	0.00529101	0.00510836	0.00354159	0.00490648	0.00389057	0.00362506	0.00422085	0.00489805	0.00373597	0.00640219	0.00510518	0.00632504	0.00692655	0.0104376	0.00743296	0.00380332	0.00464699	0.0041407	0.00428495	0.00594414	0.0082657	0
Organic acid	Galactonate	0.0035061	0.00298178	0.00345833	0.00286065	0.00265824	0.00150713	0.00256452	0.00232756	0.00253615	0.0037887	0.00313108	0.00339117	0.00414621	0.00418822	0.00443298	0.00371809	0.0070305	0.00517305	0.00331541	0.00234201	0.00247608	0.00343699	0.0042558	0.00530721	0.001
Organic acid	4-hydroxybutanoate_GHB	0.00053727	0.000359207	0.000370889	0.000371035	0.000345838	0.000260939	0.00032012	0.00032221	0.000298419	0.000346924	0.00035599	0.000334383	0.000478409	0.000542838	0.000446339	0.000422616	0.000484959	0.000567947	0.000422455	0.000325937	0.000313583	0.000345766	0.000489195	0.000491841	0.009
Organic acid	Glucaric acid	0.0897219	0.0755518	0.0776202	0.103889	0.0744915	0.045504	0.0653531	0.0583792	0.0748809	0.0610702	0.0809876	0.0682466	0.0837044	0.0994488	0.0872075	0.063771	0.0995099	0.0812181	0.0809646	0.0746283	0.0662044	0.0701015	0.0901202	0.0814996	#NA
Organic acid	Gluconate	0.0086005	0.00889678	0.0091653	0.00381932	0.00292559	0.00238812	0.0015597	0.00160991	0.00228465	0.00149677	0.00132892	0.0018988	0.00279925	0.00218888	0.00210113	0.00203913	0.00293628	0.00347344	0.00888753	0.00304435	0.00181808	0.00157483	0.00236309	0.00281628	0.001
Organic acid	Glycerate	0.000686291	0.000693134	0.00058431	0.000400384	0.00044552	0.000360202	0.000396117	0.000352617	0.000359629	0.000591967	0.000559383	0.000462872	0.00106313	0.000945131	0.00107874	0.00135334	0.00275801	0.00181576	0.000654579	0.000402035	0.000369454	0.000538074	0.001029	0.0019757	0
Organic acid	Glycerate-3-P	1e-06	1e-06	1e-06	0.000544658	0.000529247	0.000214161	0.000600685	0.000674558	0.000588797	0.00074676	0.000955846	0.000631991	0.00148378	0.00129916	0.00160966	0.00153263	0.00303854	0.00195541	1e-06	0.000429356	0.000621347	0.000778199	0.0014642	0.00217553	0
Organic acid	Glycolate	0.00328526	0.00296297	0.00291669	0.00245608	0.0017582	0.00235127	0.00175091	0.00142592	0.00145706	0.00164087	0.0019599	0.00183606	0.00246304	0.00202954	0.00225376	0.00264535	0.00240552	0.00323059	0.00305497	0.00218852	0.00154463	0.00181228	0.00224878	0.00276049	0
Organic acid	Malate	0.00493959	0.00235362	0.00136129	0.0410771	0.0418617	0.021233	0.0312161	0.0294306	0.0256718	0.0337476	0.031731	0.029133	0.0621505	0.0534086	0.0603635	0.0910436	0.156227	0.134038	0.00288484	0.0347239	0.0287728	0.0315372	0.0586409	0.127103	0
Organic acid	Maleate	0.000233719	0.000241206	0.0001901	0.000284385	0.00023713	0.00020903	0.000231996	0.000196255	0.000207197	0.000168262	0.000211419	0.000233062	0.000304191	0.000272241	0.000291209	0.000310712	0.000598123	0.000458108	0.000221675	0.000243515	0.000211816	0.000204248	0.000289214	0.000455648	0
Organic acid	Malonate	0.00016454	0.00014912	0.000163166	3.36319e-05	4.08893e-05	5.44375e-05	4.77382e-05	4.58409e-05	2.76181e-05	8.372e-05	3.88067e-05	7.11345e-05	0.000210633	0.00016607	0.000237201	0.000416619	0.000714586	0.000612886	0.000158942	4.29862e-05	4.03991e-05	6.45537e-05	0.000204635	0.000581364	0
Organic acid	monomethylphosphate	0.0100105	0.00843484	0.00654572	0.00641012	0.00448947	0.00255844	0.00412726	0.00427701	0.00312322	0.00570251	0.00447949	0.00259539	0.00739072	0.00512645	0.00449752	0.00368543	0.00653933	0.00452419	0.00833034	0.00448601	0.0038425	0.00425913	0.00567156	0.00491632	#NA
Organic acid	Nicotinate	0.0228255	0.0212464	0.0215291	0.0164813	0.013415	0.00937551	0.0122427	0.0135122	0.0125471	0.0156217	0.0151398	0.0124921	0.0164678	0.0186838	0.0159627	0.0100644	0.0199672	0.0161663	0.021867	0.0130906	0.0127674	0.0144179	0.0170381	0.0153993	#NA
Organic acid	Phosphate	1.26411	1.49714	1.14384	1.06997	1.08952	0.424071	0.978883	0.943128	0.852871	1.18052	1.38386	1.01203	1.7725	1.75769	1.80272	2.00442	2.57878	2.51871	1.3017	0.861189	0.92496	1.19214	1.77764	2.3673	0
Organic acid	Pipecolate	0.0147611	0.0149835	0.0128839	0.0118237	0.0109694	0.00679502	0.0100058	0.00879284	0.00731442	0.010791	0.00958461	0.00933108	0.0131143	0.0124536	0.0126436	0.00992623	0.0191306	0.0137905	0.0142095	0.0098627	0.00870434	0.00990224	0.0127372	0.0142824	#NA
Organic acid	Pyruvate	1e-06	7.5616e-05	5.34879e-05	0.000418208	0.000414967	0.000314945	0.000428606	0.00055622	0.000416041	0.000353563	0.000799517	0.000506807	0.00144899	0.000947158	0.00081096	0.00054831	0.00112076	0.000641923	4.3368e-05	0.000382707	0.000466956	0.000553296	0.00106903	0.000770331	0.001
Organic acid	Quinate	0.00156904	0.000607829	0.000598328	0.00292502	0.00290591	0.00235324	0.00566445	0.00570648	0.0042894	0.0127219	0.0153676	0.0124364	0.0269651	0.0195239	0.0342395	0.0519936	0.118886	0.0588897	0.000925067	0.00272806	0.00522011	0.0135086	0.0269095	0.0765898	0
Organic acid	Salicylate	0.00259982	0.00273132	0.00244978	0.00133715	0.00139557	0.00106055	0.000788446	0.00162809	0.000944222	0.000809661	0.000956114	0.000858761	0.00107618	0.0011745	0.00102203	0.000730835	0.000940706	0.00142107	0.00259364	0.00126443	0.00112025	0.000874845	0.00109091	0.00103087	0.004
Organic acid	Shikimate	2.8162e-05	2.33889e-05	1.42159e-05	3.28621e-05	3.43962e-05	1.81848e-05	0.000125751	0.000114089	8.57286e-05	0.000214816	0.000209817	0.000189042	0.000460955	0.000380067	0.00056707	0.000884335	0.00214518	0.0010485	2.19223e-05	2.8481e-05	0.000108523	0.000204558	0.000469364	0.00135934	0
Organic acid	Sinapinate-trans	0.00119058	0.00107013	0.00092088	0.000788267	0.000711145	0.000634151	0.000599448	0.000874957	0.000587376	0.000910349	0.000739437	0.000674231	0.00101843	0.000800099	0.000948258	0.000794107	0.00119151	0.000990756	0.00106053	0.000711188	0.00068726	0.000774673	0.000922263	0.000992123	#NA
Organic acid	Succinate	0.00324707	0.00298419	0.00312253	0.0107002	0.0110439	0.00863379	0.00536121	0.00412309	0.00528904	0.00271445	0.00386492	0.00375731	0.00391062	0.00382188	0.00402973	0.00493904	0.00830834	0.00492685	0.00311793	0.010126	0.00492445	0.00344556	0.00392074	0.00605807	0
Organic acid	Threonate	0.00579821	0.0055808	0.00468837	0.000992931	0.000792131	0.000568531	0.00232698	0.0019237	0.00171123	0.00597446	0.00547592	0.00456222	0.0122713	0.0120187	0.0119651	0.0173885	0.0424809	0.024636	0.00535579	0.000784531	0.0019873	0.00533754	0.012085	0.0281685	0
Organic acid	Threonate-lactone	4.18812e-05	5.51813e-05	4.71169e-05	0.000157361	0.000224226	0.000110878	0.000820389	0.00063713	0.000643461	0.00163255	0.00135736	0.0012066	0.0014294	0.00157148	0.00116645	0.000781252	0.00166279	0.000907035	4.80598e-05	0.000164155	0.000700327	0.00139884	0.00138911	0.00111703	0
Organic acid	Urate	0.000133574	0.000105212	0.000106453	0.00017448	0.000130964	0.000121753	0.00025407	0.000241665	0.000116917	0.000491108	0.000240811	0.000242171	0.000607141	0.000633369	0.000461504	0.00063886	0.000921847	0.000913414	0.000115079	0.000142399	0.000204217	0.000324696	0.000567338	0.000824707	0
OTHER	Ethanolamine	0.0694906	0.0613468	0.0597902	0.0507066	0.0402706	0.0274677	0.0376204	0.0403447	0.0288347	0.0518031	0.0372402	0.0308265	0.0722954	0.0558694	0.0516964	0.0590633	0.105483	0.0849947	0.0635425	0.0394816	0.0355999	0.0399566	0.0599537	0.0831805	0.003
OTHER	N-acetylhexosamine	0.00339213	0.00343248	0.00338168	0.00307746	0.00207135	0.00109066	0.00125887	0.00174504	0.00121375	0.00201424	0.00165073	0.00187071	0.00289092	0.0024882	0.00290128	0.00235257	0.00422661	0.00280567	0.0034021	0.00207982	0.00140589	0.00184523	0.00276013	0.00312829	0.009
Polyamine	Putrescine	0.00577562	0.00775526	0.00558176	0.00897437	0.0107613	0.0054097	0.0165041	0.0173805	0.0156653	0.0187922	0.0206644	0.0167446	0.0229911	0.0216732	0.0233627	0.0181578	0.0378238	0.0306559	0.00637088	0.0083818	0.0165167	0.0187338	0.0226757	0.0288792	0
Polyamine	Spermidine	0.000349432	0.000279244	0.000285982	0.000255264	0.000188828	0.000161485	0.000149918	0.000108056	0.000152902	0.000211988	0.00025366	0.000178419	0.000276118	0.000200408	0.000209468	0.000276238	0.00023195	0.000219667	0.000304886	0.000201859	0.000136959	0.000214689	0.000228665	0.000242618	0.004
Purine_Pyrimidine	Adenosine-5-P	0.000780446	0.000891465	0.000727737	0.000160787	0.000127321	1e-06	1e-06	0.000161445	1e-06	0.000270134	0.000247605	1e-06	0.000354654	0.000208241	0.000341947	1e-06	0.000557117	0.00034748	0.000799883	9.63693e-05	5.44818e-05	0.000172913	0.000301614	0.000301865	0.002
Purine_Pyrimidine	Guanine	0.000167344	0.000119868	9.80929e-05	0.000197237	0.000152374	0.000118918	0.000278549	0.000321663	0.000220341	0.000574376	0.000621527	0.000568546	0.00191065	0.00137834	0.00191134	0.00209577	0.00469661	0.00295009	0.000128435	0.000156176	0.000273518	0.00058815	0.00173344	0.00324749	0
Purine_Pyrimidine	Guanosine2	0.00299973	0.00152151	0.00162983	0.000159822	9.71234e-05	6.87704e-05	0.000338406	0.000179824	0.0001394	0.000491599	0.000324099	0.000236366	0.000971132	0.00050309	0.000787317	0.000577004	0.00157501	0.000860613	0.00205036	0.000108572	0.00021921	0.000350688	0.000753846	0.00100421	0
Purine_Pyrimidine	uracil	0.00141041	0.00102953	0.00116438	0.000766062	0.000611891	0.000268175	0.000768482	0.000660957	0.000640658	0.000978675	0.000890406	0.000657867	0.00127317	0.00133485	0.00129393	0.000889199	0.0018699	0.00172275	0.00120144	0.000548709	0.000690032	0.000842316	0.00130065	0.00149395	0.006
Standard	Ribitol	0.0587889	0.0438982	0.0463822	0.0541419	0.042337	0.0353107	0.0478927	0.0435958	0.0487805	0.0487567	0.0514933	0.0523013	0.0526039	0.0575374	0.0541712	0.0523286	0.0539084	0.0581734	0.0496898	0.0439299	0.0467563	0.0508504	0.0547708	0.0548034
Standard	propanediol	0.0574955	0.043188	0.0467639	0.0574397	0.0491578	0.0411238	0.0534947	0.0559191	0.056978	0.0528889	0.0564319	0.0581806	0.0619521	0.0664259	0.0633713	0.0567995	0.0581511	0.0674336	0.0491491	0.0492405	0.0554639	0.0558338	0.0639164	0.0607947
Standard	myristateD27	0.048163	0.0370922	0.0382754	0.0445649	0.0372544	0.0275822	0.0351278	0.0383741	0.040545	0.0424811	0.0391434	0.0420588	0.0460732	0.0511091	0.0447933	0.0395598	0.0496871	0.0526477	0.0411769	0.0364672	0.0380157	0.0412278	0.0473252	0.0472982
Sugar alcohol	Erythritol	0.000919266	0.00134102	0.00107926	0.000308097	0.000202625	0.000221814	0.0002075	0.000135518	0.000189511	0.000160099	9.00922e-05	0.000282727	0.000132333	0.000228307	0.000486093	0.000147285	0.000297708	0.00022454	0.00111318	0.000244179	0.00017751	0.000177639	0.000282244	0.000223178	0.004
Sugar alcohol	Galactinol	0.00687156	0.00742624	0.00500348	0.00359539	0.00228812	0.0014327	0.00162679	0.00188164	0.00225152	0.00135653	0.00139372	0.000879415	0.00101271	0.000880782	0.000811085	0.000674722	1e-06	0.00118338	0.00643376	0.00243874	0.00191999	0.00120989	0.000901525	0.000619699	0
Sugar alcohol	Glycerol	0.0572005	0.0369143	0.0306128	0.0180385	0.0157458	0.00977081	0.0157469	0.0185084	0.0104759	0.0163624	0.0160941	0.0138435	0.0187511	0.0198168	0.0141792	0.0173352	0.0268945	0.0203277	0.0415758	0.0145184	0.0149104	0.0154334	0.0175824	0.0215191	0.001
Sugar alcohol	Glycerol-2-P	0.00437125	0.00485454	0.00408819	0.00393497	0.00283505	0.00219718	0.00280315	0.00212152	0.00257821	0.00288117	0.00318141	0.00296905	0.00325628	0.00293973	0.00369463	0.00204904	0.00402923	0.00313485	0.00443799	0.00298907	0.00250096	0.00301054	0.00329688	0.00307104	#NA
Sugar alcohol	Glycerol-3-P	0.209787	0.228552	0.208044	0.180894	0.16551	0.093891	0.137333	0.124865	0.125899	0.152473	0.153381	0.126237	0.167814	0.149462	0.166462	0.0946845	0.168674	0.125623	0.215461	0.146765	0.129366	0.14403	0.161246	0.12966	#NA
Sugar alcohol	myo-Inositol	0.268433	0.273717	0.239867	0.191897	0.17393	0.0954705	0.164838	0.15884	0.156571	0.196621	0.205484	0.177148	0.278351	0.250727	0.261279	0.230952	0.422938	0.33229	0.260672	0.153766	0.160083	0.193084	0.263453	0.328727	0
Sugar alcohol	Inositol	0.000940323	0.000962926	0.000800108	0.000805668	0.00125405	0.00091951	0.000707112	0.000945978	0.00068095	0.000625633	0.00105352	0.000701325	0.00100998	0.00109124	0.00191806	0.0010004	0.001538	0.00141515	0.000901119	0.000993077	0.000778013	0.000793492	0.00133976	0.00131785	#NA
Sugar alcohol	Inositol	0.00305045	0.00319733	0.00294618	0.00251106	0.00228611	0.0013859	0.00205471	0.0017911	0.00207488	0.00211443	0.00222415	0.00190006	0.00285927	0.00269624	0.00271178	0.00195375	0.00383248	0.00306097	0.00306465	0.00206102	0.00197356	0.00207955	0.00275576	0.00294907	#NA
Sugar alcohol	Inositol	0.00643049	0.00677672	0.00568345	0.00498748	0.00444166	0.00241328	0.00349757	0.00350626	0.00349589	0.003992	0.00425511	0.00367497	0.00548331	0.00488147	0.00490886	0.00356569	0.00708734	0.00502563	0.00629689	0.00394747	0.0034999	0.00397403	0.00509121	0.00522622	#NA
Sugar alcohol	Inositol	0.00551476	0.00612828	0.00519507	0.00501008	0.00440431	0.00292017	0.00357324	0.00350554	0.00390332	0.0028396	0.00313739	0.00310982	0.000818544	0.0017955	0.00177401	0.00100965	0.000278921	0.000442195	0.0056127	0.00411152	0.0036607	0.00302894	0.00146268	0.000576922	0
Sugar alcohol	Inositol-1-P	0.0146838	0.0183077	0.0110809	0.0120761	0.0130912	0.00454367	0.00778328	0.0117173	0.0129781	0.0108552	0.0126148	0.00800149	0.0130705	0.0129672	0.013087	0.0112772	0.0126397	0.0152747	0.0146908	0.00990365	0.0108263	0.0104905	0.0130416	0.0130639	#NA
Sugar alcohol	Mannitol	0.00301669	0.00295278	0.00187853	0.000388848	0.000565811	0.000296249	0.000452955	0.00038077	0.000372844	0.000486986	0.000522964	0.000502009	0.00106443	0.000486394	0.000610584	0.000571498	0.00106805	0.000751315	0.002616	0.000416969	0.00040219	0.000503986	0.00072047	0.000796955	0.001
Sugar alcohol	Sorbitol	0.00416521	0.0119616	0.00455343	0.00151756	0.0012423	0.000817637	0.000916341	0.000911983	0.000996093	0.00113098	0.00102019	0.00111925	0.00146342	0.00103142	0.00126671	0.00112841	0.00266966	0.00155975	0.00689342	0.0011925	0.000941472	0.00109014	0.00125385	0.00178594	0.001

## Sheet: T_S3B_Ex vs Ey_metabolite
Table_S3B. Comparison of relative metabolite abundance detected in rice embryo during germination time course
	Log2Ratio	t-test	Log2Ratio	t-test	Log2Ratio	t-test	Log2Ratio	t-test	Log2Ratio	t-test
Compound	E4_vs_E0	E4_vs_E0	E8_vs_E4	E8_vs_E4	E12_vs_E8	E12_vs_E8	E16_vs_E12	E16_vs_E12	E24_vs_E16	E24_vs_E16
4-hydroxyproline	-0.642544	0.0238734	-0.0153139	0.95487	-0.0863419	0.526054	0.331004	0.00874669	0.593171	0.185539
Alanine	-0.374856	0.204897	0.731305	0.0855703	0.945355	0.0026615	0.814109	0.0461997	0.056233	0.834246
alphaaminobutyrate	-0.809907	0.0990516	0.463531	0.279648	0.97194	0.00998436	0.826157	0.00115246	0.477908	0.273664
Asparagine	-0.94363	0.019931	-1.0882	0.0726731	-0.47596	0.146501	-0.450819	0.0452676	0.0906352	0.649796
Aspartate	-1.05694	0.0018856	0.0258259	0.927199	-0.497073	0.117995	-0.317991	0.286882	0.248172	0.60757
beta-Alanine	-1.1283	0.0189678	0.627689	0.0946186	0.984299	0.182308	1.0938	0.0207613	1.03501	0.212944
Betaaminoisobutyrate	0.100824	0.688031	0.208247	0.678538	0.815904	0.0913584	1.04331	0.133855	0.803614	0.25152
betacyanoalanine	-0.986674	0.00481466	-0.662285	0.0310938	-0.53756	0.00841351	-0.419572	0.161673	-0.0986933	0.734081
Citrulline	-1.06787	0.0298939	-0.0783428	0.854189	0.360944	0.0580423	0.860154	0.00881194	0.585359	0.146567
Cystein	0.0468644	0.890771	0.751581	0.158009	0.861621	0.0306374	0.990448	0.11552	0.405524	0.34754
GABA	0.856158	0.180619	0.433579	0.330471	1.29691	0.00448839	1.47529	0.0862756	0.775977	0.155294
Glutamate	-0.520694	0.149961	0.214849	0.529013	0.350543	0.030661	0.262616	0.0429041	0.0146682	0.956545
Glutamine	1.50487	0.0770805	-0.390351	0.318326	-0.0168323	0.948784	-0.0299421	0.927121	0.133513	0.782178
Glycine	-0.860325	0.0206638	0.447992	0.229548	0.906085	0.0281455	0.571745	0.103061	-0.0225503	0.9385
Histidine	-0.723173	0.0889209	0.223517	0.600229	0.627653	0.000896	1.18531	0.000980235	0.634667	0.170315
Isoleucine	-0.48313	0.0896101	-0.246293	0.370337	0.800571	0.0102135	1.23832	0.00393505	1.01443	0.016348
Leucine	-0.0121847	0.962639	0.2155	0.403875	0.992258	0.0046214	1.15275	0.00513671	0.816703	0.0203665
Lysine	-0.521201	0.186514	0.329429	0.381939	0.575705	0.0295315	1.10453	0.012081	0.614108	0.126233
Methionine	-0.584231	0.0210087	0.319516	0.173857	0.603575	0.0125138	0.735209	0.0235974	0.551873	0.0965202
Norvaline	-0.469685	0.0852895	-0.309821	0.361363	0.347663	0.0052642	0.301988	0.00934277	0.143586	0.61682
Ornithine	-0.789663	0.0900034	-0.17288	0.677955	0.280488	0.190386	1.09537	0.00611741	0.677838	0.00956758
Phenylalanine	-0.477055	0.0970675	0.00475759	0.986087	0.973994	0.00579553	1.41358	0.00417981	0.891997	0.0147682
Proline	-0.773111	0.0181248	-0.0865028	0.768573	-0.0250661	0.73612	0.469717	0.0304624	0.129291	0.63812
Pyroglutamate	-0.497316	0.133776	0.174846	0.597955	0.332482	0.110158	0.236874	0.103249	-0.0087479	0.965773
Serine	-0.204793	0.47835	0.274963	0.345572	0.33234	0.0820378	0.63305	0.00373915	0.464163	0.231171
Threonine	-0.0923723	0.754497	0.257672	0.375818	0.409789	0.0379594	0.580263	0.0157492	0.0598018	0.813223
Tryptophan	-0.617577	0.169477	-0.229664	0.622422	0.234419	0.254549	0.635417	0.00984721	0.390109	0.2148
Tyrosine	-0.43782	0.194931	-0.143149	0.715786	0.487981	0.0127276	0.902452	0.00916426	0.571389	0.0699542
Valine	-0.196923	0.45174	0.252574	0.334105	0.773972	0.00531117	1.03044	0.00413699	0.713673	0.0421496
alpha-Tocopherol	-0.519798	0.081891	-0.0869059	0.774011	0.18708	0.186559	0.126263	0.315304	-0.051406	0.850279
beta-Sitosterol	-0.214391	0.513587	-0.236147	0.546629	0.184864	0.329868	0.133742	0.25511	-0.0389703	0.831708
Campesterol	-0.324513	0.35869	-0.262028	0.517096	0.184554	0.273637	0.154298	0.284406	-0.0056095	0.980641
gamma-Tocopherol	-0.430063	0.16595	-0.0336197	0.91662	0.208039	0.313935	-0.0281602	0.922324	0.206753	0.614449
Monopalmitine	-1.20228	0.0432113	0.160335	0.518561	0.143218	0.363531	0.276177	0.170248	0.640451	0.0169739
Monostearin	-0.797858	0.184358	0.0556934	0.877705	0.186524	0.572106	0.255283	0.406516	0.101614	0.751987
Stigmasterol	-0.15438	0.648396	-0.170086	0.653275	0.191576	0.368207	0.277739	0.124223	0.169649	0.505119
Ethyl Linoleate	-4.11659	0.0936722	0.14338	0.87977	0.818099	0.0243498	0.434205	0.370839	0.794564	0.369691
Ethyl Oleate	-4.0974	0.103848	-0.303075	0.574683	0.823835	0.10308	0.0169131	0.962399	1.00592	0.231399
Linoleic acid	-0.60685	0.0930367	0.0737168	0.830986	0.136131	0.631501	0.183136	0.0180398	0.148298	0.142546
Linolenic acid	-0.664443	0.0726686	0.182527	0.525017	0.354922	0.20672	0.568228	0.0146296	0.554189	0.028175
Oleic acid	-0.632111	0.12345	0.0226442	0.938895	0.0198237	0.903592	0.14004	0.062775	0.021863	0.856883
2-aminoadipate	-0.228163	0.441377	0.812838	0.00170258	0.716338	0.0703221	0.73827	0.00967441	0.893128	0.136713
2-Oxoglutarate	3.69708	0.0510781	-0.364499	0.390259	0.442229	0.253221	0.735914	0.0327538	0.203768	0.5819
2-Piperidinecarboxylate	-0.594316	0.0406349	-0.102098	0.697041	0.101399	0.138111	0.335252	0.00454496	0.0383012	0.91606
Aconitate-trans	-0.579487	0.176013	-0.104749	0.820469	0.162191	0.378765	0.53274	0.0559686	0.425101	0.104092
caffeate	0.135425	0.460665	-0.141462	0.706171	0.296464	0.492325	0.666056	0.112964	-0.176031	0.619487
Citrate	-0.569206	0.137521	-0.0682653	0.871208	0.27801	0.194081	0.622408	0.0252516	0.371747	0.118646
Dehydroascorbate	2.35942	0.0128018	2.00623	0.00290596	1.08773	0.0504118	0.416186	0.135957	0.54117	0.308992
Erythronate	-0.346875	0.325904	0.400438	0.12281	0.285067	0.0256278	0.483376	0.0114438	0.505937	0.156495
ferruoylquinate	-0.834506	0.00218883	-0.0190119	0.919868	0.505547	0.104156	0.669838	0.124395	0.493523	0.448057
Ferulate	-0.296726	0.087857	-0.190129	0.652167	0.1904	0.696827	0.532543	0.243511	0.040911	0.92066
Fumarate	0.289038	0.227549	-0.166421	0.497185	0.0494042	0.793597	0.472188	0.0368988	0.475669	0.11903
Galactonate	-0.50144	0.0983894	0.0803108	0.769786	0.473088	0.00944251	0.308288	0.0178556	0.318523	0.387126
GHB	-0.374205	0.220033	-0.0557463	0.73591	0.140948	0.0309027	0.500616	0.00783886	0.00778098	0.960937
Glucaric acid	-0.117568	0.734528	-0.172796	0.655762	0.0825173	0.63235	0.362406	0.056471	-0.145057	0.490493
Gluconate	-1.54565	0.000199684	-0.743713	0.0624165	-0.207222	0.446568	0.585475	0.0466509	0.25312	0.391785
Glycerate	-0.703244	0.00418423	-0.121927	0.310623	0.542408	0.0147461	0.935369	0.00101793	0.941122	0.147747
Glycerate-3-P	8.74603	#DIV/0!	0.533226	0.15869	0.32474	0.186594	0.911901	0.00632591	0.571252	0.194894
Glycolate	-0.481206	0.0244844	-0.502693	0.0554998	0.230543	0.126614	0.311339	0.0487737	0.29578	0.136446
Malate	3.58937	0.0392334	-0.271223	0.439762	0.132348	0.26039	0.894852	0.00081281	1.11602	0.0673567
Maleate	0.135567	0.466287	-0.2012	0.263654	-0.0524941	0.745775	0.501817	0.0159895	0.655783	0.181294
Malonate	-1.88655	0.000121586	-0.0895519	0.784552	0.676178	0.1788	1.66448	0.00476092	1.50639	0.0137883
monomethylphosphate	-0.892944	0.0620476	-0.223387	0.611406	0.148514	0.690732	0.413188	0.325166	-0.206168	0.569472
Nicotinate	-0.740223	0.0142496	-0.0360717	0.884738	0.175397	0.18953	0.240909	0.110555	-0.145899	0.614257
Phosphate	-0.595993	0.142806	0.103061	0.78802	0.366086	0.0787919	0.576411	0.0304936	0.413284	0.0829549
Pipecolate	-0.5268	0.0618673	-0.180248	0.541471	0.18602	0.253595	0.363217	0.00447901	0.165199	0.621381
Pyruvate	3.14154	0.00110744	0.287046	0.207962	0.244765	0.566192	0.950186	0.0922267	-0.472759	0.31918
Quinate	1.56024	0.00840718	0.936207	0.00767492	1.37173	0.00135689	0.994233	0.0368927	1.50904	0.0835429
Salicylate	-1.0365	0.000538982	-0.174656	0.631169	-0.356726	0.401036	0.318428	0.0252354	-0.0816626	0.788296
Shikimate	0.377602	0.376025	1.92993	0.00348977	0.914515	0.00253632	1.1982	0.0369488	1.53412	0.151133
Sinapinate	-0.770169	0.00787117	0.0130224	0.945972	0.182717	0.376151	0.280747	0.19294	0.0668468	0.769854
Sinapinate-trans	-0.576484	0.0176871	-0.0493741	0.829191	0.17273	0.4978	0.251592	0.196687	0.10534	0.623474
Succinate	1.6994	0.0107367	-1.04002	0.0036573	-0.515223	0.0529753	0.186388	0.270335	0.627732	0.197562
Threonate	-2.7712	0.000223989	1.34091	0.00528951	1.42536	0.00175636	1.17897	9.12657e-05	1.22086	0.163676
Threonate-lactone	1.77215	0.0698366	2.09297	0.00143662	0.998127	0.00724768	-0.0100639	0.957657	-0.3145	0.415396
Urate	0.30731	0.217994	0.520163	0.256329	0.668987	0.269327	0.805118	0.0701842	0.539673	0.0743436
Adenosine-5-P	-3.05314	0.000507512	-0.822799	0.593417	1.6662	0.307877	0.802653	0.259776	0.00120428	0.998881
Allantoin	-0.486409	0.0655399	-0.0992802	0.702811	0.230351	0.00792015	0.337213	0.0158819	0.0360025	0.91213
Erythritol	-2.18868	0.00239629	-0.460039	0.162423	0.00105272	0.998389	0.667993	0.431465	-0.338751	0.632295
Ethanolamine	-0.686541	0.0308459	-0.149308	0.634883	0.16656	0.573241	0.585416	0.0863362	0.472396	0.192357
galactinol-?1	-1.41137	0.014254	0.162275	0.736799	0.125045	0.74188	0.615117	0.230984	-0.305953	0.591079
Galactinol-?2	-1.39953	0.0144107	-0.34504	0.472352	-0.666223	0.0444949	-0.424432	0.154325	-0.540799	0.462851
Glycerol	-1.51787	0.0321441	0.0384378	0.914004	0.0497355	0.843776	0.188078	0.322299	0.291489	0.300149
Glycerol-2-P	-0.570212	0.059277	-0.257213	0.421641	0.26754	0.0809375	0.131079	0.292314	-0.102375	0.7312
Glycerol-3-P	-0.553918	0.0675548	-0.182055	0.584198	0.15492	0.207213	0.162886	0.182309	-0.314523	0.228779
Guanine	0.282137	0.415086	0.808459	0.0340988	1.10455	0.000742082	1.55939	0.0223874	0.905685	0.126252
Guanosine2	-4.23915	0.0546762	1.01366	0.1711	0.677875	0.244322	1.10408	0.0603791	0.413719	0.48612
Inositol	-0.761502	0.0272066	0.0580852	0.851072	0.27041	0.0193924	0.448313	0.00374175	0.319345	0.360039
Inositol-?1	-0.449023	0.0913759	-0.167555	0.515585	-0.273307	0.0152538	-1.0502	0.00956378	-1.34217	0.0861117
Inositol-?2	0.140188	0.557494	-0.352111	0.247089	0.0284222	0.925966	0.755687	0.161623	-0.0237862	0.95064
Inositol-?4	-0.67371	0.050127	-0.173613	0.625312	0.183286	0.105609	0.357408	0.0123672	0.0377586	0.902999
Inositol-1-P	-0.568882	0.232906	0.128502	0.781967	-0.0454523	0.878577	0.314037	0.198049	0.00246501	0.986564
Inositol-3	-0.572363	0.0461059	-0.0625562	0.81788	0.0754663	0.466907	0.406182	0.00336756	0.0978078	0.757322
Mannitol	-2.64935	0.0043286	-0.0520644	0.867454	0.325508	0.0208987	0.515555	0.342968	0.145558	0.754016
N-acetylhexosamine	-0.709965	0.147501	-0.564977	0.32295	0.392315	0.0932804	0.580939	0.00604013	0.180634	0.560523
Putrescine	0.395767	0.307145	0.978589	0.0078571	0.181719	0.147179	0.275505	0.0337809	0.348884	0.393227
Sorbitol	-2.53123	0.152778	-0.341001	0.342455	0.211523	0.0288538	0.201851	0.275527	0.51032	0.326015
Spermidine	-0.594922	0.0447825	-0.559609	0.107473	0.648507	0.0409868	0.0909878	0.687556	0.0854557	0.659911
uracil	-1.13065	0.0241139	0.330621	0.406277	0.287697	0.215434	0.6268	0.00926285	0.199896	0.591636
Arabinose	-0.882088	0.015297	0.29933	0.0808302	0.92993	0.00158533	0.748819	0.004859	0.916451	0.0390022
Cellobiose	-0.312181	0.451155	0.207458	0.61087	0.866134	0.012726	1.29242	0.0144148	0.634844	0.0753827
Digalactosylglycerol	-0.220453	0.499986	-0.782675	0.115391	-1.12671	0.00438405	-0.760486	0.00234491	-0.984342	0.0107397
Fructose-6-P	4.21195	0.0725443	0.913381	0.0827915	1.08128	0.0509957	1.19693	0.00193028	0.521491	0.14227
Galactose	0.660933	0.0290732	0.272385	0.1482	0.837754	0.00189889	0.635017	0.000914606	0.275769	0.0962993
Galactosylglycerol	-0.143331	0.598127	0.276869	0.286748	0.182291	0.305724	0.596297	0.00862526	0.47468	0.294446
Gentiobiose	-0.417254	0.348191	-0.0508112	0.900785	0.523541	0.234879	0.663421	0.177774	0.76119	0.159962
Glucopyranose	-0.24117	0.400381	0.656317	0.123534	1.64587	0.00622228	1.40125	0.00125113	1.35521	0.0564404
Glucose-6-P	6.16655	0.0808272	0.672997	0.133014	1.03553	0.0274981	1.14365	0.00167515	0.496713	0.202573
Maltose	1.98233	0.0483992	0.551318	0.187424	0.877491	0.0605211	0.545333	0.103874	1.07727	0.00313965
Maltotriose	0.942772	0.175616	-0.00893656	0.982979	0.768144	0.21762	1.15998	0.0277515	0.993221	0.0294316
Mannose	-0.403407	0.123779	0.13315	0.532687	0.747539	0.00425482	0.941141	0.000688215	0.758211	0.0941015
Melibiose	-0.481343	0.111315	-0.116977	0.695191	0.080928	0.460856	0.462931	0.0324225	-0.0563134	0.857178
Ribose	0.605406	0.153368	0.238897	0.431727	0.678492	0.075742	1.17719	0.000809585	1.06395	0.134534
Sedoheptulose	-0.479728	0.0239533	0.0348146	0.857715	0.0355527	0.754786	0.466649	0.00707288	0.347248	0.451295
Sucrose-6-P	-1.94965	0.00178572	-0.250188	0.683511	0.104347	0.472991	0.382802	0.0244743	-0.200233	0.660784
Trehalose	-0.938668	0.016084	-0.174659	0.656057	0.199186	0.328459	0.84743	0.0186414	0.59634	0.109358
Xylose	0.394351	0.239592	0.365557	0.179751	1.0769	0.000739311	1.0993	0.0289544	0.808487	0.0690809
Fructose	-0.880963	0.233399	1.03882	0.0731572	1.69275	0.000724575	2.1619	0.0215772	1.09973	0.0689682
Glucose	-0.349123	0.423448	0.81829	0.00647034	1.49263	0.0180989	1.92596	0.00470489	1.09597	0.0445296
Raffinose	-0.821879	0.0286484	-1.34717	0.0520176	-1.75523	0.00194716	-1.26809	0.0092654	-2.63662	0.00255643
Sucrose	-0.629889	0.0650486	-0.0903428	0.802347	-0.216427	0.0119811	-0.0937109	0.301462	-0.296597	0.222145

## Sheet: T_S3C_Endosperm_metabolite
Table_S3C. Single and averaged relative metabolite abundance data for the 121 detected metabolites in endosperm during germination.
Class	Compound	A0-1	A0-2	A0-3	A4-1	A4-2	A4-3	A8-1	A8-2	A8-3	A12-1	A12-2	A12-3	A16-1	A16-2	A16-3	A24-1	A24-2	A24-3	Mean A0	Mean A4	Mean A8	Mean A12	Mean A16	Mean A24	p-value (One way ANOVA)
Amino Acid	4-hydroxyproline	0.000365668	0.000233308	0.000287551	0.000166788	0.000310518	0.000241841	0.000187842	0.000239532	0.000306046	0.000238	0.000278994	0.000293124	0.000196018	0.000221048	0.000194748	0.000170159	0.000172043	0.000304033	0.000295509	0.000239716	0.000244474	0.000270039	0.000203938	0.000215412	0.422
Amino Acid	Alanine	0.0183301	0.0140203	0.0166255	0.0201393	0.0159909	0.0150759	0.0214967	0.0113599	0.0122686	0.0126835	0.0182353	0.0127156	0.0211916	0.0257026	0.0159206	0.0162992	0.0245516	0.0221047	0.0163253	0.0170687	0.0150417	0.0145448	0.0209382	0.0209852	0.252
Amino Acid	alphaaminobutyrate	0.00017165	1e-06	1e-06	7.24888e-05	1e-06	1e-06	1e-06	1e-06	0.000139648	5.71999e-05	8.09178e-05	1e-06	0.00018352	1e-06	0.00010471	0.000238602	0.000150952	0.00010637	5.78834e-05	2.48296e-05	4.72159e-05	4.63725e-05	9.64098e-05	0.000165308	0.289
Amino Acid	Asparagine	0.00674767	0.00526964	0.00839473	0.00428429	0.00432212	0.00496186	0.00404138	0.00283954	0.00493088	0.00386786	0.00411484	0.00343361	0.00265206	0.00219521	0.00301663	0.00309127	0.00177455	0.00310422	0.00680401	0.00452276	0.00393727	0.00380544	0.0026213	0.00265668	0
Amino Acid	Aspartate	0.0292682	0.0224337	0.0255101	0.0173151	0.0173435	0.0200955	0.0140935	0.0174303	0.0194085	0.0184301	0.0167537	0.0171024	0.0164687	0.0211014	0.0209606	0.0201867	0.0172291	0.0194034	0.0257373	0.0182514	0.0169774	0.0174287	0.0195102	0.0189397	0.004
Amino Acid	beta-Alanine	0.000291128	0.000218703	0.000228066	0.000184901	0.000179614	0.000196175	0.000210589	0.000174671	0.000186993	0.00024743	0.00027883	0.000269809	0.000222296	0.000314272	0.000255919	0.000182769	0.0002775	0.000233251	0.000245966	0.000186897	0.000190751	0.000265357	0.000264162	0.000231173	0.044
Amino Acid	Betaaminoisobutyrate	1.40415e-05	2.17099e-05	3.69272e-05	2.38e-05	1e-06	1e-06	1e-06	1e-06	1e-06	1e-06	2.17038e-05	2.44618e-05	1e-06	1e-06	1e-06	1e-06	3.12186e-05	2.7775e-05	2.42262e-05	8.60001e-06	1e-06	1.57219e-05	1e-06	1.99979e-05	0.14
Amino Acid	betacyanoalanine	0.00225955	0.00146504	0.00186777	0.00136804	0.000732917	0.0011893	0.00118336	0.00208872	0.00110883	0.00176232	0.000906691	0.000804484	0.000635743	0.00107249	0.000926791	0.001107	0.000591563	0.000768647	0.00186412	0.00109675	0.0014603	0.00115783	0.000878342	0.000822404	0.076
Amino Acid	Citrulline	0.000179996	0.000141949	0.000147816	7.68903e-05	0.000228325	0.000157875	0.00028014	8.4969e-05	0.00023105	0.000101028	0.000223455	0.000190783	0.000159184	0.000148063	0.000140544	7.89582e-05	0.000147496	0.000413476	0.000156587	0.000154363	0.00019872	0.000171755	0.000149264	0.00021331	0.958
Amino Acid	Cystein	0.000347874	0.000261061	0.000228184	0.000150477	0.000205052	0.000144377	0.000184037	0.00021296	0.00014948	0.000272517	0.000243263	0.000271933	0.000453942	0.000679528	0.000244813	0.000326844	0.000465625	0.000366211	0.00027904	0.000166636	0.000182159	0.000262571	0.000459428	0.000386227	0.021
Amino Acid	GABA	0.0011804	0.000994053	0.000899624	0.0016022	0.00118836	0.00139079	0.00131186	0.000788098	0.000853393	0.000631151	0.000917244	0.000716943	0.00106296	0.00193101	0.00103249	0.00094161	0.00282558	0.00159893	0.00102469	0.00139378	0.000984452	0.000755113	0.00134215	0.00178871	0.125
Amino Acid	Glutamate	0.00950859	0.00688769	0.00799187	0.00405405	0.00483323	0.00558254	0.00547512	0.00444101	0.00504447	0.00591814	0.006198	0.00538301	0.00630268	0.00931359	0.00652597	0.00845959	0.00851166	0.00850938	0.00812938	0.00482327	0.00498687	0.00583305	0.00738075	0.00849355	0.007
Amino Acid	Glutamine	0.00476711	0.0039351	0.00464199	0.00493188	0.00556054	0.00507259	0.00615985	0.00570834	0.00731747	0.0067227	0.00534669	0.00578029	0.00375486	0.00524647	0.00455901	0.00362147	0.00249589	0.00399522	0.00444807	0.00518834	0.00639522	0.0059499	0.00452011	0.00337086	0
Amino Acid	Glycine	0.000479315	0.000197228	0.000287337	0.000277539	0.000243797	0.000184386	0.000272335	0.000529487	0.000253558	0.000193896	0.000199663	0.000197185	0.000259451	0.000268416	0.000230638	0.00014896	0.000315749	0.000272889	0.000321293	0.000235241	0.000351793	0.000196915	0.000252835	0.000245866	0.38
Amino Acid	Histidine	0.000143664	0.000156003	0.000151733	9.20093e-05	0.000189929	0.000110835	0.000190103	9.09469e-05	0.000192051	4.45645e-05	0.000243052	0.000234162	0.000324505	0.000208359	0.000279521	0.000208089	0.000228908	0.000308378	0.000150467	0.000130924	0.0001577	0.000173926	0.000270795	0.000248459	0.107
Amino Acid	Isoleucine	0.00337267	0.00210005	0.0029727	0.00199924	0.00210716	0.0015522	0.00149275	0.00206277	0.0016139	0.0019078	0.00145211	0.00170745	0.00163414	0.00242449	0.00170352	0.00211043	0.00294263	0.00219898	0.00281514	0.0018862	0.00172314	0.00168912	0.00192072	0.00241735	0.026
Amino Acid	Leucine	0.00348166	0.0023574	0.0029073	0.0023454	0.00244789	0.0021163	0.00234242	0.00232691	0.00238254	0.00235857	0.00246983	0.00227324	0.00310754	0.00385813	0.00274815	0.00382368	0.00652221	0.00437172	0.00291546	0.0023032	0.00235062	0.00236722	0.00323794	0.00490587	0
Amino Acid	Lysine	0.000522474	0.000488553	0.00045286	0.000405764	0.000447709	0.000437878	0.000547237	0.000337915	0.000474899	0.000271089	0.000514993	0.000356364	0.000510928	0.00053582	0.000422969	0.000341788	0.000566634	0.000600845	0.000487962	0.00043045	0.00045335	0.000380816	0.000489906	0.000503089	0.602
Amino Acid	Methionine	0.00116861	0.000822537	0.000931346	0.000730162	0.000643296	0.000637216	0.000756394	0.000684135	0.000614423	0.000732878	0.000672644	0.000671708	0.000779547	0.00107363	0.000678722	0.00100054	0.00124071	0.000980521	0.000974166	0.000670225	0.000684984	0.00069241	0.000843966	0.00107392	0.016
Amino Acid	Norvaline	0.000166447	9.85045e-05	0.00018704	9.80062e-05	0.00012726	0.000112763	8.45854e-05	9.80674e-05	9.85547e-05	0.000115947	0.000118505	9.53057e-05	7.116e-05	9.41565e-05	9.84947e-05	0.000104784	8.13166e-05	0.000101981	0.000150664	0.000112676	9.37358e-05	0.000109919	8.79371e-05	9.60272e-05	0.033
Amino Acid	Ornithine	0.000614246	0.000466795	0.000530277	0.000282091	0.000678443	0.000604909	0.000995562	0.000452202	0.000922326	0.000632449	0.00086919	0.000693564	0.000469782	0.000655514	0.000496194	0.000474106	0.000564876	0.00104466	0.000537106	0.000521814	0.00079003	0.000731735	0.000540497	0.000694549	0.491
Amino Acid	Phenylalanine	0.00105038	0.000759392	0.000989382	0.000734263	0.000875789	0.000649467	0.000769167	0.000706853	0.000867166	0.000791248	0.000734484	0.000784827	0.00100709	0.00109811	0.000895428	0.00142688	0.00156058	0.00125314	0.000933052	0.000753173	0.000781062	0.000770186	0.00100021	0.00141353	0
Amino Acid	Proline	0.00803676	0.0061756	0.00808171	0.00555012	0.0124034	0.00859142	0.0116969	0.00445761	0.00907959	0.00497312	0.00856069	0.00820879	0.00683707	0.00735885	0.00799107	0.00570844	0.00746377	0.0122912	0.00743135	0.00884833	0.00841135	0.00724753	0.00739566	0.00848781	0.955
Amino Acid	Pyroglutamate	0.0459672	0.0367128	0.0401376	0.0258992	0.026475	0.0295916	0.0270321	0.0270544	0.0276769	0.0322462	0.029788	0.0279536	0.0299664	0.0506023	0.0345628	0.0390518	0.0369608	0.0356106	0.0409392	0.0273219	0.0272545	0.0299959	0.0383772	0.0372078	0.022
Amino Acid	Serine	0.0120566	0.00835468	0.010132	0.00776232	0.00725687	0.00691684	0.00809837	0.00797934	0.00810585	0.00804137	0.00856288	0.00774286	0.00855811	0.0103605	0.00810215	0.00804435	0.00963689	0.00930868	0.0101811	0.00731201	0.00806118	0.0081157	0.00900691	0.00899664	0.038
Amino Acid	Threonine	0.00245461	0.00168245	0.00194572	0.00144904	0.00138498	0.00149387	0.00201477	0.00161545	0.00195515	0.00182202	0.00170692	0.00172536	0.00172128	0.0024161	0.00176513	0.00174575	0.00189148	0.00195738	0.00202759	0.00144263	0.00186179	0.00175143	0.0019675	0.00186487	0.118
Amino Acid	Tryptophan	0.000692645	0.00059417	0.000629544	0.000563918	0.000520949	0.000503369	0.000496395	0.000378173	0.000521429	0.000478744	0.000673202	0.000545163	0.000713724	0.000601892	0.000715925	0.000798925	0.000756994	0.000748005	0.000638786	0.000529412	0.000465332	0.000565703	0.00067718	0.000767975	0.001
Amino Acid	Tyrosine	0.000465264	0.000315352	0.000377063	0.00032848	0.000296652	0.000257983	0.000338807	0.000270922	0.000341768	0.000272738	0.000361912	0.000317982	0.000359781	0.00041417	0.000403009	0.000402367	0.000524188	0.000477256	0.000385893	0.000294372	0.000317166	0.000317544	0.00039232	0.000467937	0.016
Amino Acid	Valine	0.00150057	0.000961562	0.0013938	0.00105485	0.00103	0.000778557	0.000914791	0.000982328	0.000876089	0.000993948	0.000873712	0.000966323	0.00101608	0.0013631	0.0010432	0.00109958	0.00143169	0.0012783	0.00128531	0.000954469	0.000924403	0.000944661	0.0011408	0.00126986	0.062
Apolar	alpha-Tocopherol	0.000100398	5.03216e-05	1e-06	1e-06	2.09674e-05	6.25935e-05	3.47384e-05	2.32207e-05	5.92048e-06	1.92017e-05	2.78032e-05	4.09234e-05	0.00012742	0.000112497	1e-06	3.31541e-05	0.000120773	9.21591e-05	5.05733e-05	2.8187e-05	2.12932e-05	2.93094e-05	8.03055e-05	8.20288e-05	0.306
Apolar	beta-Sitosterol	0.00590995	0.00562073	0.00566314	0.00417085	0.00545937	0.00503883	0.00526795	0.00446429	0.0055894	0.00534138	0.00792411	0.00781264	0.00830614	0.00670248	0.00896448	0.00751205	0.00742152	0.00893996	0.00573127	0.00488968	0.00510722	0.00702604	0.00799103	0.00795784	0.006
Apolar	Campesterol	0.00126521	0.00127678	0.00115717	0.000810262	0.00103396	0.000966072	0.00108088	0.000955373	0.000958029	0.000906145	0.00150619	0.00142437	0.00188275	0.00132648	0.00174637	0.00130281	0.00153284	0.00189228	0.00123305	0.000936764	0.000998095	0.0012789	0.00165186	0.00157598	0.017
Apolar	gamma-Tocopherol	1e-06	1e-06	1e-06	1e-06	1e-06	1e-06	1e-06	1e-06	1e-06	1e-06	1e-06	1e-06	1e-06	1e-06	1e-06	1e-06	1e-06	1e-06	1e-06	1e-06	1e-06	1e-06	1e-06	1e-06	#NA
Apolar	Monopalmitine	0.00212148	0.00148862	0.00164046	0.00103967	0.00167451	0.00137337	0.00129059	0.00119777	0.00154145	0.00159139	0.0015945	0.00171044	0.00179332	0.0019725	0.00178418	0.00173938	0.00177679	0.0023983	0.00175019	0.00136252	0.00134327	0.00163211	0.00185	0.00197149	0.049
Apolar	Monostearin	0.000494488	0.000617914	0.000639384	0.000234866	0.000720681	0.000515655	0.00030925	0.000232352	0.00034893	0.000398336	0.000412737	0.000438779	0.00052411	0.000302436	0.000726843	0.000311235	0.000529628	0.000832746	0.000583929	0.000490401	0.000296844	0.000416618	0.000517796	0.00055787	0.401
Apolar	Stigmasterol	0.00092253	0.00100169	0.00097879	0.000664496	0.000865509	0.000807458	0.000752793	0.000689908	0.000835764	0.00075825	0.00120156	0.00122372	0.0013875	0.00100229	0.00147414	0.00109309	0.00116799	0.00134755	0.000967671	0.000779154	0.000759489	0.00106118	0.00128798	0.00120288	0.02
Carbohydrate	Arabinose	0.000290413	0.000228416	0.00025188	0.000148619	0.000162105	0.00018195	0.000157877	0.000146137	0.000161331	0.000207682	0.000218798	0.000247428	0.000231443	0.000184265	0.000262586	0.000221931	0.00019702	0.000208011	0.000256903	0.000164224	0.000155115	0.000224636	0.000226098	0.000208987	0.001
Carbohydrate	Cellobiose	0.000567587	0.000633637	0.000798468	0.000432164	0.000700796	0.000798036	0.000762152	0.000397548	0.000438589	0.00056954	0.00103088	0.000790929	0.00136476	0.00101406	0.00101287	0.00114134	0.00149241	0.00215169	0.000666564	0.000643665	0.000532763	0.000797117	0.00113056	0.00159515	0.005
Carbohydrate	Digalactosylglycerol	0.00152832	0.00150759	0.00141394	0.000970002	0.00157244	0.00122583	0.00126749	0.000878488	0.00104703	0.00064549	0.000928991	0.00112295	0.000845808	0.000580243	0.00114745	0.000440039	0.000479769	0.000974825	0.00148329	0.00125609	0.00106433	0.000899143	0.000857834	0.000631544	0.011
Carbohydrate	Fructose	0.0153575	0.0147901	0.0105443	0.00501297	0.00578161	0.0044555	0.00698631	0.00529921	0.00514308	0.00759463	0.00897873	0.00741318	0.00760606	0.0122542	0.00577785	0.0081116	0.00721367	0.00718938	0.013564	0.00508336	0.00580953	0.00799551	0.00854604	0.00750489	0.003
Carbohydrate	Fructose-6-P	2.36055e-05	2.91301e-05	1.36076e-05	2.19418e-05	4.02118e-05	1.77701e-05	4.20973e-05	2.52502e-05	9.36857e-06	4.31831e-05	8.08408e-05	5.97122e-05	5.8085e-05	4.61061e-05	3.81085e-05	7.62971e-05	0.000134141	9.71193e-05	2.21144e-05	2.66412e-05	2.5572e-05	6.12454e-05	4.74332e-05	0.000102519	0
Carbohydrate	Galactose	0.000829152	0.00064629	0.00078088	0.000509054	0.000820151	0.000624596	0.000645675	0.000657094	0.000770222	0.000803211	0.000789514	0.000905656	0.00100293	0.000842315	0.000851733	0.000735616	0.000812473	0.000731764	0.000752107	0.000651267	0.000690997	0.000832793	0.000898993	0.000759951	0.065
Carbohydrate	Galactosylglycerol	0.000530588	0.000419657	0.000583398	0.000311231	0.000458524	0.00034778	0.000278084	0.000251684	0.00030527	0.000253868	0.000257684	0.000310164	0.000201035	0.000248143	0.000273008	0.000167002	0.000203082	0.000273745	0.000511214	0.000372512	0.000278346	0.000273905	0.000240728	0.00021461	0.001
Carbohydrate	Gentiobiose	1.88477e-05	1e-06	2.19567e-05	7.70498e-06	1e-06	7.70728e-05	4.71676e-06	1.05742e-05	1.00222e-05	1e-06	3.20746e-05	1e-06	6.5898e-05	1.82719e-05	5.26365e-05	1.72473e-05	3.95045e-05	1e-06	1.39348e-05	2.85926e-05	8.43773e-06	1.13582e-05	4.56021e-05	1.92506e-05	0.398
Carbohydrate	Glucopyranose	0.00331333	0.00259687	0.0028895	0.00193923	0.00274266	0.00174758	0.00433723	0.0017099	0.00367298	0.00370061	0.00224378	0.00356899	0.00407003	0.00298405	0.0046206	0.0032299	0.0033738	0.00406767	0.00293323	0.00214316	0.00324004	0.00317113	0.00389156	0.00355712	0.236
Carbohydrate	Glucose	0.0323442	0.031248	0.0270299	0.0238724	0.0228672	0.0169225	0.0296604	0.029461	0.0229999	0.0312453	0.0366401	0.038851	0.0776431	0.0486178	0.0501955	0.0643688	0.0703259	0.0599876	0.0302074	0.0212207	0.0273738	0.0355788	0.0588188	0.0648941	0.001
Carbohydrate	Glucose-6-P	2.54275e-05	7.49189e-05	2e-06	5.90027e-05	6.1178e-05	3.98078e-05	3.77107e-05	6.4588e-05	0.000109572	6.78091e-05	0.000114531	0.000130116	0.000199067	0.000186482	0.0001406	0.000121327	0.00022122	0.000163545	3.41155e-05	5.33295e-05	7.06234e-05	0.000104152	0.000175383	0.000168697	0
Carbohydrate	Maltose	0.000134448	2e-06	2e-06	9.25348e-05	2e-06	8.48783e-05	0.000135205	4.98546e-05	9.71149e-05	0.000107345	0.000101697	9.93299e-05	0.000391086	0.000188734	0.00024478	0.000280044	0.000594229	0.000645388	4.61493e-05	5.98044e-05	9.4058e-05	0.000102791	0.000274867	0.000506554	0.008
Carbohydrate	Maltotriose	1e-06	1e-06	1e-06	1e-06	0.000124582	1e-06	5.25077e-05	1e-06	1e-06	6.40425e-05	0.000111001	7.07902e-05	1e-06	2.51395e-05	0.000188025	0.000248234	0.000335274	0.000235391	1e-06	4.2194e-05	1.81692e-05	8.19446e-05	7.13883e-05	0.000272966	0.005
Carbohydrate	Mannose	0.000133404	0.000119736	0.000107562	8.23992e-05	9.89229e-05	9.57089e-05	9.90148e-05	8.9284e-05	5.46011e-05	7.10785e-05	0.000119823	7.30959e-05	0.000150933	0.000139103	8.48057e-05	0.000117593	0.000139043	0.000143089	0.000120234	9.23437e-05	8.09666e-05	8.79991e-05	0.000124947	0.000133242	0.055
Carbohydrate	Melibiose	0.000559986	0.000531123	0.000474505	0.00039958	0.000414959	0.00037003	0.000423169	0.000370934	0.000369419	0.000291599	0.000393602	0.00047152	0.000487991	0.000498571	0.000662118	0.000449938	0.000404837	0.000439638	0.000521871	0.000394857	0.000387841	0.000385574	0.00054956	0.000431471	0.009
Carbohydrate	Raffinose	0.0313436	0.0246487	0.0296765	0.0134685	0.0121004	0.01695	0.0165864	0.00796663	0.00674595	0.00372208	0.00811032	0.00672251	0.00326753	0.00252058	0.0047351	0.00370627	0.00204879	0.00507857	0.0285563	0.014173	0.010433	0.00618497	0.00350774	0.00361121	0
Carbohydrate	Ribose	0.00012911	0.000132949	0.000121771	9.43086e-05	0.000102055	0.000104888	9.80751e-05	0.000102962	0.00010924	0.000130286	0.000115551	0.00013106	0.000130729	0.000129529	0.000180673	0.000138683	0.00012656	0.000100642	0.000127943	0.000100417	0.000103426	0.000125633	0.000146977	0.000121962	0.008
Carbohydrate	Sedoheptulose	0.000311369	0.000254492	0.000293421	0.000181907	0.000189568	0.000197364	0.00025785	0.000224174	0.000227849	0.000229877	0.000274318	0.000280887	0.000336011	0.000243208	0.000304735	0.000309766	0.000251207	0.000217668	0.000286427	0.000189613	0.000236624	0.000261694	0.000294652	0.000259547	0.014
Carbohydrate	Sucrose	0.184196	0.152796	0.2106	0.180817	0.206744	0.209438	0.179405	0.158695	0.182151	0.164686	0.184754	0.205773	0.205089	0.20269	0.206497	0.183344	0.207576	0.196511	0.182531	0.199	0.173417	0.185071	0.204758	0.19581	0.299
Carbohydrate	Sucrose-6-P	0.00014171	0.0001207	0.000136194	5.62435e-05	3.13056e-05	2.40744e-05	6.28902e-05	1.42752e-05	1.45312e-05	1e-06	4.24551e-05	4.41407e-05	6.08601e-05	3.36558e-05	2.46402e-05	1e-06	1.4324e-05	4.18546e-05	0.000132868	3.72079e-05	3.05655e-05	2.91986e-05	3.97187e-05	1.90595e-05	0.004
Carbohydrate	Trehalose	0.00122717	0.00122007	0.00114394	0.000100681	1e-06	0.000212352	0.000333374	0.00010118	0.000165783	0.000120506	0.000372697	0.000607824	0.000639607	0.000175487	0.000339079	1e-06	0.000359247	0.000757267	0.00119706	0.000104677	0.000200112	0.000367009	0.000384725	0.000372505	0.003
Carbohydrate	Xylose	4.06101e-05	5.14998e-05	4.03847e-05	4.04352e-05	5.72093e-05	5.71667e-05	5.39356e-05	5.5696e-05	3.49409e-05	8.09694e-05	0.000100899	9.15093e-05	0.000113786	0.000120274	9.85453e-05	0.000130025	0.000114221	7.35034e-05	4.41649e-05	5.16037e-05	4.81909e-05	9.11261e-05	0.000110869	0.000105916	0
Fatty acid	Ethyl Linoleate	4.66598e-05	1.86397e-05	4.19817e-05	6.98235e-06	4.63356e-06	1.15927e-05	4.33533e-06	1.16061e-05	4.30064e-06	8.24245e-06	1.3334e-05	1e-06	6.76697e-06	1e-06	1e-06	1.18656e-05	1.50414e-05	1e-06	3.57604e-05	7.73619e-06	6.74734e-06	7.52547e-06	2.92232e-06	9.30231e-06	0.003
Fatty acid	Ethyl Oleate	0.00015786	5.16501e-05	9.56823e-05	5.22737e-06	1.48553e-05	1.39713e-05	1.27734e-05	6.81355e-06	3.14496e-06	1.73414e-05	1.58161e-05	1e-06	9.67016e-06	1e-06	1.46936e-05	6.30513e-06	2.61012e-05	1.43759e-06	0.000101731	1.13513e-05	7.5773e-06	1.13858e-05	8.45459e-06	1.12813e-05	0.003
Fatty acid	Linoleic acid	0.0190903	0.0164321	0.0182093	0.0132065	0.0158687	0.0139749	0.0176669	0.0143178	0.0175718	0.0176908	0.0215852	0.0199367	0.0205271	0.0202134	0.0209756	0.0246774	0.0230537	0.0262686	0.0179106	0.01435	0.0165188	0.0197376	0.020572	0.0246666	0
Fatty acid	Linolenic acid	0.000404156	0.000333563	0.000372341	0.00033229	0.000412375	0.000318579	0.000376234	0.000330155	1e-06	0.000372375	0.000492193	0.000483317	0.000537163	0.000453955	0.000549195	0.000557851	0.00054009	0.000648911	0.00037002	0.000354415	0.000235796	0.000449295	0.000513438	0.000582284	0
Fatty acid	Oleic acid	0.031466	0.0177112	0.0201697	0.0151125	0.0189146	0.0174546	0.0189322	0.0161067	0.0200856	0.0179857	0.0194442	0.0195984	0.0199816	0.0202684	0.0192224	0.0201859	0.0205601	0.0276689	0.0231156	0.0171605	0.0183748	0.0190094	0.0198241	0.022805	0.246
Nitrogen-rich	Allantoin	0.00313624	0.00233928	0.00272257	0.00213432	0.00205569	0.00200606	0.002817	0.0018332	0.00223592	0.00224856	0.00311317	0.00223145	0.00259789	0.00245111	0.00255571	0.00181902	0.0018536	0.00231546	0.0027327	0.00206536	0.00229537	0.00253106	0.0025349	0.00199603	0.162
Organic acid	2-aminoadipate	0.000116103	5.95321e-05	0.000126299	6.14334e-05	6.09348e-05	8.50746e-05	7.77754e-05	8.24704e-05	0.000111646	9.00499e-05	8.03694e-05	8.81098e-05	7.30065e-05	0.000113474	6.71866e-05	7.69425e-05	8.14601e-05	0.000113997	0.000100645	6.91476e-05	9.06306e-05	8.61764e-05	8.45559e-05	9.07999e-05	0.656
Organic acid	2-Oxoglutarate	8.16184e-06	1e-06	1e-06	1.9727e-05	6.12375e-06	1e-06	1.67738e-05	2.20353e-05	2.09917e-05	4.77233e-05	2.52249e-05	2.22848e-05	3.74959e-05	5.53046e-05	4.65979e-05	3.97174e-05	3.48175e-05	3.72455e-05	3.38728e-06	8.95025e-06	1.99336e-05	3.17443e-05	4.64661e-05	3.72601e-05	0
Organic acid	2-Piperidinecarboxylate	0.00106894	0.000848314	0.000816315	0.000722157	0.000715256	0.000717591	0.000735871	0.000675863	0.000674424	0.000588815	0.000877214	0.000754327	0.000701972	0.00114508	0.000716521	0.000847351	0.000790138	0.000723764	0.00091119	0.000718335	0.000695386	0.000740119	0.000854525	0.000787084	0.338
Organic acid	Aconitate-trans	1.18656e-05	1.65497e-05	1.66875e-05	9.73211e-06	1.0897e-05	1.94327e-05	9.89869e-06	1.04804e-05	1.56869e-05	8.99763e-06	2.5475e-05	5.5015e-06	1.49749e-05	2.37751e-05	2.19024e-05	1.97594e-05	2.56827e-05	3.23731e-05	1.50343e-05	1.3354e-05	1.2022e-05	1.33247e-05	2.02175e-05	2.59384e-05	0.109
Organic acid	caffeate	0.000195797	0.000177762	0.000259327	0.00017134	0.00018263	0.000202387	0.000120059	0.000149233	0.000122114	0.000121519	0.000172668	0.000228339	0.000345084	0.000294113	0.000370398	0.000366661	0.000389354	0.000270354	0.000210962	0.000185452	0.000130468	0.000174175	0.000336532	0.000342123	0
Organic acid	Citrate	0.00379784	0.00401584	0.00305284	0.00267995	0.0048499	0.0312832	0.00413691	0.00380999	0.00547207	0.00562376	0.00705556	0.00577625	0.00747069	0.00918651	0.0077991	0.00906999	0.00988281	0.0104409	0.00362217	0.0129377	0.00447299	0.00615185	0.0081521	0.0097979	0.613
Organic acid	Dehydroascorbate	7.83731e-05	2.1628e-05	4.12901e-05	2.71984e-05	0.000113578	7.94654e-05	0.000121854	3.73406e-05	0.000109387	8.4522e-05	0.000206618	0.000192351	0.000159202	0.000187493	0.000118235	0.000161783	0.00016213	0.000263881	4.70971e-05	7.34139e-05	8.95274e-05	0.000161164	0.000154977	0.000195931	0.018
Organic acid	Erythronate	0.000121673	6.71386e-05	0.00010474	6.58255e-05	8.02257e-05	4.80219e-05	5.18565e-05	4.05658e-05	4.92584e-05	4.72444e-05	5.602e-05	4.68968e-05	3.8275e-05	7.14844e-05	3.34388e-05	5.33702e-05	3.18164e-05	4.74184e-05	9.78506e-05	6.4691e-05	4.72269e-05	5.00537e-05	4.77327e-05	4.42017e-05	0.013
Organic acid	ferruoylquinate	1e-06	1e-06	1e-06	1e-06	1e-06	1e-06	1e-06	1e-06	1e-06	1e-06	1e-06	1e-06	1e-06	1e-06	1e-06	2.34432e-05	1e-06	1e-06	1e-06	1e-06	1e-06	1e-06	1e-06	8.48106e-06	0
Organic acid	Ferulate	0.00422185	0.00273363	0.00538577	0.00351307	0.00257741	0.00292094	0.00131723	0.00217016	0.00194279	0.00238605	0.00199053	0.00274201	0.00366358	0.00265561	0.00441897	0.00467746	0.00412848	0.00261525	0.00411375	0.00300381	0.00181006	0.00237286	0.00357939	0.00380706	0.048
Organic acid	Fumarate	0.000936165	0.000620546	0.000588635	0.000468193	0.000908317	0.00109599	0.000474244	0.000675667	0.000853885	0.000793642	0.000554966	0.000624715	0.000518997	0.00126454	0.000878361	0.000863148	0.000661939	0.000823264	0.000715116	0.000824167	0.000667932	0.000657775	0.000887298	0.000782784	0.811
Organic acid	Galactonate	0.000128617	9.43894e-05	0.0001489	0.00016782	5.24593e-05	9.76602e-05	7.92453e-05	6.77774e-05	9.11754e-05	5.02099e-05	0.00010825	0.000101429	0.000137848	9.99212e-05	0.000120916	0.0001194	0.000112451	8.04609e-05	0.000123969	0.00010598	7.93994e-05	8.66295e-05	0.000119562	0.000104104	0.512
Organic acid	4-hydroxybutanoate_GHB	0.000382988	0.0003308	0.000334995	0.000372063	0.000391244	0.00038324	0.000294291	0.000331732	0.000297417	0.000354333	0.000374323	0.000369362	0.000399892	0.00036844	0.000389618	0.00027826	0.000382036	0.000345262	0.000349594	0.000382182	0.000307813	0.000366006	0.000385983	0.000335186	0.027
Organic acid	Glucaric acid	0.000289252	0.000246739	0.0002315	0.000122717	0.000172676	0.000209453	0.00023929	0.000120904	0.0001335	0.000137	0.000263129	0.000163115	0.000178631	0.000288018	0.000260743	0.000284466	0.00033751	0.000257383	0.000255831	0.000168282	0.000164565	0.000187748	0.000242464	0.000293119	0.06
Organic acid	Gluconate	0.000742235	0.000577289	0.000795721	0.000945629	0.000826764	0.00303358	0.000560206	0.000264654	0.000972674	0.000198224	0.000350541	0.000658442	0.00125538	0.000170223	0.00102563	0.000453731	0.00033861	0.000396159	0.000705081	0.00160199	0.000599178	0.000402403	0.000817077	0.000396167	0.11
Organic acid	Glycerate	0.00017607	0.000157745	0.000223409	0.000125851	0.000137656	0.000159284	0.000107462	8.68707e-05	0.000114137	0.000119281	0.000144692	0.000113708	9.6883e-05	0.000130029	0.0001885	0.000108706	0.000105828	0.000144285	0.000185741	0.00014093	0.000102823	0.000125894	0.000138471	0.000119606	0.044
Organic acid	Glycerate-3-P	1e-06	1e-06	1e-06	1e-06	1.0571e-05	8.63678e-06	1e-06	1e-06	1e-06	1e-06	2.65429e-05	1e-06	1e-06	1e-06	1e-06	1e-06	1e-06	1e-06	1e-06	6.73593e-06	1e-06	9.51429e-06	1e-06	1e-06	0.224
Organic acid	Glycolate	0.00141503	0.00122593	0.00181019	0.00150612	0.00227442	0.00280438	0.00170726	0.0012693	0.00122417	0.00129812	0.00123618	0.00132418	0.00155322	0.00238056	0.00152407	0.00250077	0.00232124	0.00240952	0.00148372	0.00219497	0.00140024	0.00128616	0.00181929	0.00241051	0.023
Organic acid	Malate	0.000451957	0.000323364	0.000426804	0.000467545	0.000700168	0.000636962	0.000504238	0.000608513	0.000779666	0.000543652	0.000541142	0.000492604	0.000398771	0.000568339	0.000603476	0.000553323	0.000675319	0.000629081	0.000400708	0.000601558	0.000630805	0.000525799	0.000523529	0.000619241	0.104
Organic acid	Maleate	7.52359e-05	6.21972e-05	6.5033e-05	5.35689e-05	8.49641e-05	0.000100812	5.63686e-05	6.1322e-05	9.24258e-05	6.93011e-05	5.99933e-05	7.23989e-05	5.75727e-05	0.000112906	7.5963e-05	9.94325e-05	7.77535e-05	6.21673e-05	6.74887e-05	7.97818e-05	7.00388e-05	6.72311e-05	8.21472e-05	7.97844e-05	0.838
Organic acid	Malonate	1.53373e-05	1.34472e-05	2.08514e-05	1.14683e-05	3.29006e-05	3.98816e-05	1.1043e-05	1.4045e-05	1.23999e-05	2.54181e-05	2.4638e-05	1.91641e-05	1.65439e-05	2.1285e-05	1e-06	2.59057e-05	1.07968e-05	6.23319e-06	1.65453e-05	2.80835e-05	1.24959e-05	2.30734e-05	1.2943e-05	1.43119e-05	0.243
Organic acid	monomethylphosphate	0.000219335	0.000717001	0.000310645	0.000145963	0.000259502	0.000120303	0.000134739	0.000121373	0.000139212	0.000122099	9.4069e-05	0.000194451	0.00046738	0.000110473	0.000626902	6.08272e-05	8.62427e-05	0.000217174	0.000415661	0.000175256	0.000131775	0.000136873	0.000401585	0.000121415	0.097
Organic acid	Nicotinate	0.00216209	0.00196633	0.00163939	0.00181399	0.00135168	0.00133752	0.00184521	0.00166027	0.00152558	0.00244659	0.00206857	0.00200424	0.00228882	0.00105053	0.00213267	0.000908783	0.00203781	0.00153064	0.0019226	0.00150107	0.00167702	0.00217313	0.00182401	0.00149241	0.342
Organic acid	Phosphate	0.0520494	0.062761	0.0615785	0.0321037	0.0487919	0.0379691	0.0252313	0.0343506	0.0355431	0.0419262	0.0389029	0.0420357	0.0612799	0.0688803	0.0716238	0.0546334	0.0550032	0.0545747	0.0587963	0.0396215	0.0317083	0.0409549	0.0672613	0.0547371	0
Organic acid	Pipecolate	0.00045891	0.000455251	0.000480053	0.000291438	0.000593095	0.00061283	0.000421066	0.000299703	0.000343056	0.000290162	0.000570571	0.000493762	0.000493914	0.000370441	0.000475517	0.000313767	0.00034735	0.000603643	0.000464738	0.000499121	0.000354608	0.000451498	0.000446624	0.000421587	0.755
Organic acid	Pyruvate	6.19004e-05	3.35531e-05	1e-06	4.23633e-05	4.08754e-05	1e-06	1e-06	5.13362e-05	5.71871e-05	5.00441e-05	4.93145e-05	2.86871e-05	3.15934e-05	9.43839e-05	5.06163e-05	7.87e-05	1e-06	1e-06	3.21512e-05	2.80796e-05	3.65078e-05	4.26819e-05	5.88645e-05	2.69e-05	0.824
Organic acid	Quinate	0.000227294	0.000197317	0.000393815	8.14325e-05	0.000574212	0.000362479	0.00326202	0.000167874	0.00308325	0.000192956	0.000428371	0.000459316	0.00020191	0.000332623	0.00109182	0.000344389	0.00053123	0.00181309	0.000272809	0.000339374	0.00217105	0.000360214	0.000542118	0.000896237	0.099
Organic acid	Salicylate	0.00086913	0.000606726	0.00112055	0.000791182	0.0006714	0.000837398	0.000433142	0.000532438	0.000713575	0.000611056	0.00063091	0.000661188	0.000605591	0.000738494	0.000721025	0.00231539	0.000752463	0.000667928	0.00086547	0.00076666	0.000559718	0.000634385	0.00068837	0.00124526	0.296
Organic acid	Shikimate	1.57628e-06	2.56792e-06	4.71114e-06	2.10221e-06	1e-06	4.02973e-06	1e-06	2.42184e-06	5.67419e-06	3.61931e-06	6.43609e-06	3.27087e-06	9.65948e-06	2.91077e-06	6.57956e-06	4.23983e-06	5.33263e-06	1.09959e-05	2.95178e-06	2.37731e-06	3.03201e-06	4.44209e-06	6.38327e-06	6.85611e-06	0.198
Organic acid	Sinapinate	0.000308071	0.000339436	0.000450327	0.000199804	0.000243914	0.000206301	0.00017252	0.000161206	0.000240855	0.000234703	0.000228881	0.000269584	0.000338391	0.000168847	0.000380146	0.000153776	0.000202054	0.000243051	0.000365945	0.000216673	0.000191527	0.000244389	0.000295795	0.000199627	0.035
Organic acid	Sinapinate-trans	0.000321184	0.000338925	0.000385466	0.00019575	0.000246615	0.000272751	0.000146248	0.000174151	0.00021902	0.000246389	0.000233142	0.000306379	0.000311484	0.000163515	0.00037254	0.000191895	0.000226517	0.000295012	0.000348525	0.000238372	0.000179806	0.00026197	0.000282513	0.000237808	0.056
Organic acid	Succinate	0.000752543	0.000530863	0.000571271	0.000748988	0.00143896	0.00171079	0.00089545	0.000857433	0.00107144	0.00080066	0.000734417	0.000915458	0.000788673	0.00147071	0.000728874	0.000889421	0.00068816	0.000922721	0.000618226	0.00129958	0.00094144	0.000816845	0.000996086	0.000833434	0.144
Organic acid	Threonate	0.000315536	0.000326442	0.000287895	0.000120211	0.000124198	0.000147599	0.000122059	9.71464e-05	0.00018092	0.000124816	0.000126788	0.000172423	0.000128573	0.000192873	0.000242472	0.000118179	0.000129789	0.000130403	0.000309958	0.000130669	0.000133375	0.000141342	0.000187972	0.000126124	0.002
Organic acid	Threonate-lactone	1e-06	4.06736e-05	8.60668e-06	3.48179e-06	2.38547e-05	1e-06	3.27847e-05	3.37011e-05	3.2359e-05	4.15898e-05	9.88984e-05	7.39539e-05	0.000125723	0.000141184	0.000132165	9.49444e-05	0.000112308	0.000111769	1.67601e-05	9.44548e-06	3.29483e-05	7.14807e-05	0.000133024	0.000106341	0
Organic acid	Urate	8.87262e-05	2.35244e-05	2.90824e-05	1.84131e-05	6.08649e-05	5.41184e-05	0.000166557	2.91218e-05	0.000143692	2.87335e-05	3.80874e-05	0.000397384	1.24026e-05	7.26555e-05	4.58582e-05	8.46477e-05	2.99153e-05	9.50342e-05	4.7111e-05	4.44655e-05	0.000113124	0.000154735	4.36388e-05	6.98658e-05	0.708
OTHER	Ethanolamine	0.00691043	0.00407162	0.00456073	0.00307448	0.00364157	0.00315118	0.00340319	0.00277259	0.00277429	0.00264346	0.00283555	0.00260642	0.00239419	0.00271475	0.00290951	0.00213946	0.00257283	0.00276837	0.00518093	0.00328908	0.00298336	0.00269514	0.00267282	0.00249355	0
OTHER	N-acetylhexosamine	0.00044336	0.000350769	0.000373629	0.000515089	0.000543709	0.000440626	0.000680563	0.000132655	0.00056633	0.0004471	0.00053384	0.000764794	0.000807928	0.000370736	0.000673577	0.000697497	0.000370127	0.000617898	0.000389253	0.000499808	0.000459849	0.000581911	0.000617414	0.000561841	0.649
Polyamine	Putrescine	0.000196242	0.000285744	0.000317492	0.000195346	0.000580976	0.000357087	0.0010615	0.000777564	0.00122768	0.00133721	0.00172649	0.00155177	0.00141476	0.00138357	0.00143421	0.000536989	0.000820627	0.000963248	0.000266493	0.000377803	0.00102225	0.00153849	0.00141085	0.000773621	0
Polyamine	Spermidine	1e-06	4.28203e-05	4.15095e-05	1e-06	0.000132138	8.90466e-05	0.00010535	1e-06	9.4633e-05	1e-06	7.54726e-05	6.85811e-05	4.00148e-05	5.76696e-05	7.11388e-05	2.35226e-05	1e-06	0.000116071	2.84433e-05	7.40615e-05	6.69944e-05	4.83512e-05	5.62744e-05	4.68646e-05	0.872
Purine-Pyrimidine	Adenosine-5-P	1e-06	1e-06	1e-06	1e-06	1e-06	1e-06	7.71242e-05	1e-06	1e-06	1e-06	1e-06	1e-06	1e-06	1e-06	0.000119028	1.22925e-05	1e-06	1e-06	1e-06	1e-06	2.63747e-05	1e-06	4.03428e-05	4.76418e-06	0.336
Purine-Pyrimidine	Guanine	5.68911e-05	3.91669e-05	5.94419e-05	2.61838e-05	0.000138541	1e-06	2.42257e-05	4.06511e-05	4.58672e-05	5.25859e-05	3.44798e-05	0.000555801	5.33033e-05	4.68907e-05	6.28922e-05	3.84067e-05	4.30556e-05	2.71495e-05	5.18333e-05	5.52416e-05	3.69147e-05	0.000214289	5.43621e-05	3.62039e-05	0.643
Purine-Pyrimidine	Guanosine2	3.99389e-05	1e-06	0.000588292	2.45696e-05	0.000136993	6.32748e-06	9.19164e-06	1.34992e-05	7.90977e-06	9.55019e-06	1.78267e-05	3.13038e-05	4.13917e-05	2.66062e-05	0.000150303	1.44968e-05	3.40045e-05	3.33388e-05	0.000209743	5.59632e-05	1.02002e-05	1.95603e-05	7.27671e-05	2.728e-05	0.604
Purine-Pyrimidine	uracil	0.000358038	0.00021978	0.000327548	0.00019743	0.000196973	0.00018964	0.000218571	0.000297187	0.00019764	0.000191188	0.000269662	0.000354766	0.000578011	0.000227756	0.000637412	0.000198646	0.000202186	0.000399155	0.000301789	0.000194681	0.000237799	0.000271872	0.00048106	0.000266662	0.081
Standard	Ribitol	0.0493583	0.0411862	0.0452284	0.0416667	0.0502765	0.050813	0.0396983	0.0426803	0.0485909	0.048852	0.0411523	0.0434028	0.0486855	0.0560852	0.0479157	0.0418585	0.050226	0.0483092	0.0452576	0.0475854	0.0436565	0.044469	0.0508955	0.0467979
Standard	propanediol	0.0563967	0.0473543	0.0579713	0.0536009	0.0661047	0.0612003	0.0493712	0.0502223	0.0509216	0.0547758	0.0533494	0.0621904	0.0598351	0.0674161	0.0608681	0.0539815	0.0670278	0.0585974	0.0539074	0.060302	0.0501717	0.0567719	0.0627064	0.0598689
Standard	myristateD27	0.0186959	0.014395	0.0303445	0.0275861	0.0215091	0.021249	0.0176634	0.014243	0.0218909	0.0162355	0.0227214	0.0223078	0.0325511	0.0209231	0.0319252	0.030243	0.035349	0.0270241	0.0211451	0.0234481	0.0179324	0.0204216	0.0284665	0.030872
Sugar alcohol	Erythritol	0.000278151	0.000259222	0.000285158	8.69978e-05	0.000617288	0.000366001	0.000363181	8.97956e-05	0.000201562	5.46304e-05	0.000160412	0.000237508	3.60443e-05	0.000217864	7.0355e-05	7.98319e-05	6.76742e-05	0.000144856	0.000274177	0.000356762	0.00021818	0.00015085	0.000108088	9.7454e-05	0.186
Sugar alcohol	galactinol	1e-06	1e-06	1e-06	1.12431e-05	1e-06	1.98831e-05	1e-06	1e-06	6.66883e-06	1e-06	1.18139e-05	8.01095e-06	1e-06	1e-06	1e-06	1e-06	5.77502e-06	1.78546e-05	1e-06	1.07087e-05	2.88961e-06	6.94163e-06	1e-06	8.20987e-06	0.242
Sugar alcohol	Galactinol	1e-06	1e-06	1e-06	4.84072e-05	1e-06	1e-06	1e-06	1e-06	1e-06	1e-06	8.19375e-05	9.94559e-05	1e-06	1e-06	9.18048e-05	1e-06	1e-06	4.22496e-05	1e-06	1.68024e-05	1e-06	6.07978e-05	3.12683e-05	1.47499e-05	0.253
Sugar alcohol	Glycerol	0.0187562	0.0115794	0.0160711	0.0116761	0.00975587	0.0120862	0.00883469	0.00774866	0.00784439	0.00827898	0.00749209	0.00877342	0.00856448	0.00904679	0.00779239	0.0079073	0.00713502	0.00829293	0.0154689	0.0111727	0.00814258	0.00818149	0.00846789	0.00777842	0.001
Sugar alcohol	Glycerol-2-P	0.000258742	0.000252685	0.000288903	0.000186543	0.000278258	0.00021025	0.000191741	0.000127786	0.000179869	0.000168008	0.000236769	0.000252168	0.000322488	0.000330099	0.000314196	0.000283205	0.00025367	0.000269597	0.000266777	0.000225017	0.000166465	0.000218982	0.000322261	0.000268824	0.001
Sugar alcohol	Glycerol-3-P	0.006103	0.00647388	0.00692628	0.00419608	0.004385	0.00428719	0.00257175	0.00314838	0.00369669	0.00378419	0.00480187	0.00514021	0.00627772	0.00541255	0.00599082	0.00571562	0.00482383	0.00458605	0.00650105	0.00428942	0.00313894	0.00457542	0.0058937	0.00504183	0
Sugar alcohol	Inositol	0.00583965	0.00431405	0.00429478	0.0029752	0.00282881	0.00267081	0.00474283	0.00307515	0.0033339	0.00224491	0.00433233	0.00376449	0.00443346	0.00515084	0.00385637	0.00361181	0.00501254	0.0045848	0.00481616	0.00282494	0.00371729	0.00344724	0.00448022	0.00440305	0.073
Sugar alcohol	Inositol	0.000199017	0.000123025	0.00011648	0.000107034	0.000436625	0.000200528	0.00026506	0.000148576	0.000214606	0.000183342	0.000284535	0.000308877	0.00022441	0.000180058	0.000372132	0.000253665	0.000255069	0.000498644	0.000146174	0.000248063	0.000209414	0.000258918	0.000258867	0.000335793	0.164
Sugar alcohol	Inositol	0.000328408	0.000233867	0.000271143	0.000251102	0.000234588	0.000256979	0.000243792	0.000223764	0.000239055	0.000221432	0.000267834	0.000300727	0.000337879	0.000243265	0.000309538	0.000284992	0.000267779	0.000255451	0.000277806	0.000247556	0.000235537	0.000263331	0.000296894	0.000269408	0.427
Sugar alcohol	Inositol	0.000413943	0.000390729	0.000355997	0.000316758	0.000273368	0.00028297	0.000295574	0.000249364	0.000261164	0.000239989	0.000316706	0.000367389	0.000334368	0.000294135	0.000313269	0.000344052	0.000292218	0.000296208	0.00038689	0.000291032	0.000268701	0.000308028	0.000313924	0.000310826	0.333
Sugar alcohol	Inositol	0.000864333	0.00063017	0.000684285	0.00045663	0.000468758	0.000538655	0.000610341	0.00044022	0.000511861	0.000535621	0.000663639	0.000594859	0.000605612	0.000703087	0.000386019	0.000601381	0.000607657	0.000408296	0.000726263	0.000488014	0.000520808	0.00059804	0.000564906	0.000539111	0.024
Sugar alcohol	Inositol-1-P	0.00273032	0.00221165	0.00306443	0.00206882	0.00158317	0.00182527	0.000944478	0.00156698	0.00138678	0.00203372	0.0017701	0.00207141	0.0023253	0.00243894	0.00237658	0.00195434	0.00233881	0.00160444	0.0026688	0.00182575	0.00129941	0.00195841	0.00238027	0.00196587	0
Sugar alcohol	Mannitol	0.00103685	0.000832363	0.000663187	0.000133669	0.000134955	0.000294055	0.000144052	0.00011224	0.000145559	7.66594e-05	0.000259079	0.000153699	0.000112157	0.000107858	0.000160592	0.000105023	0.000124719	0.000540806	0.000844135	0.00018756	0.00013395	0.000163146	0.000126869	0.000256849	0.004
Sugar alcohol	Sorbitol	0.000267561	0.000213599	0.000240987	0.000214979	0.000226788	0.000171396	0.00073534	0.000159969	0.000172026	0.000142433	0.000185521	0.000188134	0.000371511	0.000191826	0.00168515	0.000103762	8.76177e-05	0.000212785	0.000240716	0.000204388	0.000355778	0.000172029	0.000749497	0.000134721	0.165

## Sheet: T_S3D_Ax vs AY_metabolite
Table_S3D. Comparison of relative metabolite abundance detected in rice endosperm during germination time course
	Log2Ratio	t-test	Log2Ratio	t-test	Log2Ratio	t-test	Log2Ratio	t-test	Log2Ratio	t-test
Compound	A0_vs_A4	A0_vs_A4	A4_vs_A8	A4_vs_A8	A8_vs_A12	A8_vs_A12	A12_vs_A16	A12_vs_A16	A16_vs_A24	A16_vs_A24
2-aminoadipate	-0.541523	0.229666	0.39032	0.18038	-0.0727066	0.706239	-0.0273876	0.91838	0.102786	0.754696
2-Oxoglutarate	1.4018	0.411719	1.1552	0.131912	0.671297	0.222914	0.54968	0.197612	-0.318546	0.159347
2-Piperidinecarboxylate	-0.343095	0.13576	-0.0468422	0.374539	0.0899428	0.630322	0.207365	0.53244	-0.118604	0.675608
4-hydroxyproline	-0.301878	0.379718	0.0283533	0.933767	0.143489	0.53792	-0.405036	0.023786	0.0789648	0.811865
Aconitate-trans	-0.17099	0.651176	-0.151589	0.727929	0.148426	0.849278	0.601497	0.362678	0.359488	0.274405
Adenosine-5-P	0	1	4.72108	0.373901	-4.72108	0.373901	5.33424	0.373901	-3.08201	0.461543
Alanine	0.0642455	0.728878	-0.182382	0.602823	-0.0484699	0.900363	0.525638	0.131145	0.00323082	0.990584
Allantoin	-0.403933	0.0458106	0.152334	0.50583	0.141018	0.594238	0.00218524	0.990738	-0.344798	0.0314107
alpha-Tocopherol	-0.843347	0.545662	-0.404637	0.747481	0.460972	0.487317	1.45413	0.328751	0.0306323	0.972797
alphaaminobutyrate	-1.22109	0.620407	0.927212	0.688997	-0.0260012	0.987822	1.05591	0.436377	0.777905	0.352785
Arabinose	-0.645553	0.0106539	-0.0823303	0.443195	0.534252	0.00542065	0.00936014	0.957294	-0.113535	0.513274
Asparagine	-0.589183	0.0700137	-0.200008	0.415095	-0.0491319	0.846353	-0.537781	0.0187851	0.0193425	0.947091
Aspartate	-0.495857	0.026469	-0.104388	0.519111	0.0378509	0.795935	0.162763	0.26436	-0.0428172	0.762038
beta-Alanine	-0.396217	0.0640204	0.0294481	0.756667	0.476243	0.0060878	-0.00650772	0.968522	-0.192449	0.438199
beta-Sitosterol	-0.229115	0.0970743	0.0627958	0.689316	0.460176	0.101828	0.185669	0.42124	-0.00600441	0.970109
Betaaminoisobutyrate	-1.49416	0.198456	-3.10434	0.373901	3.9747	0.117665	-3.9747	0.117665	4.32177	0.117567
betacyanoalanine	-0.765256	0.0612338	0.413029	0.378368	-0.334843	0.527376	-0.39857	0.444351	-0.0949357	0.791926
caffeate	-0.185938	0.387775	-0.507345	0.0136035	0.416839	0.246771	0.950202	0.0130869	0.0237721	0.902424
Campesterol	-0.396477	0.0178621	0.0914911	0.476163	0.357658	0.218154	0.369188	0.212414	-0.067848	0.767357
Cellobiose	-0.0504326	0.867905	-0.272816	0.523794	0.581296	0.207894	0.504179	0.133281	0.496646	0.218373
Citrate	1.83665	0.417612	-1.53227	0.454496	0.459782	0.0694531	0.40615	0.0450436	0.265302	0.0670799
Citrulline	-0.0206313	0.963225	0.364405	0.576954	-0.210384	0.716267	-0.20249	0.602802	0.515089	0.594432
Cystein	-0.743776	0.0503312	0.128503	0.591115	0.527507	0.0178685	0.807131	0.256915	-0.25039	0.609109
Dehydroascorbate	0.640416	0.431697	0.286276	0.68086	0.848125	0.199685	-0.056474	0.893705	0.338294	0.358139
Digalactosylglycerol	-0.239854	0.27107	-0.238991	0.408224	-0.243328	0.407404	-0.0678534	0.856751	-0.441813	0.39477
Erythritol	0.379854	0.643878	-0.709446	0.466757	-0.5324	0.519403	-0.480912	0.608003	-0.14941	0.86945
Erythronate	-0.597014	0.14942	-0.453957	0.153119	0.0838693	0.566824	-0.0684994	0.85979	-0.110878	0.807619
Ethanolamine	-0.655528	0.101788	-0.140745	0.32856	-0.146575	0.263272	-0.012002	0.8996	-0.100158	0.494861
Ethyl Linoleate	-2.20867	0.0346012	-0.197304	0.771007	0.157463	0.865973	-1.36467	0.320455	1.67047	0.243283
Ethyl Oleate	-3.16383	0.0977792	-0.583103	0.415686	0.587481	0.554957	-0.42943	0.678543	0.416126	0.757174
ferruoylquinate	0	1	0	1	0	1	0	1	3.08424	0.373901
Ferulate	-0.453662	0.244743	-0.730752	0.0330947	0.39059	0.168116	0.593084	0.09538	0.0889662	0.790256
Fructose	-1.41592	0.00564157	0.19264	0.360763	0.460768	0.04689	0.0960648	0.795771	-0.187425	0.644799
Fructose-6-P	0.268674	0.612554	-0.0590936	0.931554	1.26003	0.0687117	-0.368703	0.325938	1.11192	0.0369203
Fumarate	0.204761	0.641094	-0.303236	0.509456	-0.0221084	0.941723	0.431825	0.368447	-0.180804	0.664915
GABA	0.443813	0.0638336	-0.501613	0.114665	-0.382628	0.28355	0.829787	0.127973	0.414366	0.514876
Galactinol_RI2779.3_M433	3.42071	0.149871	-1.88984	0.247226	1.2644	0.33359	-2.79527	0.133898	3.03736	0.223943
Galactinol_RI3025.8_M204	4.07059	0.373901	-4.07059	0.373901	5.92595	0.119896	-0.959321	0.528582	-1.084	0.64535
Galactonate	-0.226184	0.653458	-0.416592	0.480841	0.125731	0.72989	0.464824	0.197812	-0.199726	0.395388
Galactose	-0.207689	0.395319	0.0854303	0.70901	0.269279	0.0586289	0.110352	0.357031	-0.242405	0.0755864
Galactosylglycerol	-0.456642	0.10158	-0.420407	0.115121	-0.0232007	0.861409	-0.186271	0.299317	-0.165692	0.527493
gamma-Tocopherol	0	1	0	1	0	1	0	1	0	1
Gentiobiose	1.03695	0.591698	-1.76072	0.494597	0.42881	0.795165	2.00536	0.123089	-1.2442	0.218172
GHB	0.128579	0.138414	-0.312207	0.00491139	0.249812	0.0122728	0.0766711	0.144592	-0.203576	0.184957
Glucaric acid	-0.60431	0.0454562	-0.0322261	0.938374	0.190143	0.688343	0.368974	0.340191	0.273718	0.27846
Gluconate	1.184	0.337042	-1.41881	0.249749	-0.574345	0.468444	1.02183	0.309803	-1.04436	0.330134
Glucopyranose	-0.452752	0.0989675	0.596273	0.264326	-0.0310151	0.943626	0.295351	0.342166	-0.129637	0.573261
Glucose	-0.509428	0.0293793	0.367321	0.116448	0.378223	0.0594642	0.72526	0.0744913	0.14181	0.572168
Glucose-6-P	0.644507	0.44201	0.405214	0.476424	0.560474	0.298799	0.751817	0.0508551	-0.0560741	0.853559
Glutamate	-0.753133	0.0197219	0.0481207	0.774432	0.226116	0.0920125	0.339517	0.195761	0.202601	0.369449
Glutamine	0.222094	0.0827141	0.301722	0.0793391	-0.10413	0.517505	-0.396506	0.0732246	-0.423242	0.139104
Glycerate	-0.398311	0.10988	-0.454814	0.0406065	0.292037	0.140603	0.137377	0.681065	-0.211287	0.5573
Glycerate-3-P	2.75188	0.121118	-2.75188	0.121118	3.2501	0.373901	-3.2501	0.373901	0	1
Glycerol	-0.469388	0.124227	-0.456423	0.0191301	0.00687788	0.942804	0.0496378	0.61254	-0.122525	0.239489
Glycerol-2-P	-0.2456	0.232177	-0.434813	0.158088	0.39559	0.181235	0.557419	0.0170952	-0.261569	0.0052803
Glycerol-3-P	-0.59989	0.000823959	-0.450505	0.0250446	0.543627	0.0510223	0.365268	0.0516874	-0.225225	0.11723
Glycine	-0.449752	0.381189	0.58059	0.278742	-0.837157	0.223959	0.360624	0.0366818	-0.0403234	0.898485
Glycolate	0.564989	0.161173	-0.648527	0.122682	-0.122608	0.505785	0.500305	0.197066	0.405964	0.107137
Guanine	0.0918753	0.943443	-0.581561	0.7084	2.53729	0.408208	-1.97889	0.448041	-0.586453	0.0519
Guanosine2	-1.90607	0.47224	-2.45588	0.379104	0.939328	0.226836	1.89536	0.249373	-1.41544	0.313892
Histidine	-0.20071	0.582462	0.268451	0.582896	0.141289	0.834618	0.638727	0.255363	-0.124195	0.649717
Inositol_RI1894.5_M318	-0.573568	0.0339916	0.0938269	0.586665	0.199491	0.278499	-0.0822301	0.758861	-0.0674286	0.832569
Inositol_RI2028.5_M318	-0.410744	0.0109409	-0.115177	0.307532	0.197059	0.376239	0.0273547	0.886607	-0.0143069	0.886133
Inositolmyo!2086.7_M318	-0.769664	0.0185439	0.396033	0.164771	-0.108809	0.755702	0.378127	0.228365	-0.0250682	0.896776
Inositol_RI1956.4_M318	0.763015	0.372612	-0.244347	0.728295	0.306138	0.387811	-0.000287112	0.999445	0.375364	0.484674
Inositol_RI2022.9_M305	-0.166321	0.34532	-0.0718016	0.253737	0.160922	0.307422	0.173071	0.407066	-0.140158	0.401513
Inositol-1-P	-0.547698	0.0416192	-0.490634	0.0859108	0.591823	0.0338194	0.281445	0.0136364	-0.275962	0.187362
Isoleucine	-0.577724	0.0873726	-0.130442	0.53854	-0.0287672	0.88346	0.185372	0.462062	0.33178	0.24563
Leucine	-0.340083	0.145255	0.0294053	0.658213	0.0101474	0.793441	0.451885	0.0585904	0.599433	0.132908
Linoleic acid	-0.319761	0.0328547	0.203059	0.184871	0.256834	0.110744	0.0597398	0.508286	0.261871	0.0127298
Linolenic acid	-0.0621645	0.684318	-0.587899	0.384965	0.930122	0.160943	0.192527	0.25909	0.181533	0.201467
Lysine	-0.180923	0.0726862	0.0747795	0.73332	-0.251534	0.484265	0.363411	0.240627	0.0383091	0.888378
Malate	0.586152	0.0656136	0.0684905	0.796568	-0.262683	0.269498	-0.00624316	0.973948	0.242232	0.257341
Maleate	0.241413	0.442427	-0.187905	0.614963	-0.0590264	0.824838	0.289084	0.422023	-0.0421043	0.909544
Malonate	0.763303	0.261483	-1.16826	0.208778	0.884771	0.00793737	-0.834063	0.190514	0.145046	0.880368
Maltose	0.373941	0.808744	0.6533	0.419163	0.12809	0.757839	1.41902	0.103825	0.881984	0.147306
Maltotriose	5.39897	0.373901	-1.21554	0.618911	2.17315	0.0475859	-0.198961	0.870035	1.93496	0.0388852
Mannitol	-2.17012	0.00550105	-0.485651	0.379759	0.284464	0.617292	-0.362824	0.549076	1.01758	0.457295
Mannose	-0.380761	0.0364568	-0.189686	0.473587	0.120162	0.752984	0.505759	0.226066	0.092726	0.723438
Melibiose	-0.402365	0.0109968	-0.0258649	0.766219	-0.00845697	0.969104	0.511271	0.0994609	-0.349013	0.111403
Methionine	-0.539522	0.0462016	0.0314254	0.785861	0.0155567	0.878815	0.285558	0.275816	0.347634	0.187912
monomethylphosphate	-1.24594	0.204676	-0.411389	0.41652	0.0547605	0.874882	1.55287	0.16405	-1.72576	0.155154
Monopalmitine	-0.361236	0.21672	-0.0205252	0.93142	0.28099	0.058251	0.180787	0.0401453	0.0917622	0.61376
Monostearin	-0.251831	0.561413	-0.724257	0.252576	0.48902	0.0297141	0.31366	0.496226	0.107544	0.846933
N-acetylhexosamine	0.360667	0.0560257	-0.120213	0.825402	0.339638	0.559377	0.0854383	0.835598	-0.136076	0.749694
Nicotinate	-0.357073	0.125929	0.159914	0.38812	0.373876	0.0405381	-0.252668	0.445603	-0.289465	0.549627
Norvaline	-0.419149	0.247099	-0.265512	0.119921	0.22977	0.134814	-0.3219	0.121648	0.126972	0.512038
Oleic acid	-0.429772	0.24532	0.0986369	0.495108	0.0489841	0.648243	0.0605405	0.246829	0.202091	0.345111
Ornithine	-0.0416703	0.911354	0.598371	0.269219	-0.110587	0.767743	-0.437035	0.105239	0.36179	0.454702
Phenylalanine	-0.308977	0.178843	0.0524558	0.747475	-0.0202296	0.838427	0.377025	0.0199014	0.499	0.0178644
Phosphate	-0.569441	0.0321782	-0.321422	0.249148	0.369175	0.0536542	0.71574	0.00128053	-0.297259	0.055695
Pipecolate	0.102971	0.772652	-0.493163	0.258818	0.348494	0.346455	-0.0156596	0.960321	-0.083231	0.81335
Proline	0.25178	0.533051	-0.0730681	0.887515	-0.214847	0.653702	0.0291894	0.906901	0.198712	0.613383
Putrescine	0.503537	0.397293	1.43604	0.0202064	0.589767	0.0406008	-0.124953	0.374388	-0.866862	0.0349895
Pyroglutamate	-0.583423	0.0097348	-0.00356746	0.956637	0.138275	0.0954386	0.355482	0.259066	-0.0446452	0.869819
Pyruvate	-0.19535	0.863433	0.378682	0.725781	0.225422	0.763394	0.463774	0.460979	-1.12979	0.372772
Quinate	0.314989	0.690189	2.67744	0.207383	-2.59146	0.21204	0.589752	0.564386	0.725273	0.546744
Raffinose	-1.01066	0.00437269	-0.441988	0.335184	-0.754317	0.274371	-0.818226	0.138399	0.0419424	0.929001
Ribose	-0.349496	0.00378309	0.0425898	0.542158	0.280614	0.02072	0.22638	0.29173	-0.269161	0.284206
Salicylate	-0.174897	0.561767	-0.453887	0.0969826	0.180658	0.421134	0.117826	0.28872	0.855193	0.407713
Sedoheptulose	-0.595109	0.0050783	0.319537	0.0152714	0.145286	0.262655	0.171129	0.356117	-0.183014	0.411295
Serine	-0.477553	0.0590547	0.140724	0.039607	0.00972448	0.833536	0.150316	0.289144	-0.00164555	0.990868
Shikimate	-0.312254	0.676926	0.350943	0.710541	0.550965	0.455482	0.523057	0.426066	0.103095	0.876774
Sinapinate	-0.756106	0.0300469	-0.177973	0.426327	0.351634	0.131421	0.275418	0.478601	-0.567292	0.239039
Sinapinate-trans	-0.548048	0.0205373	-0.406772	0.13178	0.542961	0.056624	0.108914	0.771218	-0.248519	0.552672
Sorbitol	-0.236023	0.188509	0.799669	0.509105	-1.04832	0.435261	2.12327	0.344683	-2.47594	0.321285
Spermidine	1.38063	0.327798	-0.144682	0.896222	-0.470489	0.671268	0.218926	0.770765	-0.263979	0.808483
Stigmasterol	-0.312608	0.0425256	-0.0368806	0.80136	0.482566	0.127707	0.279441	0.340485	-0.0986163	0.630193
Succinate	1.07184	0.0815429	-0.465104	0.289749	-0.204807	0.214411	0.286208	0.502909	-0.257202	0.549205
Sucrose	0.124629	0.435765	-0.198521	0.0950427	0.0938319	0.45147	0.145845	0.238107	-0.0644676	0.32902
Sucrose-6-P	-1.83632	0.00117827	-0.283702	0.74263	-0.0660062	0.952254	0.443919	0.586686	-1.05931	0.271848
Threonate	-1.24615	0.000233066	0.0295725	0.922896	0.0837018	0.79917	0.411328	0.270014	-0.575683	0.200003
Threonate-lactone	-0.827334	0.632456	1.80251	0.0827863	1.11735	0.145791	0.896059	0.0231424	-0.322992	0.0212181
Threonine	-0.491065	0.120359	0.367989	0.030889	-0.0881552	0.441764	0.167828	0.438277	-0.0772917	0.682583
Trehalose	-3.51547	8.09043e-05	0.934858	0.359431	0.875006	0.347131	0.068011	0.932197	-0.0465677	0.96439
Tryptophan	-0.270942	0.0322426	-0.18613	0.250255	0.281783	0.236657	0.259495	0.178317	0.181519	0.0900109
Tyrosine	-0.390561	0.129468	0.107596	0.500807	0.00172086	0.991798	0.305075	0.0710721	0.254282	0.125674
uracil	-0.632429	0.124654	0.288635	0.290351	0.193183	0.576524	0.823288	0.199517	-0.851202	0.210649
Urate	-0.083379	0.91979	1.34714	0.197808	0.451899	0.762449	-1.82612	0.457219	0.678975	0.381236
Valine	-0.429347	0.151455	-0.0461765	0.764005	0.0312742	0.693561	0.272173	0.169573	0.154623	0.429708
Xylose	0.224577	0.327928	-0.0987155	0.71422	0.919104	0.0081379	0.282914	0.0842632	-0.065924	0.797135
