# Supplementary material for: Multi-Omics Approaches Unravel Specific Features of Embryo and Endosperm in Rice Seed Germination
Source: Front Plant Sci. 2022 Jun 9;13:867263. doi: 10.3389/fpls.2022.867263 (PMC9225960; doi:10.3389/fpls.2022.867263)
Supplement: Supplementary Table S4 — Shotgun proteomic data of the germinating embryo and endosperm. [file Table_4.XLSX]

## Sheet: T_S4A_Emb_2315prot
Table_S4A. The 2315 proteins identified in the dry (E0) or 24h-imbibed embryo (E24) from 25µg of proteins. The peptides identified in the embryo (ST3A) were filtered to keep only the peptides specific of a single protein and a protein was considered as "present" if detected by at least one specific peptide in one biological replicate. These proteins correspond to 2306 unique rice loci (Rice Genom…
MSU7_id	protein	MSU_annotation	Uniprot_annotation	SwissProt_best_hit	%_identity_with_SwissProt_accession	Arabido_best_hit	%_identity_with_Arabidopep	specificity	acetylated	mito
LOC_Os01g07370	LOC_Os01g07370.1	KIP1, putative, expressed	tr|Q9AS76|Q9AS76_ORYSJ Kinase interacting protein 1-like OS=Oryza sativa subsp. japonica GN=P0028E10.16 PE=4 SV=1	sp|Q75AF5|IMH1_ASHGO Golgin IMH1 OS=Ashbya gossypii (strain ATCC 10895 / CBS 109.51 / FGSC 9923 / NRRL Y-1056) GN=IMH1 PE=3 SV=1	25.47	AT2G30500.1 | Symbols: | Kinase interacting (KIP1-like) family protein | chr2:12998329-13000072 REVERSE LENGTH=517	33.67	dry_specific	no	no
LOC_Os01g13420	LOC_Os01g13420.1	SOUL heme-binding protein, putative, expressed	tr|Q9LDX7|Q9LDX7_ORYSJ Os01g0235300 protein OS=Oryza sativa subsp. japonica GN=P0702F03.34 PE=2 SV=1	sp|Q9Y5Z4|HEBP2_HUMAN Heme-binding protein 2 OS=Homo sapiens GN=HEBP2 PE=1 SV=1	30.67	AT1G17100.1 | Symbols: | SOUL heme-binding family protein | chr1:5844766-5845539 FORWARD LENGTH=232	39.80	dry_specific	no	no
LOC_Os01g61670	LOC_Os01g61670.3	ureidoglycolate hydrolase, putative, expressed	tr|Q5QLC2|Q5QLC2_ORYSJ Homoserine dehydrogenase-like OS=Oryza sativa subsp. japonica GN=P0460C04.20 PE=4 SV=1	sp|B2HM74|SYT_MYCMM Threonine--tRNA ligase OS=Mycobacterium marinum (strain ATCC BAA-535 / M) GN=thrS PE=3 SV=1	27.38	AT2G35810.1 | Symbols: | unknown protein; BEST Arabidopsis thaliana protein match is: unknown protein (TAIR:AT2G35830.2); Has 153 Blast hits to 153 proteins in 52 species: Archae - 0; Bacteria - 62; Metazoa - 0; Fungi - 0; Plants - 82; Viruses - 0; Other Eukaryotes - 9 (source: NCBI BLink). | chr2:15049152-15050067 FORWARD LENGTH=199	60.61	dry_specific	no	no
LOC_Os01g74580	LOC_Os01g74580.1	dnaJ homolog subfamily C member, putative, expressed	tr|Q5JNB5|Q5JNB5_ORYSJ Putative P58IPK OS=Oryza sativa subsp. japonica GN=P0020E09.19 PE=4 SV=1	sp|Q27968|DNJC3_BOVIN DnaJ homolog subfamily C member 3 OS=Bos taurus GN=DNAJC3 PE=1 SV=1	32.21	AT5G03160.1 | Symbols: ATP58IPK, P58IPK | homolog of mamallian P58IPK | chr5:750286-752671 FORWARD LENGTH=482	69.86	dry_specific	no	no
LOC_Os02g05880	LOC_Os02g05880.1	RNA polymerase Rpb1, domain 2 family protein, expressed	tr|Q5JJW0|Q5JJW0_ORYSJ DNA-directed RNA polymerase OS=Oryza sativa subsp. japonica GN=P0458E05.13 PE=3 SV=1	sp|Q5D869|NRPE1_ARATH DNA-directed RNA polymerase E subunit 1 OS=Arabidopsis thaliana GN=NRPE1 PE=1 SV=1	40.25	AT2G40030.1 | Symbols: NRPD1B, DRD3, ATNRPD1B, DMS5, NRPE1 | nuclear RNA polymerase D1B | chr2:16715089-16723406 FORWARD LENGTH=1976	40.25	dry_specific	no	no
LOC_Os02g17640	LOC_Os02g17640.1	isochorismatase family protein, putative, expressed	tr|Q6K7V7|Q6K7V7_ORYSJ Isochorismatase hydrolase-like OS=Oryza sativa subsp. japonica GN=P0017G06.28 PE=4 SV=1	sp|B7NLB5|RUTB_ECO7I Peroxyureidoacrylate/ureidoacrylate amidohydrolase RutB OS=Escherichia coli O7:K1 (strain IAI39 / ExPEC) GN=rutB PE=3 SV=1	32.60	AT3G16190.1 | Symbols: | Isochorismatase family protein | chr3:5489883-5491195 REVERSE LENGTH=196	65.26	dry_specific	no	no
LOC_Os02g42700	LOC_Os02g42700.1	thioredoxin, putative, expressed	sp|Q6H7E4|TRXM1_ORYSJ Thioredoxin M1, chloroplastic OS=Oryza sativa subsp. japonica GN=Os02g0639900 PE=2 SV=1	sp|Q6H7E4|TRXM1_ORYSJ Thioredoxin M1, chloroplastic OS=Oryza sativa subsp. japonica GN=Os02g0639900 PE=2 SV=1	100.00	AT1G03680.1 | Symbols: ATHM1, TRX-M1, ATM1, THM1 | thioredoxin M-type 1 | chr1:916990-917865 REVERSE LENGTH=179	46.11	dry_specific	no	no
LOC_Os02g55130	LOC_Os02g55130.1	OsSCP10 - Putative Serine Carboxypeptidase homologue, expressed	tr|Q6K673|Q6K673_ORYSJ Os02g0794500 protein OS=Oryza sativa subsp. japonica GN=P0700F06.34-1 PE=2 SV=1	sp|Q9M099|SCP24_ARATH Serine carboxypeptidase 24 OS=Arabidopsis thaliana GN=SCPL24 PE=1 SV=1	69.70	AT4G30610.1 | Symbols: BRS1, SCPL24 | alpha/beta-Hydrolases superfamily protein | chr4:14944219-14948391 FORWARD LENGTH=465	69.70	dry_specific	no	no
LOC_Os03g04080	LOC_Os03g04080.1	expressed protein	tr|Q10S64|Q10S64_ORYSJ Expressed protein OS=Oryza sativa subsp. japonica GN=Os03g0133100 PE=4 SV=1	sp|Q9C6S1|FH14_ARATH Formin-like protein 14 OS=Arabidopsis thaliana GN=FH14 PE=3 SV=3	32.93	AT5G42290.1 | Symbols: | transcription activator-related | chr5:16911700-16912032 FORWARD LENGTH=110	51.09	dry_specific	no	no
LOC_Os03g11570	LOC_Os03g11570.1	proteasome subunit, putative, expressed	tr|Q10Q05|Q10Q05_ORYSJ Os03g0214600 protein OS=Oryza sativa subsp. japonica GN=Os03g0214600 PE=2 SV=1	sp|Q54NQ0|PSD13_DICDI 26S proteasome non-ATPase regulatory subunit 13 OS=Dictyostelium discoideum GN=psmD13 PE=2 SV=1	37.92	AT4G19006.1 | Symbols: | Proteasome component (PCI) domain protein | chr4:10409349-10411347 REVERSE LENGTH=386	77.34	dry_specific	yes	no
LOC_Os03g13840	LOC_Os03g13840.1	senescence-associated protein, putative, expressed	tr|Q10P99|Q10P99_ORYSJ Os03g0241900 protein OS=Oryza sativa subsp. japonica GN=Os03g0241900 PE=2 SV=1	sp|Q8N0X7|SPG20_HUMAN Spartin OS=Homo sapiens GN=SPG20 PE=1 SV=1	25.26	AT2G17840.1 | Symbols: ERD7 | Senescence/dehydration-associated protein-related | chr2:7755923-7757798 REVERSE LENGTH=452	46.11	dry_specific	no	no
LOC_Os03g20750	LOC_Os03g20750.1	outer mitochondrial membrane porin, putative, expressed	tr|Q10M45|Q10M45_ORYSJ Mitochondrial import receptor subunit TOM40, putative, expressed OS=Oryza sativa subsp. japonica GN=Os03g0323800 PE=2 SV=1	sp|Q9LHE5|TO401_ARATH Mitochondrial import receptor subunit TOM40 homolog 1 OS=Arabidopsis thaliana GN=TOM40-1 PE=1 SV=3	69.58	AT3G20000.1 | Symbols: TOM40 | translocase of the outer mitochondrial membrane 40 | chr3:6967685-6970247 FORWARD LENGTH=309	69.58	dry_specific	no	yes
LOC_Os03g21260	LOC_Os03g21260.1	2,3-bisphosphoglycerate-independent phosphoglycerate mutase, putative, expressed	tr|Q0DS66|Q0DS66_ORYSJ Os03g0330200 protein OS=Oryza sativa subsp. japonica GN=Os03g0330200 PE=4 SV=1	sp|P35493|PMGI_RICCO 2,3-bisphosphoglycerate-independent phosphoglycerate mutase OS=Ricinus communis PE=1 SV=2	82.03	AT1G09780.1 | Symbols: | Phosphoglycerate mutase, 2,3-bisphosphoglycerate-independent | chr1:3165550-3167812 REVERSE LENGTH=557	78.46	dry_specific	no	no
LOC_Os03g46390	LOC_Os03g46390.1	ras-related protein, putative, expressed	tr|Q75HA2|Q75HA2_ORYSJ Os03g0666500 protein OS=Oryza sativa subsp. japonica GN=OSJNBa0056E06.11 PE=2 SV=1	sp|Q9SN68|RAF2B_ARATH Ras-related protein RABF2b OS=Arabidopsis thaliana GN=RABF2B PE=1 SV=1	80.10	AT4G19640.1 | Symbols: ARA7, ARA-7, ATRABF2B, ATRAB5B, RABF2B, ATRAB-F2B, RAB-F2B | Ras-related small GTP-binding family protein | chr4:10687441-10689449 REVERSE LENGTH=200	80.10	dry_specific	no	no
LOC_Os04g52540	LOC_Os04g52540.1	retrotransposon protein, putative, unclassified, expressed	sp|Q7XTS4|AGO2_ORYSJ Protein argonaute 2 OS=Oryza sativa subsp. japonica GN=AGO2 PE=2 SV=2	sp|Q7XTS4|AGO2_ORYSJ Protein argonaute 2 OS=Oryza sativa subsp. japonica GN=AGO2 PE=2 SV=2	100.00	AT1G31280.1 | Symbols: AGO2 | Argonaute family protein | chr1:11181777-11185112 FORWARD LENGTH=1014	40.62	dry_specific	no	no
LOC_Os04g59460	LOC_Os04g59460.1	expressed protein	tr|Q7XKA7|Q7XKA7_ORYSJ OSJNBb0020J19.2 protein OS=Oryza sativa subsp. japonica GN=OSJNBb0020J19.2 PE=4 SV=1	sp|Q9M086|DCAF1_ARATH DDB1- and CUL4-associated factor homolog 1 OS=Arabidopsis thaliana GN=DCAF1 PE=1 SV=2	47.92	AT4G31160.1 | Symbols: DCAF1 | DDB1-CUL4 associated factor 1 | chr4:15145936-15152939 FORWARD LENGTH=1883	47.92	dry_specific	no	no
LOC_Os05g05860	LOC_Os05g05860.1	retrotransposon protein, putative, unclassified, expressed	tr|Q0DKN9|Q0DKN9_ORYSJ DNA-directed RNA polymerase OS=Oryza sativa subsp. japonica GN=Os05g0151000 PE=3 SV=2	sp|P18616|RPB1_ARATH DNA-directed RNA polymerase II subunit RPB1 OS=Arabidopsis thaliana GN=RPB205 PE=1 SV=3	76.32	AT4G35800.1 | Symbols: NRPB1, RPB1, RNA_POL_II_LSRNA_POL_II_LS, RNA_POL_II_LS | RNA polymerase II large subunit | chr4:16961115-16967892 REVERSE LENGTH=1839	76.32	dry_specific	no	no
LOC_Os05g15880	LOC_Os05g15880.1	glycosyl hydrolase, putative, expressed	tr|Q5WMW5|Q5WMW5_ORYSJ Os05g0247800 protein OS=Oryza sativa subsp. japonica GN=OJ1037_G10.8 PE=2 SV=1	sp|Q53NL5|XIP2_ORYSJ Xylanase inhibitor protein 2 OS=Oryza sativa subsp. japonica GN=Chib3H-h PE=1 SV=1	58.53	AT5G24090.1 | Symbols: ATCHIA, CHIA | chitinase A | chr5:8143805-8145153 REVERSE LENGTH=302	31.15	dry_specific	no	no
LOC_Os05g16660	LOC_Os05g16660.1	WD domain, G-beta repeat domain containing protein, expressed	tr|Q60EF6|Q60EF6_ORYSJ Os05g0256000 protein OS=Oryza sativa subsp. japonica GN=P0537C11.10 PE=2 SV=1	sp|Q38884|EIF3I_ARATH Eukaryotic translation initiation factor 3 subunit I OS=Arabidopsis thaliana GN=TIF3I1 PE=2 SV=2	77.74	AT2G46290.1 | Symbols: | Transducin/WD40 repeat-like superfamily protein | chr2:19005910-19007797 REVERSE LENGTH=355	76.52	dry_specific	no	no
LOC_Os05g31140	LOC_Os05g31140.1	glycosyl hydrolases family 17, putative, expressed	tr|Q75K72|Q75K72_ORYSJ 'putative beta-1,3-glucanase' OS=Oryza sativa subsp. japonica GN=OJ1005_E12.10 PE=2 SV=1	sp|P12257|GUB2_HORVU Lichenase-2 (Fragment) OS=Hordeum vulgare PE=1 SV=1	79.49	AT4G16260.1 | Symbols: | Glycosyl hydrolase superfamily protein | chr4:9200180-9201441 REVERSE LENGTH=344	47.77	dry_specific	no	no
LOC_Os05g39650	LOC_Os05g39650.1	phytanoyl-CoA dioxygenase, putative, expressed	tr|Q65WW7|Q65WW7_ORYSJ Os05g0473900 protein OS=Oryza sativa subsp. japonica GN=P0486C01.8 PE=2 SV=1	sp|Q5U3U0|PHYD1_DANRE Phytanoyl-CoA dioxygenase domain-containing protein 1 OS=Danio rerio GN=phyhd1 PE=2 SV=1	45.64	AT2G01490.1 | Symbols: | phytanoyl-CoA dioxygenase (PhyH) family protein | chr2:221316-223187 FORWARD LENGTH=283	64.26	dry_specific	no	no
LOC_Os06g21480	LOC_Os06g21480.1	60S ribosomal protein L31, putative, expressed	tr|Q5Z9Z8|Q5Z9Z8_ORYSJ Os06g0319700 protein OS=Oryza sativa subsp. japonica GN=P0592B08.23 PE=4 SV=1	sp|Q9M573|RL31_PERFR 60S ribosomal protein L31 OS=Perilla frutescens GN=RPL31 PE=2 SV=1	80.65	AT2G19740.1 | Symbols: | Ribosomal protein L31e family protein | chr2:8513577-8514346 FORWARD LENGTH=119	79.31	dry_specific	no	no
LOC_Os06g33520	LOC_Os06g33520.1	DEAD/DEAH box helicase, putative, expressed	sp|Q0DBU5|RH31_ORYSJ DEAD-box ATP-dependent RNA helicase 31 OS=Oryza sativa subsp. japonica GN=Os06g0526600 PE=3 SV=2	sp|Q0DBU5|RH31_ORYSJ DEAD-box ATP-dependent RNA helicase 31 OS=Oryza sativa subsp. japonica GN=Os06g0526600 PE=3 SV=2	93.17	AT5G63630.1 | Symbols: | P-loop containing nucleoside triphosphate hydrolases superfamily protein | chr5:25472598-25476402 REVERSE LENGTH=788	69.62	dry_specific	no	no
LOC_Os06g33710	LOC_Os06g33710.1	spermidine synthase, putative, expressed	tr|Q7XAP2|Q7XAP2_ORYSJ Aminopropyl transferase OS=Oryza sativa subsp. japonica GN=OsSPDS2 PE=2 SV=1	sp|Q94BN2|SPSY_ARATH Spermine synthase OS=Arabidopsis thaliana GN=SPMS PE=1 SV=1	74.63	AT5G53120.6 | Symbols: SPDS3 | spermidine synthase 3 | chr5:21535429-21537653 FORWARD LENGTH=386	66.94	dry_specific	no	no
LOC_Os06g50330	LOC_Os06g50330.1	senescence-associated protein, putative, expressed	tr|Q5Z9N6|Q5Z9N6_ORYSJ Os06g0717100 protein OS=Oryza sativa subsp. japonica GN=P0481E08.41 PE=4 SV=1	sp|A0JNJ3|SPG20_BOVIN Spartin OS=Bos taurus GN=SPG20 PE=2 SV=1	27.80	AT2G17840.1 | Symbols: ERD7 | Senescence/dehydration-associated protein-related | chr2:7755923-7757798 REVERSE LENGTH=452	50.45	dry_specific	no	no
LOC_Os06g50890	LOC_Os06g50890.1	RNA recognition motif containing protein, expressed	tr|Q5Z990|Q5Z990_ORYSJ Putative transformer-SR ribonucleoprotein OS=Oryza sativa subsp. japonica GN=P0548E04.4-1 PE=2 SV=1	sp|Q10422|YDC1_SCHPO Uncharacterized RNA-binding protein C25G10.01 OS=Schizosaccharomyces pombe (strain 972 / ATCC 24843) GN=SPAC25G10.01 PE=1 SV=1	44.20	AT4G35785.5 | Symbols: | RNA-binding (RRM/RBD/RNP motifs) family protein | chr4:16953404-16955127 REVERSE LENGTH=244	68.29	dry_specific	no	no
LOC_Os07g34570	LOC_Os07g34570.1	FAD dependent oxidoreductase domain containing protein, expressed	tr|Q7XXS4|Q7XXS4_ORYSJ Os07g0529600 protein OS=Oryza sativa subsp. japonica GN=Os07g0529600 PE=2 SV=1	sp|C5X2M4|THI42_SORBI Thiamine thiazole synthase 2, chloroplastic OS=Sorghum bicolor GN=THI1-2 PE=3 SV=1	86.48	AT5G54770.1 | Symbols: THI1, TZ, THI4 | thiazole biosynthetic enzyme, chloroplast (ARA6) (THI1) (THI4) | chr5:22246634-22247891 FORWARD LENGTH=349	74.59	dry_specific	no	no
LOC_Os07g47780	LOC_Os07g47780.1	60S ribosomal protein L18-3, putative, expressed	tr|Q6ZDW5|Q6ZDW5_ORYSJ 60S ribosomal protein L18 OS=Oryza sativa subsp. japonica GN=P0618H09.15 PE=2 SV=1	sp|Q940B0|RL183_ARATH 60S ribosomal protein L18-3 OS=Arabidopsis thaliana GN=RPL18C PE=2 SV=1	78.97	AT5G27850.1 | Symbols: | Ribosomal protein L18e/L15 superfamily protein | chr5:9873169-9874297 FORWARD LENGTH=187	78.97	dry_specific	no	no
LOC_Os09g19790	LOC_Os09g19790.1	puromycin-sensitive aminopeptidase, putative, expressed	tr|Q0J2B5|Q0J2B5_ORYSJ Os09g0362500 protein (Fragment) OS=Oryza sativa subsp. japonica GN=Os09g0362500 PE=4 SV=1	sp|P55786|PSA_HUMAN Puromycin-sensitive aminopeptidase OS=Homo sapiens GN=NPEPPS PE=1 SV=2	41.55	AT4G33090.1 | Symbols: APM1, ATAPM1 | aminopeptidase M1 | chr4:15965915-15970418 REVERSE LENGTH=879	59.89	dry_specific	no	no
LOC_Os09g30438	LOC_Os09g30438.2	expressed protein	tr|C7J6V3|C7J6V3_ORYSJ Os09g0482300 protein OS=Oryza sativa subsp. japonica GN=Os09g0482300 PE=4 SV=1	sp|Q61WR2|TSR1_CAEBR Pre-rRNA-processing protein TSR1 homolog OS=Caenorhabditis briggsae GN=tag-151 PE=3 SV=1	27.27	AT2G33690.1 | Symbols: | Late embryogenesis abundant protein, group 6 | chr2:14252199-14252414 FORWARD LENGTH=71	46.88	dry_specific	yes	no
LOC_Os09g39870	LOC_Os09g39870.1	2-phosphoglycerate kinase-related, putative, expressed	tr|Q651A1|Q651A1_ORYSJ Os09g0572200 protein OS=Oryza sativa subsp. japonica GN=B1331F11.20 PE=4 SV=1	sp|Q8T1P1|Y3453_DICDI Uncharacterized protein DDB_G0273453/DDB_G0273565 OS=Dictyostelium discoideum GN=DDB_G0273453 PE=4 SV=2	38.13	AT5G60760.1 | Symbols: | P-loop containing nucleoside triphosphate hydrolases superfamily protein | chr5:24438465-24442004 FORWARD LENGTH=738	57.36	dry_specific	no	no
LOC_Os10g41560	LOC_Os10g41560.1	expressed protein	tr|Q336R4|Q336R4_ORYSJ C2 domain-containing protein, putative, expressed OS=Oryza sativa subsp. japonica GN=Os10g0565300 PE=4 SV=1	sp|Q709C8|VP13C_HUMAN Vacuolar protein sorting-associated protein 13C OS=Homo sapiens GN=VPS13C PE=1 SV=1	29.96	AT4G17140.3 | Symbols: | pleckstrin homology (PH) domain-containing protein | chr4:9613617-9636618 REVERSE LENGTH=4219	61.34	dry_specific	no	no
LOC_Os10g42320	LOC_Os10g42320.1	nonsense-mediated mRNA decay protein 3, putative, expressed	tr|Q336P7|Q336P7_ORYSJ NMD3 family protein, expressed OS=Oryza sativa subsp. japonica GN=Os10g0573900 PE=2 SV=1	sp|Q55BF2|NMD3_DICDI 60S ribosomal export protein NMD3 OS=Dictyostelium discoideum GN=nmd3 PE=3 SV=1	41.29	AT2G03820.1 | Symbols: | nonsense-mediated mRNA decay NMD3 family protein | chr2:1165149-1166699 REVERSE LENGTH=516	53.59	dry_specific	no	no
LOC_Os10g42420	LOC_Os10g42420.1	GTPase-activating protein, putative, expressed	tr|Q7XBX2|Q7XBX2_ORYSJ GTPase activating protein, putative, expressed OS=Oryza sativa subsp. japonica GN=Os10g0574800 PE=4 SV=1	sp|Q8H100|AGD8_ARATH Probable ADP-ribosylation factor GTPase-activating protein AGD8 OS=Arabidopsis thaliana GN=AGD8 PE=1 SV=1	61.26	AT4G17890.1 | Symbols: AGD8 | ARF-GAP domain 8 | chr4:9937121-9939146 FORWARD LENGTH=413	61.26	dry_specific	no	no
LOC_Os11g02424	LOC_Os11g02424.2	LTPL9 - Protease inhibitor/seed storage/LTP family protein precursor, expressed	tr|Q0IV34|Q0IV34_ORYSJ Non-specific lipid-transfer protein OS=Oryza sativa subsp. japonica GN=Os11g0116200 PE=3 SV=1	sp|Q84N29|NLTP3_WHEAT Probable non-specific lipid-transfer protein 3 OS=Triticum aestivum GN=LTP3 PE=2 SV=1	65.62	AT5G59320.1 | Symbols: LTP3 | lipid transfer protein 3 | chr5:23929051-23929492 FORWARD LENGTH=115	47.27	dry_specific	no	no
LOC_Os11g13980	LOC_Os11g13980.1	hsp20/alpha crystallin family protein, putative, expressed	sp|Q53M11|HS219_ORYSJ 21.9 kDa heat shock protein OS=Oryza sativa subsp. japonica GN=HSP21.9 PE=2 SV=1	sp|Q53M11|HS219_ORYSJ 21.9 kDa heat shock protein OS=Oryza sativa subsp. japonica GN=HSP21.9 PE=2 SV=1	100.00	AT4G10250.1 | Symbols: ATHSP22.0 | HSP20-like chaperones superfamily protein | chr4:6370537-6371124 FORWARD LENGTH=195	39.76	dry_specific	no	no
LOC_Os11g14300	LOC_Os11g14300.1	la domain containing protein, expressed	tr|Q0ITJ6|Q0ITJ6_ORYSJ Os11g0248200 protein (Fragment) OS=Oryza sativa subsp. japonica GN=Os11g0248200 PE=4 SV=1	sp|Q5XI01|LARP7_RAT La-related protein 7 OS=Rattus norvegicus GN=Larp7 PE=1 SV=2	31.72	AT2G43970.1 | Symbols: | RNA-binding protein | chr2:18205535-18208031 REVERSE LENGTH=545	48.82	dry_specific	no	no
LOC_Os11g42450	LOC_Os11g42450.1	leucine-rich repeat family protein, putative, expressed	tr|Q2R0I6|Q2R0I6_ORYSJ Leucine Rich Repeat family protein, expressed OS=Oryza sativa subsp. japonica GN=Os11g0644100 PE=4 SV=1	sp|Q42371|ERECT_ARATH LRR receptor-like serine/threonine-protein kinase ERECTA OS=Arabidopsis thaliana GN=ERECTA PE=1 SV=1	31.36	AT1G03440.1 | Symbols: | Leucine-rich repeat (LRR) family protein | chr1:852681-853874 FORWARD LENGTH=397	46.84	dry_specific	no	no
LOC_Os11g44810	LOC_Os11g44810.1	auxin-repressed protein, putative, expressed	tr|Q2QZU5|Q2QZU5_ORYSJ Auxin-repressed protein-like protein ARP1, putative, expressed OS=Oryza sativa subsp. japonica GN=Os11g0671000 PE=2 SV=1	sp|Q05349|12KD_FRAAN Auxin-repressed 12.5 kDa protein OS=Fragaria ananassa PE=2 SV=1	48.80	AT2G33830.2 | Symbols: | Dormancy/auxin associated family protein | chr2:14309768-14310286 REVERSE LENGTH=108	54.10	dry_specific	no	no
LOC_Os12g03710	LOC_Os12g03710.1	RNA recognition motif containing protein, putative, expressed	tr|Q0IQC3|Q0IQC3_ORYSJ Os12g0131000 protein OS=Oryza sativa subsp. japonica GN=Os12g0131000 PE=4 SV=2	sp|Q5E9J1|HNRPF_BOVIN Heterogeneous nuclear ribonucleoprotein F OS=Bos taurus GN=HNRNPF PE=2 SV=3	35.82	AT5G66010.1 | Symbols: | RNA-binding (RRM/RBD/RNP motifs) family protein | chr5:26399612-26400753 FORWARD LENGTH=255	61.32	dry_specific	no	no
LOC_Os12g36950	LOC_Os12g36950.1	CTP synthase, putative, expressed	tr|Q0IMP1|Q0IMP1_ORYSJ Os12g0556600 protein (Fragment) OS=Oryza sativa subsp. japonica GN=Os12g0556600 PE=4 SV=1	sp|Q54V77|PYRG_DICDI CTP synthase OS=Dictyostelium discoideum GN=ctps PE=3 SV=1	60.32	AT4G02120.1 | Symbols: | CTP synthase family protein | chr4:940873-944097 FORWARD LENGTH=556	76.04	dry_specific	yes	no
LOC_Os12g43550	LOC_Os12g43550.2	ras-related protein, putative, expressed	tr|Q0ILQ6|Q0ILQ6_ORYSJ Os12g0631100 protein OS=Oryza sativa subsp. japonica GN=LOC_Os12g43550 PE=2 SV=1	sp|P31582|RAF2A_ARATH Ras-related protein RABF2a OS=Arabidopsis thaliana GN=RABF2A PE=1 SV=1	79.40	AT5G45130.1 | Symbols: ATRAB5A, ATRABF2A, RABF2A, RAB5A, RHA1, ATRAB-F2A, RAB-F2A | RAB homolog 1 | chr5:18244495-18246060 FORWARD LENGTH=200	79.40	dry_specific	no	no
LOC_Os01g01700	LOC_Os01g01700.1	anaphase-promoting complex subunit 11, putative, expressed	tr|Q0JRD5|Q0JRD5_ORYSJ Os01g0106800 protein OS=Oryza sativa subsp. japonica GN=Os01g0106800 PE=2 SV=1	sp|Q940X7|RBX1A_ARATH RING-box protein 1a OS=Arabidopsis thaliana GN=RBX1A PE=1 SV=1	80.16	AT5G20570.2 | Symbols: ROC1, RBX1, HRT1, ATRBX1 | RING-box 1 | chr5:6956905-6958221 REVERSE LENGTH=142	67.33	germ_specific	yes	no
LOC_Os01g06560	LOC_Os01g06560.1	transcription factor HBP-1b, putative, expressed	tr|Q7F802|Q7F802_ORYSJ ESTs AU057825(S21823) OS=Oryza sativa subsp. japonica GN=Os01g0159000 PE=4 SV=1	sp|Q39140|TGA6_ARATH Transcription factor TGA6 OS=Arabidopsis thaliana GN=TGA6 PE=1 SV=2	28.14	AT3G14880.1 | Symbols: | BEST Arabidopsis thaliana protein match is: transcription factor-related (TAIR:AT4G18650.1); Has 560 Blast hits to 560 proteins in 40 species: Archae - 0; Bacteria - 0; Metazoa - 2; Fungi - 0; Plants - 558; Viruses - 0; Other Eukaryotes - 0 (source: NCBI BLink). | chr3:5006565-5007689 FORWARD LENGTH=244	34.27	germ_specific	no	no
LOC_Os01g09320	LOC_Os01g09320.1	NADP-dependent malic enzyme, chloroplast precursor, putative, expressed	tr|Q0JQ07|Q0JQ07_ORYSJ Malic enzyme OS=Oryza sativa subsp. japonica GN=Os01g0188400 PE=2 SV=1	sp|P43279|MAOC_ORYSJ NADP-dependent malic enzyme, chloroplastic OS=Oryza sativa subsp. japonica GN=ME6 PE=2 SV=2	100.00	AT1G79750.1 | Symbols: ATNADP-ME4, NADP-ME4 | NADP-malic enzyme 4 | chr1:30007655-30011179 REVERSE LENGTH=646	77.31	germ_specific	no	no
LOC_Os01g16450	LOC_Os01g16450.1	peroxidase precursor, putative, expressed	tr|Q9LDL0|Q9LDL0_ORYSJ Class III peroxidase 4 OS=Oryza sativa subsp. japonica GN=P0693B08.2 PE=2 SV=1	sp|Q9ZV04|PER24_ARATH Peroxidase 24 OS=Arabidopsis thaliana GN=PER24 PE=2 SV=1	50.16	AT2G39040.1 | Symbols: | Peroxidase superfamily protein | chr2:16299463-16301173 REVERSE LENGTH=350	50.16	germ_specific	no	no
LOC_Os01g22010	LOC_Os01g22010.1	S-adenosylmethionine synthetase, putative, expressed	sp|P93438|METK2_ORYSJ S-adenosylmethionine synthase 2 OS=Oryza sativa subsp. japonica GN=SAM2 PE=2 SV=1	sp|P93438|METK2_ORYSJ S-adenosylmethionine synthase 2 OS=Oryza sativa subsp. japonica GN=SAM2 PE=2 SV=1	100.00	AT1G02500.1 | Symbols: SAM1, SAM-1, MAT1, AtSAM1 | S-adenosylmethionine synthetase 1 | chr1:519037-520218 FORWARD LENGTH=393	92.86	germ_specific	yes	no
LOC_Os01g24030	LOC_Os01g24030.1	AMP-binding enzyme, putative, expressed	tr|Q8LQW9|Q8LQW9_ORYSJ Os01g0342900 protein OS=Oryza sativa subsp. japonica GN=B1045F02.21 PE=4 SV=1	sp|F4HUK6|AAE1_ARATH Probable acyl-activating enzyme 1, peroxisomal OS=Arabidopsis thaliana GN=AAE1 PE=2 SV=1	58.16	AT1G20560.1 | Symbols: AAE1 | acyl activating enzyme 1 | chr1:7119927-7121730 REVERSE LENGTH=556	58.16	germ_specific	no	no
LOC_Os01g32790	LOC_Os01g32790.1	expressed protein	tr|Q5QMU6|Q5QMU6_ORYSJ Os01g0511200 protein OS=Oryza sativa subsp. japonica GN=OSJNBa0054L14.6 PE=2 SV=1	#N/A	#N/A	AT4G05400.1 | Symbols: | copper ion binding | chr4:2741256-2742008 FORWARD LENGTH=250	57.08	germ_specific	no	no
LOC_Os01g50160	LOC_Os01g50160.1	MDR-like ABC transporter, putative, expressed	tr|Q0JK52|Q0JK52_ORYSJ Os01g0695700 protein OS=Oryza sativa subsp. japonica GN=Os01g0695700 PE=3 SV=1	sp|Q9FWX7|AB11B_ARATH ABC transporter B family member 11 OS=Arabidopsis thaliana GN=ABCB11 PE=2 SV=1	61.79	AT1G02520.1 | Symbols: PGP11 | P-glycoprotein 11 | chr1:524134-528745 FORWARD LENGTH=1278	61.79	germ_specific	no	no
LOC_Os01g55190	LOC_Os01g55190.1	expressed protein	tr|Q8S0T6|Q8S0T6_ORYSJ Os01g0756600 protein OS=Oryza sativa subsp. japonica GN=OJ1414_E05.5 PE=2 SV=1	sp|Q14324|MYPC2_HUMAN Myosin-binding protein C, fast-type OS=Homo sapiens GN=MYBPC2 PE=1 SV=2	25.45	AT1G29980.1 | Symbols: | Protein of unknown function, DUF642 | chr1:10503411-10505994 REVERSE LENGTH=407	68.13	germ_specific	no	no
LOC_Os01g58870	LOC_Os01g58870.1	domain of unknown function, DUF250 domain containing protein, expressed	tr|Q8S2F4|Q8S2F4_ORYSJ Os01g0802850 protein OS=Oryza sativa subsp. japonica GN=P0003D09.42 PE=4 SV=1	sp|Q9SKJ7|PT225_ARATH Probable sugar phosphate/phosphate translocator At2g25520 OS=Arabidopsis thaliana GN=At2g25520 PE=1 SV=1	77.36	AT2G25520.1 | Symbols: | Drug/metabolite transporter superfamily protein | chr2:10860950-10861993 FORWARD LENGTH=347	77.36	germ_specific	no	no
LOC_Os01g61860	LOC_Os01g61860.1	TBC domain containing protein, expressed	tr|Q5QMF8|Q5QMF8_ORYSJ RabGAP/TBC domain-containing protein-like OS=Oryza sativa subsp. japonica GN=P0506B12.13 PE=4 SV=1	sp|A3KGB4|TBC8B_MOUSE TBC1 domain family member 8B OS=Mus musculus GN=Tbc1d8b PE=2 SV=1	38.46	AT3G55020.1 | Symbols: | Ypt/Rab-GAP domain of gyp1p superfamily protein | chr3:20389278-20394713 REVERSE LENGTH=777	64.97	germ_specific	no	no
LOC_Os01g65830	LOC_Os01g65830.1	acyl-desaturase, chloroplast precursor, putative, expressed	sp|Q8LJJ9|STAD1_ORYSJ Acyl-[acyl-carrier-protein] desaturase 1, chloroplastic OS=Oryza sativa subsp. japonica GN=Os01g0880800 PE=2 SV=1	sp|Q8LJJ9|STAD1_ORYSJ Acyl-[acyl-carrier-protein] desaturase 1, chloroplastic OS=Oryza sativa subsp. japonica GN=Os01g0880800 PE=2 SV=1	100.00	AT1G43800.1 | Symbols: | Plant stearoyl-acyl-carrier-protein desaturase family protein | chr1:16577662-16579549 FORWARD LENGTH=391	73.53	germ_specific	no	no
LOC_Os01g66110	LOC_Os01g66110.1	methyltransferase, putative, expressed	tr|Q0JH49|Q0JH49_ORYSJ Os01g0883900 protein OS=Oryza sativa subsp. japonica GN=Os01g0883900 PE=2 SV=1	sp|Q8L7V3|PMTQ_ARATH Probable methyltransferase PMT26 OS=Arabidopsis thaliana GN=At5g64030 PE=1 SV=1	59.64	AT5G64030.1 | Symbols: | S-adenosyl-L-methionine-dependent methyltransferases superfamily protein | chr5:25624965-25628257 FORWARD LENGTH=829	59.64	germ_specific	no	no
LOC_Os02g01960	LOC_Os02g01960.1	tetratricopeptide repeat domain containing protein, expressed	tr|Q6Z901|Q6Z901_ORYSJ Kinesin light chain-like protein OS=Oryza sativa subsp. japonica GN=P0501G04.4 PE=2 SV=1	sp|Q7Z494|NPHP3_HUMAN Nephrocystin-3 OS=Homo sapiens GN=NPHP3 PE=1 SV=1	26.18	AT4G10840.1 | Symbols: | Tetratricopeptide repeat (TPR)-like superfamily protein | chr4:6656614-6659033 FORWARD LENGTH=609	61.27	germ_specific	no	no
LOC_Os02g02720	LOC_Os02g02720.1	SNARE domain containing protein, putative, expressed	tr|Q6YUT2|Q6YUT2_ORYSJ Os02g0119400 protein OS=Oryza sativa subsp. japonica GN=OSJNBb0088N06.3 PE=2 SV=1	sp|Q94KK7|SYP52_ARATH Syntaxin-52 OS=Arabidopsis thaliana GN=SYP52 PE=1 SV=1	61.47	AT1G79590.1 | Symbols: SYP52, ATSYP52 | syntaxin of plants 52 | chr1:29947064-29948304 FORWARD LENGTH=233	61.47	germ_specific	no	no
LOC_Os02g04970	LOC_Os02g04970.1	expressed protein	tr|Q6YWF9|Q6YWF9_ORYSJ Nucleoporin-like protein OS=Oryza sativa subsp. japonica GN=OSJNBb0018G11.20 PE=4 SV=1	sp|Q9Z0W3|NU160_MOUSE Nuclear pore complex protein Nup160 OS=Mus musculus GN=Nup160 PE=1 SV=2	24.65	AT1G33410.1 | Symbols: SAR1, NUP160, ATNUP160 | SUPPRESSOR OF AUXIN RESISTANCE1 | chr1:12109769-12118828 REVERSE LENGTH=1504	41.90	germ_specific	no	no
LOC_Os02g09510	LOC_Os02g09510.1	limonoid UDP-glucosyltransferase, putative, expressed	tr|Q6ZHS1|Q6ZHS1_ORYSJ Os02g0188000 protein OS=Oryza sativa subsp. japonica GN=OJ1145_F01.11 PE=3 SV=1	sp|Q66PF4|CGT_FRAAN Cinnamate beta-D-glucosyltransferase OS=Fragaria ananassa GN=GT2 PE=1 SV=1	45.53	AT4G15480.1 | Symbols: UGT84A1 | UDP-Glycosyltransferase superfamily protein | chr4:8849000-8850472 REVERSE LENGTH=490	42.83	germ_specific	no	no
LOC_Os02g11930	LOC_Os02g11930.1	receptor-like protein kinase precursor, putative, expressed	tr|Q6H8C5|Q6H8C5_ORYSJ Os02g0210700 protein OS=Oryza sativa subsp. japonica GN=OJ1006_A02.42 PE=4 SV=1	sp|C0LGP4|Y3475_ARATH Probable LRR receptor-like serine/threonine-protein kinase At3g47570 OS=Arabidopsis thaliana GN=At3g47570 PE=1 SV=1	42.40	AT3G47570.1 | Symbols: | Leucine-rich repeat protein kinase family protein | chr3:17527611-17530748 FORWARD LENGTH=1010	42.40	germ_specific	no	no
LOC_Os02g14160	LOC_Os02g14160.1	peroxidase precursor, putative, expressed	tr|Q6EUS1|Q6EUS1_ORYSJ Class III peroxidase 27 OS=Oryza sativa subsp. japonica GN=OJ1077_A12.23 PE=2 SV=1	sp|Q9FLC0|PER52_ARATH Peroxidase 52 OS=Arabidopsis thaliana GN=PER52 PE=2 SV=1	64.88	AT5G05340.1 | Symbols: | Peroxidase superfamily protein | chr5:1579142-1580819 REVERSE LENGTH=324	64.88	germ_specific	no	no
LOC_Os02g18410	LOC_Os02g18410.1	salt stress root protein RS1, putative, expressed	tr|Q6K4S7|Q6K4S7_ORYSJ Os02g0285300 protein OS=Oryza sativa subsp. japonica GN=OSJNBa0018M09.30 PE=2 SV=1	sp|Q0JPA6|SRS1_ORYSJ Salt stress root protein RS1 OS=Oryza sativa subsp. japonica GN=Os01g0233000 PE=2 SV=1	52.00	AT4G20260.4 | Symbols: ATPCAP1, PCAP1 | plasma-membrane associated cation-binding protein 1 | chr4:10941593-10943227 FORWARD LENGTH=226	52.69	germ_specific	no	no
LOC_Os02g19820	LOC_Os02g19820.1	nodulin MtN3 family protein, putative, expressed	sp|Q6K4V2|SWET4_ORYSJ Bidirectional sugar transporter SWEET4 OS=Oryza sativa subsp. japonica GN=SWEET4 PE=2 SV=1	sp|Q6K4V2|SWET4_ORYSJ Bidirectional sugar transporter SWEET4 OS=Oryza sativa subsp. japonica GN=SWEET4 PE=2 SV=1	100.00	AT4G10850.1 | Symbols: SWEET7, AtSWEET7 | Nodulin MtN3 family protein | chr4:6675068-6676718 FORWARD LENGTH=258	51.22	germ_specific	no	no
LOC_Os02g22090	LOC_Os02g22090.1	pattern formation protein EMB30, putative, expressed	tr|Q6YWF5|Q6YWF5_ORYSJ Putative pattern formation protein GNOM OS=Oryza sativa subsp. japonica GN=OSJNBb0042G06.4 PE=4 SV=1	sp|Q42510|EMB30_ARATH Pattern formation protein EMB30 OS=Arabidopsis thaliana GN=EMB30 PE=1 SV=1	62.28	AT1G13980.1 | Symbols: GN, VAN7, EMB30 | sec7 domain-containing protein | chr1:4789587-4794397 FORWARD LENGTH=1451	62.28	germ_specific	no	no
LOC_Os02g30730	LOC_Os02g30730.1	SART-1 family protein, putative, expressed	tr|Q6K784|Q6K784_ORYSJ IgE autoantigen-like OS=Oryza sativa subsp. japonica GN=OSJNBa0001A11.17 PE=4 SV=1	sp|O43290|SNUT1_HUMAN U4/U6.U5 tri-snRNP-associated protein 1 OS=Homo sapiens GN=SART1 PE=1 SV=1	40.74	AT5G16780.1 | Symbols: DOT2, MDF | SART-1 family | chr5:5517784-5521566 REVERSE LENGTH=820	53.67	germ_specific	no	no
LOC_Os02g39920	LOC_Os02g39920.1	AT hook motif family protein, expressed	tr|Q6K624|Q6K624_ORYSJ BRI1-KD interacting protein 135 OS=Oryza sativa subsp. japonica GN=OJ1004_A05.34 PE=4 SV=1	sp|Q5F3V3|PDS5A_CHICK Sister chromatid cohesion protein PDS5 homolog A OS=Gallus gallus GN=PDS5A PE=2 SV=2	27.27	AT4G31880.1 | Symbols: | LOCATED IN: cytosol, chloroplast; EXPRESSED IN: 24 plant structures; EXPRESSED DURING: 14 growth stages; BEST Arabidopsis thaliana protein match is: Tudor/PWWP/MBT superfamily protein (TAIR:AT1G15940.1); Has 137162 Blast hits to 70781 proteins in 2973 species: Archae - 289; Bacteria - 24182; Metazoa - 56725; Fungi - 20130; Plants - 6559; Viruses - 758; Other Eukaryotes - …	44.94	germ_specific	no	no
LOC_Os02g43360	LOC_Os02g43360.1	cytochrome b5-like Heme/Steroid binding domain containing protein, expressed	tr|Q6H3Z7|Q6H3Z7_ORYSJ Os02g0649800 protein OS=Oryza sativa subsp. japonica GN=OSJNBb0012J10.1 PE=2 SV=1	sp|Q42342|CYB51_ARATH Cytochrome b5 isoform 1 OS=Arabidopsis thaliana GN=At5g53560 PE=1 SV=2	52.24	AT5G53560.1 | Symbols: ATB5-A, B5 #2, ATCB5-E, CB5-E | cytochrome B5 isoform E | chr5:21759628-21760353 FORWARD LENGTH=134	52.24	germ_specific	no	no
LOC_Os02g52700	LOC_Os02g52700.1	alpha-amylase precursor, putative, expressed	tr|Q6Z319|Q6Z319_ORYSJ Alpha-amylase OS=Oryza sativa subsp. japonica GN=OJ1004_A11.11 PE=2 SV=1	sp|P17654|AMY1_ORYSJ Alpha-amylase OS=Oryza sativa subsp. japonica GN=AMY1.1 PE=2 SV=2	94.63	AT4G25000.1 | Symbols: ATAMY1, AMY1 | alpha-amylase-like | chr4:12852109-12853825 REVERSE LENGTH=423	58.31	germ_specific	no	no
LOC_Os02g52710	LOC_Os02g52710.1	alpha-amylase precursor, putative, expressed	sp|P17654|AMY1_ORYSJ Alpha-amylase OS=Oryza sativa subsp. japonica GN=AMY1.1 PE=2 SV=2	sp|P17654|AMY1_ORYSJ Alpha-amylase OS=Oryza sativa subsp. japonica GN=AMY1.1 PE=2 SV=2	100.00	AT4G25000.1 | Symbols: ATAMY1, AMY1 | alpha-amylase-like | chr4:12852109-12853825 REVERSE LENGTH=423	57.61	germ_specific	no	no
LOC_Os02g53860	LOC_Os02g53860.1	OsSub22 - Putative Subtilisin homologue, expressed	tr|Q6K7G5|Q6K7G5_ORYSJ Os02g0779200 protein OS=Oryza sativa subsp. japonica GN=OJ1293_A01.13 PE=4 SV=1	sp|O65351|SUBL_ARATH Subtilisin-like protease OS=Arabidopsis thaliana GN=ARA12 PE=1 SV=1	50.77	AT3G14067.1 | Symbols: | Subtilase family protein | chr3:4658421-4660754 REVERSE LENGTH=777	59.65	germ_specific	no	no
LOC_Os02g56270	LOC_Os02g56270.1	ENTH domain containing protein, expressed	tr|Q6K8F1|Q6K8F1_ORYSJ Os02g0806600 protein OS=Oryza sativa subsp. japonica GN=OJ1111_C07.17-1 PE=2 SV=1	sp|Q67YI9|EPN2_ARATH Clathrin interactor EPSIN 2 OS=Arabidopsis thaliana GN=EPSIN2 PE=1 SV=1	44.42	AT2G43160.3 | Symbols: | ENTH/VHS family protein | chr2:17948884-17953267 FORWARD LENGTH=895	44.42	germ_specific	no	no
LOC_Os02g56460	LOC_Os02g56460.1	dehydrogenase, putative, expressed	tr|Q6K9A2|Q6K9A2_ORYSJ Cinnamoyl CoA reductase OS=Oryza sativa subsp. japonica GN=OJ1520_C09.26 PE=2 SV=1	sp|Q9S9N9|CCR1_ARATH Cinnamoyl-CoA reductase 1 OS=Arabidopsis thaliana GN=CCR1 PE=1 SV=1	57.69	AT1G15950.1 | Symbols: CCR1, IRX4, ATCCR1 | cinnamoyl coa reductase 1 | chr1:5478855-5481915 FORWARD LENGTH=344	57.69	germ_specific	no	no
LOC_Os02g56700	LOC_Os02g56700.1	dehydrogenase, putative, expressed	tr|Q6K3G2|Q6K3G2_ORYSJ Os02g0811800 protein OS=Oryza sativa subsp. japonica GN=OSJNBa0053L11.3 PE=2 SV=1	sp|Q9S9N9|CCR1_ARATH Cinnamoyl-CoA reductase 1 OS=Arabidopsis thaliana GN=CCR1 PE=1 SV=1	55.45	AT1G15950.1 | Symbols: CCR1, IRX4, ATCCR1 | cinnamoyl coa reductase 1 | chr1:5478855-5481915 FORWARD LENGTH=344	55.45	germ_specific	no	no
LOC_Os03g03910	LOC_Os03g03910.1	catalase domain containing protein, expressed	tr|Q10S82|Q10S82_ORYSJ Catalase OS=Oryza sativa subsp. japonica GN=Os03g0131200 PE=2 SV=1	sp|Q43206|CATA1_WHEAT Catalase-1 OS=Triticum aestivum GN=CAT1 PE=2 SV=1	91.46	AT4G35090.1 | Symbols: CAT2 | catalase 2 | chr4:16700937-16703215 REVERSE LENGTH=492	85.16	germ_specific	no	no
LOC_Os03g04770	LOC_Os03g04770.1	beta-amylase, putative, expressed	tr|Q10RZ1|Q10RZ1_ORYSJ Beta-amylase OS=Oryza sativa subsp. japonica GN=Os03g0141200 PE=2 SV=1	sp|Q9LIR6|BAM1_ARATH Beta-amylase 1, chloroplastic OS=Arabidopsis thaliana GN=BAM1 PE=1 SV=1	61.76	AT3G23920.1 | Symbols: BAM1, BMY7, TR-BAMY | beta-amylase 1 | chr3:8641722-8644199 FORWARD LENGTH=575	61.76	germ_specific	no	no
LOC_Os03g12510	LOC_Os03g12510.1	non-symbiotic hemoglobin 2, putative, expressed	tr|Q10PQ0|Q10PQ0_ORYSJ Non-symbiotic hemoglobin 2, putative, expressed OS=Oryza sativa subsp. japonica GN=Os03g0226200 PE=2 SV=1	sp|O04985|HBL2_ORYSJ Non-symbiotic hemoglobin 2 OS=Oryza sativa subsp. japonica GN=HB2 PE=2 SV=1	100.00	AT2G16060.1 | Symbols: GLB1, AHB1, ARATH GLB1, NSHB1, ATGLB1, HB1 | hemoglobin 1 | chr2:6982782-6983522 REVERSE LENGTH=160	70.32	germ_specific	yes	no
LOC_Os03g13220	LOC_Os03g13220.1	expressed protein	tr|Q10PG5|Q10PG5_ORYSJ Expressed protein OS=Oryza sativa subsp. japonica GN=Os03g0235100 PE=2 SV=1	sp|Q54X16|U559_DICDI UPF0559 protein OS=Dictyostelium discoideum GN=DDB_G0279265 PE=3 SV=2	59.91	AT1G61150.1 | Symbols: | LisH and RanBPM domains containing protein | chr1:22542928-22544355 FORWARD LENGTH=243	74.69	germ_specific	no	no
LOC_Os03g13540	LOC_Os03g13540.1	Ser/Thr protein phosphatase family protein, putative, expressed	tr|Q10PD0|Q10PD0_ORYSJ Os03g0238600 protein OS=Oryza sativa subsp. japonica GN=Os03g0238600 PE=2 SV=1	sp|Q8H129|PPA3_ARATH Purple acid phosphatase 3 OS=Arabidopsis thaliana GN=PAP3 PE=2 SV=1	60.00	AT1G14700.1 | Symbols: PAP3, ATPAP3 | purple acid phosphatase 3 | chr1:5058680-5060988 FORWARD LENGTH=366	60.00	germ_specific	no	no
LOC_Os03g14000	LOC_Os03g14000.1	acyl CoA binding protein, putative, expressed	tr|Q10P83|Q10P83_ORYSJ Acyl CoA binding protein, expressed OS=Oryza sativa subsp. japonica GN=Os03g0243600 PE=2 SV=1	sp|Q9STP8|ACBP2_ARATH Acyl-CoA-binding domain-containing protein 2 OS=Arabidopsis thaliana GN=ACBP2 PE=1 SV=1	42.98	AT4G27780.1 | Symbols: ACBP2 | acyl-CoA binding protein 2 | chr4:13847774-13849629 FORWARD LENGTH=354	42.98	germ_specific	no	no
LOC_Os03g16950	LOC_Os03g16950.1	cysteine-rich repeat secretory protein 55 precursor, putative, expressed	tr|Q10N98|Q10N98_ORYSJ 33 kDa secretory protein, putative, expressed OS=Oryza sativa subsp. japonica GN=Os03g0277600 PE=2 SV=1	sp|Q9LV60|CRR55_ARATH Cysteine-rich repeat secretory protein 55 OS=Arabidopsis thaliana GN=CRRSP55 PE=2 SV=1	46.31	AT5G48540.1 | Symbols: | receptor-like protein kinase-related family protein | chr5:19669096-19669887 REVERSE LENGTH=263	46.31	germ_specific	no	no
LOC_Os03g16960	LOC_Os03g16960.1	cysteine-rich repeat secretory protein 55 precursor, putative, expressed	tr|Q10N97|Q10N97_ORYSJ 33 kDa secretory protein, putative, expressed OS=Oryza sativa subsp. japonica GN=Os03g0277700 PE=4 SV=1	sp|Q9LV60|CRR55_ARATH Cysteine-rich repeat secretory protein 55 OS=Arabidopsis thaliana GN=CRRSP55 PE=2 SV=1	44.18	AT5G48540.1 | Symbols: | receptor-like protein kinase-related family protein | chr5:19669096-19669887 REVERSE LENGTH=263	44.18	germ_specific	no	no
LOC_Os03g17020	LOC_Os03g17020.1	GTPase-activating protein, putative, expressed	tr|Q10N88|Q10N88_ORYSJ ARF GAP-like zinc finger-containing protein ZIGA2, putative, expressed OS=Oryza sativa subsp. japonica GN=Os03g0278400 PE=2 SV=1	sp|O80925|AGD7_ARATH ADP-ribosylation factor GTPase-activating protein AGD7 OS=Arabidopsis thaliana GN=AGD7 PE=1 SV=1	57.14	AT2G37550.1 | Symbols: ASP1, AGD7 | ARF-GAP domain 7 | chr2:15755544-15757456 REVERSE LENGTH=456	57.14	germ_specific	no	no
LOC_Os03g17690	LOC_Os03g17690.1	OsAPx1 - Cytosolic Ascorbate Peroxidase encoding gene 1-8, expressed	sp|Q10N21|APX1_ORYSJ L-ascorbate peroxidase 1, cytosolic OS=Oryza sativa subsp. japonica GN=APX1 PE=1 SV=1	sp|Q10N21|APX1_ORYSJ L-ascorbate peroxidase 1, cytosolic OS=Oryza sativa subsp. japonica GN=APX1 PE=1 SV=1	100.00	AT1G07890.3 | Symbols: APX1, MEE6, CS1, ATAPX1, ATAPX01 | ascorbate peroxidase 1 | chr1:2438005-2439435 FORWARD LENGTH=250	78.00	germ_specific	no	no
LOC_Os03g21270	LOC_Os03g21270.1	expressed protein	tr|Q10LY8|Q10LY8_ORYSJ Expressed protein OS=Oryza sativa subsp. japonica GN=Os03g0330300 PE=4 SV=1	#N/A	#N/A	AT1G17360.1 | Symbols: | BEST Arabidopsis thaliana protein match is: COP1-interacting protein-related (TAIR:AT1G72410.1); Has 9949 Blast hits to 7480 proteins in 576 species: Archae - 12; Bacteria - 1007; Metazoa - 3636; Fungi - 982; Plants - 444; Viruses - 50; Other Eukaryotes - 3818 (source: NCBI BLink). | chr1:5947441-5951399 FORWARD LENGTH=1061	31.79	germ_specific	no	no
LOC_Os03g25270	LOC_Os03g25270.1	pyrrolidone-carboxylate peptidase, putative, expressed	tr|Q10KW4|Q10KW4_ORYSJ Os03g0367900 protein OS=Oryza sativa subsp. japonica GN=OSJNBa0013M12.1 PE=2 SV=1	sp|O73944|PCP_PYRFU Pyrrolidone-carboxylate peptidase OS=Pyrococcus furiosus (strain ATCC 43587 / DSM 3638 / JCM 8422 / Vc1) GN=pcp PE=1 SV=1	29.26	AT1G56700.1 | Symbols: | Peptidase C15, pyroglutamyl peptidase I-like | chr1:21256743-21257640 FORWARD LENGTH=219	64.98	germ_specific	yes	no
LOC_Os03g25280	LOC_Os03g25280.1	peroxidase precursor, putative, expressed	tr|Q5U1Q1|Q5U1Q1_ORYSJ Class III peroxidase 42 OS=Oryza sativa subsp. japonica GN=prx42 PE=3 SV=1	sp|Q9FEQ8|PER2_MAIZE Peroxidase 2 OS=Zea mays GN=PER2 PE=2 SV=1	64.26	AT4G11290.1 | Symbols: | Peroxidase superfamily protein | chr4:6869993-6871476 FORWARD LENGTH=326	45.19	germ_specific	no	no
LOC_Os03g25350	LOC_Os03g25350.1	LTPL36 - Protease inhibitor/seed storage/LTP family protein precursor, expressed	tr|Q10KV4|Q10KV4_ORYSJ Expressed protein OS=Oryza sativa subsp. japonica GN=OSJNBa0013M12.16 PE=4 SV=1	sp|Q8W453|DIR1_ARATH Putative lipid-transfer protein DIR1 OS=Arabidopsis thaliana GN=DIR1 PE=1 SV=1	38.46	AT4G30880.1 | Symbols: | Bifunctional inhibitor/lipid-transfer protein/seed storage 2S albumin superfamily protein | chr4:15035229-15035750 FORWARD LENGTH=109	40.91	germ_specific	no	no
LOC_Os03g26860	LOC_Os03g26860.1	ribosomal protein, putative, expressed	tr|Q10KG1|Q10KG1_ORYSJ Os03g0385900 protein OS=Oryza sativa subsp. japonica GN=Os03g0385900 PE=2 SV=1	sp|B0T2E5|RS11_CAUSK 30S ribosomal protein S11 OS=Caulobacter sp. (strain K31) GN=rpsK PE=3 SV=1	33.09	AT1G31817.1 | Symbols: NFD3 | Ribosomal L18p/L5e family protein | chr1:11414932-11416356 REVERSE LENGTH=314	50.74	germ_specific	no	no
LOC_Os03g27800	LOC_Os03g27800.1	paramyosin, putative, expressed	tr|Q94LH1|Q94LH1_ORYSJ Os03g0395300 protein OS=Oryza sativa subsp. japonica GN=OSJNBb0004M10.7 PE=2 SV=1	sp|O48724|WEB1_ARATH Protein WEAK CHLOROPLAST MOVEMENT UNDER BLUE LIGHT 1 OS=Arabidopsis thaliana GN=WEB1 PE=1 SV=1	55.83	AT2G26570.1 | Symbols: WEB1 | Plant protein of unknown function (DUF827) | chr2:11299565-11302076 FORWARD LENGTH=807	55.83	germ_specific	no	no
LOC_Os03g29190	LOC_Os03g29190.1	PDI, putative, expressed	sp|Q7Y0E8|NRX11_ORYSJ Probable nucleoredoxin 1-1 OS=Oryza sativa subsp. japonica GN=Os03g0405500 PE=2 SV=1	sp|Q7Y0E8|NRX11_ORYSJ Probable nucleoredoxin 1-1 OS=Oryza sativa subsp. japonica GN=Os03g0405500 PE=2 SV=1	96.77	AT1G60420.1 | Symbols: | DC1 domain-containing protein | chr1:22261978-22264243 FORWARD LENGTH=578	54.65	germ_specific	yes	no
LOC_Os03g46340	LOC_Os03g46340.1	pleckstrin homology domain-containing protein, putative, expressed	tr|Q75H96|Q75H96_ORYSJ Os03g0666200 protein OS=Oryza sativa subsp. japonica GN=OSJNBa0056E06.16 PE=4 SV=1	sp|Q7SYB5|DEFI6_DANRE Differentially expressed in FDCP 6 homolog OS=Danio rerio GN=def6 PE=2 SV=1	24.35	AT2G30880.1 | Symbols: | Pleckstrin homology (PH) domain-containing protein | chr2:13142926-13145718 REVERSE LENGTH=504	64.37	germ_specific	no	no
LOC_Os03g47270	LOC_Os03g47270.1	GCRP4 - Glycine and cysteine rich family protein precursor, expressed	tr|Q9FRF5|Q9FRF5_ORYSJ Expressed protein OS=Oryza sativa subsp. japonica GN=Os03g47270 PE=2 SV=1	sp|Q26264|SM41_HEMPU 41 kDa spicule matrix protein OS=Hemicentrotus pulcherrimus PE=2 SV=1	39.51	AT1G61255.1 | Symbols: | BEST Arabidopsis thaliana protein match is: glycine-rich protein (TAIR:AT4G21620.2); Has 58 Blast hits to 58 proteins in 12 species: Archae - 0; Bacteria - 2; Metazoa - 0; Fungi - 0; Plants - 56; Viruses - 0; Other Eukaryotes - 0 (source: NCBI BLink). | chr1:22589260-22589691 REVERSE LENGTH=143	50.41	germ_specific	no	no
LOC_Os03g47930	LOC_Os03g47930.1	expressed protein	tr|Q10F28|Q10F28_ORYSJ Expressed protein OS=Oryza sativa subsp. japonica GN=Os03g0683700 PE=4 SV=1	sp|Q6DIC0|SMCA2_MOUSE Probable global transcription activator SNF2L2 OS=Mus musculus GN=Smarca2 PE=1 SV=1	33.01	AT5G06970.1 | Symbols: | Protein of unknown function (DUF810) | chr5:2158431-2166004 REVERSE LENGTH=1101	64.13	germ_specific	no	no
LOC_Os03g48080	LOC_Os03g48080.1	CHCH domain containing protein, expressed	tr|Q7XXS3|Q7XXS3_ORYSJ CHCH domain containing protein, expressed OS=Oryza sativa subsp. japonica GN=OSJNBb0072E24.9 PE=2 SV=1	sp|Q10307|YD52_SCHPO Uncharacterized protein C6C3.02c OS=Schizosaccharomyces pombe (strain 972 / ATCC 24843) GN=SPAC6C3.02c PE=2 SV=1	30.15	AT5G09570.1 | Symbols: | Cox19-like CHCH family protein | chr5:2970733-2971970 FORWARD LENGTH=139	57.35	germ_specific	no	no
LOC_Os03g48626	LOC_Os03g48626.1	expressed protein	tr|Q851I6|Q851I6_ORYSJ Expressed protein OS=Oryza sativa subsp. japonica GN=OSJNBb0021O11.26 PE=4 SV=1	sp|Q9M015|Y5161_ARATH Uncharacterized protein At5g01610 OS=Arabidopsis thaliana GN=At5g01610 PE=1 SV=1	31.96	AT1G55265.1 | Symbols: | Protein of unknown function, DUF538 | chr1:20617326-20617853 FORWARD LENGTH=175	40.98	germ_specific	no	no
LOC_Os03g49380	LOC_Os03g49380.1	lipoxygenase, putative, expressed	sp|Q53RB0|LOX4_ORYSJ Probable linoleate 9S-lipoxygenase 4 OS=Oryza sativa subsp. japonica GN=Os03g0700700 PE=2 SV=1	sp|Q53RB0|LOX4_ORYSJ Probable linoleate 9S-lipoxygenase 4 OS=Oryza sativa subsp. japonica GN=Os03g0700700 PE=2 SV=1	100.00	AT3G22400.1 | Symbols: LOX5 | PLAT/LH2 domain-containing lipoxygenase family protein | chr3:7927011-7931167 FORWARD LENGTH=886	59.93	germ_specific	no	no
LOC_Os03g50810	LOC_Os03g50810.1	receptor protein kinase TMK1 precursor, putative, expressed	tr|Q0DP45|Q0DP45_ORYSJ Os03g0717000 protein (Fragment) OS=Oryza sativa subsp. japonica GN=Os03g0717000 PE=3 SV=1	sp|P43298|TMK1_ARATH Probable receptor protein kinase TMK1 OS=Arabidopsis thaliana GN=TMK1 PE=2 SV=1	60.95	AT1G66150.1 | Symbols: TMK1 | transmembrane kinase 1 | chr1:24631503-24634415 FORWARD LENGTH=942	60.95	germ_specific	no	no
LOC_Os03g51220	LOC_Os03g51220.1	SWI/SNF-related matrix-associated actin-dependent regulator of chromatin subfamily C member, putative, expressed	tr|Q53K34|Q53K34_ORYSJ Myb-like DNA-binding domain, putative OS=Oryza sativa subsp. japonica PE=4 SV=1	sp|Q8VY05|SWI3D_ARATH SWI/SNF complex subunit SWI3D OS=Arabidopsis thaliana GN=SWI3D PE=1 SV=3	39.28	AT4G34430.4 | Symbols: CHB3, ATSWI3D | DNA-binding family protein | chr4:16461069-16464993 FORWARD LENGTH=986	39.24	germ_specific	no	no
LOC_Os03g56970	LOC_Os03g56970.1	actin, putative, expressed	sp|A3ANB5|ARP7_ORYSJ Actin-related protein 7 OS=Oryza sativa subsp. japonica GN=ARP7 PE=2 SV=2	sp|A3ANB5|ARP7_ORYSJ Actin-related protein 7 OS=Oryza sativa subsp. japonica GN=ARP7 PE=2 SV=2	75.18	AT3G60830.1 | Symbols: ATARP7, ARP7 | actin-related protein 7 | chr3:22474298-22476000 FORWARD LENGTH=363	53.23	germ_specific	no	no
LOC_Os03g57200	LOC_Os03g57200.1	glutathione S-transferase, putative, expressed	sp|Q10CE7|GSTU1_ORYSJ Probable glutathione S-transferase GSTU1 OS=Oryza sativa subsp. japonica GN=GSTU1 PE=1 SV=1	sp|Q10CE7|GSTU1_ORYSJ Probable glutathione S-transferase GSTU1 OS=Oryza sativa subsp. japonica GN=GSTU1 PE=1 SV=1	100.00	AT1G78380.1 | Symbols: ATGSTU19, GST8, GSTU19 | glutathione S-transferase TAU 19 | chr1:29486659-29487819 REVERSE LENGTH=219	51.12	germ_specific	no	no
LOC_Os03g62600	LOC_Os03g62600.1	ras-related protein, putative, expressed	tr|Q75LE2|Q75LE2_ORYSJ Os03g0843100 protein OS=Oryza sativa subsp. japonica GN=OSJNBa0032G11.3 PE=2 SV=1	sp|O04486|RAA2A_ARATH Ras-related protein RABA2a OS=Arabidopsis thaliana GN=RABA2A PE=2 SV=1	75.23	AT1G09630.1 | Symbols: ATRAB11C, ATRABA2A, ATRAB-A2A, RAB-A2A, RAB11c | RAB GTPase 11C | chr1:3118350-3119571 REVERSE LENGTH=217	75.23	germ_specific	no	no
LOC_Os03g62790	LOC_Os03g62790.1	pirin, putative, expressed	tr|Q75LB9|Q75LB9_ORYSJ Os03g0845000 protein OS=Oryza sativa subsp. japonica GN=OSJNBa0032G11.22 PE=2 SV=1	sp|Q9SEE4|PIRL_SOLLC Pirin-like protein OS=Solanum lycopersicum PE=2 SV=1	75.09	AT2G43120.1 | Symbols: | RmlC-like cupins superfamily protein | chr2:17927339-17928871 FORWARD LENGTH=321	63.55	germ_specific	no	no
LOC_Os04g01240	LOC_Os04g01240.1	serine-type peptidase, putative, expressed	tr|Q7XTB4|Q7XTB4_ORYSJ OSJNBa0068L06.9 protein OS=Oryza sativa subsp. japonica GN=OSJNBa0068L06.9 PE=2 SV=2	sp|O74800|IMP1_SCHPO Mitochondrial inner membrane protease subunit 1 OS=Schizosaccharomyces pombe (strain 972 / ATCC 24843) GN=imp1 PE=2 SV=1	27.64	AT2G31140.1 | Symbols: | Peptidase S24/S26A/S26B/S26C family protein | chr2:13270088-13271619 FORWARD LENGTH=205	60.49	germ_specific	no	yes
LOC_Os04g01300	LOC_Os04g01300.1	OsRhmbd10 - Putative Rhomboid homologue, expressed	tr|Q0JFH4|Q0JFH4_ORYSJ Os04g0103300 protein OS=Oryza sativa subsp. japonica GN=Os04g0103300 PE=2 SV=1	sp|Q12893|TM115_HUMAN Transmembrane protein 115 OS=Homo sapiens GN=TMEM115 PE=1 SV=1	29.79	AT3G07950.1 | Symbols: | rhomboid protein-related | chr3:2531982-2534277 FORWARD LENGTH=304	50.54	germ_specific	no	no
LOC_Os04g08310	LOC_Os04g08310.1	expressed protein	tr|Q7XS62|Q7XS62_ORYSJ OSJNBa0019G23.5 protein OS=Oryza sativa subsp. japonica GN=OSJNBa0019G23.5 PE=2 SV=2	sp|O64758|VSR5_ARATH Vacuolar-sorting receptor 5 OS=Arabidopsis thaliana GN=VSR5 PE=2 SV=1	25.93	AT2G45980.1 | Symbols: | unknown protein; FUNCTIONS IN: molecular_function unknown; INVOLVED IN: biological_process unknown; LOCATED IN: cellular_component unknown; EXPRESSED IN: 25 plant structures; EXPRESSED DURING: 15 growth stages; BEST Arabidopsis thaliana protein match is: unknown protein (TAIR:AT4G00355.2); Has 93 Blast hits to 90 proteins in 15 species: Archae - 0; Bacteria - 0; Metazoa -…	35.48	germ_specific	yes	no
LOC_Os04g25060	LOC_Os04g25060.1	cysteine-rich receptor-like protein kinase, putative, expressed	tr|Q5JPZ5|Q5JPZ5_ORYSJ OSJNBa0004L19.19 protein OS=Oryza sativa subsp. japonica GN=OSJNBa0004L19.19 PE=4 SV=1	sp|Q9LRJ9|CRR38_ARATH Cysteine-rich repeat secretory protein 38 OS=Arabidopsis thaliana GN=CRRSP38 PE=2 SV=1	28.03	AT3G22060.1 | Symbols: | Receptor-like protein kinase-related family protein | chr3:7771065-7772137 FORWARD LENGTH=252	28.03	germ_specific	no	no
LOC_Os04g33040	LOC_Os04g33040.1	alpha-amylase precursor, putative, expressed	tr|Q7XSC8|Q7XSC8_ORYSJ OSJNBb0118P14.5 protein OS=Oryza sativa subsp. japonica GN=OSJNBb0118P14.5 PE=3 SV=2	sp|P17859|AMYA_VIGMU Alpha-amylase OS=Vigna mungo GN=AMY1.1 PE=2 SV=1	50.25	AT1G76130.1 | Symbols: ATAMY2, AMY2 | alpha-amylase-like 2 | chr1:28561647-28563914 FORWARD LENGTH=413	71.86	germ_specific	no	no
LOC_Os04g44950	LOC_Os04g44950.1	short-chain dehydrogenase/reductase, putative, expressed	tr|Q7X8W6|Q7X8W6_ORYSJ OSJNBa0081C01.20 protein OS=Oryza sativa subsp. japonica GN=OSJNBa0081C01.20 PE=2 SV=2	sp|A4UHT7|SALR_PAPBR Salutaridine reductase OS=Papaver bracteatum GN=SALR PE=1 SV=1	48.84	AT1G01800.1 | Symbols: | NAD(P)-binding Rossmann-fold superfamily protein | chr1:293396-294888 FORWARD LENGTH=295	46.80	germ_specific	no	no
LOC_Os04g51340	LOC_Os04g51340.1	pectinacetylesterase domain containing protein, expressed	tr|Q0JAF0|Q0JAF0_ORYSJ Os04g0602500 protein OS=Oryza sativa subsp. japonica GN=Os04g0602500 PE=2 SV=1	sp|Q8R116|NOTUM_MOUSE Protein notum homolog OS=Mus musculus GN=Notum PE=2 SV=2	26.14	AT4G19410.1 | Symbols: | Pectinacetylesterase family protein | chr4:10582188-10584766 REVERSE LENGTH=391	61.11	germ_specific	no	no
LOC_Os04g55960	LOC_Os04g55960.1	NADPH reductase, putative, expressed	tr|Q7X7K8|Q7X7K8_ORYSJ NADPH--cytochrome P450 reductase OS=Oryza sativa subsp. japonica GN=OSJNBb0022F16.2 PE=3 SV=2	sp|Q05001|NCPR_CATRO NADPH--cytochrome P450 reductase OS=Catharanthus roseus GN=CPR PE=2 SV=1	70.74	AT4G30210.1 | Symbols: ATR2, AR2 | P450 reductase 2 | chr4:14796900-14800578 FORWARD LENGTH=712	70.06	germ_specific	no	no
LOC_Os04g56530	LOC_Os04g56530.1	STE_MEKK_ste11_MAP3K.1 - STE kinases include homologs to sterile 7, sterile 11 and sterile 20 from yeast, expressed	tr|Q7XR00|Q7XR00_ORYSJ OSJNBa0015K02.14 protein OS=Oryza sativa subsp. japonica GN=OSJNBa0015K02.14 PE=2 SV=2	sp|Q8T2I8|SEPA_DICDI Serine/threonine-protein kinase sepA OS=Dictyostelium discoideum GN=sepA PE=2 SV=1	65.71	AT3G13530.1 | Symbols: MAPKKK7, MAP3KE1 | mitogen-activated protein kinase kinase kinase 7 | chr3:4411934-4419320 REVERSE LENGTH=1368	66.10	germ_specific	no	no
LOC_Os04g58850	LOC_Os04g58850.1	harpin-induced protein 1 domain containing protein, expressed	tr|Q7XPU1|Q7XPU1_ORYSJ OSJNBa0088H09.15 protein OS=Oryza sativa subsp. japonica GN=OSJNBa0088H09.15 PE=2 SV=1	sp|Q9C615|SYP24_ARATH Putative syntaxin-24 OS=Arabidopsis thaliana GN=SYP24 PE=3 SV=1	30.77	AT3G11650.1 | Symbols: NHL2 | NDR1/HIN1-like 2 | chr3:3676264-3676986 REVERSE LENGTH=240	36.87	germ_specific	no	no
LOC_Os05g03190	LOC_Os05g03190.1	IQ calmodulin-binding motif domain containing protein, expressed	tr|Q75L83|Q75L83_ORYSJ Putative SF16 protein OS=Oryza sativa subsp. japonica GN=OJ1729_E02.11 PE=2 SV=2	sp|Q9SF32|IQD1_ARATH Protein IQ-DOMAIN 1 OS=Arabidopsis thaliana GN=IQD1 PE=1 SV=1	43.21	AT5G03040.1 | Symbols: iqd2 | IQ-domain 2 | chr5:710380-712406 REVERSE LENGTH=461	50.10	germ_specific	no	no
LOC_Os05g04380	LOC_Os05g04380.1	peroxidase precursor, putative, expressed	tr|Q6AVZ8|Q6AVZ8_ORYSJ Class III peroxidase 65 OS=Oryza sativa subsp. japonica GN=P0519E07.5 PE=2 SV=1	sp|Q9FEQ8|PER2_MAIZE Peroxidase 2 OS=Zea mays GN=PER2 PE=2 SV=1	41.51	AT4G33420.1 | Symbols: | Peroxidase superfamily protein | chr4:16084856-16086105 FORWARD LENGTH=325	37.31	germ_specific	no	no
LOC_Os05g08370	LOC_Os05g08370.1	CESA1 - cellulose synthase, expressed	sp|Q6AT26|CESA1_ORYSJ Probable cellulose synthase A catalytic subunit 1 [UDP-forming] OS=Oryza sativa subsp. japonica GN=CESA1 PE=2 SV=1	sp|Q6AT26|CESA1_ORYSJ Probable cellulose synthase A catalytic subunit 1 [UDP-forming] OS=Oryza sativa subsp. japonica GN=CESA1 PE=2 SV=1	100.00	AT4G32410.1 | Symbols: CESA1, RSW1, AtCESA1 | cellulose synthase 1 | chr4:15641009-15646388 REVERSE LENGTH=1081	80.28	germ_specific	yes	no
LOC_Os05g09440	LOC_Os05g09440.1	NADP-dependent malic enzyme, chloroplast precursor, putative, expressed	tr|Q6T5D1|Q6T5D1_ORYSJ Malic enzyme OS=Oryza sativa subsp. japonica GN=Os05g0186300 PE=2 SV=1	sp|P43279|MAOC_ORYSJ NADP-dependent malic enzyme, chloroplastic OS=Oryza sativa subsp. japonica GN=ME6 PE=2 SV=2	85.24	AT5G25880.1 | Symbols: ATNADP-ME3, NADP-ME3 | NADP-malic enzyme 3 | chr5:9024549-9028260 FORWARD LENGTH=588	81.51	germ_specific	no	no
LOC_Os05g13970	LOC_Os05g13970.1	phosphorylase domain containing protein, putative, expressed	tr|Q6AVB5|Q6AVB5_ORYSJ Os05g0228000 protein OS=Oryza sativa subsp. japonica GN=OJ1212_C10.15 PE=2 SV=1	sp|Q07469|BSPA_POPDE Bark storage protein A OS=Populus deltoides GN=BSPA PE=2 SV=1	30.72	AT4G28940.1 | Symbols: | Phosphorylase superfamily protein | chr4:14274414-14276920 FORWARD LENGTH=348	55.81	germ_specific	no	no
LOC_Os05g16630	LOC_Os05g16630.1	thioredoxin domain-containing protein 9, putative, expressed	tr|Q60EF8|Q60EF8_ORYSJ Os05g0255600 protein OS=Oryza sativa subsp. japonica GN=P0537C11.8 PE=2 SV=1	sp|Q9CQ79|TXND9_MOUSE Thioredoxin domain-containing protein 9 OS=Mus musculus GN=Txndc9 PE=1 SV=1	43.33	AT5G66410.1 | Symbols: PLP3b | phosducin-like protein 3 homolog | chr5:26519909-26521459 FORWARD LENGTH=230	76.09	germ_specific	no	no
LOC_Os05g24550	LOC_Os05g24550.1	Papain family cysteine protease domain containing protein, expressed	tr|C7J2C3|C7J2C3_ORYSJ Os05g0310500 protein (Fragment) OS=Oryza sativa subsp. japonica GN=Os05g0310500 PE=3 SV=1	sp|Q5R6D1|CATB_PONAB Cathepsin B OS=Pongo abelii GN=CTSB PE=2 SV=1	43.62	AT1G02305.1 | Symbols: | Cysteine proteinases superfamily protein | chr1:455816-457974 FORWARD LENGTH=362	63.51	germ_specific	no	no
LOC_Os05g25450	LOC_Os05g25450.1	TKL_IRAK_CrRLK1L-1.3 - The CrRLK1L-1 subfamily has homology to the CrRLK1L homolog, expressed	tr|Q0DJ75|Q0DJ75_ORYSJ Os05g0318700 protein (Fragment) OS=Oryza sativa subsp. japonica GN=Os05g0318700 PE=3 SV=1	sp|Q9SCZ4|FERON_ARATH Receptor-like protein kinase FERONIA OS=Arabidopsis thaliana GN=FER PE=1 SV=1	58.12	AT3G51550.1 | Symbols: FER | Malectin/receptor-like protein kinase family protein | chr3:19117877-19120564 REVERSE LENGTH=895	58.12	germ_specific	no	no
LOC_Os05g26770	LOC_Os05g26770.1	PROLM18 - Prolamin precursor, expressed	tr|Q5W740|Q5W740_ORYSJ Os05g0332000 protein OS=Oryza sativa subsp. japonica GN=OJ1005_D04.6 PE=2 SV=1	sp|Q0DJ45|PRO7_ORYSJ Prolamin PPROL 14E OS=Oryza sativa subsp. japonica GN=PROLM7 PE=2 SV=1	91.45	#N/A	#N/A	germ_specific	no	no
LOC_Os05g39310	LOC_Os05g39310.1	thiamine pyrophosphate enzyme, C-terminal TPP binding domain containing protein, expressed	sp|Q0DHF6|PDC1_ORYSJ Pyruvate decarboxylase isozyme 1 OS=Oryza sativa subsp. japonica GN=PDC1 PE=2 SV=1	sp|Q0DHF6|PDC1_ORYSJ Pyruvate decarboxylase isozyme 1 OS=Oryza sativa subsp. japonica GN=PDC1 PE=2 SV=1	100.00	AT5G01320.1 | Symbols: | Thiamine pyrophosphate dependent pyruvate decarboxylase family protein | chr5:129484-131625 REVERSE LENGTH=603	78.15	germ_specific	yes	no
LOC_Os05g46580	LOC_Os05g46580.1	polyprenyl synthetase, putative, expressed	tr|Q65XM9|Q65XM9_ORYSJ Os05g0543400 protein OS=Oryza sativa subsp. japonica GN=OJ1288_A07.10 PE=2 SV=1	sp|P49353|FPPS_MAIZE Farnesyl pyrophosphate synthase OS=Zea mays GN=FPS PE=2 SV=1	86.27	AT5G47770.1 | Symbols: FPS1 | farnesyl diphosphate synthase 1 | chr5:19345297-19347415 FORWARD LENGTH=384	69.82	germ_specific	yes	no
LOC_Os05g48050	LOC_Os05g48050.1	ribosomal protein L7/L12 C-terminal domain containing protein, expressed	tr|Q6I629|Q6I629_ORYSJ Os05g0554100 protein OS=Oryza sativa subsp. japonica GN=OJ1263_E10.8 PE=2 SV=1	sp|Q9L5W4|RL7_LIBAC 50S ribosomal protein L7/L12 OS=Liberibacter africanus subsp. capensis GN=rplL PE=3 SV=1	45.80	AT1G70190.1 | Symbols: | Ribosomal protein L7/L12, oligomerisation;Ribosomal protein L7/L12, C-terminal/adaptor protein ClpS-like | chr1:26430616-26431242 FORWARD LENGTH=208	53.01	germ_specific	no	no
LOC_Os06g04940	LOC_Os06g04940.2	early nodulin 93 ENOD93 protein, putative, expressed	tr|Q9SNR7|Q9SNR7_ORYSJ Putative early nodulin OS=Oryza sativa subsp. japonica GN=P0535G04.9-1 PE=4 SV=1	sp|Q02921|NO93_SOYBN Early nodulin-93 OS=Glycine max PE=2 SV=1	64.44	AT5G25940.1 | Symbols: | early nodulin-related | chr5:9054252-9055151 REVERSE LENGTH=115	61.22	germ_specific	no	no
LOC_Os06g05700	LOC_Os06g05700.1	cysteine synthase, putative, expressed	tr|Q5VND2|Q5VND2_ORYSJ Os06g0149900 protein OS=Oryza sativa subsp. japonica GN=P0710H01.9 PE=2 SV=1	sp|O81155|CYSKP_SOLTU Cysteine synthase, chloroplastic/chromoplastic OS=Solanum tuberosum PE=2 SV=1	54.27	AT3G59760.1 | Symbols: OASC, ATCS-C | O-acetylserine (thiol) lyase isoform C | chr3:22072119-22075345 REVERSE LENGTH=433	50.60	germ_specific	no	no
LOC_Os06g11290	LOC_Os06g11290.1	12-oxophytodienoate reductase, putative, expressed	sp|Q84QK0|OPR1_ORYSJ 12-oxophytodienoate reductase 1 OS=Oryza sativa subsp. japonica GN=OPR1 PE=2 SV=1	sp|Q84QK0|OPR1_ORYSJ 12-oxophytodienoate reductase 1 OS=Oryza sativa subsp. japonica GN=OPR1 PE=2 SV=1	100.00	AT1G76690.1 | Symbols: OPR2, ATOPR2 | 12-oxophytodienoate reductase 2 | chr1:28778976-28780355 FORWARD LENGTH=374	66.84	germ_specific	no	no
LOC_Os06g11990	LOC_Os06g11990.1	expressed protein	tr|Q67UI5|Q67UI5_ORYSJ C2 domain-containing protein-like OS=Oryza sativa subsp. japonica GN=P0638H11.22 PE=4 SV=1	sp|Q9C9A6|PUB10_ARATH U-box domain-containing protein 10 OS=Arabidopsis thaliana GN=PUB10 PE=2 SV=1	29.36	AT2G22125.1 | Symbols: CSI1 | binding | chr2:9406793-9414223 FORWARD LENGTH=2150	77.16	germ_specific	no	no
LOC_Os06g13650	LOC_Os06g13650.1	alpha-mannosidase 2, putative, expressed	tr|Q654G0|Q654G0_ORYSJ Putative glycosyl hydrolase OS=Oryza sativa subsp. japonica GN=P0412C04.26 PE=4 SV=1	sp|P27046|MA2A1_MOUSE Alpha-mannosidase 2 OS=Mus musculus GN=Man2a1 PE=1 SV=2	41.12	AT5G14950.1 | Symbols: GMII, ATGMII | golgi alpha-mannosidase II | chr5:4837484-4841792 REVERSE LENGTH=1173	65.03	germ_specific	no	no
LOC_Os06g20150	LOC_Os06g20150.1	peroxidase precursor, putative, expressed	tr|Q5Z4D3|Q5Z4D3_ORYSJ Class III peroxidase 78 OS=Oryza sativa subsp. japonica GN=B1386G10.20 PE=3 SV=1	sp|P37834|PER1_ORYSJ Peroxidase 1 OS=Oryza sativa subsp. japonica GN=PRX74 PE=2 SV=2	60.06	AT1G05260.1 | Symbols: RCI3, RCI3A | Peroxidase superfamily protein | chr1:1529827-1531271 FORWARD LENGTH=326	51.99	germ_specific	no	no
LOC_Os06g29430	LOC_Os06g29430.1	cytidine and deoxycytidylate deaminase zinc-binding region family protein, expressed	tr|Q67VW4|Q67VW4_ORYSJ Os06g0489500 protein OS=Oryza sativa subsp. japonica GN=P0583E12.28 PE=4 SV=1	sp|Q9S7I0|TADA_ARATH tRNA-specific adenosine deaminase, chloroplastic OS=Arabidopsis thaliana GN=TADA PE=1 SV=1	56.18	AT1G68720.1 | Symbols: TADA, ATTADA | tRNA arginine adenosine deaminase | chr1:25804547-25808820 FORWARD LENGTH=1307	56.18	germ_specific	no	no
LOC_Os06g35480	LOC_Os06g35480.1	peroxidase precursor, putative, expressed	tr|Q5Z7K0|Q5Z7K0_ORYSJ Class III peroxidase 88 OS=Oryza sativa subsp. japonica GN=OSJNBa0016D02.15 PE=2 SV=1	sp|A7NY33|PER4_VITVI Peroxidase 4 OS=Vitis vinifera GN=GSVIVT00023967001 PE=1 SV=1	54.55	AT5G05340.1 | Symbols: | Peroxidase superfamily protein | chr5:1579142-1580819 REVERSE LENGTH=324	57.43	germ_specific	no	no
LOC_Os06g35540	LOC_Os06g35540.1	aminotransferase, classes I and II, domain containing protein, expressed	tr|Q0DBN4|Q0DBN4_ORYSJ Aspartate aminotransferase OS=Oryza sativa subsp. japonica GN=Os06g0548000 PE=2 SV=1	sp|P46643|AAT1_ARATH Aspartate aminotransferase, mitochondrial OS=Arabidopsis thaliana GN=ASP1 PE=1 SV=1	80.19	AT2G30970.1 | Symbols: ASP1 | aspartate aminotransferase 1 | chr2:13179012-13181686 FORWARD LENGTH=430	80.19	germ_specific	no	yes
LOC_Os06g39040	LOC_Os06g39040.1	dehydrogenase/reductase SDR family member 12, putative, expressed	tr|Q69X86|Q69X86_ORYSJ Putative short chain dehydrogenase/reductase OS=Oryza sativa subsp. japonica GN=P0633E08.23 PE=2 SV=1	sp|A6QP05|DHR12_BOVIN Dehydrogenase/reductase SDR family member 12 OS=Bos taurus GN=DHRS12 PE=2 SV=1	46.82	AT4G09750.1 | Symbols: | NAD(P)-binding Rossmann-fold superfamily protein | chr4:6146770-6148698 FORWARD LENGTH=322	70.00	germ_specific	no	no
LOC_Os06g39240	LOC_Os06g39240.1	endothelial differentiation-related factor 1, putative, expressed	tr|Q69XD8|Q69XD8_ORYSJ Os06g0592500 protein OS=Oryza sativa subsp. japonica GN=P0502H06.26 PE=2 SV=1	sp|Q9LV58|MBF1C_ARATH Multiprotein-bridging factor 1c OS=Arabidopsis thaliana GN=MBF1C PE=1 SV=1	60.96	AT3G24500.1 | Symbols: MBF1C, ATMBF1C | multiprotein bridging factor 1C | chr3:8918755-8919201 FORWARD LENGTH=148	60.96	germ_specific	no	no
LOC_Os06g46680	LOC_Os06g46680.1	cytochrome P450, putative, expressed	tr|Q653Y4|Q653Y4_ORYSJ Os06g0680700 protein OS=Oryza sativa subsp. japonica GN=P0547F09.6 PE=3 SV=1	sp|O48928|C77A3_SOYBN Cytochrome P450 77A3 OS=Glycine max GN=CYP77A3 PE=2 SV=1	45.73	AT1G11600.1 | Symbols: CYP77B1 | cytochrome P450, family 77, subfamily B, polypeptide 1 | chr1:3902090-3903622 FORWARD LENGTH=510	60.12	germ_specific	no	no
LOC_Os06g48000	LOC_Os06g48000.1	peroxidase precursor, putative, expressed	tr|Q5Z8H9|Q5Z8H9_ORYSJ Putative peroxidase OS=Oryza sativa subsp. japonica GN=P0622F03.14 PE=3 SV=1	sp|Q96518|PER16_ARATH Peroxidase 16 OS=Arabidopsis thaliana GN=PER16 PE=1 SV=2	53.14	AT2G18980.1 | Symbols: | Peroxidase superfamily protein | chr2:8233419-8235294 REVERSE LENGTH=323	53.14	germ_specific	no	no
LOC_Os07g02810	LOC_Os07g02810.1	L-ascorbate oxidase homolog precursor, putative, expressed	tr|Q7XIF0|Q7XIF0_ORYSJ Os07g0119400 protein OS=Oryza sativa subsp. japonica GN=P0022B05.111 PE=4 SV=1	sp|P29162|ASOL_TOBAC L-ascorbate oxidase homolog OS=Nicotiana tabacum PE=2 SV=1	50.72	AT5G66920.1 | Symbols: sks17 | SKU5 similar 17 | chr5:26722963-26725370 FORWARD LENGTH=546	61.61	germ_specific	no	no
LOC_Os07g02880	LOC_Os07g02880.1	DUF538 domain containing protein, putative, expressed	tr|Q7XIE9|Q7XIE9_ORYSJ Os07g0120100 protein OS=Oryza sativa subsp. japonica GN=P0022B05.122 PE=2 SV=1	sp|Q9M015|Y5161_ARATH Uncharacterized protein At5g01610 OS=Arabidopsis thaliana GN=At5g01610 PE=1 SV=1	33.03	AT1G09310.1 | Symbols: | Protein of unknown function, DUF538 | chr1:3009109-3009648 FORWARD LENGTH=179	53.28	germ_specific	no	no
LOC_Os07g07000	LOC_Os07g07000.1	syntaxin, putative, expressed	tr|Q7XIE2|Q7XIE2_ORYSJ Putative syntaxin-related protein OS=Oryza sativa subsp. japonica GN=P0039H02.103 PE=2 SV=1	sp|Q8VZU2|SY132_ARATH Syntaxin-132 OS=Arabidopsis thaliana GN=SYP132 PE=1 SV=1	67.67	AT3G03800.1 | Symbols: SYP131, ATSYP131 | syntaxin of plants 131 | chr3:969314-971460 FORWARD LENGTH=306	62.21	germ_specific	no	no
LOC_Os07g08430	LOC_Os07g08430.1	indole-3-glycerol phosphate lyase, chloroplast precursor, putative, expressed	tr|Q6ZL61|Q6ZL61_ORYSJ Os07g0182100 protein OS=Oryza sativa subsp. japonica GN=OJ1506_G02.1 PE=2 SV=1	sp|P42390|TRPA_MAIZE Indole-3-glycerol phosphate lyase, chloroplastic OS=Zea mays GN=BX1 PE=1 SV=2	67.05	AT4G02610.1 | Symbols: | Aldolase-type TIM barrel family protein | chr4:1147662-1149217 FORWARD LENGTH=275	74.33	germ_specific	no	no
LOC_Os07g10770	LOC_Os07g10770.1	CESA8 - cellulose synthase, expressed	sp|Q84ZN6|CESA8_ORYSJ Probable cellulose synthase A catalytic subunit 8 [UDP-forming] OS=Oryza sativa subsp. japonica GN=CESA8 PE=2 SV=1	sp|Q84ZN6|CESA8_ORYSJ Probable cellulose synthase A catalytic subunit 8 [UDP-forming] OS=Oryza sativa subsp. japonica GN=CESA8 PE=2 SV=1	100.00	AT5G05170.1 | Symbols: CESA3, IXR1, ATCESA3, ATH-B, CEV1 | Cellulose synthase family protein | chr5:1530401-1535090 REVERSE LENGTH=1065	80.54	germ_specific	no	no
LOC_Os07g10840	LOC_Os07g10840.1	uncharacterized glycosyltransferase, putative, expressed	tr|Q6ZLJ9|Q6ZLJ9_ORYSJ Os07g0209100 protein OS=Oryza sativa subsp. japonica GN=OJ1136_A05.22 PE=4 SV=1	sp|Q94A08|RFS2_ARATH Probable galactinol--sucrose galactosyltransferase 2 OS=Arabidopsis thaliana GN=RFS2 PE=2 SV=2	63.97	AT3G57520.1 | Symbols: AtSIP2, SIP2 | seed imbibition 2 | chr3:21288982-21292694 REVERSE LENGTH=773	63.97	germ_specific	no	no
LOC_Os07g25810	LOC_Os07g25810.1	retrotransposon protein, putative, unclassified, expressed	tr|Q6Z142|Q6Z142_ORYSJ Os07g0440100 protein OS=Oryza sativa subsp. japonica GN=P0443H10.27 PE=4 SV=1	sp|Q12816|TROP_HUMAN Trophinin OS=Homo sapiens GN=TRO PE=1 SV=3	30.73	#N/A	#N/A	germ_specific	no	no
LOC_Os07g29320	LOC_Os07g29320.1	rRNA-processing protein EBP2, putative, expressed	tr|Q84RU7|Q84RU7_ORYSJ Os07g0475800 protein OS=Oryza sativa subsp. japonica GN=P0571D04.124 PE=2 SV=1	sp|Q9LUJ5|EBP2_ARATH Probable rRNA-processing protein EBP2 homolog OS=Arabidopsis thaliana GN=At3g22660 PE=2 SV=1	61.09	AT3G22660.1 | Symbols: | rRNA processing protein-related | chr3:8016237-8017118 REVERSE LENGTH=293	61.09	germ_specific	no	no
LOC_Os07g36200	LOC_Os07g36200.1	eukaryotic translation initiation factor-related, putative, expressed	tr|Q7XIJ5|Q7XIJ5_ORYSJ Os07g0546100 protein OS=Oryza sativa subsp. japonica GN=OJ1612_A04.102 PE=4 SV=1	#N/A	#N/A	AT1G11480.1 | Symbols: | eukaryotic translation initiation factor-related | chr1:3864368-3866750 REVERSE LENGTH=578	32.96	germ_specific	no	no
LOC_Os07g38360	LOC_Os07g38360.2	expressed protein	tr|Q0D5B0|Q0D5B0_ORYSJ Os07g0571100 protein (Fragment) OS=Oryza sativa subsp. japonica GN=Os07g0571100 PE=4 SV=1	sp|Q94KE2|TIC_ARATH Protein TIME FOR COFFEE OS=Arabidopsis thaliana GN=TIC PE=1 SV=2	29.50	AT3G22380.2 | Symbols: TIC | time for coffee | chr3:7913181-7918967 FORWARD LENGTH=1555	29.50	germ_specific	no	no
LOC_Os07g42960	LOC_Os07g42960.1	phospho-2-dehydro-3-deoxyheptonate aldolase, chloroplast precursor, putative, expressed	tr|Q0D4J5|Q0D4J5_ORYSJ Os07g0622200 protein OS=Oryza sativa subsp. japonica GN=Os07g0622200 PE=2 SV=1	sp|Q75W16|AROG_ORYSJ Phospho-2-dehydro-3-deoxyheptonate aldolase 2, chloroplastic OS=Oryza sativa subsp. japonica GN=DAHPS2 PE=2 SV=1	99.63	AT1G22410.1 | Symbols: | Class-II DAHP synthetase family protein | chr1:7912120-7914742 FORWARD LENGTH=527	86.68	germ_specific	no	no
LOC_Os07g44610	LOC_Os07g44610.1	pyrrolidone-carboxylate peptidase, putative, expressed	tr|Q8GVF6|Q8GVF6_ORYSJ Os07g0639600 protein OS=Oryza sativa subsp. japonica GN=OJ1340_C08.130 PE=4 SV=2	sp|B7LKQ5|PCP_ESCF3 Pyrrolidone-carboxylate peptidase OS=Escherichia fergusonii (strain ATCC 35469 / DSM 13698 / CDC 0568-73) GN=pcp PE=3 SV=1	30.32	AT1G56700.1 | Symbols: | Peptidase C15, pyroglutamyl peptidase I-like | chr1:21256743-21257640 FORWARD LENGTH=219	68.81	germ_specific	yes	no
LOC_Os08g04180	LOC_Os08g04180.1	tryptophan synthase beta chain 1, putative, expressed	tr|Q6YYB9|Q6YYB9_ORYSJ Os08g0135900 protein OS=Oryza sativa subsp. japonica GN=P0680F05.45 PE=2 SV=1	sp|P43284|TRPB2_MAIZE Tryptophan synthase beta chain 2, chloroplastic (Fragment) OS=Zea mays GN=TSB2 PE=2 SV=1	93.10	AT4G27070.1 | Symbols: TSB2 | tryptophan synthase beta-subunit 2 | chr4:13586564-13588619 FORWARD LENGTH=475	87.97	germ_specific	no	no
LOC_Os08g04210	LOC_Os08g04210.1	cysteine-rich repeat secretory protein 55 precursor, putative, expressed	tr|Q6ZJX8|Q6ZJX8_ORYSJ 33-kDa secretory protein OS=Oryza sativa subsp. japonica GN=OJ1613_G04.10 PE=4 SV=1	sp|Q9LV60|CRR55_ARATH Cysteine-rich repeat secretory protein 55 OS=Arabidopsis thaliana GN=CRRSP55 PE=2 SV=1	37.60	AT5G48540.1 | Symbols: | receptor-like protein kinase-related family protein | chr5:19669096-19669887 REVERSE LENGTH=263	37.60	germ_specific	no	no
LOC_Os08g04240	LOC_Os08g04240.1	cysteine-rich repeat secretory protein 55 precursor, putative, expressed	tr|Q6ZJX4|Q6ZJX4_ORYSJ 33-kDa secretory protein OS=Oryza sativa subsp. japonica GN=OJ1613_G04.14 PE=2 SV=1	sp|Q9LV60|CRR55_ARATH Cysteine-rich repeat secretory protein 55 OS=Arabidopsis thaliana GN=CRRSP55 PE=2 SV=1	38.58	AT5G48540.1 | Symbols: | receptor-like protein kinase-related family protein | chr5:19669096-19669887 REVERSE LENGTH=263	38.58	germ_specific	no	no
LOC_Os08g04250	LOC_Os08g04250.1	cysteine-rich repeat secretory protein 55 precursor, putative, expressed	tr|Q6ZJX3|Q6ZJX3_ORYSJ 33kDa secretory protein OS=Oryza sativa subsp. japonica GN=OJ1613_G04.16 PE=2 SV=1	sp|Q9LV60|CRR55_ARATH Cysteine-rich repeat secretory protein 55 OS=Arabidopsis thaliana GN=CRRSP55 PE=2 SV=1	39.37	AT5G48540.1 | Symbols: | receptor-like protein kinase-related family protein | chr5:19669096-19669887 REVERSE LENGTH=263	39.37	germ_specific	no	no
LOC_Os08g14570	LOC_Os08g14570.1	NADPH reductase, putative, expressed	tr|Q0J705|Q0J705_ORYSJ Os08g0243500 protein (Fragment) OS=Oryza sativa subsp. japonica GN=Os08g0243500 PE=4 SV=1	sp|Q05001|NCPR_CATRO NADPH--cytochrome P450 reductase OS=Catharanthus roseus GN=CPR PE=2 SV=1	68.71	AT4G30210.1 | Symbols: ATR2, AR2 | P450 reductase 2 | chr4:14796900-14800578 FORWARD LENGTH=712	68.55	germ_specific	no	no
LOC_Os08g33720	LOC_Os08g33720.1	lactate/malate dehydrogenase, putative, expressed	tr|Q6YWL3|Q6YWL3_ORYSJ Malate dehydrogenase OS=Oryza sativa subsp. japonica GN=P0413H11.6 PE=3 SV=1	sp|Q9SN86|MDHP_ARATH Malate dehydrogenase, chloroplastic OS=Arabidopsis thaliana GN=At3g47520 PE=1 SV=1	78.57	AT3G47520.1 | Symbols: MDH | malate dehydrogenase | chr3:17513657-17514868 FORWARD LENGTH=403	78.57	germ_specific	no	no
LOC_Os08g40690	LOC_Os08g40690.1	glycosyl hydrolase, putative, expressed	tr|O49825|O49825_ORYSJ Chitinase OS=Oryza sativa subsp. japonica GN=P0689E12.7 PE=2 SV=1	sp|Q7GCM7|XIP1_ORYSJ Xylanase inhibitor protein 1 OS=Oryza sativa subsp. japonica GN=RIXI PE=1 SV=1	60.39	AT5G24090.1 | Symbols: ATCHIA, CHIA | chitinase A | chr5:8143805-8145153 REVERSE LENGTH=302	31.82	germ_specific	no	no
LOC_Os08g41110	LOC_Os08g41110.1	chaperone protein dnaJ 10, putative, expressed	tr|Q7F1J8|Q7F1J8_ORYSJ DnaJ protein family-like OS=Oryza sativa subsp. japonica GN=OJ1081_B12.119 PE=2 SV=1	sp|Q8GYX8|DNJ10_ARATH Chaperone protein dnaJ 10 OS=Arabidopsis thaliana GN=ATJ10 PE=2 SV=2	67.72	AT1G21080.3 | Symbols: | DNAJ heat shock N-terminal domain-containing protein | chr1:7378822-7382275 REVERSE LENGTH=400	68.25	germ_specific	no	no
LOC_Os09g10940	LOC_Os09g10940.1	ras-related protein, putative, expressed	sp|P25766|RLGP1_ORYSJ Ras-related protein RGP1 OS=Oryza sativa subsp. japonica GN=RGP1 PE=2 SV=2	sp|P25766|RLGP1_ORYSJ Ras-related protein RGP1 OS=Oryza sativa subsp. japonica GN=RGP1 PE=2 SV=2	100.00	AT5G47960.1 | Symbols: SMG1, ATRABA4C, RABA4C | RAB GTPase homolog A4C | chr5:19421533-19422473 REVERSE LENGTH=223	85.05	germ_specific	no	no
LOC_Os09g12650	LOC_Os09g12650.1	pyrophosphate--fructose 6-phosphate 1-phosphotransferase subunit alpha, putative, expressed	tr|Q69TA0|Q69TA0_ORYSJ Putative pyrophosphate-dependent phosphofructokinase alpha subunit OS=Oryza sativa subsp. japonica GN=P0592C05.39 PE=4 SV=1	sp|Q41140|PFPA_RICCO Pyrophosphate--fructose 6-phosphate 1-phosphotransferase subunit alpha OS=Ricinus communis GN=PFP-ALPHA PE=3 SV=1	61.30	AT1G76550.1 | Symbols: | Phosphofructokinase family protein | chr1:28722900-28726929 REVERSE LENGTH=617	58.36	germ_specific	no	no
LOC_Os09g25490	LOC_Os09g25490.1	CESA9 - cellulose synthase, expressed	sp|Q69P51|CESA9_ORYSJ Cellulose synthase A catalytic subunit 9 [UDP-forming] OS=Oryza sativa subsp. japonica GN=CESA9 PE=2 SV=1	sp|Q69P51|CESA9_ORYSJ Cellulose synthase A catalytic subunit 9 [UDP-forming] OS=Oryza sativa subsp. japonica GN=CESA9 PE=2 SV=1	100.00	AT5G17420.1 | Symbols: IRX3, CESA7, ATCESA7, MUR10 | Cellulose synthase family protein | chr5:5736859-5741407 REVERSE LENGTH=1026	80.42	germ_specific	yes	no
LOC_Os09g28420	LOC_Os09g28420.1	alpha-amylase precursor, putative, expressed	sp|P27937|AMY3B_ORYSJ Alpha-amylase isozyme 3B OS=Oryza sativa subsp. japonica GN=AMY1.6 PE=2 SV=1	sp|P27937|AMY3B_ORYSJ Alpha-amylase isozyme 3B OS=Oryza sativa subsp. japonica GN=AMY1.6 PE=2 SV=1	98.86	AT4G25000.1 | Symbols: ATAMY1, AMY1 | alpha-amylase-like | chr4:12852109-12853825 REVERSE LENGTH=423	57.04	germ_specific	no	no
LOC_Os09g32540	LOC_Os09g32540.1	expressed protein	tr|Q0J0Q5|Q0J0Q5_ORYSJ Os09g0502100 protein OS=Oryza sativa subsp. japonica GN=Os09g0502100 PE=4 SV=2	sp|Q8IID4|DYHC2_PLAF7 Dynein heavy chain-like protein PF11_0240 OS=Plasmodium falciparum (isolate 3D7) GN=PF11_0240 PE=3 SV=1	20.98	AT4G14200.1 | Symbols: | Pentatricopeptide repeat (PPR) superfamily protein | chr4:8185524-8188667 REVERSE LENGTH=784	31.29	germ_specific	no	no
LOC_Os09g34970	LOC_Os09g34970.1	arsenical pump-driving ATPase, putative, expressed	tr|Q64MA8|Q64MA8_ORYSJ Os09g0521500 protein OS=Oryza sativa subsp. japonica GN=OSJNOa273B05.2 PE=2 SV=1	sp|A7RQM5|ASNA_NEMVE ATPase ASNA1 homolog OS=Nematostella vectensis GN=v1g161623 PE=3 SV=1	57.19	AT1G01910.1 | Symbols: | P-loop containing nucleoside triphosphate hydrolases superfamily protein | chr1:313595-315831 REVERSE LENGTH=353	75.64	germ_specific	yes	no
LOC_Os10g05069	LOC_Os10g05069.1	lysosomal alpha-mannosidase precursor, putative, expressed	tr|Q10A56|Q10A56_ORYSJ Glycosyl hydrolase family 38 protein, putative, expressed OS=Oryza sativa subsp. japonica GN=Os10g0140200 PE=4 SV=1	sp|Q8VHC8|MA2B1_CAVPO Lysosomal alpha-mannosidase OS=Cavia porcellus GN=MAN2B1 PE=1 SV=1	39.84	AT5G66150.1 | Symbols: | Glycosyl hydrolase family 38 protein | chr5:26439013-26444434 REVERSE LENGTH=1047	62.10	germ_specific	no	no
LOC_Os10g06690	LOC_Os10g06690.1	expressed protein	tr|Q7G6D8|Q7G6D8_ORYSJ Expressed protein OS=Oryza sativa subsp. japonica GN=OSJNAa0034B05.11 PE=4 SV=1	#N/A	#N/A	AT5G09350.1 | Symbols: PI-4KBETA2, PI4KBETA2 | phosphatidylinositol 4-OH kinase beta2 | chr5:2899365-2905610 REVERSE LENGTH=1116	46.88	germ_specific	no	no
LOC_Os10g21670	LOC_Os10g21670.1	dehydration stress-induced protein, putative, expressed	tr|Q9AUN8|Q9AUN8_ORYSJ Dehydration stress-induced protein OS=Oryza sativa subsp. japonica GN=OSJNBa0058E19.13 PE=2 SV=1	sp|C8YR32|LOXH1_MOUSE Lipoxygenase homology domain-containing protein 1 OS=Mus musculus GN=Loxhd1 PE=2 SV=1	28.81	AT2G22170.1 | Symbols: | Lipase/lipooxygenase, PLAT/LH2 family protein | chr2:9427010-9427742 REVERSE LENGTH=183	39.49	germ_specific	no	no
LOC_Os10g21910	LOC_Os10g21910.1	acetyl-CoA carboxylase, putative, expressed	sp|Q8S6N5|ACC1_ORYSJ Acetyl-CoA carboxylase 1 OS=Oryza sativa subsp. japonica GN=ACC1 PE=3 SV=1	sp|Q8S6N5|ACC1_ORYSJ Acetyl-CoA carboxylase 1 OS=Oryza sativa subsp. japonica GN=ACC1 PE=3 SV=1	99.26	AT1G36160.1 | Symbols: ACC1, AT-ACC1, EMB22, GK, PAS3 | acetyl-CoA carboxylase 1 | chr1:13534196-13543773 FORWARD LENGTH=2254	71.63	germ_specific	no	no
LOC_Os10g22520	LOC_Os10g22520.1	cellulase, putative, expressed	tr|Q8RU06|Q8RU06_ORYSJ Cellulase containing protein, expressed OS=Oryza sativa subsp. japonica GN=OJ1208D02.5 PE=2 SV=1	sp|Q5B5X8|EXGA_EMENI Probable glucan 1,3-beta-glucosidase A OS=Emericella nidulans (strain FGSC A4 / ATCC 38163 / CBS 112.46 / NRRL 194 / M139) GN=exgA PE=3 SV=2	32.46	AT5G12960.1 | Symbols: | Putative glycosyl hydrolase of unknown function (DUF1680) | chr5:4097788-4101518 FORWARD LENGTH=865	32.86	germ_specific	no	no
LOC_Os10g34930	LOC_Os10g34930.1	secretory protein, putative, expressed	tr|Q9FWU4|Q9FWU4_ORYSJ Os10g0491000 protein OS=Oryza sativa subsp. japonica GN=OSJNBa0051D19.25 PE=2 SV=1	sp|B2IT91|CLPX_NOSP7 ATP-dependent Clp protease ATP-binding subunit ClpX OS=Nostoc punctiforme (strain ATCC 29133 / PCC 73102) GN=clpX PE=3 SV=1	36.00	AT2G15220.1 | Symbols: | Plant basic secretory protein (BSP) family protein | chr2:6608689-6609366 FORWARD LENGTH=225	45.18	germ_specific	no	no
LOC_Os10g36870	LOC_Os10g36870.1	src homology-3 domain protein 3, putative, expressed	tr|Q337C1|Q337C1_ORYSJ Os10g0512700 protein OS=Oryza sativa subsp. japonica GN=Os10g0512700 PE=4 SV=1	sp|Q8AXU9|SH3G3_CHICK Endophilin-A3 OS=Gallus gallus GN=SH3GL3 PE=1 SV=1	24.26	AT4G34660.1 | Symbols: | SH3 domain-containing protein | chr4:16545595-16548294 REVERSE LENGTH=368	69.44	germ_specific	no	no
LOC_Os10g37240	LOC_Os10g37240.2	expressed protein	tr|Q94HZ3|Q94HZ3_ORYSJ Expressed protein OS=Oryza sativa subsp. japonica GN=OSJNBa0076F20.5 PE=4 SV=1	sp|Q39117|TGT2_ARATH Trihelix transcription factor GT-2 OS=Arabidopsis thaliana GN=GT-2 PE=2 SV=1	65.67	AT1G76880.1 | Symbols: | Duplicated homeodomain-like superfamily protein | chr1:28865594-28867931 FORWARD LENGTH=603	71.90	germ_specific	no	no
LOC_Os11g01200	LOC_Os11g01200.1	senescence-induced receptor-like serine/threonine-protein kinase precursor, putative, expressed	tr|Q5JNB7|Q5JNB7_ORYSJ Putative light repressible receptor protein kinase OS=Oryza sativa subsp. japonica GN=P0020E09.14 PE=3 SV=1	sp|C0LGI2|Y1677_ARATH Probable LRR receptor-like serine/threonine-protein kinase At1g67720 OS=Arabidopsis thaliana GN=At1g67720 PE=2 SV=1	49.44	AT2G37050.3 | Symbols: | Leucine-rich repeat protein kinase family protein | chr2:15569290-15573477 FORWARD LENGTH=934	63.49	germ_specific	no	no
LOC_Os11g10510	LOC_Os11g10510.1	dehydrogenase, putative, expressed	sp|Q0ITW7|ADH2_ORYSJ Alcohol dehydrogenase 2 OS=Oryza sativa subsp. japonica GN=ADH2 PE=2 SV=2	sp|Q0ITW7|ADH2_ORYSJ Alcohol dehydrogenase 2 OS=Oryza sativa subsp. japonica GN=ADH2 PE=2 SV=2	100.00	AT1G77120.1 | Symbols: ADH1, ADH, ATADH, ATADH1 | alcohol dehydrogenase 1 | chr1:28975509-28977216 FORWARD LENGTH=379	78.78	germ_specific	no	no
LOC_Os11g13670	LOC_Os11g13670.1	gibberellin receptor GID1L2, putative, expressed	tr|Q53M20|Q53M20_ORYSJ Expressed protein OS=Oryza sativa subsp. japonica GN=Os11g0240600 PE=2 SV=1	sp|Q9LT10|CXE18_ARATH Probable carboxylesterase 18 OS=Arabidopsis thaliana GN=CXE18 PE=2 SV=1	47.52	AT5G23530.1 | Symbols: AtCXE18, CXE18 | carboxyesterase 18 | chr5:7933366-7934373 REVERSE LENGTH=335	47.52	germ_specific	no	no
LOC_Os11g47330	LOC_Os11g47330.1	ATP-grasp domain containing protein, expressed	sp|Q2QZ86|ACLA2_ORYSJ ATP-citrate synthase alpha chain protein 2 OS=Oryza sativa subsp. japonica GN=ACLA-2 PE=2 SV=2	sp|Q2QZ86|ACLA2_ORYSJ ATP-citrate synthase alpha chain protein 2 OS=Oryza sativa subsp. japonica GN=ACLA-2 PE=2 SV=2	100.00	AT1G09430.1 | Symbols: ACLA-3 | ATP-citrate lyase A-3 | chr1:3042135-3044978 FORWARD LENGTH=424	88.10	germ_specific	no	no
LOC_Os11g47820	LOC_Os11g47820.1	glucan endo-1,3-beta-glucosidase precursor, putative, expressed	tr|Q53MA7|Q53MA7_ORYSJ Glucan endo-1,3-beta-glucosidase (Ec 3.2.1.39) ((1-3)-beta-glucan endohydrolase) ((1-3)-beta-glucanase) (Beta-1,3-endoglucanase) OS=Oryza sativa subsp. japonica GN=Os11g0704600 PE=2 SV=1	sp|P52409|E13B_WHEAT Glucan endo-1,3-beta-glucosidase OS=Triticum aestivum GN=GLC1 PE=2 SV=1	83.90	AT5G24318.1 | Symbols: | O-Glycosyl hydrolases family 17 protein | chr5:8282285-8283956 REVERSE LENGTH=458	48.63	germ_specific	no	no
LOC_Os12g04990	LOC_Os12g04990.1	acyl-CoA synthetase protein, putative, expressed	tr|Q2QXT1|Q2QXT1_ORYSJ AMP-binding enzyme family protein, expressed OS=Oryza sativa subsp. japonica GN=LOC_Os12g04990 PE=4 SV=1	sp|Q8LKS5|LACS7_ARATH Long chain acyl-CoA synthetase 7, peroxisomal OS=Arabidopsis thaliana GN=LACS7 PE=1 SV=2	71.86	AT5G27600.1 | Symbols: LACS7, ATLACS7 | long-chain acyl-CoA synthetase 7 | chr5:9742616-9746795 FORWARD LENGTH=700	71.86	germ_specific	no	no
LOC_Os12g06810	LOC_Os12g06810.1	WD domain, G-beta repeat domain containing protein, expressed	tr|Q2QX93|Q2QX93_ORYSJ Os12g0165000 protein OS=Oryza sativa subsp. japonica GN=LOC_Os12g06810 PE=4 SV=1	sp|Q8BH57|WDR48_MOUSE WD repeat-containing protein 48 OS=Mus musculus GN=Wdr48 PE=1 SV=1	35.53	AT3G05090.1 | Symbols: LRS1 | Transducin/WD40 repeat-like superfamily protein | chr3:1418573-1422723 REVERSE LENGTH=753	67.06	germ_specific	no	no
LOC_Os12g16010	LOC_Os12g16010.1	sex determination protein tasselseed-2, putative, expressed	tr|Q0IP27|Q0IP27_ORYSJ Os12g0260500 protein OS=Oryza sativa subsp. japonica GN=Os12g0260500 PE=2 SV=2	sp|Q7FAE1|MOMAS_ORYSJ Momilactone A synthase OS=Oryza sativa subsp. japonica GN=Os04g0179200 PE=2 SV=1	45.21	AT4G03140.1 | Symbols: | NAD(P)-binding Rossmann-fold superfamily protein | chr4:1392191-1393662 FORWARD LENGTH=343	49.04	germ_specific	no	no
LOC_Os12g33100	LOC_Os12g33100.1	guanylate kinase, putative, expressed	tr|Q2QPW1|Q2QPW1_ORYSJ Guanylate kinase OS=Oryza sativa subsp. japonica GN=Gmk PE=2 SV=2	sp|Q54XF2|KGUA_DICDI Guanylate kinase OS=Dictyostelium discoideum GN=guk1 PE=3 SV=1	55.80	AT2G41880.1 | Symbols: GK-1, AGK1 | guanylate kinase 1 | chr2:17475088-17477076 FORWARD LENGTH=387	57.66	germ_specific	no	no
LOC_Os12g35610	LOC_Os12g35610.1	respiratory burst oxidase, putative, expressed	sp|Q5ZAJ0|RBOHB_ORYSJ Respiratory burst oxidase homolog protein B OS=Oryza sativa subsp. japonica GN=RBOHB PE=1 SV=1	sp|Q948T9|RBOHB_SOLTU Respiratory burst oxidase homolog protein B OS=Solanum tuberosum GN=RBOHB PE=1 SV=1	62.87	AT5G51060.1 | Symbols: RHD2, ATRBOHC, RBOHC | NADPH/respiratory burst oxidase protein D | chr5:20757484-20762175 REVERSE LENGTH=905	54.42	germ_specific	no	no
LOC_Os01g01307	LOC_Os01g01307.1	translocon-associated protein beta domain containing protein, expressed	tr|Q0JRG3|Q0JRG3_ORYSJ Os01g0102700 protein OS=Oryza sativa subsp. japonica GN=Os01g0102700 PE=4 SV=1	sp|P23438|SSRB_CANFA Translocon-associated protein subunit beta OS=Canis familiaris GN=SSR2 PE=1 SV=1	29.25	AT5G14030.1 | Symbols: | translocon-associated protein beta (TRAPB) family protein | chr5:4526878-4528253 FORWARD LENGTH=195	52.74	Common	no	no
LOC_Os01g01450	LOC_Os01g01450.1	stress responsive protein, putative, expressed	tr|Q9FTY4|Q9FTY4_ORYSJ Os01g0104400 protein OS=Oryza sativa subsp. japonica GN=P0436E04.19 PE=2 SV=1	#N/A	#N/A	AT2G39050.1 | Symbols: | hydroxyproline-rich glycoprotein family protein | chr2:16303427-16305336 FORWARD LENGTH=317	44.01	Common	no	no
LOC_Os01g01960	LOC_Os01g01960.1	transcriptional repressor, putative, expressed	tr|Q0JRB9|Q0JRB9_ORYSJ Os01g0109700 protein (Fragment) OS=Oryza sativa subsp. japonica GN=Os01g0109700 PE=4 SV=1	sp|O48686|SNL3_ARATH Paired amphipathic helix protein Sin3-like 3 OS=Arabidopsis thaliana GN=SNL3 PE=1 SV=3	51.23	AT1G24190.1 | Symbols: SIN3, ATSIN3, SNL3 | SIN3-like 3 | chr1:8563858-8569927 REVERSE LENGTH=1330	51.23	Common	no	no
LOC_Os01g02020	LOC_Os01g02020.1	acetyl-CoA acetyltransferase, cytosolic, putative, expressed	tr|Q9ASK5|Q9ASK5_ORYSJ Os01g0110400 protein OS=Oryza sativa subsp. japonica GN=P0439B06.9 PE=2 SV=1	sp|Q9FIK7|THIC2_ARATH Probable acetyl-CoA acetyltransferase, cytosolic 2 OS=Arabidopsis thaliana GN=At5g47720 PE=2 SV=1	72.90	AT5G47720.2 | Symbols: | Thiolase family protein | chr5:19331762-19334145 FORWARD LENGTH=415	72.90	Common	no	no
LOC_Os01g02120	LOC_Os01g02120.1	osMFT2 MFT-Like2 homologous to Mother of FT and TFL1 gene; contains Pfam profile PF01161: Phosphatidylethanolamine-binding protein, expressed	tr|Q9ASJ1|Q9ASJ1_ORYSJ Os01g0111600 protein OS=Oryza sativa subsp. japonica GN=P0439B06.26 PE=2 SV=1	sp|Q9XFK7|MFT_ARATH Protein MOTHER of FT and TF 1 OS=Arabidopsis thaliana GN=MFT PE=1 SV=1	58.62	AT1G18100.1 | Symbols: E12A11, MFT | PEBP (phosphatidylethanolamine-binding protein) family protein | chr1:6228049-6230110 REVERSE LENGTH=173	58.62	Common	no	no
LOC_Os01g02720	LOC_Os01g02720.1	elongation factor Tu, putative, expressed	tr|Q5ZE81|Q5ZE81_ORYSJ Os01g0116600 protein OS=Oryza sativa subsp. japonica GN=P0698G03.21 PE=2 SV=1	sp|Q5R6Y0|HBS1L_PONAB HBS1-like protein OS=Pongo abelii GN=HBS1L PE=2 SV=1	46.73	AT5G10630.2 | Symbols: | Translation elongation factor EF1A/initiation factor IF2gamma family protein | chr5:3360561-3364414 FORWARD LENGTH=668	55.07	Common	no	no
LOC_Os01g02880	LOC_Os01g02880.1	fructose-bisphospate aldolase isozyme, putative, expressed	tr|Q94JJ0|Q94JJ0_ORYSJ Fructose-bisphosphate aldolase OS=Oryza sativa subsp. japonica GN=P0494A10.15 PE=2 SV=1	sp|Q9ZU52|ALFC3_ARATH Probable fructose-bisphosphate aldolase 3, chloroplastic OS=Arabidopsis thaliana GN=FBA3 PE=1 SV=1	86.54	AT2G01140.1 | Symbols: | Aldolase superfamily protein | chr2:95006-96491 REVERSE LENGTH=391	86.54	Common	no	no
LOC_Os01g03070	LOC_Os01g03070.1	transposon protein, putative, unclassified, expressed	tr|Q5ZEN1|Q5ZEN1_ORYSJ Os01g0120800 protein OS=Oryza sativa subsp. japonica GN=P0684C01.5-1 PE=4 SV=1	sp|Q9XHR2|EIF3A_MAIZE Eukaryotic translation initiation factor 3 subunit A OS=Zea mays GN=TIF3A1 PE=2 SV=1	79.63	AT4G11420.1 | Symbols: EIF3A, ATEIF3A-1, EIF3A-1, ATTIF3A1, TIF3A1 | eukaryotic translation initiation factor 3A | chr4:6947834-6952053 REVERSE LENGTH=987	63.79	Common	yes	no
LOC_Os01g03340	LOC_Os01g03340.1	BBTI4 - Bowman-Birk type bran trypsin inhibitor precursor, expressed	tr|A5HEI2|A5HEI2_ORYSJ Bowman-Birk type proteinase inhibitor A OS=Oryza sativa subsp. japonica GN=pinA PE=2 SV=1	sp|A2WK50|IBBR_ORYSI Bowman-Birk type bran trypsin inhibitor OS=Oryza sativa subsp. indica GN=RBBI3.3 PE=2 SV=2	81.89	#N/A	#N/A	Common	no	no
LOC_Os01g03360	LOC_Os01g03360.1	BBTI5 - Bowman-Birk type bran trypsin inhibitor precursor, expressed	sp|Q0JR25|IBBR_ORYSJ Bowman-Birk type bran trypsin inhibitor OS=Oryza sativa subsp. japonica GN=RBBI3.3 PE=1 SV=2	sp|Q0JR25|IBBR_ORYSJ Bowman-Birk type bran trypsin inhibitor OS=Oryza sativa subsp. japonica GN=RBBI3.3 PE=1 SV=2	100.00	#N/A	#N/A	Common	no	no
LOC_Os01g03510	LOC_Os01g03510.1	WD domain, G-beta repeat domain containing protein, expressed	tr|Q9AWU6|Q9AWU6_ORYSJ Os01g0125800 protein OS=Oryza sativa subsp. japonica GN=P0044F08.16 PE=4 SV=1	sp|P90587|WD66_PHYPO 66 kDa stress protein OS=Physarum polycephalum PE=2 SV=1	43.99	AT3G18060.1 | Symbols: | transducin family protein / WD-40 repeat family protein | chr3:6183880-6186788 FORWARD LENGTH=609	67.49	Common	no	no
LOC_Os01g03680	LOC_Os01g03680.1	BBTI8 - Bowman-Birk type bran trypsin inhibitor precursor, expressed	tr|Q9FTR9|Q9FTR9_ORYSJ Os01g0127600 protein OS=Oryza sativa subsp. japonica GN=P0409B08.21 PE=2 SV=1	sp|A2WK50|IBBR_ORYSI Bowman-Birk type bran trypsin inhibitor OS=Oryza sativa subsp. indica GN=RBBI3.3 PE=2 SV=2	45.99	AT5G03090.1 | Symbols: | BEST Arabidopsis thaliana protein match is: mto 1 responding down 1 (TAIR:AT1G53480.1); Has 7 Blast hits to 7 proteins in 1 species: Archae - 0; Bacteria - 0; Metazoa - 0; Fungi - 0; Plants - 7; Viruses - 0; Other Eukaryotes - 0 (source: NCBI BLink). | chr5:725281-725962 FORWARD LENGTH=97	30.61	Common	no	no
LOC_Os01g03760	LOC_Os01g03760.1	expressed protein	tr|Q9LGA3|Q9LGA3_ORYSJ Os01g0128400 protein OS=Oryza sativa subsp. japonica GN=P0408F06.4 PE=4 SV=1	sp|A1L2I9|T214B_XENLA Transmembrane protein 214-B OS=Xenopus laevis GN=tmem214-b PE=2 SV=1	22.60	AT1G23170.2 | Symbols: | Protein of unknown function DUF2359, transmembrane | chr1:8212724-8215516 FORWARD LENGTH=615	54.50	Common	no	no
LOC_Os01g03950	LOC_Os01g03950.1	glycosyl hydrolase, family 31, putative, expressed	tr|Q0JQZ2|Q0JQZ2_ORYSJ Os01g0130400 protein OS=Oryza sativa subsp. japonica GN=Os01g0130400 PE=2 SV=1	sp|Q9S7Y7|XYL1_ARATH Alpha-xylosidase OS=Arabidopsis thaliana GN=XYL1 PE=1 SV=1	66.11	AT1G68560.1 | Symbols: ATXYL1, XYL1, TRG1 | alpha-xylosidase 1 | chr1:25734435-25737897 REVERSE LENGTH=915	66.11	Common	no	no
LOC_Os01g04330	LOC_Os01g04330.1	OsCML16 - Calmodulin-related calcium sensor protein, expressed	sp|Q5ZCK5|CML16_ORYSJ Probable calcium-binding protein CML16 OS=Oryza sativa subsp. japonica GN=CML16 PE=2 SV=1	sp|Q5ZCK5|CML16_ORYSJ Probable calcium-binding protein CML16 OS=Oryza sativa subsp. japonica GN=CML16 PE=2 SV=1	100.00	AT1G66400.1 | Symbols: CML23 | calmodulin like 23 | chr1:24770856-24771329 REVERSE LENGTH=157	47.62	Common	no	no
LOC_Os01g04370	LOC_Os01g04370.1	hsp20/alpha crystallin family protein, putative, expressed	sp|P27777|HS16A_ORYSJ 16.9 kDa class I heat shock protein 1 OS=Oryza sativa subsp. japonica GN=HSP16.9A PE=1 SV=1	sp|P27777|HS16A_ORYSJ 16.9 kDa class I heat shock protein 1 OS=Oryza sativa subsp. japonica GN=HSP16.9A PE=1 SV=1	100.00	AT1G53540.1 | Symbols: | HSP20-like chaperones superfamily protein | chr1:19980510-19980983 FORWARD LENGTH=157	66.24	Common	no	no
LOC_Os01g04650	LOC_Os01g04650.1	PB1 domain containing protein, expressed	tr|Q5ZDH9|Q5ZDH9_ORYSJ Os01g0139200 protein OS=Oryza sativa subsp. japonica GN=P0480E02.3 PE=4 SV=1	#N/A	#N/A	AT2G01190.1 | Symbols: | Octicosapeptide/Phox/Bem1p family protein | chr2:115023-117296 FORWARD LENGTH=720	36.09	Common	no	no
LOC_Os01g04730	LOC_Os01g04730.1	ribosomal protein L24, putative, expressed	tr|Q9AWS9|Q9AWS9_ORYSJ Putative ribosomal protein L26 OS=Oryza sativa subsp. japonica GN=P0480E02.19-2 PE=3 SV=1	sp|P51414|RL261_ARATH 60S ribosomal protein L26-1 OS=Arabidopsis thaliana GN=RPL26A PE=2 SV=2	80.14	AT3G49910.1 | Symbols: | Translation protein SH3-like family protein | chr3:18504311-18504751 FORWARD LENGTH=146	80.14	Common	no	no
LOC_Os01g05010	LOC_Os01g05010.1	mitochondrial glycoprotein, putative, expressed	tr|Q9FU80|Q9FU80_ORYSJ Os01g0143300 protein OS=Oryza sativa subsp. japonica GN=P0019D06.31 PE=4 SV=1	sp|Q8W487|YB95_ARATH Uncharacterized protein At2g39795, mitochondrial OS=Arabidopsis thaliana GN=At2g39795 PE=1 SV=1	43.98	AT3G55605.1 | Symbols: | Mitochondrial glycoprotein family protein | chr3:20622668-20623889 FORWARD LENGTH=258	45.59	Common	no	yes
LOC_Os01g05470	LOC_Os01g05470.1	transcription factor X1, putative, expressed	tr|Q5ZDL5|Q5ZDL5_ORYSJ Os01g0147700 protein OS=Oryza sativa subsp. japonica GN=P0416D03.43 PE=4 SV=1	sp|Q90339|MYSS_CYPCA Myosin heavy chain, fast skeletal muscle OS=Cyprinus carpio PE=2 SV=2	27.87	AT1G15910.1 | Symbols: | XH/XS domain-containing protein | chr1:5465951-5468723 FORWARD LENGTH=634	38.01	Common	no	no
LOC_Os01g05490	LOC_Os01g05490.1	triosephosphate isomerase, cytosolic, putative, expressed	tr|Q0JQP8|Q0JQP8_ORYSJ Triosephosphate isomerase OS=Oryza sativa subsp. japonica GN=Os01g0147900 PE=2 SV=1	sp|P48494|TPIS_ORYSJ Triosephosphate isomerase, cytosolic OS=Oryza sativa subsp. japonica GN=TPI PE=1 SV=3	100.00	AT3G55440.1 | Symbols: ATCTIMC, TPI, CYTOTPI | triosephosphate isomerase | chr3:20553794-20556078 FORWARD LENGTH=254	80.24	Common	no	no
LOC_Os01g05610	LOC_Os01g05610.1	Core histone H2A/H2B/H3/H4 domain containing protein, putative, expressed	sp|Q94JJ7|H2B3_ORYSJ Histone H2B.3 OS=Oryza sativa subsp. japonica GN=H2B.3 PE=3 SV=1	sp|Q94JJ7|H2B3_ORYSJ Histone H2B.3 OS=Oryza sativa subsp. japonica GN=H2B.3 PE=3 SV=1	100.00	AT3G45980.1 | Symbols: H2B, HTB9 | Histone superfamily protein | chr3:16897492-16897944 REVERSE LENGTH=150	80.00	Common	no	yes
LOC_Os01g06270	LOC_Os01g06270.1	expressed protein	tr|Q5ZCC7|Q5ZCC7_ORYSJ Os01g0155400 protein OS=Oryza sativa subsp. japonica GN=P0011G08.18 PE=4 SV=1	sp|P91349|SPD5_CAEEL Spindle-defective protein 5 OS=Caenorhabditis elegans GN=spd-5 PE=1 SV=2	32.00	AT5G13560.1 | Symbols: | unknown protein; BEST Arabidopsis thaliana protein match is: unknown protein (TAIR:AT2G37370.1); Has 12055 Blast hits to 8846 proteins in 811 species: Archae - 217; Bacteria - 1046; Metazoa - 6104; Fungi - 1115; Plants - 528; Viruses - 14; Other Eukaryotes - 3031 (source: NCBI BLink). | chr5:4361579-4366318 REVERSE LENGTH=679	50.09	Common	no	no
LOC_Os01g06630	LOC_Os01g06630.1	small hydrophilic plant seed protein, putative, expressed	tr|Q5ZEL0|Q5ZEL0_ORYSJ Os01g0159600 protein OS=Oryza sativa subsp. japonica GN=P0041E11.22 PE=4 SV=1	sp|P46517|EMB5_MAIZE Late embryogenesis abundant protein EMB564 OS=Zea mays PE=2 SV=1	52.05	AT3G51810.1 | Symbols: ATEM1, GEA1, AT3, EM1 | Stress induced protein | chr3:19214818-19215461 FORWARD LENGTH=152	57.14	Common	no	no
LOC_Os01g06660	LOC_Os01g06660.1	thiamine pyrophosphate enzyme, C-terminal TPP binding domain containing protein, expressed	tr|Q9LGL5|Q9LGL5_ORYSJ Os01g0160100 protein OS=Oryza sativa subsp. japonica GN=P0041E11.26 PE=3 SV=1	sp|A2Y5L9|PDC1_ORYSI Pyruvate decarboxylase isozyme 1 OS=Oryza sativa subsp. indica GN=PDC1 PE=2 SV=1	78.79	AT4G33070.1 | Symbols: | Thiamine pyrophosphate dependent pyruvate decarboxylase family protein | chr4:15952519-15954676 REVERSE LENGTH=607	76.38	Common	no	no
LOC_Os01g07070	LOC_Os01g07070.1	transposon protein, putative, CACTA, En/Spm sub-class, expressed	tr|Q0JQG3|Q0JQG3_ORYSJ Os01g0164400 protein (Fragment) OS=Oryza sativa subsp. japonica GN=Os01g0164400 PE=4 SV=1	sp|Q92804|RBP56_HUMAN TATA-binding protein-associated factor 2N OS=Homo sapiens GN=TAF15 PE=1 SV=1	54.35	AT5G58470.1 | Symbols: TAF15b | TBP-associated factor 15B | chr5:23638566-23640854 REVERSE LENGTH=422	60.16	Common	no	no
LOC_Os01g07520	LOC_Os01g07520.1	proline-rich family protein, putative, expressed	tr|Q5VQG6|Q5VQG6_ORYSJ Os01g0169900 protein OS=Oryza sativa subsp. japonica GN=OJ1276_B06.36 PE=2 SV=1	#N/A	#N/A	AT3G01560.1 | Symbols: | Protein of unknown function (DUF1421) | chr3:219884-221707 FORWARD LENGTH=511	44.35	Common	no	no
LOC_Os01g07760	LOC_Os01g07760.1	phospholipase D, putative, expressed	tr|Q0JQB1|Q0JQB1_ORYSJ Phospholipase D OS=Oryza sativa subsp. japonica GN=Os01g0172400 PE=3 SV=1	sp|Q43007|PLDA1_ORYSJ Phospholipase D alpha 1 OS=Oryza sativa subsp. japonica GN=PLD1 PE=1 SV=2	100.00	AT3G15730.1 | Symbols: PLDALPHA1, PLD | phospholipase D alpha 1 | chr3:5330835-5333474 FORWARD LENGTH=810	77.89	Common	yes	no
LOC_Os01g07810	LOC_Os01g07810.1	protein of unknown function domain containing protein, expressed	tr|Q94E63|Q94E63_ORYSJ Os01g0173100 protein OS=Oryza sativa subsp. japonica GN=OSJNBa0089K24.5 PE=2 SV=1	sp|O22969|Y2416_ARATH Uncharacterized protein At2g34160 OS=Arabidopsis thaliana GN=At2g34160 PE=1 SV=1	67.11	AT2G34160.1 | Symbols: | Alba DNA/RNA-binding protein | chr2:14426283-14427220 FORWARD LENGTH=130	67.11	Common	no	no
LOC_Os01g07910	LOC_Os01g07910.1	NADH-cytochrome b5 reductase, putative, expressed	tr|Q5VR12|Q5VR12_ORYSJ Os01g0174300 protein OS=Oryza sativa subsp. japonica GN=OSJNBa0089K24.21 PE=4 SV=1	sp|P83291|NCB5R_ARATH NADH-cytochrome b5 reductase-like protein OS=Arabidopsis thaliana GN=At5g20080 PE=1 SV=2	65.85	AT5G20080.1 | Symbols: | FAD/NAD(P)-binding oxidoreductase | chr5:6782708-6786360 FORWARD LENGTH=328	65.85	Common	no	yes
LOC_Os01g07950	LOC_Os01g07950.1	OsGrx_S15.2 - glutaredoxin subgroup II, expressed	sp|Q0JQ97|GRXS1_ORYSJ Monothiol glutaredoxin-S1, mitochondrial OS=Oryza sativa subsp. japonica GN=GRXS1 PE=2 SV=2	sp|Q0JQ97|GRXS1_ORYSJ Monothiol glutaredoxin-S1, mitochondrial OS=Oryza sativa subsp. japonica GN=GRXS1 PE=2 SV=2	100.00	AT3G15660.1 | Symbols: ATGRX4, GRX4 | glutaredoxin 4 | chr3:5308134-5309383 REVERSE LENGTH=169	50.00	Common	no	no
LOC_Os01g08200	LOC_Os01g08200.1	ubiquitin carboxyl-terminal hydrolase 14, putative, expressed	tr|Q5VRV7|Q5VRV7_ORYSJ Ubiquitin carboxyl-terminal hydrolase OS=Oryza sativa subsp. japonica GN=P0013F10.24 PE=3 SV=1	sp|Q8L6Y1|UBP14_ARATH Ubiquitin carboxyl-terminal hydrolase 14 OS=Arabidopsis thaliana GN=UBP14 PE=1 SV=1	69.15	AT3G20630.1 | Symbols: UBP14, TTN6, ATUBP14, PER1 | ubiquitin-specific protease 14 | chr3:7203001-7208340 REVERSE LENGTH=797	69.15	Common	no	no
LOC_Os01g08350	LOC_Os01g08350.1	ATP synthase subunit alpha, mitochondrial, putative, expressed	sp|P0C522|ATPAM_ORYSJ ATP synthase subunit alpha, mitochondrial OS=Oryza sativa subsp. japonica GN=ATPA PE=1 SV=1	sp|P0C522|ATPAM_ORYSJ ATP synthase subunit alpha, mitochondrial OS=Oryza sativa subsp. japonica GN=ATPA PE=1 SV=1	85.32	AT2G07698.1 | Symbols: | ATPase, F1 complex, alpha subunit protein | chr2:3361474-3364028 FORWARD LENGTH=777	78.90	Common	no	no
LOC_Os01g08410	LOC_Os01g08410.1	early fruit mRNA, putative, expressed	tr|Q5VRC9|Q5VRC9_ORYSJ Os01g0179300 protein OS=Oryza sativa subsp. japonica GN=P0509B06.20 PE=4 SV=1	#N/A	#N/A	AT2G25670.1 | Symbols: | BEST Arabidopsis thaliana protein match is: copper ion binding (TAIR:AT4G32610.1); Has 43784 Blast hits to 26928 proteins in 1799 species: Archae - 86; Bacteria - 6347; Metazoa - 15971; Fungi - 5398; Plants - 1931; Viruses - 259; Other Eukaryotes - 13792 (source: NCBI BLink). | chr2:10929062-10930619 REVERSE LENGTH=318	45.91	Common	no	no
LOC_Os01g08450	LOC_Os01g08450.1	ras-related protein, putative, expressed	tr|Q0JQ62|Q0JQ62_ORYSJ Os01g0179700 protein OS=Oryza sativa subsp. japonica GN=Os01g0179700 PE=2 SV=1	sp|Q05737|YPTM2_MAIZE GTP-binding protein YPTM2 OS=Zea mays GN=YPTM2 PE=2 SV=1	96.52	AT1G02130.1 | Symbols: ATRAB1B, ARA5, ARA-5, ATRABD2A, RABD2A, RA-5 | RAS 5 | chr1:400350-401788 REVERSE LENGTH=203	88.56	Common	no	no
LOC_Os01g08560	LOC_Os01g08560.1	DnaK family protein, putative, expressed	tr|Q9AQZ5|Q9AQZ5_ORYSJ 70 kDa heat shock protein OS=Oryza sativa subsp. japonica GN=OJ1174_D05.17 PE=2 SV=1	sp|F4HQD4|HSP7P_ARATH Heat shock 70 kDa protein 15 OS=Arabidopsis thaliana GN=HSP70-15 PE=1 SV=1	75.79	AT1G79920.1 | Symbols: | Heat shock protein 70 (Hsp 70) family protein | chr1:30058935-30062224 REVERSE LENGTH=831	75.79	Common	no	no
LOC_Os01g08580	LOC_Os01g08580.1	frigida, putative, expressed	tr|C7IW80|C7IW80_ORYSJ Os01g0181000 protein OS=Oryza sativa subsp. japonica GN=Os01g0181000 PE=4 SV=1	#N/A	#N/A	AT3G22440.1 | Symbols: | FRIGIDA-like protein | chr3:7959854-7961886 FORWARD LENGTH=532	30.95	Common	yes	no
LOC_Os01g08760	LOC_Os01g08760.1	choline/ethanolamine kinase, putative, expressed	tr|Q0JQ41|Q0JQ41_ORYSJ Os01g0183000 protein OS=Oryza sativa subsp. japonica GN=Os01g0183000 PE=4 SV=1	sp|Q9Y259|CHKB_HUMAN Choline/ethanolamine kinase OS=Homo sapiens GN=CHKB PE=1 SV=3	33.88	AT1G71697.1 | Symbols: ATCK1, CK, CK1 | choline kinase 1 | chr1:26971537-26973177 FORWARD LENGTH=346	63.86	Common	no	no
LOC_Os01g08860	LOC_Os01g08860.1	hsp20/alpha crystallin family protein, putative, expressed	sp|Q5VRY1|HSP18_ORYSJ 18.0 kDa class II heat shock protein OS=Oryza sativa subsp. japonica GN=HSP18.0 PE=2 SV=1	sp|Q5VRY1|HSP18_ORYSJ 18.0 kDa class II heat shock protein OS=Oryza sativa subsp. japonica GN=HSP18.0 PE=2 SV=1	100.00	AT5G12020.1 | Symbols: HSP17.6II | 17.6 kDa class II heat shock protein | chr5:3882409-3882876 REVERSE LENGTH=155	61.54	Common	yes	no
LOC_Os01g09000	LOC_Os01g09000.1	glutaminyl-tRNA synthetase, putative, expressed	tr|Q5VRX8|Q5VRX8_ORYSJ Os01g0185200 protein OS=Oryza sativa subsp. japonica GN=P0510F03.13-1 PE=2 SV=1	sp|P52780|SYQ_LUPLU Glutamine--tRNA ligase OS=Lupinus luteus PE=2 SV=2	75.51	AT1G25350.2 | Symbols: OVA9 | glutamine-tRNA ligase, putative / glutaminyl-tRNA synthetase, putative / GlnRS, putative | chr1:8889280-8894205 REVERSE LENGTH=800	70.06	Common	no	no
LOC_Os01g09010	LOC_Os01g09010.1	transferase family protein, putative, expressed	tr|Q9LGQ6|Q9LGQ6_ORYSJ Os01g0185300 protein OS=Oryza sativa subsp. japonica GN=P0510F03.18 PE=2 SV=1	sp|Q8LL69|DBNBT_TAXCA 3'-N-debenzoyl-2'-deoxytaxol N-benzoyltransferase OS=Taxus canadensis GN=TAX10 PE=1 SV=1	31.38	AT3G62160.1 | Symbols: | HXXXD-type acyl-transferase family protein | chr3:23014333-23015808 REVERSE LENGTH=428	38.08	Common	no	no
LOC_Os01g09200	LOC_Os01g09200.1	AGC_AGC_other_NDRh_TRCd.1 - ACG kinases include homologs to PKA, PKG and PKC, expressed	tr|Q5SNF8|Q5SNF8_ORYSJ Os01g0186700 protein OS=Oryza sativa subsp. japonica GN=P0695A04.6 PE=4 SV=1	sp|Q6TGC6|CBK1_PNECA Serine/threonine-protein kinase CBK1 OS=Pneumocystis carinii GN=CBK1 PE=2 SV=1	47.15	AT4G33080.1 | Symbols: | AGC (cAMP-dependent, cGMP-dependent and protein kinase C) kinase family protein | chr4:15960146-15964296 FORWARD LENGTH=519	74.14	Common	no	no
LOC_Os01g09460	LOC_Os01g09460.1	hexokinase, putative, expressed	sp|Q1WM15|HXK8_ORYSJ Hexokinase-8 OS=Oryza sativa subsp. japonica GN=HXK8 PE=2 SV=2	sp|Q1WM15|HXK8_ORYSJ Hexokinase-8 OS=Oryza sativa subsp. japonica GN=HXK8 PE=2 SV=2	100.00	AT4G29130.1 | Symbols: ATHXK1, GIN2, HXK1 | hexokinase 1 | chr4:14352338-14354865 REVERSE LENGTH=496	64.52	Common	no	no
LOC_Os01g09510	LOC_Os01g09510.1	60S acidic ribosomal protein, putative, expressed	tr|Q5SNH7|Q5SNH7_ORYSJ Os01g0191100 protein OS=Oryza sativa subsp. japonica GN=P0710E05.27 PE=4 SV=1	sp|P46252|RLA2A_MAIZE 60S acidic ribosomal protein P2A OS=Zea mays GN=RPP2A PE=1 SV=3	79.82	AT3G44590.2 | Symbols: | 60S acidic ribosomal protein family | chr3:16163983-16164658 FORWARD LENGTH=111	58.77	Common	no	no
LOC_Os01g09560	LOC_Os01g09560.1	mitochondrial-processing peptidase subunit alpha, mitochondrial precursor, putative, expressed	tr|Q5SNJ4|Q5SNJ4_ORYSJ Os01g0191500 protein OS=Oryza sativa subsp. japonica GN=P0710E05.34 PE=2 SV=1	sp|P29677|MPPA_SOLTU Mitochondrial-processing peptidase subunit alpha OS=Solanum tuberosum GN=MPP PE=1 SV=1	56.89	AT1G51980.1 | Symbols: | Insulinase (Peptidase family M16) protein | chr1:19323692-19326771 REVERSE LENGTH=503	56.21	Common	no	yes
LOC_Os01g09570	LOC_Os01g09570.1	6-phosphofructokinase, putative, expressed	tr|Q5SNH5|Q5SNH5_ORYSJ Os01g0191700 protein OS=Oryza sativa subsp. japonica GN=P0671B11.3 PE=4 SV=1	sp|Q94AA4|K6PF3_ARATH 6-phosphofructokinase 3 OS=Arabidopsis thaliana GN=PFK3 PE=1 SV=1	74.75	AT4G26270.1 | Symbols: PFK3 | phosphofructokinase 3 | chr4:13301094-13304030 REVERSE LENGTH=489	74.75	Common	yes	no
LOC_Os01g09890	LOC_Os01g09890.1	translation initiation factor SUI1, putative, expressed	tr|Q5SMX7|Q5SMX7_ORYSJ Os01g0195500 protein OS=Oryza sativa subsp. japonica GN=P0498B01.19 PE=2 SV=1	sp|O42929|DENR_SCHPO Translation machinery-associated protein 22 OS=Schizosaccharomyces pombe (strain 972 / ATCC 24843) GN=tma22 PE=2 SV=1	36.41	AT5G11900.1 | Symbols: | Translation initiation factor SUI1 family protein | chr5:3834154-3836023 FORWARD LENGTH=198	76.00	Common	no	no
LOC_Os01g10820	LOC_Os01g10820.1	ribosomal protein L5, putative, expressed	tr|Q9LWN1|Q9LWN1_ORYSJ Os01g0205500 protein OS=Oryza sativa subsp. japonica GN=P0451C06.24 PE=2 SV=1	sp|Q0DK10|RL11_ORYSJ 60S ribosomal protein L11 OS=Oryza sativa subsp. japonica GN=RPL11 PE=2 SV=1	99.45	AT5G45775.2 | Symbols: | Ribosomal L5P family protein | chr5:18565281-18566496 REVERSE LENGTH=182	93.92	Common	no	no
LOC_Os01g11230	LOC_Os01g11230.1	SOUL heme-binding protein, putative, expressed	tr|Q9LD82|Q9LD82_ORYSJ Os01g0210500 protein OS=Oryza sativa subsp. japonica GN=P0466B10.23 PE=2 SV=1	sp|Q9Y5Z4|HEBP2_HUMAN Heme-binding protein 2 OS=Homo sapiens GN=HEBP2 PE=1 SV=1	36.02	AT1G17100.1 | Symbols: | SOUL heme-binding family protein | chr1:5844766-5845539 FORWARD LENGTH=232	66.67	Common	no	no
LOC_Os01g11240	LOC_Os01g11240.1	DUF538 domain containing protein, putative, expressed	tr|Q9LE07|Q9LE07_ORYSJ Os01g0210600 protein OS=Oryza sativa subsp. japonica GN=P0466B10.24 PE=2 SV=1	sp|Q9M015|Y5161_ARATH Uncharacterized protein At5g01610 OS=Arabidopsis thaliana GN=At5g01610 PE=1 SV=1	27.42	AT5G46230.1 | Symbols: | Protein of unknown function, DUF538 | chr5:18742593-18743024 REVERSE LENGTH=143	48.25	Common	yes	no
LOC_Os01g11570	LOC_Os01g11570.1	GDSL-like lipase/acylhydrolase, putative, expressed	tr|Q9LHY3|Q9LHY3_ORYSJ Os01g0214200 protein OS=Oryza sativa subsp. japonica GN=P0515G01.4 PE=2 SV=1	sp|Q6NMR9|GDL84_ARATH GDSL esterase/lipase At5g45920 OS=Arabidopsis thaliana GN=At5g45920 PE=2 SV=1	59.41	AT5G45920.1 | Symbols: | SGNH hydrolase-type esterase superfamily protein | chr5:18622822-18624677 FORWARD LENGTH=241	59.41	Common	no	no
LOC_Os01g11880	LOC_Os01g11880.1	DJ-1 family protein, putative, expressed	tr|Q0JPK7|Q0JPK7_ORYSJ Os01g0217800 protein OS=Oryza sativa subsp. japonica GN=Os01g0217800 PE=2 SV=2	sp|Q46948|YAJL_ECOLI Chaperone protein YajL OS=Escherichia coli (strain K12) GN=yajL PE=1 SV=2	40.66	AT1G53280.1 | Symbols: | Class I glutamine amidotransferase-like superfamily protein | chr1:19864942-19867341 REVERSE LENGTH=438	57.11	Common	no	yes
LOC_Os01g12560	LOC_Os01g12560.1	3-methyl-2-oxobutanoate hydroxymethyltransferase, putative, expressed	tr|Q9AWZ8|Q9AWZ8_ORYSJ Putative 3-methyl-2-oxobutanoate hydroxymethyltransferase OS=Oryza sativa subsp. japonica GN=P0492F05.15 PE=3 SV=1	sp|B0TC10|PANB_HELMI 3-methyl-2-oxobutanoate hydroxymethyltransferase OS=Heliobacterium modesticaldum (strain ATCC 51547 / Ice1) GN=panB PE=3 SV=1	49.26	AT2G46110.1 | Symbols: PANB1, KPHMT1 | ketopantoate hydroxymethyltransferase 1 | chr2:18954807-18956411 REVERSE LENGTH=347	79.29	Common	no	no
LOC_Os01g12580	LOC_Os01g12580.1	late embryogenesis abundant protein, putative, expressed	tr|Q9AWZ5|Q9AWZ5_ORYSJ Os01g0225600 protein OS=Oryza sativa subsp. japonica GN=P0492F05.18 PE=4 SV=1	sp|P46518|LEA14_GOSHI Late embryogenesis abundant protein Lea14-A OS=Gossypium hirsutum GN=LEA14-A PE=2 SV=1	62.91	AT1G01470.1 | Symbols: LEA14, LSR3 | Late embryogenesis abundant protein | chr1:172295-172826 REVERSE LENGTH=151	56.29	Common	no	no
LOC_Os01g12660	LOC_Os01g12660.1	AAA-type ATPase family protein, putative, expressed	tr|Q5NAF6|Q5NAF6_ORYSJ Os01g0226400 protein OS=Oryza sativa subsp. japonica GN=P0492F05.31 PE=2 SV=1	sp|Q9P7J5|YJNA_SCHPO Uncharacterized AAA domain-containing protein C24B10.10c OS=Schizosaccharomyces pombe (strain 972 / ATCC 24843) GN=SPCC24B10.10c PE=2 SV=1	49.00	AT1G64110.2 | Symbols: | P-loop containing nucleoside triphosphate hydrolases superfamily protein | chr1:23796887-23801255 REVERSE LENGTH=829	67.96	Common	no	no
LOC_Os01g12730	LOC_Os01g12730.1	ras-related protein, putative, expressed	tr|Q5N7Z9|Q5N7Z9_ORYSJ Os01g0227300 protein OS=Oryza sativa subsp. japonica GN=P0452F10.8 PE=2 SV=1	sp|O24461|RAB7_PRUAR Ras-related protein Rab7 OS=Prunus armeniaca PE=2 SV=1	92.27	AT1G52280.1 | Symbols: AtRABG3d, RABG3d | RAB GTPase homolog G3D | chr1:19468150-19469449 REVERSE LENGTH=206	89.86	Common	no	no
LOC_Os01g13080	LOC_Os01g13080.1	60S acidic ribosomal protein, putative, expressed	tr|Q5NB69|Q5NB69_ORYSJ Os01g0231700 protein OS=Oryza sativa subsp. japonica GN=P0431F01.21 PE=4 SV=1	sp|O24413|RLA3_MAIZE 60S acidic ribosomal protein P3 OS=Zea mays GN=RPP3A PE=1 SV=3	75.83	AT5G57290.1 | Symbols: | 60S acidic ribosomal protein family | chr5:23207049-23207835 REVERSE LENGTH=120	65.22	Common	no	no
LOC_Os01g13160	LOC_Os01g13160.1	expressed protein	tr|Q5NB64|Q5NB64_ORYSJ Os01g0232400 protein OS=Oryza sativa subsp. japonica GN=P0431F01.34 PE=2 SV=1	sp|Q9C5H4|Y3627_ARATH VHS domain-containing protein At3g16270 OS=Arabidopsis thaliana GN=At3g16270 PE=1 SV=1	50.70	AT3G16270.1 | Symbols: | ENTH/VHS family protein | chr3:5513701-5516540 FORWARD LENGTH=690	50.70	Common	no	no
LOC_Os01g13190	LOC_Os01g13190.1	histidinol dehydrogenase, chloroplast precursor, putative, expressed	tr|Q0JPA8|Q0JPA8_ORYSJ Histidinol dehydrogenase, chloroplastic OS=Oryza sativa subsp. japonica GN=Os01g0232700 PE=2 SV=1	sp|Q5NAY4|HISX_ORYSJ Histidinol dehydrogenase, chloroplastic OS=Oryza sativa subsp. japonica GN=HDH PE=2 SV=1	100.00	AT5G63890.2 | Symbols: ATHDH, HISN8, HDH | histidinol dehydrogenase | chr5:25565600-25568104 REVERSE LENGTH=466	80.18	Common	no	no
LOC_Os01g13430	LOC_Os01g13430.1	importin-alpha re-exporter, putative, expressed	tr|Q9LI34|Q9LI34_ORYSJ Putative importin-alpha re-exporter OS=Oryza sativa subsp. japonica GN=P0708G02.9 PE=4 SV=1	sp|Q9ZPY7|XPO2_ARATH Exportin-2 OS=Arabidopsis thaliana GN=CAS PE=1 SV=1	50.61	AT2G46520.1 | Symbols: | cellular apoptosis susceptibility protein, putative / importin-alpha re-exporter, putative | chr2:19096867-19099785 FORWARD LENGTH=972	50.61	Common	no	no
LOC_Os01g13700	LOC_Os01g13700.1	DNA-binding protein-related, putative, expressed	tr|Q9FTU2|Q9FTU2_ORYSJ Os01g0238600 protein OS=Oryza sativa subsp. japonica GN=OSJNBa0086P08.24 PE=2 SV=1	sp|O49453|Y4844_ARATH Uncharacterized protein At4g28440 OS=Arabidopsis thaliana GN=At4g28440 PE=1 SV=1	73.48	AT2G33845.1 | Symbols: | Nucleic acid-binding, OB-fold-like protein | chr2:14317781-14318712 FORWARD LENGTH=182	77.10	Common	yes	no
LOC_Os01g14830	LOC_Os01g14830.1	ribosomal protein L3, putative, expressed	tr|Q9LIT4|Q9LIT4_ORYSJ Os01g0251100 protein OS=Oryza sativa subsp. japonica GN=P0434D08.21 PE=2 SV=1	sp|Q9LRN8|RK3B_ARATH 50S ribosomal protein L3-2, chloroplastic OS=Arabidopsis thaliana GN=RPL3B PE=2 SV=1	66.87	AT3G17465.1 | Symbols: RPL3P | ribosomal protein L3 plastid | chr3:5978059-5979572 REVERSE LENGTH=324	66.87	Common	no	no
LOC_Os01g14950	LOC_Os01g14950.1	importin subunit alpha, putative, expressed	tr|Q0JP03|Q0JP03_ORYSJ Importin subunit alpha OS=Oryza sativa subsp. japonica GN=Os01g0253300 PE=2 SV=1	sp|Q71VM4|IMA1A_ORYSJ Importin subunit alpha-1a OS=Oryza sativa subsp. japonica GN=Os01g0253300 PE=1 SV=2	100.00	AT3G06720.1 | Symbols: AT-IMP, ATKAP ALPHA, AIMP ALPHA, IMPA-1, IMPA1 | importin alpha isoform 1 | chr3:2120559-2123555 FORWARD LENGTH=532	79.73	Common	no	no
LOC_Os01g15010	LOC_Os01g15010.1	miro, putative, expressed	tr|Q9SDK4|Q9SDK4_ORYSJ GTP-binding protein OS=Oryza sativa subsp. japonica GN=P0705D01.9 PE=2 SV=1	sp|O04834|SAR1A_ARATH GTP-binding protein SAR1A OS=Arabidopsis thaliana GN=SAR1A PE=2 SV=1	92.75	AT4G02080.1 | Symbols: ASAR1, ATSARA1C, ATSAR2, SAR2 | secretion-associated RAS super family 2 | chr4:921554-922547 FORWARD LENGTH=193	92.75	Common	no	no
LOC_Os01g15020	LOC_Os01g15020.1	lissencephaly type-1-like homology motif, putative, expressed	tr|Q5NBT9|Q5NBT9_ORYSJ ASPR2 protein OS=Oryza sativa subsp. japonica GN=P0705D01.10-1 PE=2 SV=1	sp|Q9LRZ0|TPR2_ARATH Topless-related protein 2 OS=Arabidopsis thaliana GN=TPR2 PE=1 SV=2	71.38	AT3G16830.1 | Symbols: TPR2 | TOPLESS-related 2 | chr3:5731709-5737531 FORWARD LENGTH=1131	71.38	Common	no	no
LOC_Os01g15120	LOC_Os01g15120.1	hydrolase, alpha/beta fold family domain containing protein, expressed	tr|Q9S7P1|Q9S7P1_ORYSJ Os01g0255000 protein OS=Oryza sativa subsp. japonica GN=P0711E10.15 PE=2 SV=1	sp|P80299|HYES_RAT Epoxide hydrolase 2 OS=Rattus norvegicus GN=Ephx2 PE=1 SV=1	32.92	AT4G02340.1 | Symbols: | alpha/beta-Hydrolases superfamily protein | chr4:1035722-1037403 FORWARD LENGTH=324	57.86	Common	no	no
LOC_Os01g15460	LOC_Os01g15460.1	zinc finger C-x8-C-x5-C-x3-H type family protein, expressed	sp|Q5NAW2|C3H6_ORYSJ Zinc finger CCCH domain-containing protein 6 OS=Oryza sativa subsp. japonica GN=Os01g0258700 PE=2 SV=2	sp|Q5NAW2|C3H6_ORYSJ Zinc finger CCCH domain-containing protein 6 OS=Oryza sativa subsp. japonica GN=Os01g0258700 PE=2 SV=2	100.00	AT2G47850.1 | Symbols: | Zinc finger C-x8-C-x5-C-x3-H type family protein | chr2:19595953-19598119 FORWARD LENGTH=468	48.97	Common	no	no
LOC_Os01g15600	LOC_Os01g15600.1	PUR ALPHA-1, putative, expressed	tr|Q5NAR8|Q5NAR8_ORYSJ Purine rich element binding protein B-like OS=Oryza sativa subsp. japonica GN=P0699D11.18 PE=4 SV=1	sp|Q9SKZ1|PUR_ARATH Transcription factor Pur-alpha 1 OS=Arabidopsis thaliana GN=PURA1 PE=1 SV=2	73.55	AT2G32080.1 | Symbols: PUR ALPHA-1 | purin-rich alpha 1 | chr2:13642716-13644036 REVERSE LENGTH=296	73.55	Common	no	no
LOC_Os01g16090	LOC_Os01g16090.1	RNA binding protein, putative, expressed	tr|Q9LJ04|Q9LJ04_ORYSJ Putative UBP1 interacting protein 1a OS=Oryza sativa subsp. japonica GN=P0499C11.21 PE=2 SV=1	sp|Q22037|ROA1_CAEEL Heterogeneous nuclear ribonucleoprotein A1 OS=Caenorhabditis elegans GN=hrp-1 PE=1 SV=1	30.68	AT2G41060.1 | Symbols: | RNA-binding (RRM/RBD/RNP motifs) family protein | chr2:17127138-17128493 FORWARD LENGTH=451	51.28	Common	no	no
LOC_Os01g16110	LOC_Os01g16110.1	la domain containing protein, putative, expressed	tr|Q5NBG8|Q5NBG8_ORYSJ La related protein-like OS=Oryza sativa subsp. japonica GN=P0499C11.24 PE=4 SV=1	sp|Q9VAW5|LARP_DROME La-related protein OS=Drosophila melanogaster GN=larp PE=1 SV=5	36.49	AT5G21160.3 | Symbols: | LA RNA-binding protein | chr5:7198817-7203879 REVERSE LENGTH=833	39.65	Common	no	no
LOC_Os01g16152	LOC_Os01g16152.1	peroxiredoxin, putative, expressed	sp|Q9SDD6|PRX2F_ORYSJ Peroxiredoxin-2F, mitochondrial OS=Oryza sativa subsp. japonica GN=PRXIIF PE=2 SV=1	sp|Q9SDD6|PRX2F_ORYSJ Peroxiredoxin-2F, mitochondrial OS=Oryza sativa subsp. japonica GN=PRXIIF PE=2 SV=1	100.00	AT3G06050.1 | Symbols: PRXIIF, ATPRXIIF | peroxiredoxin IIF | chr3:1826311-1827809 REVERSE LENGTH=201	73.63	Common	no	yes
LOC_Os01g16190	LOC_Os01g16190.1	26S proteasome non-ATPase regulatory subunit 14, putative, expressed	tr|Q9SDD1|Q9SDD1_ORYSJ 26S proteasome regulatory particle non-ATPase subunit11 OS=Oryza sativa subsp. japonica GN=P0011D01.14 PE=2 SV=1	sp|Q9LT08|PSDE_ARATH 26S proteasome non-ATPase regulatory subunit 14 OS=Arabidopsis thaliana GN=RPN11 PE=2 SV=1	92.86	AT5G23540.1 | Symbols: | Mov34/MPN/PAD-1 family protein | chr5:7937772-7939339 FORWARD LENGTH=308	92.86	Common	no	no
LOC_Os01g16290	LOC_Os01g16290.1	DNA gyrase subunit B, chloroplast/mitochondrial precursor, putative, expressed	tr|Q0JNS3|Q0JNS3_ORYSJ Os01g0268300 protein OS=Oryza sativa subsp. japonica GN=Os01g0268300 PE=3 SV=1	sp|Q5NBJ3|GYRB_ORYSJ DNA gyrase subunit B, chloroplastic/mitochondrial OS=Oryza sativa subsp. japonica GN=GYRB PE=2 SV=1	100.00	AT5G04130.1 | Symbols: GYRB2 | DNA GYRASE B2 | chr5:1122084-1128031 REVERSE LENGTH=732	77.05	Common	no	no
LOC_Os01g16430	LOC_Os01g16430.1	cysteine proteinase inhibitor precursor protein, putative, expressed	sp|Q0JNR2|CYT12_ORYSJ Cysteine proteinase inhibitor 12 OS=Oryza sativa subsp. japonica GN=Os01g0270100 PE=2 SV=1	sp|Q0JNR2|CYT12_ORYSJ Cysteine proteinase inhibitor 12 OS=Oryza sativa subsp. japonica GN=Os01g0270100 PE=2 SV=1	100.00	AT3G12490.2 | Symbols: ATCYSB, ATCYS6, CYSB | cystatin B | chr3:3960523-3961876 REVERSE LENGTH=234	63.20	Common	yes	no
LOC_Os01g16870	LOC_Os01g16870.1	argonaute, putative, expressed	sp|Q9SDG8|AGO4A_ORYSJ Protein argonaute 4A OS=Oryza sativa subsp. japonica GN=AGO4A PE=2 SV=1	sp|Q9SDG8|AGO4A_ORYSJ Protein argonaute 4A OS=Oryza sativa subsp. japonica GN=AGO4A PE=2 SV=1	100.00	AT2G27040.1 | Symbols: AGO4, OCP11 | Argonaute family protein | chr2:11536795-11541503 REVERSE LENGTH=924	67.46	Common	yes	no
LOC_Os01g16890	LOC_Os01g16890.1	ribosomal protein L7Ae, putative, expressed	tr|Q0JNP0|Q0JNP0_ORYSJ Os01g0276000 protein OS=Oryza sativa subsp. japonica GN=Os01g0276000 PE=3 SV=1	sp|Q9SDG6|RL30_ORYSJ 60S ribosomal protein L30 OS=Oryza sativa subsp. japonica GN=RPL30 PE=3 SV=1	100.00	AT1G36240.1 | Symbols: | Ribosomal protein L7Ae/L30e/S12e/Gadd45 family protein | chr1:13614890-13616233 FORWARD LENGTH=112	77.68	Common	no	no
LOC_Os01g16900	LOC_Os01g16900.1	dehydrogenase, putative, expressed	tr|Q9SDG5|Q9SDG5_ORYSJ NAD-dependent isocitrate dehydrogenase a OS=Oryza sativa subsp. japonica GN=P0038F12.18 PE=2 SV=1	sp|Q945K7|IDH5_ARATH Isocitrate dehydrogenase [NAD] catalytic subunit 5, mitochondrial OS=Arabidopsis thaliana GN=IDH5 PE=1 SV=1	86.90	AT5G03290.1 | Symbols: IDH-V | isocitrate dehydrogenase V | chr5:794043-795939 FORWARD LENGTH=374	86.90	Common	no	yes
LOC_Os01g16910	LOC_Os01g16910.1	outer mitochondrial membrane porin, putative, expressed	tr|Q5NBN7|Q5NBN7_ORYSJ Mitochondrial import receptor subunit tom40-like OS=Oryza sativa subsp. japonica GN=P0038F12.19 PE=4 SV=1	sp|Q9LHE5|TO401_ARATH Mitochondrial import receptor subunit TOM40 homolog 1 OS=Arabidopsis thaliana GN=TOM40-1 PE=1 SV=3	62.15	AT3G20000.1 | Symbols: TOM40 | translocase of the outer mitochondrial membrane 40 | chr3:6967685-6970247 FORWARD LENGTH=309	62.15	Common	no	yes
LOC_Os01g16920	LOC_Os01g16920.1	embryonic protein DC-8, putative, expressed	tr|Q5NBN5|Q5NBN5_ORYSJ Os01g0276300 protein OS=Oryza sativa subsp. japonica GN=P0038F12.21 PE=2 SV=1	sp|P20075|LEAD8_DAUCA Embryonic protein DC-8 OS=Daucus carota PE=3 SV=1	36.47	AT2G36640.1 | Symbols: ATECP63, ECP63 | embryonic cell protein 63 | chr2:15357019-15358552 REVERSE LENGTH=448	30.54	Common	no	no
LOC_Os01g16960	LOC_Os01g16960.1	pyruvate kinase, putative, expressed	tr|Q5NBQ0|Q5NBQ0_ORYSJ Pyruvate kinase OS=Oryza sativa subsp. japonica GN=P0038F12.25 PE=2 SV=1	sp|Q42954|KPYC_TOBAC Pyruvate kinase, cytosolic isozyme OS=Nicotiana tabacum PE=2 SV=1	82.18	AT5G56350.1 | Symbols: | Pyruvate kinase family protein | chr5:22820254-22822529 REVERSE LENGTH=498	81.21	Common	no	no
LOC_Os01g16970	LOC_Os01g16970.1	glucosidase II beta subunit-like domain containing protein, expressed	tr|Q5NBP9|Q5NBP9_ORYSJ Os01g0276800 protein OS=Oryza sativa subsp. japonica GN=P0038F12.26 PE=2 SV=1	sp|P14314|GLU2B_HUMAN Glucosidase 2 subunit beta OS=Homo sapiens GN=PRKCSH PE=1 SV=2	41.80	AT5G56360.1 | Symbols: PSL4 | calmodulin-binding protein | chr5:22823586-22827950 REVERSE LENGTH=647	50.47	Common	no	no
LOC_Os01g17430	LOC_Os01g17430.1	coatomer subunit beta-1, putative, expressed	sp|Q0JNK5|COPB2_ORYSJ Coatomer subunit beta-2 OS=Oryza sativa subsp. japonica GN=Os01g0281400 PE=3 SV=1	sp|Q0JNK5|COPB2_ORYSJ Coatomer subunit beta-2 OS=Oryza sativa subsp. japonica GN=Os01g0281400 PE=3 SV=1	100.00	AT4G31490.1 | Symbols: | Coatomer, beta subunit | chr4:15269460-15272693 FORWARD LENGTH=948	76.34	Common	yes	no
LOC_Os01g18050	LOC_Os01g18050.1	tubulin/FtsZ domain containing protein, putative, expressed	tr|Q0JNK3|Q0JNK3_ORYSJ Os01g0282800 protein OS=Oryza sativa subsp. japonica GN=Os01g0282800 PE=2 SV=1	sp|Q43594|TBB1_ORYSJ Tubulin beta-1 chain OS=Oryza sativa subsp. japonica GN=TUBB1 PE=2 SV=2	100.00	AT5G12250.1 | Symbols: TUB6 | beta-6 tubulin | chr5:3961317-3962971 REVERSE LENGTH=449	98.60	Common	no	no
LOC_Os01g18070	LOC_Os01g18070.1	bacterial transferase hexapeptide domain containing protein, expressed	tr|Q5N7E8|Q5N7E8_ORYSJ Os01g0283100 protein OS=Oryza sativa subsp. japonica GN=P0581F09.18 PE=2 SV=1	sp|Q9FWR5|GCA1_ARATH Gamma carbonic anhydrase 1, mitochondrial OS=Arabidopsis thaliana GN=GAMMACA1 PE=1 SV=1	79.69	AT1G19580.1 | Symbols: GAMMA CA1 | gamma carbonic anhydrase 1 | chr1:6774937-6777092 FORWARD LENGTH=275	79.69	Common	no	yes
LOC_Os01g18170	LOC_Os01g18170.1	Cupin domain containing protein, expressed	sp|Q7F731|GL11_ORYSJ Germin-like protein 1-1 OS=Oryza sativa subsp. japonica GN=GER4 PE=2 SV=1	sp|Q7F731|GL11_ORYSJ Germin-like protein 1-1 OS=Oryza sativa subsp. japonica GN=GER4 PE=2 SV=1	100.00	AT1G02335.1 | Symbols: GL22 | germin-like protein subfamily 2 member 2 precursor | chr1:463979-464876 REVERSE LENGTH=219	61.11	Common	no	no
LOC_Os01g18210	LOC_Os01g18210.1	peptidyl-prolyl cis-trans isomerase, putative, expressed	tr|Q9AQU0|Q9AQU0_ORYSJ Peptidyl-prolyl cis-trans isomerase OS=Oryza sativa subsp. japonica GN=P0498A12.16 PE=3 SV=1	sp|P34791|CP20C_ARATH Peptidyl-prolyl cis-trans isomerase CYP20-3, chloroplastic OS=Arabidopsis thaliana GN=CYP20-3 PE=1 SV=1	66.67	AT3G62030.2 | Symbols: ROC4 | rotamase CYP 4 | chr3:22973004-22975139 FORWARD LENGTH=313	66.36	Common	no	no
LOC_Os01g19020	LOC_Os01g19020.1	peroxidase precursor, putative, expressed	tr|Q9FYP0|Q9FYP0_ORYSJ Class III peroxidase 11 OS=Oryza sativa subsp. japonica GN=P0702D12.15 PE=2 SV=1	sp|Q9FEQ8|PER2_MAIZE Peroxidase 2 OS=Zea mays GN=PER2 PE=2 SV=1	41.14	AT5G14130.1 | Symbols: | Peroxidase superfamily protein | chr5:4558862-4560028 REVERSE LENGTH=330	37.43	Common	no	no
LOC_Os01g19450	LOC_Os01g19450.1	ATP-citrate synthase subunit 1, putative, expressed	sp|Q93VT8|ACLB1_ORYSJ ATP-citrate synthase beta chain protein 1 OS=Oryza sativa subsp. japonica GN=ACLB-1 PE=2 SV=1	sp|Q93VT8|ACLB1_ORYSJ ATP-citrate synthase beta chain protein 1 OS=Oryza sativa subsp. japonica GN=ACLB-1 PE=2 SV=1	100.00	AT5G49460.1 | Symbols: ACLB-2 | ATP citrate lyase subunit B 2 | chr5:20055048-20058195 FORWARD LENGTH=608	92.76	Common	no	no
LOC_Os01g19470	LOC_Os01g19470.1	nodal modulator 1 precursor, putative, expressed	tr|Q5JL32|Q5JL32_ORYSJ Os01g0300600 protein OS=Oryza sativa subsp. japonica GN=P0682B08.14 PE=4 SV=1	sp|Q6GQT9|NOMO1_MOUSE Nodal modulator 1 OS=Mus musculus GN=Nomo1 PE=1 SV=1	31.91	AT3G62360.1 | Symbols: | Carbohydrate-binding-like fold | chr3:23073020-23080455 REVERSE LENGTH=1227	56.26	Common	no	no
LOC_Os01g19770	LOC_Os01g19770.1	mitochondrial import inner membrane translocase subunit Tim17, putative, expressed	tr|Q9FP64|Q9FP64_ORYSJ Putative stress-inducible membrane pore protein OS=Oryza sativa subsp. japonica GN=P0475H04.1 PE=4 SV=1	sp|Q0WMZ5|OP162_ARATH Outer envelope pore protein 16-2, chloroplastic OS=Arabidopsis thaliana GN=OEP162 PE=1 SV=1	52.63	AT4G16160.2 | Symbols: ATOEP16-2, ATOEP16-S | Mitochondrial import inner membrane translocase subunit Tim17/Tim22/Tim23 family protein | chr4:9157545-9158738 FORWARD LENGTH=178	52.63	Common	no	no
LOC_Os01g19820	LOC_Os01g19820.1	universal stress protein domain containing protein, putative, expressed	tr|Q657H4|Q657H4_ORYSJ Os01g0303800 protein OS=Oryza sativa subsp. japonica GN=B1146F03.43 PE=2 SV=1	sp|Q8LGG8|USPAL_ARATH Universal stress protein A-like protein OS=Arabidopsis thaliana GN=At3g01520 PE=1 SV=2	29.37	AT3G62550.1 | Symbols: | Adenine nucleotide alpha hydrolases-like superfamily protein | chr3:23136194-23137074 FORWARD LENGTH=162	43.23	Common	yes	no
LOC_Os01g21034	LOC_Os01g21034.1	pectinesterase, putative, expressed	tr|Q655P5|Q655P5_ORYSJ Pectinesterase OS=Oryza sativa subsp. japonica GN=B1011A07.22 PE=2 SV=1	sp|P83948|PME3_CITSI Pectinesterase 3 OS=Citrus sinensis PE=1 SV=1	59.62	AT3G14310.1 | Symbols: ATPME3, PME3 | pectin methylesterase 3 | chr3:4772214-4775095 REVERSE LENGTH=592	58.74	Common	no	no
LOC_Os01g21160	LOC_Os01g21160.1	2-oxo acid dehydrogenases acyltransferase domain containing protein, expressed	tr|Q655Q2|Q655Q2_ORYSJ Os01g0314100 protein OS=Oryza sativa subsp. japonica GN=B1011A07.49 PE=3 SV=1	sp|P53395|ODB2_MOUSE Lipoamide acyltransferase component of branched-chain alpha-keto acid dehydrogenase complex, mitochondrial OS=Mus musculus GN=Dbt PE=2 SV=2	40.95	AT3G06850.1 | Symbols: BCE2, LTA1, DIN3 | 2-oxoacid dehydrogenases acyltransferase family protein | chr3:2158212-2160465 REVERSE LENGTH=483	63.00	Common	no	yes
LOC_Os01g21180	LOC_Os01g21180.1	translation machinery-associated protein 20, putative, expressed	tr|Q8RZU5|Q8RZU5_ORYSJ MCT-1 protein-like OS=Oryza sativa subsp. japonica GN=B1012D10.2 PE=2 SV=1	sp|Q9DB27|MCTS1_MOUSE Malignant T-cell-amplified sequence 1 OS=Mus musculus GN=Mcts1 PE=2 SV=1	56.98	AT1G09150.1 | Symbols: | pseudouridine synthase and archaeosine transglycosylase (PUA) domain-containing protein | chr1:2946599-2948908 FORWARD LENGTH=181	86.19	Common	no	no
LOC_Os01g21560	LOC_Os01g21560.1	esterase/lipase/thioesterase family protein, putative, expressed	tr|Q94D81|Q94D81_ORYSJ Os01g0317800 protein OS=Oryza sativa subsp. japonica GN=B1153F04.4 PE=2 SV=1	sp|Q99685|MGLL_HUMAN Monoglyceride lipase OS=Homo sapiens GN=MGLL PE=1 SV=2	28.91	AT5G19290.1 | Symbols: | alpha/beta-Hydrolases superfamily protein | chr5:6494113-6495105 FORWARD LENGTH=330	62.88	Common	no	no
LOC_Os01g21850	LOC_Os01g21850.1	protein transport protein-related, putative, expressed	tr|Q0JN73|Q0JN73_ORYSJ Os01g0321700 protein OS=Oryza sativa subsp. japonica GN=Os01g0321700 PE=4 SV=1	sp|Q758M7|SEC23_ASHGO Protein transport protein SEC23 OS=Ashbya gossypii (strain ATCC 10895 / CBS 109.51 / FGSC 9923 / NRRL Y-1056) GN=SEC23 PE=3 SV=1	24.47	AT4G01810.1 | Symbols: | Sec23/Sec24 protein transport family protein | chr4:776734-779802 REVERSE LENGTH=880	67.09	Common	no	no
LOC_Os01g21940	LOC_Os01g21940.1	WD domain, G-beta repeat domain containing protein, expressed	tr|Q9AWQ3|Q9AWQ3_ORYSJ Os01g0322800 protein OS=Oryza sativa subsp. japonica GN=P0426D06.40 PE=2 SV=1	sp|Q5ZME8|SMU1_CHICK WD40 repeat-containing protein SMU1 OS=Gallus gallus GN=SMU1 PE=2 SV=1	65.43	AT1G73720.1 | Symbols: SMU1 | transducin family protein / WD-40 repeat family protein | chr1:27725059-27729722 FORWARD LENGTH=511	82.94	Common	no	no
LOC_Os01g22520	LOC_Os01g22520.1	dihydrolipoyl dehydrogenase 1, mitochondrial precursor, putative, expressed	tr|Q9ASP4|Q9ASP4_ORYSJ Dihydrolipoyl dehydrogenase OS=Oryza sativa subsp. japonica GN=P0554D10.2 PE=3 SV=1	sp|Q9M5K3|DLDH1_ARATH Dihydrolipoyl dehydrogenase 1, mitochondrial OS=Arabidopsis thaliana GN=LPD1 PE=1 SV=2	78.39	AT1G48030.1 | Symbols: mtLPD1 | mitochondrial lipoamide dehydrogenase 1 | chr1:17717432-17719141 REVERSE LENGTH=507	78.39	Common	no	yes
LOC_Os01g23590	LOC_Os01g23590.1	suppressor of Mek, putative, expressed	tr|Q5Z8F2|Q5Z8F2_ORYSJ Os01g0337600 protein OS=Oryza sativa subsp. japonica GN=P0487E11.32-1 PE=4 SV=1	sp|Q5SP90|PP4R3_DANRE Serine/threonine-protein phosphatase 4 regulatory subunit 3 OS=Danio rerio GN=smek1 PE=1 SV=1	33.48	AT3G06670.2 | Symbols: | binding | chr3:2105908-2113136 REVERSE LENGTH=886	58.76	Common	no	no
LOC_Os01g23610	LOC_Os01g23610.1	dihydrolipoyl dehydrogenase, putative, expressed	tr|Q94CN9|Q94CN9_ORYSJ Dihydrolipoyl dehydrogenase OS=Oryza sativa subsp. japonica GN=P0487E11.36 PE=2 SV=1	sp|P72740|DLDH_SYNY3 Dihydrolipoyl dehydrogenase OS=Synechocystis sp. (strain PCC 6803 / Kazusa) GN=lpdA PE=1 SV=3	62.71	AT3G16950.2 | Symbols: LPD1, ptlpd1 | lipoamide dehydrogenase 1 | chr3:5786508-5790383 REVERSE LENGTH=623	83.05	Common	no	no
LOC_Os01g23620	LOC_Os01g23620.1	miro, putative, expressed	tr|Q93W16|Q93W16_ORYSJ Os01g0338000 protein OS=Oryza sativa subsp. japonica GN=B1088D01.1 PE=2 SV=1	sp|O04834|SAR1A_ARATH GTP-binding protein SAR1A OS=Arabidopsis thaliana GN=SAR1A PE=2 SV=1	94.82	AT4G02080.1 | Symbols: ASAR1, ATSARA1C, ATSAR2, SAR2 | secretion-associated RAS super family 2 | chr4:921554-922547 FORWARD LENGTH=193	94.82	Common	no	no
LOC_Os01g23740	LOC_Os01g23740.1	OsPDIL2-2 protein disulfide isomerase PDIL2-2, expressed	sp|Q942L2|PDI22_ORYSJ Protein disulfide isomerase-like 2-2 OS=Oryza sativa subsp. japonica GN=PDIL2-2 PE=2 SV=1	sp|Q942L2|PDI22_ORYSJ Protein disulfide isomerase-like 2-2 OS=Oryza sativa subsp. japonica GN=PDIL2-2 PE=2 SV=1	100.00	AT2G47470.1 | Symbols: ATPDIL2-1, UNE5, MEE30, PDI11, ATPDI11 | thioredoxin family protein | chr2:19481503-19483683 FORWARD LENGTH=361	74.55	Common	no	no
LOC_Os01g24680	LOC_Os01g24680.1	3-hydroxyacyl-CoA dehydrogenase, putative, expressed	tr|Q94CN1|Q94CN1_ORYSJ Os01g0348600 protein OS=Oryza sativa subsp. japonica GN=P0440D10.31 PE=2 SV=1	sp|Q39659|MFPA_CUCSA Glyoxysomal fatty acid beta-oxidation multifunctional protein MFP-a OS=Cucumis sativus PE=1 SV=1	73.37	AT3G06860.1 | Symbols: MFP2, ATMFP2 | multifunctional protein 2 | chr3:2161926-2166009 FORWARD LENGTH=725	74.44	Common	no	no
LOC_Os01g24690	LOC_Os01g24690.1	60S ribosomal protein L23A, putative, expressed	tr|Q94CM9|Q94CM9_ORYSJ Os01g0348700 protein OS=Oryza sativa subsp. japonica GN=P0440D10.34 PE=1 SV=1	sp|O22644|RL23A_FRIAG 60S ribosomal protein L23A OS=Fritillaria agrestis GN=RPL23A PE=2 SV=1	84.52	AT3G55280.1 | Symbols: RPL23AB | ribosomal protein L23AB | chr3:20500667-20501519 FORWARD LENGTH=154	83.59	Common	no	no
LOC_Os01g24710	LOC_Os01g24710.1	jacalin-like lectin domain containing protein, expressed	sp|Q0JMY8|SALT_ORYSJ Salt stress-induced protein OS=Oryza sativa subsp. japonica GN=SALT PE=2 SV=1	sp|Q0JMY8|SALT_ORYSJ Salt stress-induced protein OS=Oryza sativa subsp. japonica GN=SALT PE=2 SV=1	100.00	AT1G73040.1 | Symbols: | Mannose-binding lectin superfamily protein | chr1:27475159-27475777 REVERSE LENGTH=176	29.86	Common	no	no
LOC_Os01g25610	LOC_Os01g25610.1	40S ribosomal protein S4, putative, expressed	tr|Q5ZBX1|Q5ZBX1_ORYSJ Os01g0358400 protein OS=Oryza sativa subsp. japonica GN=P0514H03.14 PE=2 SV=1	sp|P49398|RS4_ORYSJ 40S ribosomal protein S4 OS=Oryza sativa subsp. japonica GN=RPS4 PE=2 SV=3	99.25	AT5G58420.1 | Symbols: | Ribosomal protein S4 (RPS4A) family protein | chr5:23619599-23620896 FORWARD LENGTH=262	89.69	Common	no	no
LOC_Os01g26160	LOC_Os01g26160.1	exportin 1, putative, expressed	tr|Q5ZDB2|Q5ZDB2_ORYSJ Os01g0363900 protein OS=Oryza sativa subsp. japonica GN=P0503E05.14 PE=2 SV=1	sp|Q0WP44|HASTY_ARATH Protein HASTY 1 OS=Arabidopsis thaliana GN=HST1 PE=1 SV=1	55.11	AT3G05040.1 | Symbols: HST, HST1 | ARM repeat superfamily protein | chr3:1401479-1408095 REVERSE LENGTH=1202	55.11	Common	no	no
LOC_Os01g27520	LOC_Os01g27520.1	tRNA synthetases class II domain containing protein, expressed	tr|Q93WM3|Q93WM3_ORYSJ Os01g0372700 protein OS=Oryza sativa subsp. japonica GN=B1039D07.28 PE=3 SV=1	sp|Q9SSK1|SYNC3_ARATH Asparagine--tRNA ligase, cytoplasmic 3 OS=Arabidopsis thaliana GN=SYNC3 PE=2 SV=1	69.86	AT1G70980.1 | Symbols: SYNC3 | Class II aminoacyl-tRNA and biotin synthetases superfamily protein | chr1:26762339-26764394 FORWARD LENGTH=571	69.86	Common	no	no
LOC_Os01g27750	LOC_Os01g27750.1	bifunctional 3-dehydroquinate dehydratase/shikimate dehydrogenase,chloroplast precursor, putative, expressed	tr|Q5ZCV1|Q5ZCV1_ORYSJ Putative dehydroquinate dehydratase OS=Oryza sativa subsp. japonica GN=B1111C09.6 PE=3 SV=1	sp|Q9SQT8|DHQSD_ARATH Bifunctional 3-dehydroquinate dehydratase/shikimate dehydrogenase, chloroplastic OS=Arabidopsis thaliana GN=EMB3004 PE=1 SV=1	62.43	AT3G06350.1 | Symbols: EMB3004, MEE32 | dehydroquinate dehydratase, putative / shikimate dehydrogenase, putative | chr3:1924536-1927701 REVERSE LENGTH=603	62.43	Common	no	no
LOC_Os01g27880	LOC_Os01g27880.1	sucrose-phosphatase, putative, expressed	sp|Q94E75|SPP1_ORYSJ Probable sucrose-phosphatase 1 OS=Oryza sativa subsp. japonica GN=SPP1 PE=2 SV=1	sp|Q94E75|SPP1_ORYSJ Probable sucrose-phosphatase 1 OS=Oryza sativa subsp. japonica GN=SPP1 PE=2 SV=1	100.00	AT2G35840.1 | Symbols: | Sucrose-6F-phosphate phosphohydrolase family protein | chr2:15053952-15055776 FORWARD LENGTH=422	63.42	Common	no	no
LOC_Os01g27990	LOC_Os01g27990.1	NPL4, putative, expressed	tr|Q0JMN0|Q0JMN0_ORYSJ Os01g0377700 protein OS=Oryza sativa subsp. japonica GN=Os01g0377700 PE=4 SV=1	sp|Q9AS33|NPL4_ORYSJ NPL4-like protein OS=Oryza sativa subsp. japonica GN=Os01g0377700 PE=2 SV=1	100.00	AT2G47970.1 | Symbols: | Nuclear pore localisation protein NPL4 | chr2:19629525-19630973 FORWARD LENGTH=413	61.10	Common	no	no
LOC_Os01g31800	LOC_Os01g31800.1	Core histone H2A/H2B/H3/H4 domain containing protein, putative, expressed	sp|Q94E96|H2A5_ORYSJ Probable histone H2A.5 OS=Oryza sativa subsp. japonica GN=Os01g0502700 PE=2 SV=1	sp|Q94E96|H2A5_ORYSJ Probable histone H2A.5 OS=Oryza sativa subsp. japonica GN=Os01g0502700 PE=2 SV=1	100.00	AT5G59870.1 | Symbols: HTA6 | histone H2A 6 | chr5:24115605-24116144 REVERSE LENGTH=150	77.48	Common	no	no
LOC_Os01g32080	LOC_Os01g32080.1	thiamine pyrophosphate enzyme, C-terminal TPP binding domain containing protein, expressed	tr|Q0JMH0|Q0JMH0_ORYSJ Os01g0505400 protein (Fragment) OS=Oryza sativa subsp. japonica GN=Os01g0505400 PE=4 SV=2	sp|Q9LF46|HACL_ARATH 2-hydroxyacyl-CoA lyase OS=Arabidopsis thaliana GN=HACL PE=2 SV=1	74.26	AT5G17380.1 | Symbols: | Thiamine pyrophosphate dependent pyruvate decarboxylase family protein | chr5:5724920-5726720 REVERSE LENGTH=572	74.26	Common	yes	no
LOC_Os01g32364	LOC_Os01g32364.1	Os1bglu1 - beta-mannosidase/glucosidase homologue, expressed	sp|Q5QMT0|BGL01_ORYSJ Beta-glucosidase 1 OS=Oryza sativa subsp. japonica GN=BGLU1 PE=2 SV=1	sp|Q5QMT0|BGL01_ORYSJ Beta-glucosidase 1 OS=Oryza sativa subsp. japonica GN=BGLU1 PE=2 SV=1	100.00	AT3G18080.1 | Symbols: BGLU44 | B-S glucosidase 44 | chr3:6191586-6194124 FORWARD LENGTH=512	73.43	Common	no	no
LOC_Os01g32660	LOC_Os01g32660.1	STE_MEK_ste7_MAP2K.2 - STE kinases include homologs to sterile 7, sterile 11 and sterile 20 from yeast, expressed	tr|Q0JMF0|Q0JMF0_ORYSJ Os01g0510100 protein OS=Oryza sativa subsp. japonica GN=Os01g0510100 PE=4 SV=1	sp|Q5QN75|M2K1_ORYSJ Mitogen-activated protein kinase kinase 1 OS=Oryza sativa subsp. japonica GN=MEK1 PE=1 SV=1	100.00	AT5G56580.1 | Symbols: ATMKK6, ANQ1, MKK6 | MAP kinase kinase 6 | chr5:22904851-22906620 REVERSE LENGTH=356	72.78	Common	no	no
LOC_Os01g32780	LOC_Os01g32780.1	universal stress protein domain containing protein, putative, expressed	tr|Q94E74|Q94E74_ORYSJ Os01g0511100 protein OS=Oryza sativa subsp. japonica GN=OSJNBa0054L14.5 PE=2 SV=1	sp|Q8LGG8|USPAL_ARATH Universal stress protein A-like protein OS=Arabidopsis thaliana GN=At3g01520 PE=1 SV=2	31.18	AT1G68300.1 | Symbols: | Adenine nucleotide alpha hydrolases-like superfamily protein | chr1:25598518-25599261 REVERSE LENGTH=160	45.86	Common	no	no
LOC_Os01g32800	LOC_Os01g32800.1	proteasome subunit, putative, expressed	tr|Q94E72|Q94E72_ORYSJ Os01g0511300 protein OS=Oryza sativa subsp. japonica GN=OSJNBa0054L14.8 PE=4 SV=1	sp|Q54NQ0|PSD13_DICDI 26S proteasome non-ATPase regulatory subunit 13 OS=Dictyostelium discoideum GN=psmD13 PE=2 SV=1	37.37	AT4G19006.1 | Symbols: | Proteasome component (PCI) domain protein | chr4:10409349-10411347 REVERSE LENGTH=386	73.67	Common	yes	no
LOC_Os01g34480	LOC_Os01g34480.1	NAD dependent epimerase/dehydratase family protein, putative, expressed	tr|Q5QM39|Q5QM39_ORYSJ Os01g0528800 protein OS=Oryza sativa subsp. japonica GN=B1129H01.17 PE=2 SV=1	sp|Q9S9N9|CCR1_ARATH Cinnamoyl-CoA reductase 1 OS=Arabidopsis thaliana GN=CCR1 PE=1 SV=1	46.15	AT5G19440.1 | Symbols: | NAD(P)-binding Rossmann-fold superfamily protein | chr5:6556493-6558123 FORWARD LENGTH=326	72.09	Common	no	no
LOC_Os01g34620	LOC_Os01g34620.1	OsGrx_S15.1 - glutaredoxin subgroup II, expressed	sp|Q0JM76|GRXS4_ORYSJ Monothiol glutaredoxin-S4, mitochondrial OS=Oryza sativa subsp. japonica GN=GRXS4 PE=2 SV=1	sp|Q0JM76|GRXS4_ORYSJ Monothiol glutaredoxin-S4, mitochondrial OS=Oryza sativa subsp. japonica GN=GRXS4 PE=2 SV=1	100.00	AT3G15660.1 | Symbols: ATGRX4, GRX4 | glutaredoxin 4 | chr3:5308134-5309383 REVERSE LENGTH=169	51.09	Common	no	yes
LOC_Os01g34700	LOC_Os01g34700.1	dienelactone hydrolase family protein, expressed	tr|Q8LQS5|Q8LQS5_ORYSJ Carboxymethylenebutenolidase-like protein OS=Oryza sativa subsp. japonica GN=P0702H08.32 PE=2 SV=1	sp|P46209|USF_AQUPY Protein usf OS=Aquifex pyrophilus GN=usf PE=4 SV=1	33.49	AT2G32520.1 | Symbols: | alpha/beta-Hydrolases superfamily protein | chr2:13805823-13807442 REVERSE LENGTH=239	76.25	Common	yes	yes
LOC_Os01g36090	LOC_Os01g36090.1	DNA-damage-repair/toleration protein DRT102, putative, expressed	tr|Q8LHG8|Q8LHG8_ORYSJ DNA-damage-repair/toleration protein-like OS=Oryza sativa subsp. japonica GN=OSJNBa0062A24.21 PE=4 SV=1	sp|Q05212|DR102_ARATH DNA-damage-repair/toleration protein DRT102 OS=Arabidopsis thaliana GN=DRT102 PE=2 SV=2	60.19	AT3G04880.1 | Symbols: DRT102 | DNA-damage-repair/toleration protein (DRT102) | chr3:1346431-1347363 REVERSE LENGTH=310	60.19	Common	no	no
LOC_Os01g36860	LOC_Os01g36860.1	DEAD-box ATP-dependent RNA helicase 40, putative, expressed	sp|Q5JKF2|RH40_ORYSJ DEAD-box ATP-dependent RNA helicase 40 OS=Oryza sativa subsp. japonica GN=Os01g0549400 PE=2 SV=2	sp|Q5JKF2|RH40_ORYSJ DEAD-box ATP-dependent RNA helicase 40 OS=Oryza sativa subsp. japonica GN=Os01g0549400 PE=2 SV=2	100.00	AT3G01540.2 | Symbols: DRH1, ATDRH1 | DEAD box RNA helicase 1 | chr3:213077-216142 REVERSE LENGTH=619	66.49	Common	no	no
LOC_Os01g36890	LOC_Os01g36890.2	DEAD-box ATP-dependent RNA helicase, putative, expressed	sp|Q0JM17-2|RH56_ORYSJ Isoform 2 of DEAD-box ATP-dependent RNA helicase 56 OS=Oryza sativa subsp. japonica GN=Os01g0549700	sp|Q0JM17|RH56_ORYSJ DEAD-box ATP-dependent RNA helicase 56 OS=Oryza sativa subsp. japonica GN=Os01g0549700 PE=2 SV=2	100.00	AT5G11170.1 | Symbols: | DEAD/DEAH box RNA helicase family protein | chr5:3553334-3556646 FORWARD LENGTH=427	92.73	Common	no	no
LOC_Os01g36930	LOC_Os01g36930.1	ubiquitin carboxyl-terminal hydrolase 6, putative, expressed	tr|Q5JK78|Q5JK78_ORYSJ Ubiquitin carboxyl-terminal hydrolase OS=Oryza sativa subsp. japonica GN=OSJNBa0024F24.9 PE=2 SV=1	sp|Q949Y0|UBP6_ARATH Ubiquitin carboxyl-terminal hydrolase 6 OS=Arabidopsis thaliana GN=UBP6 PE=1 SV=1	70.00	AT1G51710.1 | Symbols: UBP6, ATUBP6 | ubiquitin-specific protease 6 | chr1:19175805-19179894 REVERSE LENGTH=482	70.00	Common	no	no
LOC_Os01g37770	LOC_Os01g37770.1	RWD domain containing protein, expressed	tr|Q5JKR6|Q5JKR6_ORYSJ Os01g0558300 protein OS=Oryza sativa subsp. japonica GN=B1064G04.6 PE=2 SV=1	sp|Q9CQK7|RWDD1_MOUSE RWD domain-containing protein 1 OS=Mus musculus GN=Rwdd1 PE=1 SV=1	37.07	AT1G51730.1 | Symbols: | Ubiquitin-conjugating enzyme family protein | chr1:19186812-19188638 REVERSE LENGTH=252	68.27	Common	no	no
LOC_Os01g37800	LOC_Os01g37800.1	ras-related protein, putative, expressed	tr|Q0JLX8|Q0JLX8_ORYSJ Os01g0558600 protein OS=Oryza sativa subsp. japonica GN=Os01g0558600 PE=2 SV=1	sp|P40392|RIC1_ORYSJ Ras-related protein RIC1 OS=Oryza sativa subsp. japonica GN=RIC1 PE=2 SV=2	100.00	AT1G02130.1 | Symbols: ATRAB1B, ARA5, ARA-5, ATRABD2A, RABD2A, RA-5 | RAS 5 | chr1:400350-401788 REVERSE LENGTH=203	85.15	Common	no	no
LOC_Os01g37832	LOC_Os01g37832.1	thioredoxin, putative, expressed	tr|Q5JKQ4|Q5JKQ4_ORYSJ Os01g0559000 protein OS=Oryza sativa subsp. japonica GN=B1064G04.15-1 PE=2 SV=1	sp|Q9GZP4|PITH1_HUMAN PITH domain-containing protein 1 OS=Homo sapiens GN=PITHD1 PE=1 SV=1	45.25	AT2G25950.1 | Symbols: | Protein of unknown function (DUF1000) | chr2:11068735-11070524 FORWARD LENGTH=204	79.41	Common	no	no
LOC_Os01g37837	LOC_Os01g37837.1	seryl-tRNA synthetase, putative, expressed	tr|Q10QF5|Q10QF5_ORYSJ Os03g0198400 protein OS=Oryza sativa subsp. japonica GN=Os03g0198400 PE=2 SV=1	sp|O81983|SYS_HELAN Serine--tRNA ligase OS=Helianthus annuus PE=2 SV=1	71.53	AT5G27470.1 | Symbols: | seryl-tRNA synthetase / serine--tRNA ligase | chr5:9695087-9697154 FORWARD LENGTH=451	69.50	Common	no	no
LOC_Os01g37960	LOC_Os01g37960.1	hydrolase, putative, expressed	sp|Q8S9S4|ILL1_ORYSJ IAA-amino acid hydrolase ILR1-like 1 OS=Oryza sativa subsp. japonica GN=ILL1 PE=2 SV=1	sp|Q8S9S4|ILL1_ORYSJ IAA-amino acid hydrolase ILR1-like 1 OS=Oryza sativa subsp. japonica GN=ILL1 PE=2 SV=1	100.00	AT1G51760.1 | Symbols: IAR3, JR3 | peptidase M20/M25/M40 family protein | chr1:19199562-19201424 FORWARD LENGTH=440	65.57	Common	no	no
LOC_Os01g38480	LOC_Os01g38480.1	GA18326-PA, putative, expressed	tr|Q656U1|Q656U1_ORYSJ Os01g0565600 protein OS=Oryza sativa subsp. japonica GN=OSJNBb0049O23.25-1 PE=2 SV=1	sp|Q9BI88|U587_CAEEL UPF0587 protein F46B6.12 OS=Caenorhabditis elegans GN=F46B6.12 PE=3 SV=2	37.13	AT4G32930.2 | Symbols: | unknown protein; FUNCTIONS IN: molecular_function unknown; INVOLVED IN: biological_process unknown; LOCATED IN: cellular_component unknown; EXPRESSED IN: 22 plant structures; EXPRESSED DURING: 13 growth stages; CONTAINS InterPro DOMAIN/s: Protein of unknown function DUF866, eukaryotic (InterPro:IPR008584). | chr4:15898878-15900185 FORWARD LENGTH=175	57.14	Common	no	no
LOC_Os01g38620	LOC_Os01g38620.1	3-5 exonuclease/ nucleic acid binding protein, putative, expressed	tr|Q657K3|Q657K3_ORYSJ Egalitarian-like OS=Oryza sativa subsp. japonica GN=P0002B05.15 PE=2 SV=1	sp|Q8CDF7|EXD1_MOUSE Exonuclease 3'-5' domain-containing protein 1 OS=Mus musculus GN=Exd1 PE=2 SV=1	33.12	AT2G25910.2 | Symbols: | 3'-5' exonuclease domain-containing protein / K homology domain-containing protein / KH domain-containing protein | chr2:11049379-11051997 REVERSE LENGTH=342	70.55	Common	no	no
LOC_Os01g38970	LOC_Os01g38970.1	carbamoyl-phosphate synthase large chain, putative, expressed	tr|Q0JLU1|Q0JLU1_ORYSJ Os01g0570700 protein (Fragment) OS=Oryza sativa subsp. japonica GN=Os01g0570700 PE=4 SV=1	sp|Q8YQL2|CARB_NOSS1 Carbamoyl-phosphate synthase large chain OS=Nostoc sp. (strain PCC 7120 / UTEX 2576) GN=carB PE=3 SV=1	66.55	AT1G29900.1 | Symbols: CARB | carbamoyl phosphate synthetase B | chr1:10468164-10471976 FORWARD LENGTH=1187	80.38	Common	no	no
LOC_Os01g39260	LOC_Os01g39260.1	OsFtsH5 FtsH protease, homologue of AtFtsH4, expressed	sp|Q8LQJ8|FTSH5_ORYSJ ATP-dependent zinc metalloprotease FTSH 5, mitochondrial OS=Oryza sativa subsp. japonica GN=FTSH5 PE=3 SV=1	sp|Q8LQJ8|FTSH5_ORYSJ ATP-dependent zinc metalloprotease FTSH 5, mitochondrial OS=Oryza sativa subsp. japonica GN=FTSH5 PE=3 SV=1	100.00	AT2G26140.1 | Symbols: ftsh4 | FTSH protease 4 | chr2:11131939-11135126 REVERSE LENGTH=717	75.99	Common	no	no
LOC_Os01g39310	LOC_Os01g39310.1	SEY1, putative, expressed	sp|Q0JLS6|RHD3_ORYSJ Protein ROOT HAIR DEFECTIVE 3 OS=Oryza sativa subsp. japonica GN=RHD3 PE=2 SV=1	sp|Q0JLS6|RHD3_ORYSJ Protein ROOT HAIR DEFECTIVE 3 OS=Oryza sativa subsp. japonica GN=RHD3 PE=2 SV=1	100.00	AT3G13870.1 | Symbols: RHD3 | Root hair defective 3 GTP-binding protein (RHD3) | chr3:4565762-4571109 REVERSE LENGTH=802	70.56	Common	no	no
LOC_Os01g40340	LOC_Os01g40340.1	SIT4 phosphatase-associated protein domain containing protein, expressed	tr|Q6L4R9|Q6L4R9_ORYSJ Os05g0592500 protein OS=Oryza sativa subsp. japonica GN=P0663C08.9 PE=2 SV=1	sp|Q5H9R7|PP6R3_HUMAN Serine/threonine-protein phosphatase 6 regulatory subunit 3 OS=Homo sapiens GN=PPP6R3 PE=1 SV=2	24.35	AT1G30470.1 | Symbols: | SIT4 phosphatase-associated family protein | chr1:10779423-10786415 FORWARD LENGTH=811	65.53	Common	no	no
LOC_Os01g40420	LOC_Os01g40420.1	CBS domain containing membrane protein, putative, expressed	tr|Q0JLN6|Q0JLN6_ORYSJ Os01g0586600 protein OS=Oryza sativa subsp. japonica GN=Os01g0586600 PE=4 SV=1	sp|Q9CAR3|KINGL_ARATH SNF1-related protein kinase regulatory subunit gamma-1-like OS=Arabidopsis thaliana GN=CBSCBS2 PE=2 SV=1	64.80	AT1G69800.2 | Symbols: | Cystathionine beta-synthase (CBS) protein | chr1:26274416-26276325 REVERSE LENGTH=476	64.80	Common	no	no
LOC_Os01g40470	LOC_Os01g40470.1	vacuolar ATP synthase subunit d, putative, expressed	tr|Q0JLN5|Q0JLN5_ORYSJ Os01g0587000 protein OS=Oryza sativa subsp. japonica GN=Os01g0587000 PE=2 SV=1	sp|Q8RU33|VA0D_ORYSJ Probable V-type proton ATPase subunit d OS=Oryza sativa subsp. japonica GN=Os01g0587000 PE=2 SV=1	100.00	AT3G28710.1 | Symbols: | ATPase, V0/A0 complex, subunit C/D | chr3:10773144-10775594 REVERSE LENGTH=351	89.74	Common	no	no
LOC_Os01g40570	LOC_Os01g40570.1	outer mitochondrial membrane porin, putative, expressed	sp|Q7F4F8|VDAC3_ORYSJ Mitochondrial outer membrane protein porin 3 OS=Oryza sativa subsp. japonica GN=VDAC3 PE=2 SV=1	sp|Q7F4F8|VDAC3_ORYSJ Mitochondrial outer membrane protein porin 3 OS=Oryza sativa subsp. japonica GN=VDAC3 PE=2 SV=1	100.00	AT3G01280.1 | Symbols: VDAC1, ATVDAC1 | voltage dependent anion channel 1 | chr3:85754-87612 FORWARD LENGTH=276	60.44	Common	no	yes
LOC_Os01g41190	LOC_Os01g41190.1	glycine-rich protein, putative, expressed	tr|Q5ZB64|Q5ZB64_ORYSJ Glycine-rich protein-like OS=Oryza sativa subsp. japonica GN=B1103C09.12 PE=4 SV=1	sp|A0JMU8|CASC3_XENLA Protein CASC3 OS=Xenopus laevis GN=casc3 PE=2 SV=1	30.00	AT1G80000.1 | Symbols: | CASC3/Barentsz eIF4AIII binding | chr1:30093195-30096742 FORWARD LENGTH=605	37.57	Common	no	no
LOC_Os01g41550	LOC_Os01g41550.1	aspartic proteinase, putative, expressed	tr|Q94D20|Q94D20_ORYSJ Nucleoid DNA-binding protein cnd41-like OS=Oryza sativa subsp. japonica GN=P0025A05.25 PE=4 SV=1	sp|Q9LS40|ASPG1_ARATH Protein ASPARTIC PROTEASE IN GUARD CELL 1 OS=Arabidopsis thaliana GN=ASPG1 PE=1 SV=1	46.71	AT1G01300.1 | Symbols: | Eukaryotic aspartyl protease family protein | chr1:117065-118522 FORWARD LENGTH=485	58.23	Common	no	no
LOC_Os01g41610	LOC_Os01g41610.1	mitochondrial ATP synthase g subunit family protein, putative, expressed	tr|Q0JLH6|Q0JLH6_ORYSJ Os01g0600000 protein OS=Oryza sativa subsp. japonica GN=Os01g0600000 PE=2 SV=1	sp|Q12233|ATPN_YEAST ATP synthase subunit g, mitochondrial OS=Saccharomyces cerevisiae (strain ATCC 204508 / S288c) GN=ATP20 PE=1 SV=1	27.20	AT4G29480.1 | Symbols: | Mitochondrial ATP synthase subunit G protein | chr4:14486265-14487257 REVERSE LENGTH=122	66.67	Common	no	no
LOC_Os01g41640	LOC_Os01g41640.1	expressed protein	tr|Q5ZAG1|Q5ZAG1_ORYSJ Putative uncharacterized protein P0025A05.39-1 OS=Oryza sativa subsp. japonica GN=P0025A05.39-1 PE=2 SV=1	sp|Q8CP76|EBH_STAES Extracellular matrix-binding protein ebh OS=Staphylococcus epidermidis (strain ATCC 12228) GN=ebh PE=4 SV=1	34.52	AT5G11780.1 | Symbols: | unknown protein; Has 37 Blast hits to 37 proteins in 12 species: Archae - 0; Bacteria - 0; Metazoa - 0; Fungi - 3; Plants - 34; Viruses - 0; Other Eukaryotes - 0 (source: NCBI BLink). | chr5:3793928-3795983 FORWARD LENGTH=504	29.67	Common	no	no
LOC_Os01g41880	LOC_Os01g41880.1	hyaluronan/mRNA binding family domain containing protein, expressed	tr|Q5ZBA9|Q5ZBA9_ORYSJ Os01g0603000 protein OS=Oryza sativa subsp. japonica GN=B1085F01.24 PE=4 SV=1	sp|Q6AXS5|PAIRB_RAT Plasminogen activator inhibitor 1 RNA-binding protein OS=Rattus norvegicus GN=Serbp1 PE=1 SV=2	29.37	AT4G17520.1 | Symbols: | Hyaluronan / mRNA binding family | chr4:9771496-9773313 FORWARD LENGTH=360	44.87	Common	no	no
LOC_Os01g42294	LOC_Os01g42294.1	inactive receptor kinase At2g26730 precursor, putative, expressed	tr|Q5ZBN0|Q5ZBN0_ORYSJ Receptor-like protein kinase 1-like OS=Oryza sativa subsp. japonica GN=P0704D04.29 PE=2 SV=1	sp|O48788|Y2267_ARATH Probable inactive receptor kinase At2g26730 OS=Arabidopsis thaliana GN=At2g26730 PE=1 SV=1	57.01	AT2G26730.1 | Symbols: | Leucine-rich repeat protein kinase family protein | chr2:11388621-11391286 FORWARD LENGTH=658	57.01	Common	no	no
LOC_Os01g42480	LOC_Os01g42480.1	Yip1 domain containing protein, expressed	tr|Q9AX74|Q9AX74_ORYSJ Os01g0610500 protein OS=Oryza sativa subsp. japonica GN=P0410E03.24 PE=4 SV=1	sp|Q54TS4|YIPF1_DICDI Protein YIPF1 homolog OS=Dictyostelium discoideum GN=yipf1 PE=3 SV=1	34.23	AT5G27490.1 | Symbols: | Integral membrane Yip1 family protein | chr5:9703130-9704653 REVERSE LENGTH=282	70.89	Common	no	no
LOC_Os01g42520	LOC_Os01g42520.1	expressed protein	tr|Q9AX68|Q9AX68_ORYSJ Putative uncharacterized protein P0046B10.2-1 OS=Oryza sativa subsp. japonica GN=P0410E03.33-1 PE=2 SV=1	sp|Q28Z18|SETB1_DROPS Histone-lysine N-methyltransferase eggless OS=Drosophila pseudoobscura pseudoobscura GN=egg PE=3 SV=1	33.96	AT5G25460.1 | Symbols: | Protein of unknown function, DUF642 | chr5:8863430-8865394 FORWARD LENGTH=369	64.19	Common	no	no
LOC_Os01g42650	LOC_Os01g42650.1	cytochrome c oxidase subunit 5B, mitochondrial precursor, putative, expressed	tr|P92683|P92683_ORYSJ Cytochrome c oxidase subunit Vb OS=Oryza sativa subsp. japonica GN=coxVb PE=2 SV=1	sp|Q9SSB8|CX5B2_ARATH Cytochrome c oxidase subunit 5b-2, mitochondrial OS=Arabidopsis thaliana GN=COX5B-2 PE=2 SV=1	53.12	AT1G80230.1 | Symbols: | Rubredoxin-like superfamily protein | chr1:30169784-30170999 REVERSE LENGTH=171	53.12	Common	no	yes
LOC_Os01g42820	LOC_Os01g42820.1	RNA recognition motif containing protein, putative, expressed	tr|Q5ZDX8|Q5ZDX8_ORYSJ Heterogeneous nuclear ribonucleoprotein A2/B1-like OS=Oryza sativa subsp. japonica GN=P0410E01.38 PE=4 SV=1	sp|Q920Q6|MSI2H_MOUSE RNA-binding protein Musashi homolog 2 OS=Mus musculus GN=Msi2 PE=1 SV=1	32.37	AT2G41060.1 | Symbols: | RNA-binding (RRM/RBD/RNP motifs) family protein | chr2:17127138-17128493 FORWARD LENGTH=451	37.65	Common	no	no
LOC_Os01g42830	LOC_Os01g42830.1	adaptin ear-binding coat-associated protein 2, putative, expressed	tr|Q5ZDX7|Q5ZDX7_ORYSJ Putative uncharacterized protein P0410E01.39-1 OS=Oryza sativa subsp. japonica GN=P0410E01.39-1 PE=2 SV=1	sp|Q681Q7|Y1390_ARATH Uncharacterized protein At1g03900 OS=Arabidopsis thaliana GN=At1g03900 PE=2 SV=1	45.61	AT3G58600.1 | Symbols: | Adaptin ear-binding coat-associated protein 1 NECAP-1 | chr3:21668746-21670999 REVERSE LENGTH=302	59.40	Common	no	no
LOC_Os01g42870	LOC_Os01g42870.1	transferase family protein, putative, expressed	tr|Q9FTH0|Q9FTH0_ORYSJ 10-deacetylbaccatin III-10-O-acetyl transferase-like OS=Oryza sativa subsp. japonica GN=P0410E01.46 PE=4 SV=1	sp|Q9M6E2|DBAT_TAXCU 10-deacetylbaccatin III 10-O-acetyltransferase OS=Taxus cuspidata PE=1 SV=1	33.87	AT3G62160.1 | Symbols: | HXXXD-type acyl-transferase family protein | chr3:23014333-23015808 REVERSE LENGTH=428	36.15	Common	no	no
LOC_Os01g42880	LOC_Os01g42880.1	transferase family protein, putative, expressed	tr|Q9FTG9|Q9FTG9_ORYSJ Os01g0615300 protein OS=Oryza sativa subsp. japonica GN=P0410E01.47 PE=4 SV=1	sp|Q8LL69|DBNBT_TAXCA 3'-N-debenzoyl-2'-deoxytaxol N-benzoyltransferase OS=Taxus canadensis GN=TAX10 PE=1 SV=1	33.88	AT3G62160.1 | Symbols: | HXXXD-type acyl-transferase family protein | chr3:23014333-23015808 REVERSE LENGTH=428	36.15	Common	no	no
LOC_Os01g43030	LOC_Os01g43030.1	tetratricopeptide repeat domain containing protein, expressed	tr|Q5ZDJ3|Q5ZDJ3_ORYSJ Acetyltransferase 1-like OS=Oryza sativa subsp. japonica GN=P0686E09.27-1 PE=4 SV=1	sp|Q6N069|NAA16_HUMAN N-alpha-acetyltransferase 16, NatA auxiliary subunit OS=Homo sapiens GN=NAA16 PE=1 SV=2	41.18	AT1G80410.2 | Symbols: EMB2753 | tetratricopeptide repeat (TPR)-containing protein | chr1:30227779-30234832 REVERSE LENGTH=911	70.42	Common	no	no
LOC_Os01g43090	LOC_Os01g43090.1	oxidoreductase, aldo/keto reductase family protein, putative, expressed	tr|Q5ZBH8|Q5ZBH8_ORYSJ Os01g0618100 protein OS=Oryza sativa subsp. japonica GN=B1040D09.1 PE=4 SV=1	sp|C6TBN2|AKR1_SOYBN Probable aldo-keto reductase 1 OS=Glycine max GN=AKR1 PE=2 SV=1	70.18	AT1G60690.1 | Symbols: | NAD(P)-linked oxidoreductase superfamily protein | chr1:22349892-22351668 REVERSE LENGTH=345	60.24	Common	yes	no
LOC_Os01g43410	LOC_Os01g43410.1	CAMK_CAMK_like.9 - CAMK includes calcium/calmodulin depedent protein kinases, expressed	tr|Q5ZE73|Q5ZE73_ORYSJ Putative calcium-dependent protein kinase OS=Oryza sativa subsp. japonica GN=P0501G01.10 PE=4 SV=1	sp|Q42479|CDPK3_ARATH Calcium-dependent protein kinase 3 OS=Arabidopsis thaliana GN=CPK3 PE=1 SV=1	80.90	AT4G23650.1 | Symbols: CDPK6, CPK3 | calcium-dependent protein kinase 6 | chr4:12324967-12327415 REVERSE LENGTH=529	80.90	Common	no	no
LOC_Os01g43520	LOC_Os01g43520.1	neutral ceramidase precursor, putative, expressed	sp|Q0JL46|NCASE_ORYSJ Neutral ceramidase OS=Oryza sativa subsp. japonica GN=Os01g0624000 PE=1 SV=1	sp|Q0JL46|NCASE_ORYSJ Neutral ceramidase OS=Oryza sativa subsp. japonica GN=Os01g0624000 PE=1 SV=1	100.00	AT2G38010.2 | Symbols: | Neutral/alkaline non-lysosomal ceramidase | chr2:15906862-15909867 FORWARD LENGTH=792	69.10	Common	no	no
LOC_Os01g43540	LOC_Os01g43540.1	suppressor of G2 allele of SKP1, putative, expressed	sp|Q0JL44|SGT1_ORYSJ Protein SGT1 homolog OS=Oryza sativa subsp. japonica GN=SGT1 PE=1 SV=1	sp|Q0JL44|SGT1_ORYSJ Protein SGT1 homolog OS=Oryza sativa subsp. japonica GN=SGT1 PE=1 SV=1	100.00	AT4G11260.1 | Symbols: ATSGT1B, ETA3, RPR1, EDM1, SGT1B | phosphatase-related | chr4:6851515-6853719 REVERSE LENGTH=358	60.99	Common	no	no
LOC_Os01g43630	LOC_Os01g43630.1	adaptin, putative, expressed	tr|Q5ZEA1|Q5ZEA1_ORYSJ Beta adaptin-like OS=Oryza sativa subsp. japonica GN=P0006C01.21 PE=4 SV=1	sp|Q9LDK9|APBLA_ARATH Beta-adaptin-like protein A OS=Arabidopsis thaliana GN=BETAA-AD PE=1 SV=1	67.71	AT5G11490.2 | Symbols: | adaptin family protein | chr5:3671964-3676263 FORWARD LENGTH=850	67.75	Common	no	no
LOC_Os01g44220	LOC_Os01g44220.1	glucose-1-phosphate adenylyltransferase large subunit, chloroplast precursor, putative, expressed	tr|Q7G065|Q7G065_ORYSJ Glucose-1-phosphate adenylyltransferase OS=Oryza sativa subsp. japonica GN=AGPiso PE=2 SV=1	sp|P55241|GLGL1_MAIZE Glucose-1-phosphate adenylyltransferase large subunit 1, chloroplastic/amyloplastic OS=Zea mays GN=SH2 PE=1 SV=1	76.64	AT1G27680.1 | Symbols: APL2 | ADPGLC-PPase large subunit | chr1:9631630-9634450 FORWARD LENGTH=518	62.96	Common	no	no
LOC_Os01g44230	LOC_Os01g44230.1	transcription factor X1, putative, expressed	tr|Q9SBW2|Q9SBW2_ORYSJ Os01g0633200 protein OS=Oryza sativa subsp. japonica GN=P0663E10.10-1 PE=2 SV=1	sp|P41467|Y066_NPVAC Uncharacterized 94.0 kDa protein in POL-LEF3 intergenic region OS=Autographa californica nuclear polyhedrosis virus PE=4 SV=1	23.49	AT3G48670.1 | Symbols: IDN2, RDM12 | XH/XS domain-containing protein | chr3:18031240-18033615 FORWARD LENGTH=647	41.31	Common	no	no
LOC_Os01g44250	LOC_Os01g44250.1	CBS domain containing membrane protein, putative, expressed	tr|Q5VNT2|Q5VNT2_ORYSJ Os01g0633400 protein OS=Oryza sativa subsp. japonica GN=P0663E10.12 PE=2 SV=1	sp|Q8LBB2|KING1_ARATH SNF1-related protein kinase regulatory subunit gamma-1 OS=Arabidopsis thaliana GN=KING1 PE=1 SV=2	25.27	AT3G48530.1 | Symbols: KING1 | SNF1-related protein kinase regulatory subunit gamma 1 | chr3:17987559-17989592 FORWARD LENGTH=424	25.27	Common	no	no
LOC_Os01g45190	LOC_Os01g45190.1	DEAD-box ATP-dependent RNA helicase, putative, expressed	sp|Q5VNM3|RH2_ORYSJ DEAD-box ATP-dependent RNA helicase 2 OS=Oryza sativa subsp. japonica GN=Os01g0639100 PE=2 SV=1	sp|Q5VNM3|RH2_ORYSJ DEAD-box ATP-dependent RNA helicase 2 OS=Oryza sativa subsp. japonica GN=Os01g0639100 PE=2 SV=1	100.00	AT3G19760.1 | Symbols: EIF4A-III | eukaryotic initiation factor 4A-III | chr3:6863790-6866242 FORWARD LENGTH=408	86.73	Common	no	no
LOC_Os01g45274	LOC_Os01g45274.1	carbonic anhydrase, chloroplast precursor, putative, expressed	tr|Q0JKY8|Q0JKY8_ORYSJ Carbonic anhydrase (Fragment) OS=Oryza sativa subsp. japonica GN=Os01g0639900 PE=3 SV=1	sp|P40880|CAHC_HORVU Carbonic anhydrase, chloroplastic OS=Hordeum vulgare PE=2 SV=1	77.86	AT5G14740.1 | Symbols: CA2, CA18, BETA CA2 | carbonic anhydrase 2 | chr5:4758257-4762382 FORWARD LENGTH=331	59.90	Common	no	no
LOC_Os01g46070	LOC_Os01g46070.1	lactate/malate dehydrogenase, putative, expressed	tr|Q94JA2|Q94JA2_ORYSJ Malate dehydrogenase OS=Oryza sativa subsp. japonica GN=P0047B08.9 PE=2 SV=1	sp|P83373|MDHM_FRAAN Malate dehydrogenase, mitochondrial OS=Fragaria ananassa GN=MMDHI PE=1 SV=1	83.58	AT1G53240.1 | Symbols: mMDH1 | Lactate/malate dehydrogenase family protein | chr1:19854966-19856802 REVERSE LENGTH=341	82.11	Common	no	yes
LOC_Os01g46380	LOC_Os01g46380.1	ketol-acid reductoisomerase, chloroplast precursor, putative, expressed	tr|Q5VPB9|Q5VPB9_ORYSJ Os01g0652600 protein OS=Oryza sativa subsp. japonica GN=OSJNBb0032K15.18 PE=4 SV=1	sp|Q65XK0|ILV5_ORYSJ Ketol-acid reductoisomerase, chloroplastic OS=Oryza sativa subsp. japonica GN=Os05g0573700 PE=1 SV=1	90.24	AT3G58610.1 | Symbols: | ketol-acid reductoisomerase | chr3:21671561-21674639 FORWARD LENGTH=591	87.22	Common	no	no
LOC_Os01g46510	LOC_Os01g46510.1	peptidase S8 and S53, subtilisin, kexin, sedolisin, putative, expressed	tr|Q5VPC8|Q5VPC8_ORYSJ Os01g0653800 protein OS=Oryza sativa subsp. japonica GN=OSJNBb0006H05.18-1 PE=4 SV=1	#N/A	#N/A	AT5G24710.1 | Symbols: | Transducin/WD40 repeat-like superfamily protein | chr5:8459148-8467920 REVERSE LENGTH=1377	71.37	Common	no	no
LOC_Os01g46600	LOC_Os01g46600.1	seed maturation protein PM41, putative, expressed	tr|Q0JKR6|Q0JKR6_ORYSJ Os01g0654400 protein OS=Oryza sativa subsp. japonica GN=Os01g0654400 PE=4 SV=1	sp|Q7MAY1|TRUB_PHOLL tRNA pseudouridine synthase B OS=Photorhabdus luminescens subsp. laumondii (strain TT01) GN=truB PE=3 SV=1	38.78	AT2G21820.1 | Symbols: | unknown protein; Has 45 Blast hits to 45 proteins in 13 species: Archae - 0; Bacteria - 0; Metazoa - 0; Fungi - 0; Plants - 45; Viruses - 0; Other Eukaryotes - 0 (source: NCBI BLink). | chr2:9302983-9303219 REVERSE LENGTH=78	64.81	Common	no	no
LOC_Os01g46610	LOC_Os01g46610.1	dehydrogenase, putative, expressed	tr|Q7F280|Q7F280_ORYSJ Isocitrate dehydrogenase [NADP] OS=Oryza sativa subsp. japonica GN=OSJNBb0006H05.32 PE=2 SV=1	sp|Q40345|IDHP_MEDSA Isocitrate dehydrogenase [NADP], chloroplastic (Fragment) OS=Medicago sativa PE=2 SV=1	87.17	AT1G65930.1 | Symbols: cICDH | cytosolic NADP+-dependent isocitrate dehydrogenase | chr1:24539088-24541861 FORWARD LENGTH=410	88.08	Common	no	no
LOC_Os01g46750	LOC_Os01g46750.1	AMP-binding enzyme, putative, expressed	tr|Q0JKR1|Q0JKR1_ORYSJ Os01g0655800 protein (Fragment) OS=Oryza sativa subsp. japonica GN=Os01g0655800 PE=4 SV=1	sp|Q9T0A0|LACS4_ARATH Long chain acyl-CoA synthetase 4 OS=Arabidopsis thaliana GN=LACS4 PE=2 SV=1	70.34	AT4G23850.1 | Symbols: LACS4 | AMP-dependent synthetase and ligase family protein | chr4:12403720-12408263 REVERSE LENGTH=666	70.34	Common	yes	no
LOC_Os01g46980	LOC_Os01g46980.1	vacuolar ATP synthase subunit E, putative, expressed	tr|Q8SA35|Q8SA35_ORYSJ Os01g0659200 protein OS=Oryza sativa subsp. japonica GN=P0684E06.9 PE=2 SV=1	sp|Q9SWE7|VATE_CITLI V-type proton ATPase subunit E OS=Citrus limon GN=VATE PE=2 SV=1	80.87	AT1G64200.1 | Symbols: VHA-E3 | vacuolar H+-ATPase subunit E isoform 3 | chr1:23828537-23830002 REVERSE LENGTH=237	76.27	Common	no	no
LOC_Os01g47256	LOC_Os01g47256.1	exosome complex exonuclease RRP40, putative, expressed	tr|Q0JKN6|Q0JKN6_ORYSJ Os01g0661400 protein OS=Oryza sativa subsp. japonica GN=Os01g0661400 PE=2 SV=1	sp|Q7KWX9|EXOS3_DICDI Putative exosome complex component rrp40 OS=Dictyostelium discoideum GN=exosc3 PE=3 SV=1	46.73	AT2G25355.1 | Symbols: | PNAS-3 related | chr2:10801391-10803591 FORWARD LENGTH=241	69.83	Common	no	no
LOC_Os01g47410	LOC_Os01g47410.1	aspartic proteinase oryzasin-1 precursor, putative, expressed	tr|Q0JKM8|Q0JKM8_ORYSJ Os01g0663400 protein OS=Oryza sativa subsp. japonica GN=Os01g0663400 PE=2 SV=1	sp|Q42456|ASPR1_ORYSJ Aspartic proteinase oryzasin-1 OS=Oryza sativa subsp. japonica GN=Os05g0567100 PE=2 SV=2	75.29	AT1G11910.1 | Symbols: APA1, ATAPA1 | aspartic proteinase A1 | chr1:4017119-4019874 REVERSE LENGTH=506	63.92	Common	no	no
LOC_Os01g47430	LOC_Os01g47430.1	protein of unknown function DUF1296 domain containing protein, expressed	tr|Q5SN38|Q5SN38_ORYSJ Os01g0663800 protein OS=Oryza sativa subsp. japonica GN=P0671D01.44-1 PE=4 SV=1	#N/A	#N/A	AT1G29370.1 | Symbols: | Kinase-related protein of unknown function (DUF1296) | chr1:10278080-10283024 REVERSE LENGTH=831	33.63	Common	no	no
LOC_Os01g47660	LOC_Os01g47660.1	60S ribosomal protein L18a, putative, expressed	tr|Q0JKK9|Q0JKK9_ORYSJ 60S ribosomal protein L18a OS=Oryza sativa subsp. japonica GN=Os01g0666900 PE=3 SV=1	sp|Q943F3|RL18A_ORYSJ 60S ribosomal protein L18a OS=Oryza sativa subsp. japonica GN=RPL18A PE=2 SV=1	95.51	AT2G34480.1 | Symbols: | Ribosomal protein L18ae/LX family protein | chr2:14532916-14534161 REVERSE LENGTH=178	89.33	Common	no	no
LOC_Os01g47690	LOC_Os01g47690.1	metallo-beta-lactamase family protein, putative, expressed	tr|Q5QLQ5|Q5QLQ5_ORYSJ Os01g0667200 protein OS=Oryza sativa subsp. japonica GN=OSJNBb0063G05.15 PE=2 SV=1	sp|Q9C8L4|GLO2O_ARATH Hydroxyacylglutathione hydrolase 3, mitochondrial OS=Arabidopsis thaliana GN=GLY3 PE=1 SV=3	80.42	AT1G53580.1 | Symbols: GLX2-3, ETHE1, GLY3 | glyoxalase II 3 | chr1:19991542-19993250 REVERSE LENGTH=294	80.42	Common	no	yes
LOC_Os01g47730	LOC_Os01g47730.1	ras-related protein, putative, expressed	tr|Q8RZ83|Q8RZ83_ORYSJ Os01g0667600 protein OS=Oryza sativa subsp. japonica GN=OSJNBb0063G05.27 PE=2 SV=1	sp|Q9FJH0|RAA1F_ARATH Ras-related protein RABA1f OS=Arabidopsis thaliana GN=RABA1F PE=2 SV=1	79.72	AT5G60860.1 | Symbols: AtRABA1f, RABA1f | RAB GTPase homolog A1F | chr5:24484750-24485565 FORWARD LENGTH=217	79.72	Common	no	no
LOC_Os01g48280	LOC_Os01g48280.1	ubiquitin-conjugating enzyme, putative, expressed	tr|Q8W0I1|Q8W0I1_ORYSJ Os01g0673600 protein OS=Oryza sativa subsp. japonica GN=P0007F06.32 PE=2 SV=1	sp|Q9FZ48|UBC36_ARATH Ubiquitin-conjugating enzyme E2 36 OS=Arabidopsis thaliana GN=UBC36 PE=1 SV=1	98.04	AT1G78870.1 | Symbols: UBC35, UBC13A | ubiquitin-conjugating enzyme 35 | chr1:29650589-29652203 FORWARD LENGTH=154	96.10	Common	no	no
LOC_Os01g48420	LOC_Os01g48420.1	peroxiredoxin, putative, expressed	sp|Q9FR35|PRX2C_ORYSJ Peroxiredoxin-2C OS=Oryza sativa subsp. japonica GN=PRXIIC PE=1 SV=1	sp|Q9FR35|PRX2C_ORYSJ Peroxiredoxin-2C OS=Oryza sativa subsp. japonica GN=PRXIIC PE=1 SV=1	100.00	AT1G65970.1 | Symbols: TPX2 | thioredoxin-dependent peroxidase 2 | chr1:24557527-24558229 REVERSE LENGTH=162	74.07	Common	no	no
LOC_Os01g48760	LOC_Os01g48760.1	THAP domain-containing protein 4, putative, expressed	tr|Q5QM86|Q5QM86_ORYSJ Os01g0679600 protein OS=Oryza sativa subsp. japonica GN=B1144G04.39-1 PE=4 SV=1	sp|O64527|Y1926_ARATH UPF0678 fatty acid-binding protein-like protein At1g79260 OS=Arabidopsis thaliana GN=At1g79260 PE=1 SV=1	63.64	AT1G79260.1 | Symbols: | CONTAINS InterPro DOMAIN/s: Domain of unknown function DUF1794 (InterPro:IPR014878); Has 30201 Blast hits to 17322 proteins in 780 species: Archae - 12; Bacteria - 1396; Metazoa - 17338; Fungi - 3422; Plants - 5037; Viruses - 0; Other Eukaryotes - 2996 (source: NCBI BLink). | chr1:29813282-29814066 FORWARD LENGTH=166	63.64	Common	no	no
LOC_Os01g48960	LOC_Os01g48960.1	glutamate synthase, chloroplast precursor, putative, expressed	sp|Q0JKD0|GLT1_ORYSJ Glutamate synthase 1 [NADH], chloroplastic OS=Oryza sativa subsp. japonica GN=Os01g0681900 PE=2 SV=1	sp|Q0JKD0|GLT1_ORYSJ Glutamate synthase 1 [NADH], chloroplastic OS=Oryza sativa subsp. japonica GN=Os01g0681900 PE=2 SV=1	100.00	AT5G53460.1 | Symbols: GLT1 | NADH-dependent glutamate synthase 1 | chr5:21700518-21709629 FORWARD LENGTH=2208	79.31	Common	no	no
LOC_Os01g49190	LOC_Os01g49190.1	ATP synthase, putative, expressed	tr|Q0JKB4|Q0JKB4_ORYSJ ATP synthase subunit beta OS=Oryza sativa subsp. japonica GN=Os01g0685800 PE=3 SV=1	sp|Q01859|ATPBM_ORYSJ ATP synthase subunit beta, mitochondrial OS=Oryza sativa subsp. japonica GN=ATPB PE=1 SV=2	94.61	AT5G08680.1 | Symbols: | ATP synthase alpha/beta family protein | chr5:2821992-2824683 FORWARD LENGTH=559	84.17	Common	no	yes
LOC_Os01g49290	LOC_Os01g49290.1	WD repeat-containing protein, putative, expressed	sp|P49027|GBLPA_ORYSJ Guanine nucleotide-binding protein subunit beta-like protein A OS=Oryza sativa subsp. japonica GN=RACK1A PE=1 SV=1	sp|P49027|GBLPA_ORYSJ Guanine nucleotide-binding protein subunit beta-like protein A OS=Oryza sativa subsp. japonica GN=RACK1A PE=1 SV=1	100.00	AT1G18080.1 | Symbols: ATARCA, RACK1A_AT, RACK1A | Transducin/WD40 repeat-like superfamily protein | chr1:6222325-6223901 FORWARD LENGTH=327	71.51	Common	yes	no
LOC_Os01g49690	LOC_Os01g49690.1	Ser/Thr protein phosphatase family protein, putative, expressed	tr|Q8RZZ3|Q8RZZ3_ORYSJ Serine/threonine-protein phosphatase OS=Oryza sativa subsp. japonica GN=P0034C09.18 PE=2 SV=1	sp|Q8LSN3|FYPP_PEA Phytochrome-associated serine/threonine-protein phosphatase OS=Pisum sativum GN=FYPP PE=1 SV=1	94.06	AT1G50370.1 | Symbols: | Calcineurin-like metallo-phosphoesterase superfamily protein | chr1:18658894-18661672 FORWARD LENGTH=303	93.73	Common	no	no
LOC_Os01g50310	LOC_Os01g50310.1	VIP1 protein, putative, expressed	tr|Q8LJ05|Q8LJ05_ORYSJ Os01g0698000 protein OS=Oryza sativa subsp. japonica GN=OJ1116_H09.31 PE=2 SV=1	sp|O13791|SLT1_SCHPO Protein slt1 OS=Schizosaccharomyces pombe (strain 972 / ATCC 24843) GN=slt1 PE=1 SV=3	26.01	AT5G24370.1 | Symbols: | Plant invertase/pectin methylesterase inhibitor superfamily protein | chr5:8320969-8321544 FORWARD LENGTH=191	34.92	Common	no	yes
LOC_Os01g50450	LOC_Os01g50450.1	expressed protein	tr|Q5N8I8|Q5N8I8_ORYSJ Os01g0700000 protein OS=Oryza sativa subsp. japonica GN=P0047E11.2 PE=2 SV=1	#N/A	#N/A	AT1G29530.1 | Symbols: | unknown protein; BEST Arabidopsis thaliana protein match is: unknown protein (TAIR:AT2G34310.3); Has 84 Blast hits to 78 proteins in 24 species: Archae - 2; Bacteria - 4; Metazoa - 9; Fungi - 8; Plants - 55; Viruses - 0; Other Eukaryotes - 6 (source: NCBI BLink). | chr1:10325553-10326651 REVERSE LENGTH=236	55.00	Common	no	no
LOC_Os01g50700	LOC_Os01g50700.1	dehydrin family protein, expressed	tr|C7IXC4|C7IXC4_ORYSJ Os01g0702450 protein OS=Oryza sativa subsp. japonica GN=Os01g0702450 PE=4 SV=1	sp|P30287|DHR25_ORYSJ Dehydrin Rab25 OS=Oryza sativa subsp. japonica GN=RAB25 PE=2 SV=2	100.00	AT2G21510.1 | Symbols: | DNAJ heat shock N-terminal domain-containing protein | chr2:9210841-9212699 REVERSE LENGTH=346	63.81	Common	no	no
LOC_Os01g50910	LOC_Os01g50910.1	late embryogenesis abundant protein, group 3, putative, expressed	tr|Q94JF2|Q94JF2_ORYSJ Os01g0705200 protein OS=Oryza sativa subsp. japonica GN=P0684B02.22 PE=2 SV=1	sp|A2Y720|LEA3_ORYSI Late embryogenesis abundant protein, group 3 OS=Oryza sativa subsp. indica GN=LEA3 PE=1 SV=1	51.72	AT3G15670.1 | Symbols: | Late embryogenesis abundant protein (LEA) family protein | chr3:5310141-5310901 REVERSE LENGTH=225	39.81	Common	no	no
LOC_Os01g50960	LOC_Os01g50960.1	RNA polymerase II transcriptional coactivator KELP, putative, expressed	tr|Q94JE5|Q94JE5_ORYSJ Os01g0706000 protein OS=Oryza sativa subsp. japonica GN=P0684B02.35 PE=2 SV=1	sp|O65155|KELP_ARATH RNA polymerase II transcriptional coactivator KELP OS=Arabidopsis thaliana GN=KELP PE=1 SV=1	52.38	AT4G10920.1 | Symbols: KELP | transcriptional coactivator p15 (PC4) family protein (KELP) | chr4:6697894-6699103 REVERSE LENGTH=165	52.38	Common	no	no
LOC_Os01g51170	LOC_Os01g51170.1	glycylpeptide N-tetradecanoyltransferase 1, putative, expressed	tr|Q8LR54|Q8LR54_ORYSJ Glycylpeptide N-tetradecanoyltransferase OS=Oryza sativa subsp. japonica GN=P0510F09.24 PE=2 SV=1	sp|Q9LTR9|NMT1_ARATH Glycylpeptide N-tetradecanoyltransferase 1 OS=Arabidopsis thaliana GN=NMT1 PE=1 SV=2	73.52	AT5G57020.1 | Symbols: NMT1, ATNMT1 | myristoyl-CoA:protein N-myristoyltransferase | chr5:23075451-23076755 FORWARD LENGTH=434	73.52	Common	no	no
LOC_Os01g51390	LOC_Os01g51390.1	mitochondrial-processing peptidase subunit, mitochondrial precursor, putative, expressed	tr|Q5N8E4|Q5N8E4_ORYSJ Putative ubiquinol-cytochrome-c reductase OS=Oryza sativa subsp. japonica GN=B1142C05.2 PE=3 SV=1	sp|Q42290|MPPB_ARATH Probable mitochondrial-processing peptidase subunit beta OS=Arabidopsis thaliana GN=At3g02090 PE=1 SV=2	57.55	AT3G02090.2 | Symbols: MPPBETA | Insulinase (Peptidase family M16) protein | chr3:365624-368534 FORWARD LENGTH=535	57.97	Common	no	no
LOC_Os01g51410	LOC_Os01g51410.1	glycine dehydrogenase, putative, expressed	tr|Q6V9T1|Q6V9T1_ORYSJ Glycine dehydrogenase P protein OS=Oryza sativa subsp. japonica GN=Os01g0711400 PE=2 SV=1	sp|O49954|GCSP_SOLTU Glycine dehydrogenase [decarboxylating], mitochondrial OS=Solanum tuberosum GN=GDCSP PE=2 SV=1	81.89	AT2G26080.1 | Symbols: AtGLDP2, GLDP2 | glycine decarboxylase P-protein 2 | chr2:11109330-11113786 REVERSE LENGTH=1044	81.20	Common	no	yes
LOC_Os01g52390	LOC_Os01g52390.1	plasminogen activator inhibitor 1 RNA-binding protein, putative, expressed	tr|Q8W0D1|Q8W0D1_ORYSJ Os01g0721900 protein OS=Oryza sativa subsp. japonica GN=P0690B02.26-1 PE=4 SV=1	sp|Q6AXS5|PAIRB_RAT Plasminogen activator inhibitor 1 RNA-binding protein OS=Rattus norvegicus GN=Serbp1 PE=1 SV=2	29.73	AT4G17520.1 | Symbols: | Hyaluronan / mRNA binding family | chr4:9771496-9773313 FORWARD LENGTH=360	47.21	Common	no	no
LOC_Os01g52830	LOC_Os01g52830.1	DUF1264 domain containing protein, putative, expressed	tr|Q9AX20|Q9AX20_ORYSJ Os01g0728700 protein OS=Oryza sativa subsp. japonica GN=P0456A01.21 PE=2 SV=1	sp|B2RGR5|HTPG_PORG3 Chaperone protein htpG OS=Porphyromonas gingivalis (strain ATCC 33277 / DSM 20709 / JCM 12257) GN=htpG PE=3 SV=1	21.57	AT5G45690.1 | Symbols: | Protein of unknown function (DUF1264) | chr5:18535139-18536259 REVERSE LENGTH=247	54.40	Common	yes	no
LOC_Os01g53000	LOC_Os01g53000.1	trehalose synthase, putative, expressed	tr|Q9AX07|Q9AX07_ORYSJ Os01g0730300 protein OS=Oryza sativa subsp. japonica GN=P0456A01.41 PE=4 SV=1	sp|Q9LMI0|TPS7_ARATH Probable alpha,alpha-trehalose-phosphate synthase [UDP-forming] 7 OS=Arabidopsis thaliana GN=TPS7 PE=1 SV=1	66.82	AT1G06410.1 | Symbols: ATTPS7, TPS7, ATTPSA | trehalose-phosphatase/synthase 7 | chr1:1955413-1958153 FORWARD LENGTH=851	66.82	Common	no	no
LOC_Os01g53520	LOC_Os01g53520.1	reticulon domain containing protein, putative, expressed	tr|Q8S2K0|Q8S2K0_ORYSJ Os01g0736900 protein OS=Oryza sativa subsp. japonica GN=OSJNBb0021A09.8 PE=2 SV=1	sp|Q9SH59|RTNLC_ARATH Reticulon-like protein B3 OS=Arabidopsis thaliana GN=RTNLB3 PE=1 SV=1	65.73	AT4G23630.1 | Symbols: BTI1, RTNLB1 | VIRB2-interacting protein 1 | chr4:12318070-12319574 FORWARD LENGTH=275	62.30	Common	no	no
LOC_Os01g53680	LOC_Os01g53680.1	6-phosphofructokinase, putative, expressed	tr|Q5JNC6|Q5JNC6_ORYSJ Putative pyrophosphate-dependent phosphofructo-1-kinase OS=Oryza sativa subsp. japonica GN=OSJNBb0021A09.36 PE=4 SV=1	sp|Q94AA4|K6PF3_ARATH 6-phosphofructokinase 3 OS=Arabidopsis thaliana GN=PFK3 PE=1 SV=1	74.89	AT4G26270.1 | Symbols: PFK3 | phosphofructokinase 3 | chr4:13301094-13304030 REVERSE LENGTH=489	74.89	Common	no	no
LOC_Os01g53700	LOC_Os01g53700.1	mitochondrial-processing peptidase subunit, mitochondrial precursor, putative, expressed	tr|Q5JNL6|Q5JNL6_ORYSJ Os01g0739000 protein OS=Oryza sativa subsp. japonica GN=P0638D12.13 PE=2 SV=1	sp|P29677|MPPA_SOLTU Mitochondrial-processing peptidase subunit alpha OS=Solanum tuberosum GN=MPP PE=1 SV=1	68.65	AT1G51980.1 | Symbols: | Insulinase (Peptidase family M16) protein | chr1:19323692-19326771 REVERSE LENGTH=503	64.09	Common	no	yes
LOC_Os01g53900	LOC_Os01g53900.1	elongation factor, putative, expressed	tr|Q5JKU5|Q5JKU5_ORYSJ Os01g0742200 protein OS=Oryza sativa subsp. japonica GN=P0439E07.16 PE=2 SV=1	sp|O23755|EF2_BETVU Elongation factor 2 OS=Beta vulgaris PE=2 SV=1	87.94	AT1G56070.1 | Symbols: LOS1 | Ribosomal protein S5/Elongation factor G/III/V family protein | chr1:20968245-20971077 REVERSE LENGTH=843	88.67	Common	no	no
LOC_Os01g53910	LOC_Os01g53910.1	dehydrogenase, putative, expressed	tr|Q8LQ70|Q8LQ70_ORYSJ Os01g0742300 protein OS=Oryza sativa subsp. japonica GN=P0439E07.17 PE=4 SV=1	sp|O34948|YKWC_BACSU Uncharacterized oxidoreductase ykwC OS=Bacillus subtilis (strain 168) GN=ykwC PE=3 SV=1	47.67	AT4G29120.1 | Symbols: | 6-phosphogluconate dehydrogenase family protein | chr4:14350861-14351865 FORWARD LENGTH=334	64.00	Common	yes	no
LOC_Os01g53930	LOC_Os01g53930.1	hexokinase, putative, expressed	tr|Q0JJF0|Q0JJF0_ORYSJ Os01g0742500 protein OS=Oryza sativa subsp. japonica GN=Os01g0742500 PE=2 SV=1	sp|Q8LQ68|HXK6_ORYSJ Hexokinase-6 OS=Oryza sativa subsp. japonica GN=HXK6 PE=2 SV=1	100.00	AT4G29130.1 | Symbols: ATHXK1, GIN2, HXK1 | hexokinase 1 | chr4:14352338-14354865 REVERSE LENGTH=496	66.38	Common	no	yes
LOC_Os01g54030	LOC_Os01g54030.1	NADP-dependent malic enzyme, putative, expressed	tr|Q5JKW5|Q5JKW5_ORYSJ Malic enzyme OS=Oryza sativa subsp. japonica GN=P0439E07.33 PE=2 SV=1	sp|P51615|MAOX_VITVI NADP-dependent malic enzyme OS=Vitis vinifera PE=2 SV=1	80.25	AT2G19900.1 | Symbols: ATNADP-ME1, NADP-ME1 | NADP-malic enzyme 1 | chr2:8592106-8595403 REVERSE LENGTH=581	79.01	Common	no	no
LOC_Os01g54520	LOC_Os01g54520.1	DUF1264 domain containing protein, putative, expressed	tr|Q94J20|Q94J20_ORYSJ Lipoprotein-like OS=Oryza sativa subsp. japonica GN=P0481E12.35 PE=4 SV=1	sp|P37142|AKH_DAUCA Bifunctional aspartokinase/homoserine dehydrogenase, chloroplastic (Fragment) OS=Daucus carota PE=1 SV=1	25.70	AT5G45690.1 | Symbols: | Protein of unknown function (DUF1264) | chr5:18535139-18536259 REVERSE LENGTH=247	53.97	Common	yes	no
LOC_Os01g54870	LOC_Os01g54870.1	60S ribosomal protein L18a, putative, expressed	tr|Q0JJA0|Q0JJA0_ORYSJ 60S ribosomal protein L18a OS=Oryza sativa subsp. japonica GN=Os01g0752300 PE=1 SV=1	sp|Q943F3|RL18A_ORYSJ 60S ribosomal protein L18a OS=Oryza sativa subsp. japonica GN=RPL18A PE=2 SV=1	100.00	AT2G34480.1 | Symbols: | Ribosomal protein L18ae/LX family protein | chr2:14532916-14534161 REVERSE LENGTH=178	89.33	Common	no	no
LOC_Os01g54920	LOC_Os01g54920.1	heat- and acid-stable phosphoprotein, putative, expressed	tr|Q5JMX3|Q5JMX3_ORYSJ Os01g0752800 protein OS=Oryza sativa subsp. japonica GN=P0435B05.27 PE=4 SV=1	sp|Q13442|HAP28_HUMAN 28 kDa heat- and acid-stable phosphoprotein OS=Homo sapiens GN=PDAP1 PE=1 SV=1	45.64	AT5G46020.1 | Symbols: | CONTAINS InterPro DOMAIN/s: Casein kinase substrate, phosphoprotein PP28 (InterPro:IPR019380); Has 30201 Blast hits to 17322 proteins in 780 species: Archae - 12; Bacteria - 1396; Metazoa - 17338; Fungi - 3422; Plants - 5037; Viruses - 0; Other Eukaryotes - 2996 (source: NCBI BLink). | chr5:18663075-18664629 REVERSE LENGTH=164	65.87	Common	no	no
LOC_Os01g54940	LOC_Os01g54940.1	dehydrogenase, putative, expressed	tr|Q5JMM6|Q5JMM6_ORYSJ Os01g0753100 protein OS=Oryza sativa subsp. japonica GN=P0503C12.2 PE=4 SV=1	sp|Q0VC50|RT4I1_BOVIN Reticulon-4-interacting protein 1, mitochondrial OS=Bos taurus GN=RTN4IP1 PE=2 SV=1	34.56	AT3G15090.1 | Symbols: | GroES-like zinc-binding alcohol dehydrogenase family protein | chr3:5076847-5078870 FORWARD LENGTH=366	70.14	Common	no	yes
LOC_Os01g55050	LOC_Os01g55050.1	protein of unknown function DUF1421 domain containing protein, expressed	tr|Q5JML5|Q5JML5_ORYSJ Os01g0754500 protein OS=Oryza sativa subsp. japonica GN=P0503C12.20 PE=2 SV=1	#N/A	#N/A	AT4G28300.1 | Symbols: | Protein of unknown function (DUF1421) | chr4:14014860-14016823 FORWARD LENGTH=496	46.15	Common	no	no
LOC_Os01g55270	LOC_Os01g55270.1	SGS domain containing protein, expressed	tr|Q5JLZ9|Q5JLZ9_ORYSJ Os01g0757500 protein OS=Oryza sativa subsp. japonica GN=OJ1414_E05.22 PE=2 SV=1	sp|Q6AYK6|CYBP_RAT Calcyclin-binding protein OS=Rattus norvegicus GN=Cacybp PE=1 SV=1	34.25	AT1G30070.2 | Symbols: | SGS domain-containing protein | chr1:10546794-10548072 REVERSE LENGTH=229	57.26	Common	no	no
LOC_Os01g55540	LOC_Os01g55540.1	aminotransferase, classes I and II, domain containing protein, expressed	tr|Q0JJ47|Q0JJ47_ORYSJ Aspartate aminotransferase OS=Oryza sativa subsp. japonica GN=Os01g0760600 PE=2 SV=1	sp|P37833|AATC_ORYSJ Aspartate aminotransferase, cytoplasmic OS=Oryza sativa subsp. japonica GN=Os01g0760600 PE=2 SV=1	100.00	AT5G11520.1 | Symbols: ASP3, YLS4 | aspartate aminotransferase 3 | chr5:3685257-3687721 REVERSE LENGTH=449	78.97	Common	no	no
LOC_Os01g55690	LOC_Os01g55690.1	glutelin, putative, expressed	tr|Q0JJ36|Q0JJ36_ORYSJ Glutelin OS=Oryza sativa subsp. japonica GN=Os01g0762500 PE=2 SV=1	sp|P07728|GLUA1_ORYSJ Glutelin type-A 1 OS=Oryza sativa subsp. japonica GN=GLUA1 PE=1 SV=2	100.00	AT5G44120.3 | Symbols: CRA1, ATCRA1, CRU1 | RmlC-like cupins superfamily protein | chr5:17756460-17758246 REVERSE LENGTH=472	40.55	Common	no	no
LOC_Os01g55770	LOC_Os01g55770.1	expressed protein	tr|Q5JMG1|Q5JMG1_ORYSJ Os01g0763300 protein OS=Oryza sativa subsp. japonica GN=P0512C01.47 PE=2 SV=1	sp|B4EY51|NCPP_PROMH Non-canonical purine NTP phosphatase OS=Proteus mirabilis (strain HI4320) GN=PMI3715 PE=3 SV=1	35.19	AT5G08060.1 | Symbols: | unknown protein; FUNCTIONS IN: molecular_function unknown; INVOLVED IN: biological_process unknown; LOCATED IN: mitochondrion; EXPRESSED IN: 24 plant structures; EXPRESSED DURING: 16 growth stages; Has 42 Blast hits to 42 proteins in 17 species: Archae - 0; Bacteria - 0; Metazoa - 0; Fungi - 0; Plants - 41; Viruses - 0; Other Eukaryotes - 1 (source: NCBI BLink). | chr5:25…	53.28	Common	no	yes
LOC_Os01g55830	LOC_Os01g55830.1	glutathione S-transferase, putative, expressed	tr|Q0JJ25|Q0JJ25_ORYSJ Glutathione S-transferase 2 OS=Oryza sativa subsp. japonica GN=Os01g0764000 PE=2 SV=1	sp|O82451|GSTF2_ORYSJ Probable glutathione S-transferase GSTF2 OS=Oryza sativa subsp. japonica GN=GSTF2 PE=1 SV=3	100.00	AT3G62760.1 | Symbols: ATGSTF13 | Glutathione S-transferase family protein | chr3:23217425-23218246 REVERSE LENGTH=219	46.15	Common	no	no
LOC_Os01g56490	LOC_Os01g56490.1	ubiquitin carboxyl-terminal hydrolase, putative, expressed	tr|Q94ED6|Q94ED6_ORYSJ Ubiquitin carboxyl-terminal hydrolase OS=Oryza sativa subsp. japonica GN=P0665A11.32 PE=3 SV=1	sp|Q84WU2|UBP13_ARATH Ubiquitin carboxyl-terminal hydrolase 13 OS=Arabidopsis thaliana GN=UBP13 PE=1 SV=1	68.18	AT3G11910.1 | Symbols: UBP13 | ubiquitin-specific protease 13 | chr3:3761758-3770290 REVERSE LENGTH=1115	68.18	Common	no	no
LOC_Os01g56510	LOC_Os01g56510.1	periplasmic beta-glucosidase precursor, putative, expressed	tr|Q94ED2|Q94ED2_ORYSJ Os01g0771900 protein OS=Oryza sativa subsp. japonica GN=P0665A11.38 PE=4 SV=1	sp|Q23892|GLUA_DICDI Lysosomal beta glucosidase OS=Dictyostelium discoideum GN=gluA PE=1 SV=2	30.90	AT5G04885.1 | Symbols: | Glycosyl hydrolase family protein | chr5:1423369-1426628 FORWARD LENGTH=665	67.32	Common	no	no
LOC_Os01g56600	LOC_Os01g56600.1	signal recognition particle 54 kDa protein, putative, expressed	tr|Q8S1I8|Q8S1I8_ORYSJ Os01g0772800 protein OS=Oryza sativa subsp. japonica GN=P0695H10.26 PE=2 SV=1	sp|P49972|SR542_SOLLC Signal recognition particle 54 kDa protein 2 OS=Solanum lycopersicum PE=2 SV=1	90.66	AT1G48900.1 | Symbols: | Signal recognition particle, SRP54 subunit protein | chr1:18084972-18087743 REVERSE LENGTH=495	84.91	Common	no	no
LOC_Os01g57450	LOC_Os01g57450.1	universal stress protein domain containing protein, putative, expressed	tr|Q5ZAV7|Q5ZAV7_ORYSJ Os01g0783500 protein OS=Oryza sativa subsp. japonica GN=B1100D10.39 PE=2 SV=1	sp|P87132|YFK5_SCHPO Uncharacterized protein C167.05 OS=Schizosaccharomyces pombe (strain 972 / ATCC 24843) GN=SPAC167.05 PE=1 SV=2	27.78	AT1G11360.1 | Symbols: | Adenine nucleotide alpha hydrolases-like superfamily protein | chr1:3822171-3822899 REVERSE LENGTH=242	60.17	Common	no	no
LOC_Os01g58750	LOC_Os01g58750.1	expressed protein	tr|Q8S2G4|Q8S2G4_ORYSJ Mucin-like protein OS=Oryza sativa subsp. japonica GN=P0003D09.24 PE=2 SV=1	sp|P0C8Z6|Y8135_DICDI Putative neugrin-like protein DDB_G0288135 OS=Dictyostelium discoideum GN=DDB_G0288135 PE=3 SV=1	45.95	AT5G62270.2 | Symbols: | FUNCTIONS IN: molecular_function unknown; INVOLVED IN: biological_process unknown; LOCATED IN: cellular_component unknown; BEST Arabidopsis thaliana protein match is: mucin-related (TAIR:AT2G02880.1). | chr5:25012227-25014486 FORWARD LENGTH=420	61.49	Common	no	no
LOC_Os01g58890	LOC_Os01g58890.1	cysteine proteinase inhibitor precursor protein, putative, expressed	sp|P09229|CYT1_ORYSJ Cysteine proteinase inhibitor 1 OS=Oryza sativa subsp. japonica GN=Os01g0803200 PE=1 SV=2	sp|P09229|CYT1_ORYSJ Cysteine proteinase inhibitor 1 OS=Oryza sativa subsp. japonica GN=Os01g0803200 PE=1 SV=2	100.00	AT2G40880.1 | Symbols: FL3-27, ATCYSA, CYSA | cystatin A | chr2:17057463-17057930 FORWARD LENGTH=125	55.67	Common	yes	no
LOC_Os01g59150	LOC_Os01g59150.1	tubulin/FtsZ domain containing protein, putative, expressed	tr|Q0JIE9|Q0JIE9_ORYSJ Os01g0805900 protein OS=Oryza sativa subsp. japonica GN=Os01g0805900 PE=2 SV=1	sp|P45960|TBB4_ORYSJ Tubulin beta-4 chain OS=Oryza sativa subsp. japonica GN=TUBB4 PE=2 SV=1	100.00	AT5G12250.1 | Symbols: TUB6 | beta-6 tubulin | chr5:3961317-3962971 REVERSE LENGTH=449	98.37	Common	no	no
LOC_Os01g59600	LOC_Os01g59600.1	peptidase, T1 family, putative, expressed	tr|Q0JIC6|Q0JIC6_ORYSJ Proteasome subunit alpha type OS=Oryza sativa subsp. japonica GN=Os01g0811100 PE=2 SV=1	sp|Q9LSU0|PSA3_ORYSJ Proteasome subunit alpha type-3 OS=Oryza sativa subsp. japonica GN=PAG1 PE=2 SV=1	100.00	AT2G27020.1 | Symbols: PAG1 | 20S proteasome alpha subunit G1 | chr2:11528515-11530858 REVERSE LENGTH=249	84.74	Common	no	no
LOC_Os01g59740	LOC_Os01g59740.1	expressed protein	tr|Q5VQR0|Q5VQR0_ORYSJ Os01g0812900 protein OS=Oryza sativa subsp. japonica GN=P0425G02.34 PE=4 SV=1	#N/A	#N/A	AT3G08640.1 | Symbols: | Protein of unknown function (DUF3411) | chr3:2622992-2624005 FORWARD LENGTH=337	66.94	Common	no	no
LOC_Os01g59790	LOC_Os01g59790.1	ADP-ribosylation factor, putative, expressed	tr|Q0JIB5|Q0JIB5_ORYSJ Os01g0813400 protein OS=Oryza sativa subsp. japonica GN=Os01g0813400 PE=2 SV=1	sp|Q06396|ARF1_ORYSJ ADP-ribosylation factor 1 OS=Oryza sativa subsp. japonica GN=Os01g0813400 PE=2 SV=3	100.00	AT1G10630.1 | Symbols: ATARFA1F, ARFA1F | ADP-ribosylation factor A1F | chr1:3513189-3514230 REVERSE LENGTH=181	98.34	Common	no	no
LOC_Os01g59930	LOC_Os01g59930.1	NADH-cytochrome b5 reductase, putative, expressed	tr|Q5N760|Q5N760_ORYSJ Os01g0814900 protein OS=Oryza sativa subsp. japonica GN=OSJNBa0085D07.31 PE=2 SV=1	sp|Q6BUX2|NCB5R_DEBHA NADH-cytochrome b5 reductase 1 OS=Debaryomyces hansenii (strain ATCC 36239 / CBS 767 / JCM 1990 / NBRC 0083 / IGC 2968) GN=CBR1 PE=3 SV=1	52.31	AT5G17770.1 | Symbols: ATCBR, CBR1, CBR | NADH:cytochrome B5 reductase 1 | chr5:5864543-5866495 REVERSE LENGTH=281	78.17	Common	no	no
LOC_Os01g60190	LOC_Os01g60190.1	2,3-bisphosphoglycerate-independent phosphoglycerate mutase, putative, expressed	tr|Q5QMK7|Q5QMK7_ORYSJ Os01g0817700 protein OS=Oryza sativa subsp. japonica GN=P0454H12.17 PE=2 SV=1	sp|P30792|PMGI_MAIZE 2,3-bisphosphoglycerate-independent phosphoglycerate mutase OS=Zea mays PE=1 SV=1	91.06	AT3G08590.1 | Symbols: | Phosphoglycerate mutase, 2,3-bisphosphoglycerate-independent | chr3:2608683-2611237 REVERSE LENGTH=560	83.72	Common	yes	no
LOC_Os01g60360	LOC_Os01g60360.1	ubiquitin-conjugating enzyme, putative, expressed	tr|Q8L458|Q8L458_ORYSJ Os01g0819400 protein OS=Oryza sativa subsp. japonica GN=OJ1529_G03.9 PE=3 SV=1	sp|P35135|UBC4_SOLLC Ubiquitin-conjugating enzyme E2-17 kDa OS=Solanum lycopersicum PE=2 SV=1	95.27	AT3G08690.1 | Symbols: UBC11, ATUBC11 | ubiquitin-conjugating enzyme 11 | chr3:2641487-2642489 FORWARD LENGTH=148	93.92	Common	no	no
LOC_Os01g60660	LOC_Os01g60660.1	methionyl-tRNA synthetase, putative, expressed	tr|Q8RUP8|Q8RUP8_ORYSJ Methionyl-tRNA synthetase-like protein OS=Oryza sativa subsp. japonica GN=P0703B11.24 PE=2 SV=1	sp|Q9SVN5|SYM_ARATH Probable methionine--tRNA ligase OS=Arabidopsis thaliana GN=At4g13780 PE=2 SV=1	48.97	AT2G40660.1 | Symbols: | Nucleic acid-binding, OB-fold-like protein | chr2:16966011-16968866 FORWARD LENGTH=389	50.98	Common	yes	no
LOC_Os01g60740	LOC_Os01g60740.1	LTPL16 - Protease inhibitor/seed storage/LTP family protein precursor, expressed	tr|Q5QM60|Q5QM60_ORYSJ Os01g0822900 protein OS=Oryza sativa subsp. japonica GN=P0485B12.33 PE=2 SV=1	sp|A0AT29|NLTP2_LENCU Non-specific lipid-transfer protein 2 OS=Lens culinaris PE=1 SV=1	50.88	AT2G38540.1 | Symbols: LP1, LTP1, ATLTP1 | lipid transfer protein 1 | chr2:16130418-16130893 FORWARD LENGTH=118	42.86	Common	no	no
LOC_Os01g60790	LOC_Os01g60790.1	40S ribosomal protein S26, putative, expressed	tr|Q0JI56|Q0JI56_ORYSJ Os01g0823300 protein OS=Oryza sativa subsp. japonica GN=Os01g0823300 PE=4 SV=1	sp|P49216|RS26_ORYSJ 40S ribosomal protein S26 OS=Oryza sativa subsp. japonica GN=RPS26 PE=2 SV=2	100.00	AT3G56340.1 | Symbols: | Ribosomal protein S26e family protein | chr3:20892309-20893343 REVERSE LENGTH=130	79.13	Common	no	no
LOC_Os01g61380	LOC_Os01g61380.1	lactate/malate dehydrogenase, putative, expressed	tr|Q5QLS8|Q5QLS8_ORYSJ Malate dehydrogenase OS=Oryza sativa subsp. japonica GN=B1088C09.38 PE=2 SV=1	sp|Q9SN86|MDHP_ARATH Malate dehydrogenase, chloroplastic OS=Arabidopsis thaliana GN=At3g47520 PE=1 SV=1	87.14	AT3G47520.1 | Symbols: MDH | malate dehydrogenase | chr3:17513657-17514868 FORWARD LENGTH=403	87.14	Common	no	no
LOC_Os01g61670	LOC_Os01g61670.2	ureidoglycolate hydrolase, putative, expressed	tr|Q5QLC2|Q5QLC2_ORYSJ Homoserine dehydrogenase-like OS=Oryza sativa subsp. japonica GN=P0460C04.20 PE=4 SV=1	sp|A0PSZ4|SYT_MYCUA Threonine--tRNA ligase OS=Mycobacterium ulcerans (strain Agy99) GN=thrS PE=3 SV=1	27.38	AT2G35810.1 | Symbols: | unknown protein; BEST Arabidopsis thaliana protein match is: unknown protein (TAIR:AT2G35830.2); Has 153 Blast hits to 153 proteins in 52 species: Archae - 0; Bacteria - 62; Metazoa - 0; Fungi - 0; Plants - 82; Viruses - 0; Other Eukaryotes - 9 (source: NCBI BLink). | chr2:15049152-15050067 FORWARD LENGTH=199	60.89	Common	no	no
LOC_Os01g61814	LOC_Os01g61814.1	40S ribosomal protein S23, putative, expressed	tr|Q8L4F2|Q8L4F2_ORYSJ 40S ribosomal protein S23 OS=Oryza sativa subsp. japonica GN=P0460C04.38 PE=1 SV=1	sp|P46297|RS23_FRAAN 40S ribosomal protein S23 OS=Fragaria ananassa GN=RPS23 PE=2 SV=1	95.77	AT5G02960.1 | Symbols: | Ribosomal protein S12/S23 family protein | chr5:693280-694396 REVERSE LENGTH=142	95.77	Common	no	no
LOC_Os01g61830	LOC_Os01g61830.1	zinc finger C-x8-C-x5-C-x3-H type family protein, expressed	sp|Q0JHZ2|C3H11_ORYSJ Zinc finger CCCH domain-containing protein 11 OS=Oryza sativa subsp. japonica GN=Os01g0834700 PE=2 SV=2	sp|Q0JHZ2|C3H11_ORYSJ Zinc finger CCCH domain-containing protein 11 OS=Oryza sativa subsp. japonica GN=Os01g0834700 PE=2 SV=2	100.00	AT2G20280.1 | Symbols: | Zinc finger C-x8-C-x5-C-x3-H type family protein | chr2:8740054-8742349 REVERSE LENGTH=371	75.07	Common	no	no
LOC_Os01g61920	LOC_Os01g61920.1	Core histone H2A/H2B/H3/H4 domain containing protein, putative, expressed	tr|Q7XUC9|Q7XUC9_ORYSJ Histone H4 OS=Oryza sativa subsp. japonica GN=OSJNBa0088A01.17 PE=3 SV=2	sp|P0CG89|H4_SOYBN Histone H4 OS=Glycine max PE=3 SV=1	100.00	AT5G59970.1 | Symbols: | Histone superfamily protein | chr5:24146352-24146663 REVERSE LENGTH=103	100.00	Common	no	no
LOC_Os01g62040	LOC_Os01g62040.1	ruvB-like, putative, expressed	tr|Q5QMH1|Q5QMH1_ORYSJ Os01g0837500 protein OS=Oryza sativa subsp. japonica GN=P0506B12.43-1 PE=2 SV=1	sp|Q9Y265|RUVB1_HUMAN RuvB-like 1 OS=Homo sapiens GN=RUVBL1 PE=1 SV=1	73.19	AT5G22330.1 | Symbols: ATTIP49A, RIN1 | P-loop containing nucleoside triphosphate hydrolases superfamily protein | chr5:7391026-7394071 REVERSE LENGTH=458	86.37	Common	no	no
LOC_Os01g62244	LOC_Os01g62244.1	ubiquitin-conjugating enzyme, putative, expressed	tr|Q943L1|Q943L1_ORYSJ Os01g0839700 protein OS=Oryza sativa subsp. japonica GN=P0031D11.34 PE=2 SV=1	sp|Q42540|UBC7_ARATH Ubiquitin-conjugating enzyme E2 7 OS=Arabidopsis thaliana GN=UBC7 PE=2 SV=1	89.02	AT5G59300.1 | Symbols: UBC7, ATUBC7 | ubiquitin carrier protein 7 | chr5:23919868-23921304 REVERSE LENGTH=203	89.02	Common	yes	no
LOC_Os01g62260	LOC_Os01g62260.1	thaumatin, putative, expressed	tr|Q943L0|Q943L0_ORYSJ Os01g0839900 protein OS=Oryza sativa subsp. japonica GN=P0031D11.36 PE=2 SV=1	sp|Q41350|OLP1_SOLLC Osmotin-like protein OS=Solanum lycopersicum PE=1 SV=1	66.96	AT2G28790.1 | Symbols: | Pathogenesis-related thaumatin superfamily protein | chr2:12354664-12355413 REVERSE LENGTH=249	61.04	Common	no	no
LOC_Os01g62290	LOC_Os01g62290.1	DnaK family protein, putative, expressed	tr|Q943K7|Q943K7_ORYSJ 70 kDa heat shock protein OS=Oryza sativa subsp. japonica GN=P0031D11.41 PE=2 SV=1	sp|P09189|HSP7C_PETHY Heat shock cognate 70 kDa protein OS=Petunia hybrida GN=HSP70 PE=2 SV=1	93.72	AT3G12580.1 | Symbols: HSP70, ATHSP70 | heat shock protein 70 | chr3:3991487-3993689 REVERSE LENGTH=650	93.97	Common	no	no
LOC_Os01g62420	LOC_Os01g62420.1	triosephosphate isomerase, cytosolic, putative, expressed	tr|Q8LR75|Q8LR75_ORYSJ Triosephosphate isomerase OS=Oryza sativa subsp. japonica GN=P0408C03.42 PE=2 SV=1	sp|P48494|TPIS_ORYSJ Triosephosphate isomerase, cytosolic OS=Oryza sativa subsp. japonica GN=TPI PE=1 SV=3	81.27	AT3G55440.1 | Symbols: ATCTIMC, TPI, CYTOTPI | triosephosphate isomerase | chr3:20553794-20556078 FORWARD LENGTH=254	79.05	Common	no	no
LOC_Os01g62650	LOC_Os01g62650.1	pumilio-family RNA binding protein, putative, expressed	tr|Q0JHT2|Q0JHT2_ORYSJ Os01g0844800 protein OS=Oryza sativa subsp. japonica GN=Os01g0844800 PE=2 SV=1	sp|Q9ZW07|PUM1_ARATH Pumilio homolog 1 OS=Arabidopsis thaliana GN=APUM1 PE=2 SV=1	51.52	AT2G29200.1 | Symbols: APUM1, PUM1 | pumilio 1 | chr2:12549483-12553185 REVERSE LENGTH=968	51.52	Common	no	no
LOC_Os01g63010	LOC_Os01g63010.1	universal stress protein domain containing protein, putative, expressed	tr|Q8S292|Q8S292_ORYSJ Os01g0849600 protein OS=Oryza sativa subsp. japonica GN=P0414E03.3 PE=2 SV=1	sp|Q8LGG8|USPAL_ARATH Universal stress protein A-like protein OS=Arabidopsis thaliana GN=At3g01520 PE=1 SV=2	25.66	AT3G17020.1 | Symbols: | Adenine nucleotide alpha hydrolases-like superfamily protein | chr3:5802728-5804063 REVERSE LENGTH=163	51.85	Common	no	no
LOC_Os01g63210	LOC_Os01g63210.1	SOUL heme-binding protein, putative, expressed	tr|Q8LQ41|Q8LQ41_ORYSJ Os01g0850900 protein OS=Oryza sativa subsp. japonica GN=P0529H11.25 PE=2 SV=1	sp|Q9SR77|HBPL1_ARATH Heme-binding-like protein At3g10130, chloroplastic OS=Arabidopsis thaliana GN=At3g10130 PE=1 SV=1	37.56	AT2G37970.1 | Symbols: SOUL-1 | SOUL heme-binding family protein | chr2:15891027-15891704 FORWARD LENGTH=225	64.52	Common	no	no
LOC_Os01g63250	LOC_Os01g63250.1	josephin, putative, expressed	tr|Q0JHP3|Q0JHP3_ORYSJ Os01g0851400 protein OS=Oryza sativa subsp. japonica GN=Os01g0851400 PE=4 SV=2	sp|Q8LQ36|ATX3_ORYSJ Putative ataxin-3 homolog OS=Oryza sativa subsp. japonica GN=Os01g0851400 PE=3 SV=1	100.00	AT3G54130.1 | Symbols: | Josephin family protein | chr3:20042895-20044429 REVERSE LENGTH=280	65.50	Common	no	no
LOC_Os01g63270	LOC_Os01g63270.1	alpha-glucan phosphorylast isozyme, putative, expressed	tr|Q8LQ33|Q8LQ33_ORYSJ Phosphorylase OS=Oryza sativa subsp. japonica GN=P0529H11.34 PE=2 SV=1	sp|Q9LKJ3|PHSH_WHEAT Alpha-glucan phosphorylase, H isozyme OS=Triticum aestivum PE=2 SV=1	92.89	AT3G46970.1 | Symbols: ATPHS2, PHS2 | alpha-glucan phosphorylase 2 | chr3:17301625-17306111 REVERSE LENGTH=841	79.19	Common	no	no
LOC_Os01g63780	LOC_Os01g63780.1	nsp1-like C-terminal region family protein, expressed	tr|Q0JHL7|Q0JHL7_ORYSJ Os01g0856600 protein (Fragment) OS=Oryza sativa subsp. japonica GN=Os01g0856600 PE=4 SV=1	sp|P37198|NUP62_HUMAN Nuclear pore glycoprotein p62 OS=Homo sapiens GN=NUP62 PE=1 SV=3	30.51	AT2G45000.1 | Symbols: EMB2766 | structural constituent of nuclear pore | chr2:18564156-18567632 FORWARD LENGTH=739	67.71	Common	no	no
LOC_Os01g64090	LOC_Os01g64090.1	L1P family of ribosomal proteins domain containing protein, expressed	tr|Q8LR24|Q8LR24_ORYSJ Putative 60S ribosomal protein L10A OS=Oryza sativa subsp. japonica GN=P0679C12.18 PE=4 SV=1	sp|Q8VZB9|R10A1_ARATH 60S ribosomal protein L10a-1 OS=Arabidopsis thaliana GN=RPL10AA PE=2 SV=1	80.67	AT1G08360.1 | Symbols: | Ribosomal protein L1p/L10e family | chr1:2636231-2637694 FORWARD LENGTH=216	80.67	Common	no	no
LOC_Os01g64280	LOC_Os01g64280.1	sorting nexin 1, putative, expressed	tr|Q5N7G9|Q5N7G9_ORYSJ Os01g0862300 protein OS=Oryza sativa subsp. japonica GN=P0423B08.9 PE=2 SV=1	sp|Q9FG38|SNX1_ARATH Sorting nexin 1 OS=Arabidopsis thaliana GN=SNX1 PE=1 SV=1	71.13	AT5G06140.1 | Symbols: SNX1, ATSNX1 | sorting nexin 1 | chr5:1856212-1858752 REVERSE LENGTH=402	71.13	Common	no	no
LOC_Os01g64520	LOC_Os01g64520.1	uricase, putative, expressed	tr|Q94CU3|Q94CU3_ORYSJ Uricase OS=Oryza sativa subsp. japonica GN=P0423B08.43-1 PE=2 SV=1	sp|O04420|URIC_ARATH Uricase OS=Arabidopsis thaliana GN=At2g26230 PE=1 SV=2	66.01	AT2G26230.1 | Symbols: | uricase / urate oxidase / nodulin 35, putative | chr2:11164956-11166968 FORWARD LENGTH=309	66.01	Common	yes	no
LOC_Os01g64630	LOC_Os01g64630.1	actin, putative, expressed	sp|P0C540|ACT7_ORYSJ Actin-7 OS=Oryza sativa subsp. japonica GN=ACT7 PE=3 SV=1	sp|P0C540|ACT7_ORYSJ Actin-7 OS=Oryza sativa subsp. japonica GN=ACT7 PE=3 SV=1	100.00	AT5G09810.1 | Symbols: ACT7 | actin 7 | chr5:3052809-3054220 FORWARD LENGTH=377	94.64	Common	no	yes
LOC_Os01g64650	LOC_Os01g64650.1	VAMP-like protein YKT62, putative, expressed	tr|Q5N9F2|Q5N9F2_ORYSJ Os01g0866300 protein OS=Oryza sativa subsp. japonica GN=P0505D12.34 PE=2 SV=1	sp|Q9ZRD6|YKT61_ARATH VAMP-like protein YKT61 OS=Arabidopsis thaliana GN=YKT61 PE=2 SV=1	72.15	AT5G58060.2 | Symbols: YKT61, ATYKT61, ATGP1 | SNARE-like superfamily protein | chr5:23498277-23500128 FORWARD LENGTH=221	64.32	Common	no	no
LOC_Os01g64670	LOC_Os01g64670.1	soluble inorganic pyrophosphatase, putative, expressed	tr|Q5N9F4|Q5N9F4_ORYSJ Os01g0866500 protein OS=Oryza sativa subsp. japonica GN=P0505D12.37 PE=2 SV=1	sp|O48556|IPYR_MAIZE Soluble inorganic pyrophosphatase OS=Zea mays GN=IPP PE=2 SV=1	85.65	AT1G01050.1 | Symbols: AtPPa1, PPa1 | pyrophosphorylase 1 | chr1:31382-32670 REVERSE LENGTH=212	80.86	Common	no	no
LOC_Os01g64680	LOC_Os01g64680.1	bolA, putative, expressed	tr|Q5N9F3|Q5N9F3_ORYSJ BolA-like protein OS=Oryza sativa subsp. japonica GN=P0505D12.38 PE=3 SV=1	sp|O14280|YETB_SCHPO Uncharacterized bolA-like protein C8C9.11 OS=Schizosaccharomyces pombe (strain 972 / ATCC 24843) GN=SPAC8C9.11 PE=2 SV=2	40.51	AT5G09830.1 | Symbols: | BolA-like family protein | chr5:3057816-3058769 REVERSE LENGTH=93	66.29	Common	no	no
LOC_Os01g64690	LOC_Os01g64690.1	LSM domain containing protein, expressed	tr|Q5N9F1|Q5N9F1_ORYSJ Os01g0866700 protein OS=Oryza sativa subsp. japonica GN=P0505D12.39 PE=4 SV=1	sp|P62311|LSM3_MOUSE U6 snRNA-associated Sm-like protein LSm3 OS=Mus musculus GN=Lsm3 PE=2 SV=2	81.11	AT1G76860.1 | Symbols: | Small nuclear ribonucleoprotein family protein | chr1:28854594-28855637 REVERSE LENGTH=98	90.62	Common	yes	no
LOC_Os01g65090	LOC_Os01g65090.1	aminotransferase, classes I and II, domain containing protein, expressed	tr|Q5N9Z8|Q5N9Z8_ORYSJ Os01g0871300 protein OS=Oryza sativa subsp. japonica GN=P0039A07.25 PE=2 SV=1	sp|E9L7A5|PAT_PETHY Bifunctional aspartate aminotransferase and glutamate/aspartate-prephenate aminotransferase OS=Petunia hybrida PE=1 SV=1	75.92	AT2G22250.2 | Symbols: ATAAT, AAT, MEE17 | aspartate aminotransferase | chr2:9458011-9460297 REVERSE LENGTH=475	73.04	Common	no	no
LOC_Os01g65380	LOC_Os01g65380.1	patellin protein, putative, expressed	tr|Q8RYZ1|Q8RYZ1_ORYSJ Cytosolic factor-like protein OS=Oryza sativa subsp. japonica GN=P0648C09.9 PE=2 SV=1	sp|Q9M0R2|PATL5_ARATH Patellin-5 OS=Arabidopsis thaliana GN=PATL5 PE=1 SV=2	58.69	AT4G09160.1 | Symbols: | SEC14 cytosolic factor family protein / phosphoglyceride transfer family protein | chr4:5839761-5842158 FORWARD LENGTH=668	58.69	Common	no	no
LOC_Os01g65560	LOC_Os01g65560.1	snRK1-interacting protein 1, putative, expressed	tr|Q8L4C2|Q8L4C2_ORYSJ Os01g0876900 protein OS=Oryza sativa subsp. japonica GN=P0698A10.41 PE=4 SV=1	sp|Q9H0M0|WWP1_HUMAN NEDD4-like E3 ubiquitin-protein ligase WWP1 OS=Homo sapiens GN=WWP1 PE=1 SV=1	27.10	AT1G71310.2 | Symbols: | cobalt ion binding | chr1:26878717-26879844 REVERSE LENGTH=176	68.71	Common	no	no
LOC_Os01g65790	LOC_Os01g65790.1	pectinesterase, putative, expressed	tr|Q8LJK2|Q8LJK2_ORYSJ Pectinesterase OS=Oryza sativa subsp. japonica GN=P0018C10.47 PE=3 SV=1	sp|Q9LXD9|PME51_ARATH Probable pectinesterase/pectinesterase inhibitor 51 OS=Arabidopsis thaliana GN=PME51 PE=2 SV=1	50.87	AT5G09760.1 | Symbols: | Plant invertase/pectin methylesterase inhibitor superfamily | chr5:3032446-3034364 FORWARD LENGTH=551	50.87	Common	no	no
LOC_Os01g66180	LOC_Os01g66180.1	cytochrome c, putative, expressed	tr|Q8S0R8|Q8S0R8_ORYSJ Os01g0885000 protein OS=Oryza sativa subsp. japonica GN=P0408G07.6 PE=4 SV=1	sp|Q0DI31|CYC_ORYSJ Cytochrome c OS=Oryza sativa subsp. japonica GN=CC-1 PE=1 SV=1	73.21	AT4G10040.1 | Symbols: CYTC-2 | cytochrome c-2 | chr4:6277083-6278281 FORWARD LENGTH=112	72.32	Common	yes	no
LOC_Os01g66500	LOC_Os01g66500.1	phosphoribosylformylglycinamidine synthase, putative, expressed	tr|Q5N821|Q5N821_ORYSJ Putative formylglycineamide ribotide amidotransferase OS=Oryza sativa subsp. japonica GN=B1099D03.28 PE=4 SV=1	sp|Q9M8D3|PUR4_ARATH Probable phosphoribosylformylglycinamidine synthase, chloroplastic/mitochondrial OS=Arabidopsis thaliana GN=At1g74260 PE=1 SV=3	71.42	AT1G74260.1 | Symbols: PUR4 | purine biosynthesis 4 | chr1:27923005-27927764 REVERSE LENGTH=1407	71.42	Common	no	no
LOC_Os01g66560	LOC_Os01g66560.1	signal recognition particle 72 kDa protein, putative, expressed	tr|Q5N842|Q5N842_ORYSJ Os01g0889000 protein OS=Oryza sativa subsp. japonica GN=B1099D03.37 PE=4 SV=1	sp|P33731|SRP72_CANFA Signal recognition particle 72 kDa protein OS=Canis familiaris GN=SRP72 PE=1 SV=3	32.18	AT1G67680.1 | Symbols: | SRP72 RNA-binding domain | chr1:25365962-25368464 REVERSE LENGTH=664	56.23	Common	no	no
LOC_Os01g66720	LOC_Os01g66720.1	NADP-dependent oxidoreductase, putative, expressed	tr|Q8S0M7|Q8S0M7_ORYSJ Os01g0891300 protein OS=Oryza sativa subsp. japonica GN=B1078G07.5 PE=2 SV=1	sp|Q39172|P1_ARATH NADP-dependent alkenal double bond reductase P1 OS=Arabidopsis thaliana GN=P1 PE=1 SV=1	59.60	AT1G65560.1 | Symbols: | Zinc-binding dehydrogenase family protein | chr1:24371608-24373673 REVERSE LENGTH=350	64.76	Common	no	no
LOC_Os01g66940	LOC_Os01g66940.1	kinase, pfkB family, putative, expressed	sp|Q0JGZ6|SCRK1_ORYSJ Fructokinase-1 OS=Oryza sativa subsp. japonica GN=FRK1 PE=1 SV=2	sp|Q0JGZ6|SCRK1_ORYSJ Fructokinase-1 OS=Oryza sativa subsp. japonica GN=FRK1 PE=1 SV=2	100.00	AT2G31390.1 | Symbols: | pfkB-like carbohydrate kinase family protein | chr2:13383635-13386116 REVERSE LENGTH=325	72.10	Common	no	no
LOC_Os01g67054	LOC_Os01g67054.1	calreticulin precursor protein, putative, expressed	tr|Q75IN6|Q75IN6_ORYSJ Putative calreticulin protein OS=Oryza sativa subsp. japonica GN=OSJNBb0013J02.5 PE=3 SV=1	sp|O04153|CALR3_ARATH Calreticulin-3 OS=Arabidopsis thaliana GN=CRT3 PE=2 SV=2	73.98	AT1G08450.1 | Symbols: CRT3, PSL1, EBS2, AtCRT3 | calreticulin 3 | chr1:2668008-2671800 REVERSE LENGTH=424	73.98	Common	no	no
LOC_Os01g67134	LOC_Os01g67134.1	ribosomal L18p/L5e family protein, putative, expressed	sp|Q8L4L4|RL52_ORYSJ 60S ribosomal protein L5-2 OS=Oryza sativa subsp. japonica GN=RPL5B PE=3 SV=1	sp|Q8L4L4|RL52_ORYSJ 60S ribosomal protein L5-2 OS=Oryza sativa subsp. japonica GN=RPL5B PE=3 SV=1	98.33	AT3G25520.1 | Symbols: ATL5, PGY3, OLI5, RPL5A | ribosomal protein L5 | chr3:9269573-9271327 REVERSE LENGTH=301	75.86	Common	no	no
LOC_Os01g67250	LOC_Os01g67250.1	Rad21 / Rec8 like protein, putative, expressed	tr|Q5N861|Q5N861_ORYSJ Os01g0897800 protein OS=Oryza sativa subsp. japonica GN=P0506A10.9 PE=4 SV=1	sp|Q9FQ19|SCC13_ARATH Sister chromatid cohesion 1 protein 3 OS=Arabidopsis thaliana GN=SYN3 PE=2 SV=2	49.31	AT5G16270.1 | Symbols: ATRAD21.3, SYN4 | sister chromatid cohesion 1 protein 4 | chr5:5316783-5322330 FORWARD LENGTH=1031	83.24	Common	no	no
LOC_Os01g67860	LOC_Os01g67860.1	fructose-bisphospate aldolase isozyme, putative, expressed	tr|Q5N725|Q5N725_ORYSJ Fructose-bisphosphate aldolase OS=Oryza sativa subsp. japonica GN=B1417F08.1-1 PE=2 SV=1	sp|P17784|ALF_ORYSJ Fructose-bisphosphate aldolase cytoplasmic isozyme OS=Oryza sativa subsp. japonica GN=FBA PE=1 SV=2	93.02	AT2G36460.1 | Symbols: | Aldolase superfamily protein | chr2:15296929-15298387 REVERSE LENGTH=358	84.36	Common	no	no
LOC_Os01g67880	LOC_Os01g67880.1	vacuolar protein sorting-associated protein 53, putative, expressed	tr|Q5N723|Q5N723_ORYSJ Os01g0906200 protein OS=Oryza sativa subsp. japonica GN=B1417F08.6 PE=4 SV=1	sp|Q8CCB4|VPS53_MOUSE Vacuolar protein sorting-associated protein 53 homolog OS=Mus musculus GN=Vps53 PE=2 SV=1	35.60	AT1G50500.2 | Symbols: HIT1 | Membrane trafficking VPS53 family protein | chr1:18708217-18715597 REVERSE LENGTH=847	72.86	Common	no	no
LOC_Os01g67980	LOC_Os01g67980.1	cysteine proteinase EP-B 1 precursor, putative, expressed	tr|Q7F3A8|Q7F3A8_ORYSJ Cysteine endopeptidase OS=Oryza sativa subsp. japonica GN=P0497A05.8 PE=2 SV=1	sp|P25250|CYSP2_HORVU Cysteine proteinase EP-B 2 OS=Hordeum vulgare GN=EPB2 PE=1 SV=1	72.24	AT5G50260.1 | Symbols: | Cysteine proteinases superfamily protein | chr5:20455605-20456862 FORWARD LENGTH=361	59.83	Common	no	no
LOC_Os01g68324	LOC_Os01g68324.3	dolichyl-diphosphooligosaccharide--protein glycosyltransferase 63 kDasubunit precursor, putative, expressed	sp|Q5N7W3|RPN2_ORYSJ Dolichyl-diphosphooligosaccharide--protein glycosyltransferase subunit 2 OS=Oryza sativa subsp. japonica GN=RPN2 PE=2 SV=1	sp|Q3SZI6|RPN2_BOVIN Dolichyl-diphosphooligosaccharide--protein glycosyltransferase subunit 2 OS=Bos taurus GN=RPN2 PE=2 SV=1	26.94	AT4G21150.1 | Symbols: HAP6 | ribophorin II (RPN2) family protein | chr4:11278646-11283599 FORWARD LENGTH=691	58.40	Common	no	no
LOC_Os01g68670	LOC_Os01g68670.1	cysteine proteinase inhibitor precursor, putative, expressed	sp|Q0JGM8|CYT5_ORYSJ Cysteine proteinase inhibitor 5 OS=Oryza sativa subsp. japonica GN=Os01g0915401 PE=3 SV=2	sp|Q0JGM8|CYT5_ORYSJ Cysteine proteinase inhibitor 5 OS=Oryza sativa subsp. japonica GN=Os01g0915401 PE=3 SV=2	100.00	AT2G31980.1 | Symbols: AtCYS2, CYS2 | PHYTOCYSTATIN 2 | chr2:13609246-13609770 REVERSE LENGTH=147	37.29	Common	no	no
LOC_Os01g68710	LOC_Os01g68710.1	peptidyl-prolyl cis-trans isomerase, FKBP-type, putative, expressed	tr|Q5N801|Q5N801_ORYSJ Peptidyl-prolyl cis-trans isomerase OS=Oryza sativa subsp. japonica GN=P0004D12.26 PE=2 SV=1	sp|Q38935|FK151_ARATH Peptidyl-prolyl cis-trans isomerase FKBP15-1 OS=Arabidopsis thaliana GN=FKBP15-1 PE=1 SV=2	80.15	AT3G25220.1 | Symbols: FKBP15-1 | FK506-binding protein 15 kD-1 | chr3:9182691-9184463 FORWARD LENGTH=153	80.15	Common	no	no
LOC_Os01g68750	LOC_Os01g68750.1	adaptin, putative, expressed	tr|Q8RZX0|Q8RZX0_ORYSJ Os01g0916200 protein OS=Oryza sativa subsp. japonica GN=P0413C03.5 PE=2 SV=1	sp|Q8L7A9|AP4E_ARATH AP-4 complex subunit epsilon OS=Arabidopsis thaliana GN=At1g31730 PE=1 SV=1	67.84	AT1G31730.1 | Symbols: | Adaptin family protein | chr1:11359907-11363916 FORWARD LENGTH=938	67.84	Common	no	no
LOC_Os01g68770	LOC_Os01g68770.1	selenium-binding protein, putative, expressed	tr|Q8RZW7|Q8RZW7_ORYSJ Os01g0916400 protein OS=Oryza sativa subsp. japonica GN=P0413C03.8 PE=2 SV=1	sp|O23264|SEBP1_ARATH Selenium-binding protein 1 OS=Arabidopsis thaliana GN=SBP1 PE=1 SV=1	74.48	AT4G14030.1 | Symbols: SBP1 | selenium-binding protein 1 | chr4:8098121-8100165 REVERSE LENGTH=490	74.48	Common	no	no
LOC_Os01g68790	LOC_Os01g68790.2	RNA recognition motif containing protein, putative, expressed	tr|Q7F2X8|Q7F2X8_ORYSJ Os01g0916600 protein OS=Oryza sativa subsp. japonica GN=P0004D12.37 PE=2 SV=1	sp|Q9SVM8|GRP2_ARATH Glycine-rich RNA-binding protein 2, mitochondrial OS=Arabidopsis thaliana GN=GRP2 PE=1 SV=1	56.45	AT3G23830.1 | Symbols: GR-RBP4, GRP4 | glycine-rich RNA-binding protein 4 | chr3:8606762-8607677 REVERSE LENGTH=136	60.33	Common	no	no
LOC_Os01g68810	LOC_Os01g68810.1	expressed protein	tr|Q5JLC8|Q5JLC8_ORYSJ Putative THO complex 2 OS=Oryza sativa subsp. japonica GN=P0413C03.13 PE=4 SV=1	sp|B0KWH8|THOC2_CALJA THO complex subunit 2 OS=Callithrix jacchus GN=THOC2 PE=3 SV=1	34.78	AT1G24706.2 | Symbols: THO2 | THO2 | chr1:8742210-8755250 FORWARD LENGTH=1823	53.53	Common	no	no
LOC_Os01g68950	LOC_Os01g68950.1	ubiquitin family domain containing protein, expressed	sp|P55857|SUMO1_ORYSJ Small ubiquitin-related modifier 1 OS=Oryza sativa subsp. japonica GN=SUMO1 PE=1 SV=1	sp|P55857|SUMO1_ORYSJ Small ubiquitin-related modifier 1 OS=Oryza sativa subsp. japonica GN=SUMO1 PE=1 SV=1	100.00	AT4G26840.1 | Symbols: SUM1, SUMO 1, SUMO1, ATSUMO1 | small ubiquitin-like modifier 1 | chr4:13497466-13498458 FORWARD LENGTH=100	89.36	Common	yes	no
LOC_Os01g69030	LOC_Os01g69030.1	sucrose-phosphate synthase, putative, expressed	sp|Q0JGK4|SPSA1_ORYSJ Probable sucrose-phosphate synthase 1 OS=Oryza sativa subsp. japonica GN=SPS1 PE=2 SV=2	sp|Q0JGK4|SPSA1_ORYSJ Probable sucrose-phosphate synthase 1 OS=Oryza sativa subsp. japonica GN=SPS1 PE=2 SV=2	100.00	AT1G04920.1 | Symbols: ATSPS3F, SPS3F | sucrose phosphate synthase 3F | chr1:1391674-1395756 REVERSE LENGTH=1062	67.18	Common	no	no
LOC_Os01g69080	LOC_Os01g69080.1	acyl-desaturase, chloroplast precursor, putative, expressed	sp|Q8S059|STAD2_ORYSJ Acyl-[acyl-carrier-protein] desaturase 2, chloroplastic OS=Oryza sativa subsp. japonica GN=SSI2 PE=2 SV=1	sp|Q8S059|STAD2_ORYSJ Acyl-[acyl-carrier-protein] desaturase 2, chloroplastic OS=Oryza sativa subsp. japonica GN=SSI2 PE=2 SV=1	100.00	AT2G43710.2 | Symbols: SSI2, FAB2 | Plant stearoyl-acyl-carrier-protein desaturase family protein | chr2:18120107-18122495 FORWARD LENGTH=401	85.96	Common	no	no
LOC_Os01g69130	LOC_Os01g69130.1	dynamin family protein, putative, expressed	tr|Q5JJJ5|Q5JJJ5_ORYSJ Os01g0920400 protein OS=Oryza sativa subsp. japonica GN=B1793G04.8-1 PE=3 SV=1	sp|Q8S944|DRP3A_ARATH Dynamin-related protein 3A OS=Arabidopsis thaliana GN=DRP3A PE=1 SV=2	69.57	AT4G33650.2 | Symbols: DRP3A | dynamin-related protein 3A | chr4:16161073-16166587 FORWARD LENGTH=809	69.21	Common	no	no
LOC_Os01g69250	LOC_Os01g69250.1	mitochondrial import receptor subunit TOM20, putative, expressed	sp|Q5JJI4|TOM20_ORYSJ Probable mitochondrial import receptor subunit TOM20 OS=Oryza sativa subsp. japonica GN=TOM20 PE=2 SV=1	sp|Q5JJI4|TOM20_ORYSJ Probable mitochondrial import receptor subunit TOM20 OS=Oryza sativa subsp. japonica GN=TOM20 PE=2 SV=1	100.00	AT1G27390.1 | Symbols: TOM20-2 | translocase outer membrane 20-2 | chr1:9513469-9514912 REVERSE LENGTH=210	47.32	Common	no	yes
LOC_Os01g69990	LOC_Os01g69990.1	GYF domain containing protein, putative, expressed	tr|Q5JJP6|Q5JJP6_ORYSJ Adenylyl cyclase-like OS=Oryza sativa subsp. japonica GN=P0592G05.34 PE=4 SV=1	#N/A	#N/A	AT1G27430.1 | Symbols: | GYF domain-containing protein | chr1:9521045-9526928 REVERSE LENGTH=1492	30.66	Common	no	no
LOC_Os01g70020	LOC_Os01g70020.1	DEK C terminal domain containing protein, expressed	tr|Q5JKH1|Q5JKH1_ORYSJ Os01g0924900 protein OS=Oryza sativa subsp. japonica GN=B1033B05.16 PE=2 SV=1	sp|P35659|DEK_HUMAN Protein DEK OS=Homo sapiens GN=DEK PE=1 SV=1	40.15	AT3G48710.1 | Symbols: | DEK domain-containing chromatin associated protein | chr3:18041024-18043995 FORWARD LENGTH=462	41.94	Common	no	no
LOC_Os01g70170	LOC_Os01g70170.1	transaldolase, putative, expressed	tr|Q5JK10|Q5JK10_ORYSJ Os01g0926300 protein OS=Oryza sativa subsp. japonica GN=OSJNBa0093F16.14 PE=2 SV=1	sp|A0LTY8|TAL_ACIC1 Transaldolase OS=Acidothermus cellulolyticus (strain ATCC 43068 / 11B) GN=tal PE=3 SV=1	51.29	AT5G13420.1 | Symbols: | Aldolase-type TIM barrel family protein | chr5:4302080-4304212 REVERSE LENGTH=438	83.91	Common	no	no
LOC_Os01g70320	LOC_Os01g70320.1	expressed protein	tr|Q5JK43|Q5JK43_ORYSJ Os01g0928100 protein OS=Oryza sativa subsp. japonica GN=OSJNBa0052O12.5 PE=2 SV=1	sp|Q9WV89|STXB4_MOUSE Syntaxin-binding protein 4 OS=Mus musculus GN=Stxbp4 PE=1 SV=1	27.63	AT3G48860.2 | Symbols: | unknown protein; INVOLVED IN: biological_process unknown; LOCATED IN: plasma membrane; EXPRESSED IN: 22 plant structures; EXPRESSED DURING: 13 growth stages; BEST Arabidopsis thaliana protein match is: unknown protein (TAIR:AT5G23700.1); Has 12429 Blast hits to 9751 proteins in 897 species: Archae - 180; Bacteria - 1190; Metazoa - 6552; Fungi - 1361; Plants - 886; Viruses…	57.26	Common	no	no
LOC_Os01g70770	LOC_Os01g70770.1	glutathione S-transferase, putative, expressed	tr|Q8LR62|Q8LR62_ORYSJ Os01g0933900 protein OS=Oryza sativa subsp. japonica GN=P0423A12.29 PE=2 SV=1	sp|P04907|GSTF3_MAIZE Glutathione S-transferase 3 OS=Zea mays GN=GST3 PE=1 SV=4	70.81	AT3G62760.1 | Symbols: ATGSTF13 | Glutathione S-transferase family protein | chr3:23217425-23218246 REVERSE LENGTH=219	45.87	Common	no	no
LOC_Os01g70950	LOC_Os01g70950.1	spermatogenesis-associated protein 20 precursor, putative, expressed	tr|Q5JMR0|Q5JMR0_ORYSJ Os01g0935600 protein OS=Oryza sativa subsp. japonica GN=P0492G09.25 PE=4 SV=1	sp|Q8TB22|SPT20_HUMAN Spermatogenesis-associated protein 20 OS=Homo sapiens GN=SPATA20 PE=2 SV=3	38.04	AT4G03200.1 | Symbols: | catalytics | chr4:1408296-1412566 FORWARD LENGTH=818	65.89	Common	no	no
LOC_Os01g70960	LOC_Os01g70960.1	cytochrome c1-1, heme protein, mitochondrial precursor, putative, expressed	tr|Q942X6|Q942X6_ORYSJ Os01g0935700 protein OS=Oryza sativa subsp. japonica GN=P0492G09.27-1 PE=2 SV=1	sp|P25076|CY11_SOLTU Cytochrome c1-1, heme protein, mitochondrial OS=Solanum tuberosum GN=CYCL PE=2 SV=1	90.81	AT5G40810.1 | Symbols: | Cytochrome C1 family | chr5:16340200-16342327 FORWARD LENGTH=307	82.41	Common	no	yes
LOC_Os01g71090	LOC_Os01g71090.1	xylanase inhibitor, putative, expressed	tr|Q8S1V0|Q8S1V0_ORYSJ Os01g0937100 protein OS=Oryza sativa subsp. japonica GN=P0504E02.10 PE=2 SV=1	sp|Q8RVH5|7SBG2_SOYBN Basic 7S globulin 2 OS=Glycine max PE=1 SV=1	28.29	AT1G03230.1 | Symbols: | Eukaryotic aspartyl protease family protein | chr1:790110-791414 FORWARD LENGTH=434	30.60	Common	no	no
LOC_Os01g71230	LOC_Os01g71230.1	nascent polypeptide-associated complex subunit alpha-like protein 3, putative, expressed	tr|Q8RUI4|Q8RUI4_ORYSJ NAC transcription factor OS=Oryza sativa subsp. japonica GN=P0504E02.33 PE=2 SV=1	sp|Q9M612|NACA_PINTA Nascent polypeptide-associated complex subunit alpha-like protein OS=Pinus taeda PE=2 SV=1	74.21	AT3G12390.1 | Symbols: | Nascent polypeptide-associated complex (NAC), alpha subunit family protein | chr3:3942344-3943595 FORWARD LENGTH=203	79.90	Common	yes	no
LOC_Os01g71300	LOC_Os01g71300.1	S-formylglutathione hydrolase, putative, expressed	tr|Q5JLP6|Q5JLP6_ORYSJ Os01g0939700 protein OS=Oryza sativa subsp. japonica GN=B1150F11.18-1 PE=2 SV=1	sp|Q8LAS8|SFGH_ARATH S-formylglutathione hydrolase OS=Arabidopsis thaliana GN=SFGH PE=1 SV=2	72.95	AT2G41530.1 | Symbols: ATSFGH, SFGH | S-formylglutathione hydrolase | chr2:17323656-17325430 REVERSE LENGTH=284	72.95	Common	yes	no
LOC_Os01g71540	LOC_Os01g71540.2	expressed protein	tr|Q8S615|Q8S615_ORYSJ Putative polyprotein OS=Oryza sativa subsp. japonica GN=OSJNBa0096E22.1 PE=4 SV=1	sp|P98150|NFKB2_CHICK Nuclear factor NF-kappa-B p100 subunit OS=Gallus gallus GN=NFKB2 PE=1 SV=1	36.23	AT3G28880.1 | Symbols: | Ankyrin repeat family protein | chr3:10892435-10895895 FORWARD LENGTH=772	24.10	Common	no	no
LOC_Os01g71770	LOC_Os01g71770.1	RNA recognition motif containing protein, putative, expressed	tr|Q5JKI1|Q5JKI1_ORYSJ Os01g0945800 protein OS=Oryza sativa subsp. japonica GN=P0614D08.35 PE=2 SV=1	sp|Q9JII5|DAZP1_MOUSE DAZ-associated protein 1 OS=Mus musculus GN=Dazap1 PE=2 SV=2	34.25	AT4G36960.1 | Symbols: | RNA-binding (RRM/RBD/RNP motifs) family protein | chr4:17427349-17429589 FORWARD LENGTH=379	64.68	Common	no	no
LOC_Os01g71990	LOC_Os01g71990.1	pyrroline-5-carboxylate reductase, putative, expressed	tr|Q8GT01|Q8GT01_ORYSJ Pyrroline-5-carboxylate reductase OS=Oryza sativa subsp. japonica GN=P0466H10.37-1 PE=2 SV=1	sp|P17817|P5CR_SOYBN Pyrroline-5-carboxylate reductase OS=Glycine max PE=2 SV=1	68.12	AT5G14800.1 | Symbols: P5CR, AT-P5R, AT-P5C1, EMB2772 | pyrroline-5- carboxylate (P5C) reductase | chr5:4786190-4787618 REVERSE LENGTH=276	67.27	Common	no	no
LOC_Os01g72240	LOC_Os01g72240.1	uridine 5-monophosphate synthase, putative, expressed	tr|Q9LDN2|Q9LDN2_ORYSJ Os01g0951200 protein OS=Oryza sativa subsp. japonica GN=UMPS1 PE=2 SV=1	sp|Q42586|UMPS_ARATH Uridine 5'-monophosphate synthase OS=Arabidopsis thaliana GN=PYRE-F PE=2 SV=2	69.57	AT3G54470.1 | Symbols: | uridine 5'-monophosphate synthase / UMP synthase (PYRE-F) (UMPS) | chr3:20168285-20170245 REVERSE LENGTH=476	69.57	Common	no	no
LOC_Os01g72340	LOC_Os01g72340.1	beta-galactosidase, putative, expressed	tr|Q5JKZ9|Q5JKZ9_ORYSJ Os01g0952600 protein OS=Oryza sativa subsp. japonica GN=P0431G06.11 PE=4 SV=1	sp|A5F5U6|BGAL_VIBC3 Beta-galactosidase OS=Vibrio cholerae serotype O1 (strain ATCC 39541 / Ogawa 395 / O395) GN=lacZ PE=3 SV=2	40.66	AT3G54440.3 | Symbols: | glycoside hydrolase family 2 protein | chr3:20148494-20157019 REVERSE LENGTH=1120	62.01	Common	no	no
LOC_Os01g72430	LOC_Os01g72430.1	NADPH quinone oxidoreductase, putative, expressed	tr|Q0JFY5|Q0JFY5_ORYSJ Os01g0953600 protein OS=Oryza sativa subsp. japonica GN=Os01g0953600 PE=4 SV=1	sp|Q941Z0|NQR1_ORYSJ Probable NADPH:quinone oxidoreductase 1 OS=Oryza sativa subsp. japonica GN=Os01g0953600 PE=2 SV=1	100.00	AT3G27890.1 | Symbols: NQR | NADPH:quinone oxidoreductase | chr3:10350807-10351938 REVERSE LENGTH=196	68.02	Common	no	no
LOC_Os01g73140	LOC_Os01g73140.1	ubiquitin-fold modifier 1 precursor, putative, expressed	tr|Q0JFT6|Q0JFT6_ORYSJ Os01g0962400 protein OS=Oryza sativa subsp. japonica GN=Os01g0962400 PE=4 SV=1	sp|Q94DM8|UFM1_ORYSJ Ubiquitin-fold modifier 1 OS=Oryza sativa subsp. japonica GN=Os01g0962400 PE=3 SV=1	100.00	AT1G77710.1 | Symbols: | CONTAINS InterPro DOMAIN/s: Ubiquitin-like, Ufm1 (InterPro:IPR005375); Has 244 Blast hits to 244 proteins in 106 species: Archae - 0; Bacteria - 0; Metazoa - 149; Fungi - 0; Plants - 47; Viruses - 0; Other Eukaryotes - 48 (source: NCBI BLink). | chr1:29206750-29207895 FORWARD LENGTH=93	93.10	Common	no	no
LOC_Os01g73160	LOC_Os01g73160.1	40S ribosomal protein S10, putative, expressed	tr|Q94DM7|Q94DM7_ORYSJ Os01g0962600 protein OS=Oryza sativa subsp. japonica GN=P0483G10.27 PE=4 SV=1	sp|Q9AYP4|RS10_ORYSJ 40S ribosomal protein S10 OS=Oryza sativa subsp. japonica GN=RPS10 PE=2 SV=2	91.82	AT4G25740.1 | Symbols: | RNA binding Plectin/S10 domain-containing protein | chr4:13107488-13108751 REVERSE LENGTH=177	78.34	Common	no	no
LOC_Os01g73220	LOC_Os01g73220.1	peroxidase precursor, putative, expressed	tr|Q94DM0|Q94DM0_ORYSJ Class III peroxidase 23 OS=Oryza sativa subsp. japonica GN=P0483G10.34 PE=3 SV=1	sp|P84516|PER1_SORBI Cationic peroxidase SPC4 OS=Sorghum bicolor GN=SORBIDRAFT_03g046810 PE=1 SV=2	77.19	AT1G71695.1 | Symbols: | Peroxidase superfamily protein | chr1:26964359-26966557 FORWARD LENGTH=358	61.44	Common	no	no
LOC_Os01g73310	LOC_Os01g73310.1	actin, putative, expressed	tr|Q94DL4|Q94DL4_ORYSJ Putative actin OS=Oryza sativa subsp. japonica GN=P0483G10.43 PE=2 SV=1	sp|P30171|ACT11_SOLTU Actin-97 OS=Solanum tuberosum GN=AC97 PE=3 SV=1	96.55	AT5G09810.1 | Symbols: ACT7 | actin 7 | chr5:3052809-3054220 FORWARD LENGTH=377	96.55	Common	no	no
LOC_Os01g73514	LOC_Os01g73514.1	5-oxoprolinase, putative, expressed	tr|Q8LHD1|Q8LHD1_ORYSJ Putative 5-oxoprolinase OS=Oryza sativa subsp. japonica GN=P0458E05.23-1 PE=2 SV=1	sp|Q9FIZ7|OPLA_ARATH 5-oxoprolinase OS=Arabidopsis thaliana GN=OXP1 PE=2 SV=1	80.14	AT5G37830.1 | Symbols: OXP1 | oxoprolinase 1 | chr5:15056635-15060525 REVERSE LENGTH=1266	80.14	Common	no	no
LOC_Os01g73790	LOC_Os01g73790.1	NAD dependent epimerase/dehydratase family protein, putative, expressed	tr|Q8S9Z2|Q8S9Z2_ORYSJ Os01g0969100 protein OS=Oryza sativa subsp. japonica GN=OJ1656_A11.20 PE=2 SV=1	sp|Q6D2F1|ARNA_ERWCT Bifunctional polymyxin resistance protein ArnA OS=Erwinia carotovora subsp. atroseptica (strain SCRI 1043 / ATCC BAA-672) GN=arnA PE=3 SV=1	37.85	AT1G08200.1 | Symbols: AXS2 | UDP-D-apiose/UDP-D-xylose synthase 2 | chr1:2574259-2576609 REVERSE LENGTH=389	85.05	Common	yes	no
LOC_Os01g73880	LOC_Os01g73880.1	eukaryotic translation initiation factor, putative, expressed	tr|Q0JFN9|Q0JFN9_ORYSJ Os01g0970400 protein OS=Oryza sativa subsp. japonica GN=eIF4E PE=2 SV=1	sp|P48599|IF4E1_ORYSJ Eukaryotic translation initiation factor 4E-1 OS=Oryza sativa subsp. japonica GN=Os01g0970400 PE=2 SV=1	100.00	AT4G18040.1 | Symbols: EIF4E, CUM1, AT.EIF4E1, eIF4E1 | eukaryotic translation initiation factor 4E | chr4:10016724-10018151 REVERSE LENGTH=235	76.57	Common	yes	no
LOC_Os01g73990	LOC_Os01g73990.1	cytochrome b5-like Heme/Steroid binding domain containing protein, expressed	tr|Q94DH6|Q94DH6_ORYSJ Os01g0971500 protein OS=Oryza sativa subsp. japonica GN=P0518C01.12 PE=2 SV=1	sp|P49100|CYB5_ORYSJ Cytochrome b5 OS=Oryza sativa subsp. japonica GN=Os05g0108800 PE=2 SV=2	90.23	AT2G32720.1 | Symbols: B5 #4, ATCB5-B, CB5-B | cytochrome B5 isoform B | chr2:13877013-13878447 REVERSE LENGTH=134	82.03	Common	no	no
LOC_Os01g74030	LOC_Os01g74030.1	pumilio-family RNA binding protein, putative, expressed	tr|Q5JMD6|Q5JMD6_ORYSJ Os01g0971900 protein OS=Oryza sativa subsp. japonica GN=P0518C01.18 PE=4 SV=1	sp|Q9ZW07|PUM1_ARATH Pumilio homolog 1 OS=Arabidopsis thaliana GN=APUM1 PE=2 SV=1	49.53	AT2G29200.1 | Symbols: APUM1, PUM1 | pumilio 1 | chr2:12549483-12553185 REVERSE LENGTH=968	49.53	Common	no	no
LOC_Os01g74520	LOC_Os01g74520.1	methyltransferase domain containing protein, putative, expressed	sp|Q5JNC0|COQ5_ORYSJ 2-methoxy-6-polyprenyl-1,4-benzoquinol methylase, mitochondrial OS=Oryza sativa subsp. japonica GN=COQ5 PE=2 SV=1	sp|Q5JNC0|COQ5_ORYSJ 2-methoxy-6-polyprenyl-1,4-benzoquinol methylase, mitochondrial OS=Oryza sativa subsp. japonica GN=COQ5 PE=2 SV=1	100.00	AT5G57300.1 | Symbols: | S-adenosyl-L-methionine-dependent methyltransferases superfamily protein | chr5:23208705-23210611 REVERSE LENGTH=288	71.77	Common	no	yes
LOC_Os01g74650	LOC_Os01g74650.3	cysteine synthase, mitochondrial precursor, putative, expressed	tr|Q5JNB0|Q5JNB0_ORYSJ Cysteine synthase OS=Oryza sativa subsp. japonica GN=P0020E09.29 PE=2 SV=1	sp|O81155|CYSKP_SOLTU Cysteine synthase, chloroplastic/chromoplastic OS=Solanum tuberosum PE=2 SV=1	80.34	AT3G59760.1 | Symbols: OASC, ATCS-C | O-acetylserine (thiol) lyase isoform C | chr3:22072119-22075345 REVERSE LENGTH=433	81.71	Common	no	no
LOC_Os02g01010	LOC_Os02g01010.1	OsPDIL1-4 protein disulfide isomerase PDIL1-4, expressed	sp|Q67IX6|PDI14_ORYSJ Protein disulfide isomerase-like 1-4 OS=Oryza sativa subsp. japonica GN=PDIL1-4 PE=2 SV=1	sp|Q67IX6|PDI14_ORYSJ Protein disulfide isomerase-like 1-4 OS=Oryza sativa subsp. japonica GN=PDIL1-4 PE=2 SV=1	100.00	AT5G60640.1 | Symbols: ATPDIL1-4, PDI2, ATPDI2, PDIL1-4 | PDI-like 1-4 | chr5:24371141-24373993 REVERSE LENGTH=597	60.00	Common	no	no
LOC_Os02g01030	LOC_Os02g01030.1	tetratricopeptide repeat domain containing protein, expressed	tr|Q6YUA1|Q6YUA1_ORYSJ Os02g0100300 protein OS=Oryza sativa subsp. japonica GN=B1370C05.2 PE=4 SV=1	sp|Q93YR3|F10AL_ARATH FAM10 family protein At4g22670 OS=Arabidopsis thaliana GN=At4g22670 PE=1 SV=1	66.32	AT4G22670.1 | Symbols: AtHip1, HIP1, TPR11 | HSP70-interacting protein 1 | chr4:11918236-11920671 FORWARD LENGTH=441	66.32	Common	no	no
LOC_Os02g01150	LOC_Os02g01150.1	erythronate-4-phosphate dehydrogenase domain containing protein, expressed	tr|Q6YU90|Q6YU90_ORYSJ Os02g0101500 protein OS=Oryza sativa subsp. japonica GN=B1370C05.18-1 PE=2 SV=1	sp|P13443|DHGY_CUCSA Glycerate dehydrogenase OS=Cucumis sativus GN=HPR-A PE=2 SV=1	85.26	AT1G68010.2 | Symbols: HPR | hydroxypyruvate reductase | chr1:25493418-25495720 FORWARD LENGTH=387	84.78	Common	no	yes
LOC_Os02g01170	LOC_Os02g01170.1	HECT-domain domain containing protein, expressed	tr|Q6YU89|Q6YU89_ORYSJ Putative HECT ubiquitin-protein ligase 3 OS=Oryza sativa subsp. japonica GN=B1370C05.20 PE=4 SV=1	sp|Q6WWW4|UPL3_ARATH E3 ubiquitin-protein ligase UPL3 OS=Arabidopsis thaliana GN=UPL3 PE=1 SV=1	67.47	AT4G38600.1 | Symbols: KAK, UPL3 | HEAT repeat ;HECT-domain (ubiquitin-transferase) | chr4:18041503-18049292 REVERSE LENGTH=1888	67.47	Common	no	no
LOC_Os02g01250	LOC_Os02g01250.1	LSM domain containing protein, expressed	tr|Q6YU78|Q6YU78_ORYSJ Os02g0102700 protein OS=Oryza sativa subsp. japonica GN=B1370C05.32 PE=2 SV=1	sp|P62323|SMD3_XENLA Small nuclear ribonucleoprotein Sm D3 OS=Xenopus laevis GN=snrpd3 PE=2 SV=1	57.14	AT1G20580.1 | Symbols: | Small nuclear ribonucleoprotein family protein | chr1:7128979-7130371 FORWARD LENGTH=131	78.79	Common	no	no
LOC_Os02g01280	LOC_Os02g01280.1	T-complex protein, putative, expressed	tr|Q6ZFJ9|Q6ZFJ9_ORYSJ 60 kDa chaperonin beta subunit OS=Oryza sativa subsp. japonica GN=OJ1435_F07.26 PE=2 SV=1	sp|P08927|RUBB_PEA RuBisCO large subunit-binding protein subunit beta, chloroplastic OS=Pisum sativum PE=1 SV=2	83.08	AT3G13470.1 | Symbols: | TCP-1/cpn60 chaperonin family protein | chr3:4389685-4392624 FORWARD LENGTH=596	80.69	Common	no	no
LOC_Os02g01332	LOC_Os02g01332.1	ribosomal protein L6, putative, expressed	tr|Q0E4R7|Q0E4R7_ORYSJ Os02g0103700 protein OS=Oryza sativa subsp. japonica GN=Os02g0103700 PE=2 SV=1	sp|P49210|RL9_ORYSJ 60S ribosomal protein L9 OS=Oryza sativa subsp. japonica GN=RPL9 PE=2 SV=3	97.38	AT1G33140.1 | Symbols: PGY2 | Ribosomal protein L6 family | chr1:12023360-12024502 FORWARD LENGTH=194	75.26	Common	no	no
LOC_Os02g01450	LOC_Os02g01450.1	expressed protein	tr|Q6YPG4|Q6YPG4_ORYSJ Os02g0104800 protein OS=Oryza sativa subsp. japonica GN=OJA1212_C06.19 PE=2 SV=1	sp|Q6NRC9|LRCC1_XENLA Leucine-rich repeat and coiled-coil domain-containing protein 1 OS=Xenopus laevis GN=lrrcc1 PE=2 SV=1	20.69	AT2G45060.1 | Symbols: | Uncharacterised conserved protein UCP022280 | chr2:18584674-18586688 REVERSE LENGTH=272	33.09	Common	no	yes
LOC_Os02g01500	LOC_Os02g01500.1	2-oxo acid dehydrogenases acyltransferase domain containing protein, expressed	tr|Q6YPG2|Q6YPG2_ORYSJ Os02g0105200 protein OS=Oryza sativa subsp. japonica GN=OJA1212_C06.23 PE=2 SV=1	sp|Q5M729|OPD23_ARATH Dihydrolipoyllysine-residue acetyltransferase component 3 of pyruvate dehydrogenase complex, mitochondrial OS=Arabidopsis thaliana GN=At1g54220 PE=1 SV=1	61.58	AT1G54220.1 | Symbols: | Dihydrolipoamide acetyltransferase, long form protein | chr1:20246460-20250208 REVERSE LENGTH=539	61.58	Common	no	yes
LOC_Os02g01520	LOC_Os02g01520.1	IQ calmodulin-binding motif family protein, putative, expressed	tr|Q6ETD9|Q6ETD9_ORYSJ Calmodulin-binding protein-like OS=Oryza sativa subsp. japonica GN=OJ1359_D06.7 PE=2 SV=1	sp|Q9LVA0|BAG7_ARATH BAG family molecular chaperone regulator 7 OS=Arabidopsis thaliana GN=BAG7 PE=1 SV=1	52.41	AT5G62390.1 | Symbols: ATBAG7, BAG7 | BCL-2-associated athanogene 7 | chr5:25052377-25054170 REVERSE LENGTH=446	52.41	Common	no	no
LOC_Os02g01740	LOC_Os02g01740.1	U5 small nuclear ribonucleoprotein 200 kDa helicase, putative, expressed	tr|Q84MP1|Q84MP1_ORYSJ Putative Sec63 domain containing protein OS=Oryza sativa subsp. japonica GN=OSJNBb0036F07.6 PE=4 SV=1	sp|O75643|U520_HUMAN U5 small nuclear ribonucleoprotein 200 kDa helicase OS=Homo sapiens GN=SNRNP200 PE=1 SV=2	56.72	AT1G20960.1 | Symbols: emb1507 | U5 small nuclear ribonucleoprotein helicase, putative | chr1:7302591-7309914 REVERSE LENGTH=2171	74.16	Common	yes	no
LOC_Os02g01920	LOC_Os02g01920.1	GHMP kinases ATP-binding protein, putative, expressed	tr|Q6ETS8|Q6ETS8_ORYSJ Putative mevalonate disphosphate decarboxylase OS=Oryza sativa subsp. japonica GN=P0017C12.29 PE=2 SV=1	sp|Q5U403|MVD1_DANRE Diphosphomevalonate decarboxylase OS=Danio rerio GN=mvd PE=2 SV=1	47.06	AT3G54250.1 | Symbols: | GHMP kinase family protein | chr3:20082468-20084688 REVERSE LENGTH=419	68.19	Common	no	no
LOC_Os02g02020	LOC_Os02g02020.1	pentatricopeptide, putative, expressed	tr|Q6Z8Z5|Q6Z8Z5_ORYSJ Os02g0110400 protein OS=Oryza sativa subsp. japonica GN=P0501G04.11 PE=2 SV=1	sp|Q9ZUU3|PP190_ARATH Pentatricopeptide repeat-containing protein At2g37230 OS=Arabidopsis thaliana GN=At2g37230 PE=2 SV=1	45.60	AT2G37230.1 | Symbols: | Tetratricopeptide repeat (TPR)-like superfamily protein | chr2:15637177-15639450 REVERSE LENGTH=757	45.60	Common	no	yes
LOC_Os02g02400	LOC_Os02g02400.1	catalase isozyme A, putative, expressed	sp|Q0E4K1|CATA1_ORYSJ Catalase isozyme A OS=Oryza sativa subsp. japonica GN=CATA PE=2 SV=1	sp|Q0E4K1|CATA1_ORYSJ Catalase isozyme A OS=Oryza sativa subsp. japonica GN=CATA PE=2 SV=1	100.00	AT4G35090.1 | Symbols: CAT2 | catalase 2 | chr4:16700937-16703215 REVERSE LENGTH=492	71.54	Common	no	no
LOC_Os02g02410	LOC_Os02g02410.1	DnaK family protein, putative, expressed	tr|Q6Z7B0|Q6Z7B0_ORYSJ Dnak-type molecular chaperone Bip OS=Oryza sativa subsp. japonica GN=P0036E06.29 PE=2 SV=1	sp|O24581|BIP3_MAIZE Luminal-binding protein 3 OS=Zea mays GN=BIPE3 PE=2 SV=1	97.36	AT5G42020.1 | Symbols: BIP, BIP2 | Heat shock protein 70 (Hsp 70) family protein | chr5:16807697-16810480 REVERSE LENGTH=668	89.95	Common	no	no
LOC_Os02g02530	LOC_Os02g02530.1	signal peptide peptidase domain containing protein, expressed	sp|Q6ZGL9|SIP1_ORYSJ Signal peptide peptidase 1 OS=Oryza sativa subsp. japonica GN=SPP1 PE=2 SV=1	sp|Q8TCT9|HM13_HUMAN Minor histocompatibility antigen H13 OS=Homo sapiens GN=HM13 PE=1 SV=1	41.87	AT2G03120.1 | Symbols: ATSPP, SPP | signal peptide peptidase | chr2:937554-940083 FORWARD LENGTH=344	80.17	Common	no	no
LOC_Os02g02850	LOC_Os02g02850.1	bifunctional protein folD, putative, expressed	tr|Q0E4G1|Q0E4G1_ORYSJ Os02g0120900 protein OS=Oryza sativa subsp. japonica GN=Os02g0120900 PE=3 SV=1	sp|A0LE04|FOLD_MAGSM Bifunctional protein FolD OS=Magnetococcus sp. (strain MC-1) GN=folD PE=3 SV=1	55.33	AT4G00620.1 | Symbols: | Amino acid dehydrogenase family protein | chr4:259265-260788 REVERSE LENGTH=360	67.55	Common	no	no
LOC_Os02g02870	LOC_Os02g02870.1	glycine-rich protein 2, putative, expressed	tr|Q6YUR8|Q6YUR8_ORYSJ Cold shock domain protein 1 OS=Oryza sativa subsp. japonica GN=OSJNBb0088N06.21 PE=2 SV=1	sp|O65639|CSP1_ARATH Cold shock protein 1 OS=Arabidopsis thaliana GN=CSP1 PE=2 SV=1	47.74	AT4G36020.1 | Symbols: CSDP1 | cold shock domain protein 1 | chr4:17043443-17044342 REVERSE LENGTH=299	47.74	Common	no	no
LOC_Os02g02890	LOC_Os02g02890.1	peptidyl-prolyl cis-trans isomerase, putative, expressed	tr|Q6ZH98|Q6ZH98_ORYSJ Peptidyl-prolyl cis-trans isomerase OS=Oryza sativa subsp. japonica GN=OJ1020_C02.14 PE=2 SV=1	sp|P21569|CYPH_MAIZE Peptidyl-prolyl cis-trans isomerase OS=Zea mays GN=CYP PE=2 SV=1	86.63	AT2G21130.1 | Symbols: | Cyclophilin-like peptidyl-prolyl cis-trans isomerase family protein | chr2:9055619-9056143 REVERSE LENGTH=174	78.95	Common	yes	no
LOC_Os02g02960	LOC_Os02g02960.1	histone deacetylase complex subunit SAP18, putative, expressed	tr|Q6ZH90|Q6ZH90_ORYSJ Os02g0122000 protein OS=Oryza sativa subsp. japonica GN=OJ1020_C02.26 PE=2 SV=1	sp|O64644|SAP18_ARATH Histone deacetylase complex subunit SAP18 OS=Arabidopsis thaliana GN=At2g45640 PE=1 SV=1	73.81	AT2G45640.1 | Symbols: SAP18, ATSAP18 | SIN3 associated polypeptide P18 | chr2:18799881-18801323 REVERSE LENGTH=152	73.81	Common	no	no
LOC_Os02g02990	LOC_Os02g02990.1	translation initiation factor eIF3 subunit, putative, expressed	tr|Q6Z730|Q6Z730_ORYSJ Os02g0122300 protein OS=Oryza sativa subsp. japonica GN=P0575F10.1 PE=2 SV=1	sp|Q54KI0|EIF3J_DICDI Eukaryotic translation initiation factor 3 subunit J OS=Dictyostelium discoideum GN=eif3J PE=3 SV=1	29.61	AT5G37475.1 | Symbols: | Translation initiation factor eIF3 subunit | chr5:14866328-14867749 REVERSE LENGTH=225	58.12	Common	no	no
LOC_Os02g03100	LOC_Os02g03100.1	oxidoreductase, aldo/keto reductase family protein, putative, expressed	tr|Q0E4D9|Q0E4D9_ORYSJ Os02g0123500 protein OS=Oryza sativa subsp. japonica GN=Os02g0123500 PE=4 SV=1	sp|P28475|S6PD_MALDO NADP-dependent D-sorbitol-6-phosphate dehydrogenase OS=Malus domestica GN=S6PDH PE=2 SV=1	65.19	AT2G21250.1 | Symbols: | NAD(P)-linked oxidoreductase superfamily protein | chr2:9103408-9105116 REVERSE LENGTH=309	79.94	Common	no	no
LOC_Os02g03260	LOC_Os02g03260.1	3-isopropylmalate dehydratase large subunit 2, putative, expressed	tr|Q6Z702|Q6Z702_ORYSJ Os02g0125100 protein OS=Oryza sativa subsp. japonica GN=P0575F10.36 PE=2 SV=1	sp|Q94AR8|LEUC_ARATH 3-isopropylmalate dehydratase OS=Arabidopsis thaliana GN=IIL1 PE=2 SV=1	77.19	AT4G13430.1 | Symbols: IIL1, ATLEUC1 | isopropyl malate isomerase large subunit 1 | chr4:7804194-7807789 REVERSE LENGTH=509	77.19	Common	no	no
LOC_Os02g03440	LOC_Os02g03440.1	LSM domain containing protein, expressed	tr|Q6Z2M5|Q6Z2M5_ORYSJ Os02g0126700 protein OS=Oryza sativa subsp. japonica GN=P0482F12.18 PE=4 SV=1	sp|A1XQR9|RUXE_PIG Small nuclear ribonucleoprotein E OS=Sus scrofa GN=SNRPE PE=3 SV=1	42.54	AT4G30330.1 | Symbols: | Small nuclear ribonucleoprotein family protein | chr4:14836773-14837919 REVERSE LENGTH=88	87.04	Common	no	no
LOC_Os02g03470	LOC_Os02g03470.1	tetratricopeptide repeat containing protein, putative, expressed	tr|Q6Z2M2|Q6Z2M2_ORYSJ Os02g0127000 protein OS=Oryza sativa subsp. japonica GN=P0482F12.21-1 PE=4 SV=1	sp|Q5M7J9|EMC2_XENTR ER membrane protein complex subunit 2 OS=Xenopus tropicalis GN=emc2 PE=2 SV=1	47.44	AT3G04830.1 | Symbols: | Protein prenylyltransferase superfamily protein | chr3:1326289-1329132 FORWARD LENGTH=303	67.80	Common	yes	no
LOC_Os02g03730	LOC_Os02g03730.1	SWIB/MDM2 domain containing protein, expressed	tr|Q6Z6Y2|Q6Z6Y2_ORYSJ Os02g0130000 protein OS=Oryza sativa subsp. japonica GN=P0576F08.32 PE=2 SV=1	sp|O74503|UAF30_SCHPO Upstream activation factor subunit spp27 OS=Schizosaccharomyces pombe (strain 972 / ATCC 24843) GN=spp27 PE=1 SV=1	34.96	AT2G35605.1 | Symbols: | SWIB/MDM2 domain superfamily protein | chr2:14946161-14947027 FORWARD LENGTH=109	49.21	Common	no	no
LOC_Os02g03860	LOC_Os02g03860.1	mitochondrial ATP synthase precursor, putative, expressed	tr|Q6ZG90|Q6ZG90_ORYSJ Os02g0131300 protein OS=Oryza sativa subsp. japonica GN=OJ1007_D04.18 PE=2 SV=1	sp|Q9SJ12|ATP7_ARATH Probable ATP synthase 24 kDa subunit, mitochondrial OS=Arabidopsis thaliana GN=At2g21870 PE=1 SV=1	65.83	AT2G21870.1 | Symbols: MGP1 | copper ion binding;cobalt ion binding;zinc ion binding | chr2:9320456-9322618 REVERSE LENGTH=240	65.83	Common	no	yes
LOC_Os02g03890	LOC_Os02g03890.1	nuclear transport factor 2, putative, expressed	tr|Q6ZG86|Q6ZG86_ORYSJ Putative Ras-GTPase activating protein SH3 domain-binding protein 2 OS=Oryza sativa subsp. japonica GN=OJ1007_D04.22 PE=4 SV=1	sp|Q5R9L3|G3BP2_PONAB Ras GTPase-activating protein-binding protein 2 OS=Pongo abelii GN=G3BP2 PE=2 SV=1	26.95	AT5G43960.1 | Symbols: | Nuclear transport factor 2 (NTF2) family protein with RNA binding (RRM-RBD-RNP motifs) domain | chr5:17689154-17691653 REVERSE LENGTH=450	41.91	Common	yes	no
LOC_Os02g04040	LOC_Os02g04040.1	RecF/RecN/SMC N terminal domain containing protein, expressed	tr|Q0E471|Q0E471_ORYSJ Os02g0133300 protein OS=Oryza sativa subsp. japonica GN=Os02g0133300 PE=4 SV=1	sp|O93309|SMC3_XENLA Structural maintenance of chromosomes protein 3 OS=Xenopus laevis GN=smc3 PE=1 SV=2	42.07	AT2G27170.1 | Symbols: TTN7, SMC3 | Structural maintenance of chromosomes (SMC) family protein | chr2:11609319-11617064 REVERSE LENGTH=1204	64.78	Common	no	no
LOC_Os02g04100	LOC_Os02g04100.1	peptidase, T1 family, putative, expressed	tr|Q0E466|Q0E466_ORYSJ Proteasome subunit alpha type OS=Oryza sativa subsp. japonica GN=Os02g0133800 PE=2 SV=1	sp|P52428|PSA1_ORYSJ Proteasome subunit alpha type-1 OS=Oryza sativa subsp. japonica GN=PAF1 PE=2 SV=1	100.00	AT5G42790.1 | Symbols: PAF1, ATPSM30, ARS5 | proteasome alpha subunit F1 | chr5:17159270-17160975 REVERSE LENGTH=278	75.93	Common	no	no
LOC_Os02g04260	LOC_Os02g04260.1	expressed protein	tr|Q6Z0Z1|Q6Z0Z1_ORYSJ Os02g0135600 protein OS=Oryza sativa subsp. japonica GN=OSJNBa0081C13.4 PE=2 SV=1	sp|Q975P3|APGM_SULTO 2,3-bisphosphoglycerate-independent phosphoglycerate mutase OS=Sulfolobus tokodaii (strain DSM 16993 / JCM 10545 / NBRC 100140 / 7) GN=apgM PE=3 SV=1	23.15	AT5G11810.1 | Symbols: | unknown protein; Has 1807 Blast hits to 1807 proteins in 277 species: Archae - 0; Bacteria - 0; Metazoa - 736; Fungi - 347; Plants - 385; Viruses - 0; Other Eukaryotes - 339 (source: NCBI BLink). | chr5:3808739-3810440 FORWARD LENGTH=306	38.42	Common	no	no
LOC_Os02g04270	LOC_Os02g04270.1	DNA polymerase V, putative, expressed	tr|Q6Z0Z0|Q6Z0Z0_ORYSJ Os02g0135700 protein OS=Oryza sativa subsp. japonica GN=OSJNBa0081C13.5 PE=4 SV=1	sp|O60094|DPO5_SCHPO DNA polymerase V OS=Schizosaccharomyces pombe (strain 972 / ATCC 24843) GN=pol5 PE=1 SV=2	25.36	AT5G64420.1 | Symbols: | DNA polymerase V family | chr5:25756416-25761122 FORWARD LENGTH=1306	44.47	Common	no	no
LOC_Os02g04320	LOC_Os02g04320.1	WD domain, G-beta repeat domain containing protein, expressed	tr|Q6Z0Y9|Q6Z0Y9_ORYSJ Os02g0135800 protein OS=Oryza sativa subsp. japonica GN=OSJNBa0081C13.10 PE=2 SV=1	sp|Q9D1M0|SEC13_MOUSE Protein SEC13 homolog OS=Mus musculus GN=Sec13 PE=2 SV=3	54.15	AT2G30050.1 | Symbols: | transducin family protein / WD-40 repeat family protein | chr2:12825540-12826448 FORWARD LENGTH=302	79.67	Common	no	no
LOC_Os02g04480	LOC_Os02g04480.1	cleavage and polyadenylation specificity factor, putative, expressed	tr|Q6YXY3|Q6YXY3_ORYSJ Putative splicing factor 3b, subunit 3, 130kDa OS=Oryza sativa subsp. japonica GN=OSJNBa0026E05.6 PE=4 SV=1	sp|Q921M3|SF3B3_MOUSE Splicing factor 3B subunit 3 OS=Mus musculus GN=Sf3b3 PE=2 SV=1	54.57	AT3G55200.1 | Symbols: | Cleavage and polyadenylation specificity factor (CPSF) A subunit protein | chr3:20460533-20464361 FORWARD LENGTH=1214	81.89	Common	no	no
LOC_Os02g04540	LOC_Os02g04540.1	retrotransposon protein, putative, unclassified, expressed	tr|Q6YXX5|Q6YXX5_ORYSJ Os02g0138000 protein OS=Oryza sativa subsp. japonica GN=OSJNBa0026E05.15 PE=4 SV=1	sp|O65375|LRX1_ARATH Leucine-rich repeat extensin-like protein 1 OS=Arabidopsis thaliana GN=LRX1 PE=1 SV=1	58.24	AT1G12040.1 | Symbols: LRX1 | leucine-rich repeat/extensin 1 | chr1:4070160-4072394 FORWARD LENGTH=744	58.24	Common	no	no
LOC_Os02g04660	LOC_Os02g04660.1	arginine N-methyltransferase 5, putative, expressed	sp|Q6YXZ7|ANM5_ORYSJ Protein arginine N-methyltransferase 5 OS=Oryza sativa subsp. japonica GN=PRMT5 PE=2 SV=1	sp|Q6YXZ7|ANM5_ORYSJ Protein arginine N-methyltransferase 5 OS=Oryza sativa subsp. japonica GN=PRMT5 PE=2 SV=1	100.00	AT4G31120.1 | Symbols: SKB1, ATPRMT5 | SHK1 binding protein 1 | chr4:15132185-15136568 REVERSE LENGTH=642	71.36	Common	no	no
LOC_Os02g04670	LOC_Os02g04670.1	glucan endo-1,3-beta-glucosidase precursor, putative, expressed	tr|Q6YXZ6|Q6YXZ6_ORYSJ Os02g0139300 protein OS=Oryza sativa subsp. japonica GN=OSJNBa0026E05.37 PE=2 SV=1	sp|Q93Z08|E136_ARATH Glucan endo-1,3-beta-glucosidase 6 OS=Arabidopsis thaliana GN=At5g58090 PE=1 SV=2	70.00	AT5G58090.1 | Symbols: | O-Glycosyl hydrolases family 17 protein | chr5:23505556-23507193 REVERSE LENGTH=477	70.00	Common	no	no
LOC_Os02g04710	LOC_Os02g04710.1	cycloartenol synthase, putative, expressed	sp|Q6Z2X6|CAS_ORYSJ Cycloartenol synthase OS=Oryza sativa subsp. japonica GN=Os02g0139700 PE=1 SV=1	sp|Q9SXV6|CAS1_GLYGL Cycloartenol synthase OS=Glycyrrhiza glabra GN=GgCAS1 PE=1 SV=1	74.80	AT2G07050.1 | Symbols: CAS1 | cycloartenol synthase 1 | chr2:2924629-2930295 FORWARD LENGTH=759	74.57	Common	no	no
LOC_Os02g04740	LOC_Os02g04740.1	molybdenum cofactor synthesis protein 2 large subunit, putative, expressed	sp|Q6Z2X3|MOC2B_ORYSJ Molybdopterin synthase catalytic subunit OS=Oryza sativa subsp. japonica GN=MOCS2 PE=2 SV=1	sp|Q6Z2X3|MOC2B_ORYSJ Molybdopterin synthase catalytic subunit OS=Oryza sativa subsp. japonica GN=MOCS2 PE=2 SV=1	100.00	AT2G43760.1 | Symbols: | molybdopterin biosynthesis MoaE family protein | chr2:18133276-18133872 FORWARD LENGTH=198	53.55	Common	no	no
LOC_Os02g04780	LOC_Os02g04780.1	expressed protein	tr|Q6Z2X0|Q6Z2X0_ORYSJ Os02g0140800 protein OS=Oryza sativa subsp. japonica GN=OJ1679_B08.21 PE=4 SV=1	sp|Q2IQP0|FLGH_ANADE Flagellar L-ring protein OS=Anaeromyxobacter dehalogenans (strain 2CP-C) GN=flgH PE=3 SV=1	25.19	AT1G16770.1 | Symbols: | unknown protein; Has 109 Blast hits to 109 proteins in 52 species: Archae - 0; Bacteria - 4; Metazoa - 0; Fungi - 71; Plants - 32; Viruses - 0; Other Eukaryotes - 2 (source: NCBI BLink). | chr1:5737900-5739110 FORWARD LENGTH=324	54.93	Common	no	no
LOC_Os02g05030	LOC_Os02g05030.1	sucrose-phosphatase, putative, expressed	sp|Q6YXW6|SPP2_ORYSJ Sucrose-phosphatase 2 OS=Oryza sativa subsp. japonica GN=SPP2 PE=1 SV=1	sp|Q6YXW6|SPP2_ORYSJ Sucrose-phosphatase 2 OS=Oryza sativa subsp. japonica GN=SPP2 PE=1 SV=1	100.00	AT2G35840.1 | Symbols: | Sucrose-6F-phosphate phosphohydrolase family protein | chr2:15053952-15055776 FORWARD LENGTH=422	65.56	Common	no	no
LOC_Os02g05310	LOC_Os02g05310.1	splicing factor 3B subunit 1, putative, expressed	tr|C7IYP7|C7IYP7_ORYSJ Os02g0478900 protein OS=Oryza sativa subsp. japonica GN=Os02g0478900 PE=4 SV=1	sp|O57683|SF3B1_XENLA Splicing factor 3B subunit 1 OS=Xenopus laevis GN=sf3b1 PE=2 SV=1	69.16	AT5G64270.1 | Symbols: | splicing factor, putative | chr5:25706909-25710718 FORWARD LENGTH=1269	82.38	Common	no	no
LOC_Os02g05330	LOC_Os02g05330.1	DEAD-box ATP-dependent RNA helicase, putative, expressed	sp|Q6Z2Z4|IF4A3_ORYSJ Eukaryotic initiation factor 4A-3 OS=Oryza sativa subsp. japonica GN=Os02g0146600 PE=2 SV=1	sp|Q6Z2Z4|IF4A3_ORYSJ Eukaryotic initiation factor 4A-3 OS=Oryza sativa subsp. japonica GN=Os02g0146600 PE=2 SV=1	100.00	AT1G54270.1 | Symbols: EIF4A-2 | eif4a-2 | chr1:20260495-20262018 FORWARD LENGTH=412	91.30	Common	no	no
LOC_Os02g05480	LOC_Os02g05480.1	CGMC_MAPKCMGC_2_SLT2y_ERK.1 - CGMC includes CDA, MAPK, GSK3, and CLKC kinases, expressed	tr|Q0E3Y5|Q0E3Y5_ORYSJ Os02g0148100 protein OS=Oryza sativa subsp. japonica GN=Os02g0148100 PE=2 SV=1	sp|Q6Z437|MPK3_ORYSJ Mitogen-activated protein kinase 3 OS=Oryza sativa subsp. japonica GN=MPK3 PE=2 SV=1	100.00	AT1G10210.1 | Symbols: ATMPK1, MPK1 | mitogen-activated protein kinase 1 | chr1:3349579-3350776 FORWARD LENGTH=370	84.02	Common	no	no
LOC_Os02g05630	LOC_Os02g05630.1	protein phosphatase 2C, putative, expressed	sp|Q67UX7|P2C10_ORYSJ Probable protein phosphatase 2C 10 OS=Oryza sativa subsp. japonica GN=Os02g0149800 PE=2 SV=1	sp|Q67UX7|P2C10_ORYSJ Probable protein phosphatase 2C 10 OS=Oryza sativa subsp. japonica GN=Os02g0149800 PE=2 SV=1	100.00	AT4G31750.1 | Symbols: WIN2 | HOPW1-1-interacting 2 | chr4:15364657-15367207 REVERSE LENGTH=311	83.58	Common	no	no
LOC_Os02g05830	LOC_Os02g05830.1	ribulose bisphosphate carboxylase small chain, chloroplast precursor, putative, expressed	tr|Q67IU5|Q67IU5_ORYSJ Ribulose bisphosphate carboxylase small chain OS=Oryza sativa subsp. japonica GN=P0463E12.1 PE=3 SV=1	sp|O64416|RBS_MARPA Ribulose bisphosphate carboxylase small chain, chloroplastic OS=Marchantia paleacea GN=RBCS PE=2 SV=1	47.85	AT1G67090.1 | Symbols: RBCS1A | ribulose bisphosphate carboxylase small chain 1A | chr1:25048465-25049249 REVERSE LENGTH=180	54.62	Common	no	no
LOC_Os02g06370	LOC_Os02g06370.1	whirly transcription factor domain containing protein, expressed	tr|Q6ET43|Q6ET43_ORYSJ Os02g0158400 protein OS=Oryza sativa subsp. japonica GN=P0419H03.37 PE=2 SV=1	sp|P03711|VCAC_LAMBD Minor capsid protein C OS=Enterobacteria phage lambda GN=C PE=3 SV=1	36.84	AT1G71260.1 | Symbols: ATWHY2, WHY2 | WHIRLY 2 | chr1:26861849-26863391 REVERSE LENGTH=238	56.08	Common	no	no
LOC_Os02g06410	LOC_Os02g06410.1	CBS domain containing membrane protein, putative, expressed	tr|Q6ETI3|Q6ETI3_ORYSJ Os02g0158900 protein OS=Oryza sativa subsp. japonica GN=B1103G11.22 PE=4 SV=1	sp|Q9XI37|PV42A_ARATH SNF1-related protein kinase regulatory subunit gamma-like PV42a OS=Arabidopsis thaliana GN=PV42A PE=1 SV=1	52.09	AT1G15330.1 | Symbols: | Cystathionine beta-synthase (CBS) protein | chr1:5274368-5275499 FORWARD LENGTH=352	52.09	Common	no	no
LOC_Os02g06700	LOC_Os02g06700.2	ribosomal protein, putative, expressed	tr|Q6H7T1|Q6H7T1_ORYSJ Os02g0162500 protein OS=Oryza sativa subsp. japonica GN=OJ9003_G05.34 PE=1 SV=1	sp|P19950|RS141_MAIZE 40S ribosomal protein S14 OS=Zea mays PE=3 SV=1	97.12	AT3G52580.1 | Symbols: | Ribosomal protein S11 family protein | chr3:19503324-19504701 FORWARD LENGTH=150	92.81	Common	no	no
LOC_Os02g07120	LOC_Os02g07120.1	HEAT repeat family protein, putative, expressed	tr|Q6H4V4|Q6H4V4_ORYSJ Os02g0167700 protein OS=Oryza sativa subsp. japonica GN=OSJNBa0085K21.46 PE=2 SV=1	sp|Q8L5Y6|CAND1_ARATH Cullin-associated NEDD8-dissociated protein 1 OS=Arabidopsis thaliana GN=CAND1 PE=1 SV=1	76.12	AT2G02560.1 | Symbols: CAND1, ATCAND1, ETA2, TIP120, HVE | cullin-associated and neddylation dissociated | chr2:690345-697342 FORWARD LENGTH=1219	76.12	Common	no	no
LOC_Os02g07160	LOC_Os02g07160.1	glyoxalase family protein, putative, expressed	tr|Q6H4V1|Q6H4V1_ORYSJ 4-hydroxyphenylpyruvate dioxygenase OS=Oryza sativa subsp. japonica GN=OSJNBa0085K21.52 PE=3 SV=1	sp|O48604|HPPD_HORVU 4-hydroxyphenylpyruvate dioxygenase OS=Hordeum vulgare PE=2 SV=1	84.54	AT1G06570.1 | Symbols: PDS1, HPD | phytoene desaturation 1 | chr1:2012015-2013543 REVERSE LENGTH=473	62.82	Common	no	no
LOC_Os02g07230	LOC_Os02g07230.1	porphobilinogen deaminase, chloroplast precursor, putative, expressed	sp|Q6H6D2|HEM3_ORYSJ Porphobilinogen deaminase, chloroplastic OS=Oryza sativa subsp. japonica GN=HEMC PE=2 SV=1	sp|Q6H6D2|HEM3_ORYSJ Porphobilinogen deaminase, chloroplastic OS=Oryza sativa subsp. japonica GN=HEMC PE=2 SV=1	100.00	AT5G08280.1 | Symbols: HEMC | hydroxymethylbilane synthase | chr5:2663763-2665596 REVERSE LENGTH=382	74.61	Common	no	no
LOC_Os02g07260	LOC_Os02g07260.1	phosphoglycerate kinase protein, putative, expressed	tr|Q6H6C7|Q6H6C7_ORYSJ Phosphoglycerate kinase OS=Oryza sativa subsp. japonica GN=P0669G09.19 PE=2 SV=1	sp|P12783|PGKY_WHEAT Phosphoglycerate kinase, cytosolic OS=Triticum aestivum PE=2 SV=1	91.54	AT1G79550.1 | Symbols: PGK | phosphoglycerate kinase | chr1:29924347-29926295 REVERSE LENGTH=401	85.32	Common	no	no
LOC_Os02g07350	LOC_Os02g07350.1	inositol-1-monophosphatase, putative, expressed	tr|Q6H6B9|Q6H6B9_ORYSJ Os02g0169900 protein OS=Oryza sativa subsp. japonica GN=P0669G09.32 PE=2 SV=1	sp|Q94F00|IMPL1_ARATH Phosphatase IMPL1, chloroplastic OS=Arabidopsis thaliana GN=IMPL1 PE=1 SV=2	73.04	AT1G31190.1 | Symbols: IMPL1 | myo-inositol monophosphatase like 1 | chr1:11144861-11146800 FORWARD LENGTH=371	73.04	Common	no	no
LOC_Os02g07410	LOC_Os02g07410.1	glycine cleavage system H protein, putative, expressed	tr|Q6H713|Q6H713_ORYSJ Os02g0170100 protein OS=Oryza sativa subsp. japonica GN=P0030G02.14 PE=2 SV=1	sp|A3C6G9|GCSH_ORYSJ Glycine cleavage system H protein, mitochondrial OS=Oryza sativa subsp. japonica GN=GDCSH PE=1 SV=1	62.89	AT2G35120.1 | Symbols: | Single hybrid motif superfamily protein | chr2:14805913-14807274 REVERSE LENGTH=156	74.19	Common	no	yes
LOC_Os02g07490	LOC_Os02g07490.1	glyceraldehyde-3-phosphate dehydrogenase, putative, expressed	tr|Q6H703|Q6H703_ORYSJ Os02g0171100 protein OS=Oryza sativa subsp. japonica GN=P0030G02.26 PE=2 SV=1	sp|P32637|G3P_PODAS Glyceraldehyde-3-phosphate dehydrogenase OS=Podospora anserina GN=GPD PE=3 SV=1	74.93	AT1G16300.1 | Symbols: GAPCP-2 | glyceraldehyde-3-phosphate dehydrogenase of plastid 2 | chr1:5574433-5577406 FORWARD LENGTH=420	82.32	Common	no	no
LOC_Os02g07720	LOC_Os02g07720.2	cytidylyltransferase domain containing protein, expressed	tr|Q6H513|Q6H513_ORYSJ Os02g0173500 protein OS=Oryza sativa subsp. japonica GN=OSJNBa0073A21.13 PE=2 SV=1	sp|Q9Y5K3|PCY1B_HUMAN Choline-phosphate cytidylyltransferase B OS=Homo sapiens GN=PCYT1B PE=1 SV=1	55.84	AT2G32260.1 | Symbols: ATCCT1, CCT1 | phosphorylcholine cytidylyltransferase | chr2:13697645-13700241 FORWARD LENGTH=332	75.09	Common	no	no
LOC_Os02g07760	LOC_Os02g07760.1	aldehyde dehydrogenase, putative, expressed	sp|B9F3B6|SSDH_ORYSJ Succinate-semialdehyde dehydrogenase, mitochondrial OS=Oryza sativa subsp. japonica GN=ALDH5F1 PE=2 SV=1	sp|B9F3B6|SSDH_ORYSJ Succinate-semialdehyde dehydrogenase, mitochondrial OS=Oryza sativa subsp. japonica GN=ALDH5F1 PE=2 SV=1	100.00	AT1G79440.1 | Symbols: ALDH5F1, SSADH1, SSADH | aldehyde dehydrogenase 5F1 | chr1:29882525-29887275 REVERSE LENGTH=528	75.81	Common	no	yes
LOC_Os02g07910	LOC_Os02g07910.1	fiber protein Fb15, putative, expressed	tr|Q6EUQ5|Q6EUQ5_ORYSJ Putative fiber protein Fb15 OS=Oryza sativa subsp. japonica GN=OJ1077_E05.15-1 PE=4 SV=1	sp|A1WGR0|CAPP_VEREI Phosphoenolpyruvate carboxylase OS=Verminephrobacter eiseniae (strain EF01-2) GN=ppc PE=3 SV=1	32.61	AT4G30010.1 | Symbols: | unknown protein; FUNCTIONS IN: molecular_function unknown; INVOLVED IN: biological_process unknown; LOCATED IN: mitochondrion, plastid; EXPRESSED IN: 26 plant structures; EXPRESSED DURING: 15 growth stages; Has 39 Blast hits to 39 proteins in 18 species: Archae - 0; Bacteria - 0; Metazoa - 0; Fungi - 0; Plants - 39; Viruses - 0; Other Eukaryotes - 0 (source: NCBI BLink). …	51.69	Common	no	yes
LOC_Os02g08190	LOC_Os02g08190.1	CYPRO4, putative, expressed	tr|Q6ETM2|Q6ETM2_ORYSJ Os02g0178500 protein OS=Oryza sativa subsp. japonica GN=P0544B02.5 PE=2 SV=1	sp|P40781|CYPR4_CYNCA Protein CYPRO4 OS=Cynara cardunculus GN=CYPRO4 PE=2 SV=1	69.80	AT3G19240.1 | Symbols: | Vacuolar import/degradation, Vid27-related protein | chr3:6664383-6666423 FORWARD LENGTH=648	62.73	Common	no	no
LOC_Os02g08380	LOC_Os02g08380.1	CR084 protein, putative, expressed	tr|Q6ETK1|Q6ETK1_ORYSJ Os02g0180200 protein OS=Oryza sativa subsp. japonica GN=P0544B02.33 PE=4 SV=1	sp|Q8GMT0|Y464_SYNE7 UPF0133 protein Synpcc7942_0464 OS=Synechococcus elongatus (strain PCC 7942) GN=Synpcc7942_0464 PE=3 SV=2	50.49	AT2G24020.1 | Symbols: | Uncharacterised BCR, YbaB family COG0718 | chr2:10217869-10219269 REVERSE LENGTH=182	72.19	Common	no	no
LOC_Os02g08490	LOC_Os02g08490.1	chaperone protein clpB 1, putative, expressed	sp|Q0E3C8|CLPB3_ORYSJ Chaperone protein ClpB3, mitochondrial OS=Oryza sativa subsp. japonica GN=CLPB3 PE=2 SV=3	sp|Q0E3C8|CLPB3_ORYSJ Chaperone protein ClpB3, mitochondrial OS=Oryza sativa subsp. japonica GN=CLPB3 PE=2 SV=3	100.00	AT2G25140.1 | Symbols: HSP98.7, CLPB-M, CLPB4 | casein lytic proteinase B4 | chr2:10697877-10701998 REVERSE LENGTH=964	77.81	Common	no	no
LOC_Os02g09150	LOC_Os02g09150.1	inorganic H+ pyrophosphatase, putative, expressed	tr|Q6H883|Q6H883_ORYSJ Putative inorganic diphosphatase OS=Oryza sativa subsp. japonica GN=OJ1572_F02.11 PE=3 SV=1	sp|P21616|AVP_VIGRR Pyrophosphate-energized vacuolar membrane proton pump OS=Vigna radiata var. radiata PE=1 SV=3	88.79	AT1G15690.1 | Symbols: AVP1, ATAVP3, AVP-3, AtVHP1;1 | Inorganic H pyrophosphatase family protein | chr1:5399115-5402185 FORWARD LENGTH=770	87.27	Common	no	no
LOC_Os02g09220	LOC_Os02g09220.1	cytochrome P450, putative, expressed	tr|Q6ZIH6|Q6ZIH6_ORYSJ Os02g0184900 protein OS=Oryza sativa subsp. japonica GN=OJ1115_B01.6 PE=3 SV=1	sp|O81974|C71D8_SOYBN Cytochrome P450 71D8 OS=Glycine max GN=CYP71D8 PE=2 SV=1	47.32	AT3G26300.1 | Symbols: CYP71B34 | cytochrome P450, family 71, subfamily B, polypeptide 34 | chr3:9639199-9640866 REVERSE LENGTH=500	39.88	Common	no	no
LOC_Os02g09250	LOC_Os02g09250.1	cytochrome P450 71D10, putative, expressed	tr|Q6ZIH1|Q6ZIH1_ORYSJ Os02g0185300 protein OS=Oryza sativa subsp. japonica GN=OJ1115_B01.13 PE=2 SV=1	sp|O81974|C71D8_SOYBN Cytochrome P450 71D8 OS=Glycine max GN=CYP71D8 PE=2 SV=1	44.77	AT3G26230.1 | Symbols: CYP71B24 | cytochrome P450, family 71, subfamily B, polypeptide 24 | chr3:9598200-9599892 REVERSE LENGTH=498	41.65	Common	no	no
LOC_Os02g09420	LOC_Os02g09420.1	cyclase family protein, putative, expressed	tr|Q6ZIF9|Q6ZIF9_ORYSJ Metal-dependent hydrolase-like protein OS=Oryza sativa subsp. japonica GN=OJ1115_B01.33 PE=4 SV=1	sp|Q81PP9|KYNB_BACAN Kynurenine formamidase OS=Bacillus anthracis GN=kynB PE=3 SV=1	30.73	AT4G35220.1 | Symbols: | Cyclase family protein | chr4:16752636-16753966 FORWARD LENGTH=272	59.92	Common	no	no
LOC_Os02g10070	LOC_Os02g10070.1	citrate synthase, putative, expressed	tr|Q7F8R1|Q7F8R1_ORYSJ Citrate synthase OS=Oryza sativa subsp. japonica GN=P0437H03.132 PE=2 SV=1	sp|P20115|CISY4_ARATH Citrate synthase 4, mitochondrial OS=Arabidopsis thaliana GN=CSY4 PE=1 SV=3	82.03	AT2G44350.2 | Symbols: ATCS, CSY4 | Citrate synthase family protein | chr2:18316673-18320524 FORWARD LENGTH=474	82.03	Common	no	yes
LOC_Os02g10080	LOC_Os02g10080.1	zinc finger C-x8-C-x5-C-x3-H type family protein, expressed	sp|Q7F8R0|C3H14_ORYSJ Zinc finger CCCH domain-containing protein 14 OS=Oryza sativa subsp. japonica GN=Os02g0194200 PE=2 SV=1	sp|Q7F8R0|C3H14_ORYSJ Zinc finger CCCH domain-containing protein 14 OS=Oryza sativa subsp. japonica GN=Os02g0194200 PE=2 SV=1	100.00	AT3G12130.1 | Symbols: | KH domain-containing protein / zinc finger (CCCH type) family protein | chr3:3864486-3866406 REVERSE LENGTH=248	47.02	Common	no	no
LOC_Os02g10260	LOC_Os02g10260.1	outer membrane protein, OMP85 family protein, expressed	sp|Q6H7M7|OEP80_ORYSJ Outer envelope protein 80, chloroplastic OS=Oryza sativa subsp. japonica GN=OEP80 PE=3 SV=2	sp|Q6H7M7|OEP80_ORYSJ Outer envelope protein 80, chloroplastic OS=Oryza sativa subsp. japonica GN=OEP80 PE=3 SV=2	100.00	AT5G19620.1 | Symbols: EMB213, OEP80, ATOEP80, TOC75 | outer envelope protein of 80 kDa | chr5:6623323-6627641 FORWARD LENGTH=732	75.64	Common	no	no
LOC_Os02g10310	LOC_Os02g10310.1	fumarylacetoacetase, putative, expressed	tr|Q6H7M1|Q6H7M1_ORYSJ Os02g0196800 protein OS=Oryza sativa subsp. japonica GN=OJ1524_D08.17 PE=2 SV=1	sp|A5PKH3|FAAA_BOVIN Fumarylacetoacetase OS=Bos taurus GN=FAH PE=2 SV=1	57.62	AT1G12050.1 | Symbols: | fumarylacetoacetase, putative | chr1:4072904-4075856 FORWARD LENGTH=421	68.17	Common	no	no
LOC_Os02g10310	LOC_Os02g10310.2	fumarylacetoacetase, putative, expressed	tr|Q6H7M1|Q6H7M1_ORYSJ Os02g0196800 protein OS=Oryza sativa subsp. japonica GN=OJ1524_D08.17 PE=2 SV=1	sp|A5PKH3|FAAA_BOVIN Fumarylacetoacetase OS=Bos taurus GN=FAH PE=2 SV=1	58.97	AT1G12050.1 | Symbols: | fumarylacetoacetase, putative | chr1:4072904-4075856 FORWARD LENGTH=421	70.34	Common	no	no
LOC_Os02g10510	LOC_Os02g10510.1	Ubiquitin family domain containing protein, expressed	tr|Q6H734|Q6H734_ORYSJ Os02g0198600 protein OS=Oryza sativa subsp. japonica GN=P0026H03.19 PE=2 SV=1	sp|Q0U3Y6|DDI1_PHANO DNA damage-inducible protein 1 OS=Phaeosphaeria nodorum (strain SN15 / ATCC MYA-4574 / FGSC 10173) GN=DDI1 PE=3 SV=2	37.41	AT3G13235.1 | Symbols: | ubiquitin family protein | chr3:4271492-4274348 REVERSE LENGTH=414	69.43	Common	no	no
LOC_Os02g10640	LOC_Os02g10640.1	26S protease regulatory subunit, putative, expressed	tr|Q9FXT8|Q9FXT8_ORYSJ 26S proteasome regulatory particle triple-A ATPase subunit4 OS=Oryza sativa subsp. japonica GN=OsRPT4 PE=1 SV=1	sp|Q9MAK9|PS10B_ARATH 26S protease regulatory subunit S10B homolog B OS=Arabidopsis thaliana GN=RPT4B PE=2 SV=1	91.00	AT1G45000.1 | Symbols: | AAA-type ATPase family protein | chr1:17009220-17011607 FORWARD LENGTH=399	91.00	Common	no	no
LOC_Os02g10790	LOC_Os02g10790.1	expressed protein	tr|Q0E284|Q0E284_ORYSJ Os02g0261800 protein OS=Oryza sativa subsp. japonica GN=Os02g0261800 PE=4 SV=2	sp|Q92621|NU205_HUMAN Nuclear pore complex protein Nup205 OS=Homo sapiens GN=NUP205 PE=1 SV=3	21.44	AT5G51200.1 | Symbols: | Protein of unknown function (DUF3414) | chr5:20804926-20819408 FORWARD LENGTH=1838	52.22	Common	no	no
LOC_Os02g10810	LOC_Os02g10810.1	protein of unknown function domain containing protein, expressed	tr|Q6ZHU5|Q6ZHU5_ORYSJ Putative uncharacterized protein OJ1135_F06.5 OS=Oryza sativa subsp. japonica GN=OJ1135_F06.5 PE=4 SV=1	sp|O22969|Y2416_ARATH Uncharacterized protein At2g34160 OS=Arabidopsis thaliana GN=At2g34160 PE=1 SV=1	70.00	AT2G34160.1 | Symbols: | Alba DNA/RNA-binding protein | chr2:14426283-14427220 FORWARD LENGTH=130	70.00	Common	yes	no
LOC_Os02g10920	LOC_Os02g10920.1	zinc finger family protein, putative, expressed	tr|Q6Z6E6|Q6Z6E6_ORYSJ Os02g0203700 protein OS=Oryza sativa subsp. japonica GN=P0544H11.11 PE=2 SV=1	sp|O13801|YE04_SCHPO Uncharacterized RNA-binding protein C17H9.04c OS=Schizosaccharomyces pombe (strain 972 / ATCC 24843) GN=SPAC17H9.04c PE=1 SV=1	26.38	AT3G15680.1 | Symbols: | Ran BP2/NZF zinc finger-like superfamily protein | chr3:5315437-5316048 FORWARD LENGTH=164	60.47	Common	no	no
LOC_Os02g11040	LOC_Os02g11040.1	expressed protein	tr|Q0E2X7|Q0E2X7_ORYSJ Os02g0205200 protein (Fragment) OS=Oryza sativa subsp. japonica GN=Os02g0205200 PE=4 SV=1	sp|P85063|ALLD3_ACTDE Allergen Act d 3 (Fragments) OS=Actinidia deliciosa PE=1 SV=3	51.61	AT4G32460.1 | Symbols: | Protein of unknown function, DUF642 | chr4:15663036-15664859 REVERSE LENGTH=365	62.91	Common	no	no
LOC_Os02g11050	LOC_Os02g11050.1	26S protease regulatory subunit, putative, expressed	tr|Q7GCH3|Q7GCH3_ORYSJ 26S proteasome regulatory particle triple-A ATPase subunit6 OS=Oryza sativa subsp. japonica GN=OsRPT6 PE=2 SV=1	sp|Q9C5U3|PRS8A_ARATH 26S protease regulatory subunit 8 homolog A OS=Arabidopsis thaliana GN=RPT6A PE=2 SV=1	91.98	AT5G19990.1 | Symbols: RPT6A, ATSUG1 | regulatory particle triple-A ATPase 6A | chr5:6752144-6754918 FORWARD LENGTH=419	91.98	Common	yes	no
LOC_Os02g11060	LOC_Os02g11060.1	WD domain, G-beta repeat domain containing protein, expressed	tr|Q6Z6C8|Q6Z6C8_ORYSJ Os02g0205400 protein OS=Oryza sativa subsp. japonica GN=P0544H11.39 PE=4 SV=1	sp|Q54LT8|STRAP_DICDI Serine-threonine kinase receptor-associated protein OS=Dictyostelium discoideum GN=strap PE=3 SV=1	50.86	AT3G15610.1 | Symbols: | Transducin/WD40 repeat-like superfamily protein | chr3:5291076-5292796 REVERSE LENGTH=341	78.01	Common	no	no
LOC_Os02g11740	LOC_Os02g11740.1	plastidic ATP/ADP-transporter, putative, expressed	tr|Q6H8E4|Q6H8E4_ORYSJ Putative plastidic ATP/ADP transporter OS=Oryza sativa subsp. japonica GN=OJ1006_A02.6 PE=2 SV=1	sp|Q39002|TLC1_ARATH ADP,ATP carrier protein 1, chloroplastic OS=Arabidopsis thaliana GN=AATP1 PE=1 SV=2	77.93	AT1G80300.1 | Symbols: NTT1, ATNTT1 | nucleotide transporter 1 | chr1:30191954-30194280 FORWARD LENGTH=624	77.93	Common	no	no
LOC_Os02g11820	LOC_Os02g11820.1	GTPase-activating protein, putative, expressed	tr|Q6H8D8|Q6H8D8_ORYSJ Os02g0208900 protein OS=Oryza sativa subsp. japonica GN=OJ1006_A02.21-1 PE=2 SV=1	sp|Q8RXE7|AGD14_ARATH Probable ADP-ribosylation factor GTPase-activating protein AGD14 OS=Arabidopsis thaliana GN=AGD14 PE=1 SV=2	45.14	AT4G13350.1 | Symbols: NIG | NSP (nuclear shuttle protein)-interacting GTPase | chr4:7770170-7773321 REVERSE LENGTH=602	36.36	Common	no	no
LOC_Os02g11830	LOC_Os02g11830.2	coatomer subunit beta, putative, expressed	sp|Q6H8D6|COB23_ORYSJ Putative coatomer subunit beta'-3 OS=Oryza sativa subsp. japonica GN=Os02g0209000 PE=3 SV=2	sp|Q6H8D6|COB23_ORYSJ Putative coatomer subunit beta'-3 OS=Oryza sativa subsp. japonica GN=Os02g0209000 PE=3 SV=2	100.00	AT1G52360.2 | Symbols: | Coatomer, beta' subunit | chr1:19499420-19505397 FORWARD LENGTH=970	78.95	Common	no	no
LOC_Os02g12580	LOC_Os02g12580.1	OsPP2Ac-3 - Phosphatase 2A isoform 3 belonging to family 1, expressed	sp|Q0E2S4|PP2A3_ORYSJ Serine/threonine-protein phosphatase PP2A-3 catalytic subunit OS=Oryza sativa subsp. japonica GN=PP2A3 PE=2 SV=1	sp|Q0E2S4|PP2A3_ORYSJ Serine/threonine-protein phosphatase PP2A-3 catalytic subunit OS=Oryza sativa subsp. japonica GN=PP2A3 PE=2 SV=1	100.00	AT1G10430.1 | Symbols: PP2A-2 | protein phosphatase 2A-2 | chr1:3428705-3430437 REVERSE LENGTH=306	92.83	Common	no	no
LOC_Os02g12650	LOC_Os02g12650.1	puromycin-sensitive aminopeptidase, putative, expressed	tr|Q6Z6L4|Q6Z6L4_ORYSJ Os02g0218200 protein OS=Oryza sativa subsp. japonica GN=P0027A02.7 PE=4 SV=1	sp|P55786|PSA_HUMAN Puromycin-sensitive aminopeptidase OS=Homo sapiens GN=NPEPPS PE=1 SV=2	43.90	AT4G33090.1 | Symbols: APM1, ATAPM1 | aminopeptidase M1 | chr4:15965915-15970418 REVERSE LENGTH=879	64.81	Common	yes	no
LOC_Os02g12794	LOC_Os02g12794.3	elongation factor 1-gamma, putative, expressed	tr|Q0E2Q7|Q0E2Q7_ORYSJ Os02g0220500 protein OS=Oryza sativa subsp. japonica GN=Os02g0220500 PE=4 SV=1	sp|Q6YW46|EF1G2_ORYSJ Elongation factor 1-gamma 2 OS=Oryza sativa subsp. japonica GN=Os02g0220500 PE=2 SV=2	98.44	AT1G09640.1 | Symbols: | Translation elongation factor EF1B, gamma chain | chr1:3120162-3122152 FORWARD LENGTH=414	79.68	Common	no	no
LOC_Os02g12800	LOC_Os02g12800.1	elongation factor 1-gamma, putative, expressed	tr|Q0E2Q6|Q0E2Q6_ORYSJ Os02g0220600 protein OS=Oryza sativa subsp. japonica GN=Os02g0220600 PE=4 SV=1	sp|Q9ZRI7|EF1G1_ORYSJ Elongation factor 1-gamma 1 OS=Oryza sativa subsp. japonica GN=Os02g0220600 PE=2 SV=1	100.00	AT1G09640.1 | Symbols: | Translation elongation factor EF1B, gamma chain | chr1:3120162-3122152 FORWARD LENGTH=414	75.84	Common	yes	no
LOC_Os02g12850	LOC_Os02g12850.1	RNA recognition motif containing protein, expressed	tr|Q6YVH3|Q6YVH3_ORYSJ Os02g0221500 protein OS=Oryza sativa subsp. japonica GN=P0758B01.1-1 PE=4 SV=1	sp|P48809|RB27C_DROME Heterogeneous nuclear ribonucleoprotein 27C OS=Drosophila melanogaster GN=Hrb27C PE=1 SV=2	49.19	AT1G17640.1 | Symbols: | RNA-binding (RRM/RBD/RNP motifs) family protein | chr1:6067394-6069098 REVERSE LENGTH=369	51.56	Common	no	no
LOC_Os02g13130	LOC_Os02g13130.1	KH domain-containing protein, putative, expressed	tr|Q6Z8B6|Q6Z8B6_ORYSJ High molecular weight glutenin subunit x-like protein OS=Oryza sativa subsp. japonica GN=P0470A03.19 PE=4 SV=1	sp|Q96AE4|FUBP1_HUMAN Far upstream element-binding protein 1 OS=Homo sapiens GN=FUBP1 PE=1 SV=3	28.96	AT2G25970.1 | Symbols: | KH domain-containing protein | chr2:11071844-11075604 REVERSE LENGTH=632	51.17	Common	no	no
LOC_Os02g13140	LOC_Os02g13140.1	xaa-Pro dipeptidase, putative, expressed	tr|Q6Z8B5|Q6Z8B5_ORYSJ Os02g0224400 protein OS=Oryza sativa subsp. japonica GN=P0470A03.20 PE=2 SV=1	sp|P12955|PEPD_HUMAN Xaa-Pro dipeptidase OS=Homo sapiens GN=PEPD PE=1 SV=3	56.15	AT4G29490.1 | Symbols: | Metallopeptidase M24 family protein | chr4:14487943-14491321 FORWARD LENGTH=486	75.31	Common	no	no
LOC_Os02g13530	LOC_Os02g13530.1	40S ribosomal protein S24, putative, expressed	tr|Q6H541|Q6H541_ORYSJ 40S ribosomal protein S24 OS=Oryza sativa subsp. japonica GN=OSJNBb0035N08.11 PE=1 SV=1	sp|Q8LC83|RS242_ARATH 40S ribosomal protein S24-2 OS=Arabidopsis thaliana GN=RPS24B PE=2 SV=2	82.17	AT5G28060.1 | Symbols: | Ribosomal protein S24e family protein | chr5:10069791-10070792 REVERSE LENGTH=133	82.17	Common	no	no
LOC_Os02g13840	LOC_Os02g13840.1	citrate synthase, putative, expressed	tr|Q0E2K1|Q0E2K1_ORYSJ Citrate synthase (Fragment) OS=Oryza sativa subsp. japonica GN=Os02g0232400 PE=3 SV=1	sp|Q9SJH7|CISY3_ARATH Citrate synthase 3, peroxisomal OS=Arabidopsis thaliana GN=CSY3 PE=1 SV=1	79.92	AT2G42790.1 | Symbols: CSY3 | citrate synthase 3 | chr2:17803132-17805991 REVERSE LENGTH=509	79.92	Common	no	no
LOC_Os02g13990	LOC_Os02g13990.1	U2 small nuclear ribonucleoprotein A, putative, expressed	tr|Q6EUK2|Q6EUK2_ORYSJ Os02g0234800 protein OS=Oryza sativa subsp. japonica GN=OJ1145_E05.10 PE=2 SV=1	sp|P43333|RU2A_ARATH U2 small nuclear ribonucleoprotein A' OS=Arabidopsis thaliana GN=At1g09760 PE=2 SV=2	73.23	AT1G09760.1 | Symbols: U2A' | U2 small nuclear ribonucleoprotein A | chr1:3159476-3161603 REVERSE LENGTH=249	73.23	Common	no	no
LOC_Os02g14059	LOC_Os02g14059.1	ribosomal protein L5, putative, expressed	tr|Q0E2I8|Q0E2I8_ORYSJ Os02g0235600 protein OS=Oryza sativa subsp. japonica GN=Os02g0235600 PE=2 SV=1	sp|Q0DK10|RL11_ORYSJ 60S ribosomal protein L11 OS=Oryza sativa subsp. japonica GN=RPL11 PE=2 SV=1	98.90	AT5G45775.2 | Symbols: | Ribosomal L5P family protein | chr5:18565281-18566496 REVERSE LENGTH=182	95.58	Common	no	no
LOC_Os02g14110	LOC_Os02g14110.1	aminotransferase, classes I and II, domain containing protein, expressed	tr|Q6EUS6|Q6EUS6_ORYSJ Aspartate aminotransferase OS=Oryza sativa subsp. japonica GN=OJ1077_A12.15 PE=2 SV=1	sp|P46643|AAT1_ARATH Aspartate aminotransferase, mitochondrial OS=Arabidopsis thaliana GN=ASP1 PE=1 SV=1	82.88	AT2G30970.1 | Symbols: ASP1 | aspartate aminotransferase 1 | chr2:13179012-13181686 FORWARD LENGTH=430	82.88	Common	no	yes
LOC_Os02g14600	LOC_Os02g14600.1	glutelin, putative, expressed	tr|Q6ESW6|Q6ESW6_ORYSJ Glutelin OS=Oryza sativa subsp. japonica GN=P0503B05.14 PE=2 SV=1	sp|Q6ERU3|GLUB5_ORYSJ Glutelin type-B 5 OS=Oryza sativa subsp. japonica GN=GLUB5 PE=2 SV=1	76.54	AT5G44120.3 | Symbols: CRA1, ATCRA1, CRU1 | RmlC-like cupins superfamily protein | chr5:17756460-17758246 REVERSE LENGTH=472	37.53	Common	no	no
LOC_Os02g14770	LOC_Os02g14770.1	phosphoenolpyruvate carboxylase, putative, expressed	tr|Q6EUD7|Q6EUD7_ORYSJ Os02g0244700 protein OS=Oryza sativa subsp. japonica GN=OJ1134_F06.2-1 PE=2 SV=1	sp|P29195|CAPP1_SORBI Phosphoenolpyruvate carboxylase 1 OS=Sorghum bicolor GN=PEPC PE=2 SV=1	94.99	AT2G42600.2 | Symbols: ATPPC2, PPC2 | phosphoenolpyruvate carboxylase 2 | chr2:17734541-17738679 REVERSE LENGTH=963	84.48	Common	no	no
LOC_Os02g14780	LOC_Os02g14780.1	splicing factor 3 subunit 1, putative, expressed	tr|Q6EUD5|Q6EUD5_ORYSJ Os02g0245000 protein OS=Oryza sativa subsp. japonica GN=OJ1134_F06.6 PE=4 SV=1	sp|Q8RXF1|SF3A1_ARATH Probable splicing factor 3A subunit 1 OS=Arabidopsis thaliana GN=At1g14650 PE=1 SV=2	57.69	AT1G14650.1 | Symbols: | SWAP (Suppressor-of-White-APricot)/surp domain-containing protein / ubiquitin family protein | chr1:5028077-5030520 FORWARD LENGTH=785	57.69	Common	no	no
LOC_Os02g14860	LOC_Os02g14860.1	prefoldin subunit, putative, expressed	tr|Q0E2E9|Q0E2E9_ORYSJ Os02g0246300 protein OS=Oryza sativa subsp. japonica GN=Os02g0246300 PE=4 SV=2	sp|Q03958|PFD6_MOUSE Prefoldin subunit 6 OS=Mus musculus GN=Pfdn6 PE=2 SV=1	42.24	AT1G29990.1 | Symbols: PFD6 | prefoldin 6 | chr1:10507666-10508821 FORWARD LENGTH=129	73.81	Common	yes	no
LOC_Os02g15090	LOC_Os02g15090.1	glutelin, putative, expressed	tr|Q6K508|Q6K508_ORYSJ Glutelin OS=Oryza sativa subsp. japonica GN=OSJNBa0011N12.22 PE=2 SV=1	sp|Q6ERU3|GLUB5_ORYSJ Glutelin type-B 5 OS=Oryza sativa subsp. japonica GN=GLUB5 PE=2 SV=1	66.53	AT5G44120.3 | Symbols: CRA1, ATCRA1, CRU1 | RmlC-like cupins superfamily protein | chr5:17756460-17758246 REVERSE LENGTH=472	38.99	Common	no	no
LOC_Os02g15150	LOC_Os02g15150.1	glutelin, putative, expressed	tr|Q0E2D5|Q0E2D5_ORYSJ Glutelin OS=Oryza sativa subsp. japonica GN=Os02g0249600 PE=2 SV=2	sp|Q02897|GLUB2_ORYSJ Glutelin type-B 2 OS=Oryza sativa subsp. japonica GN=GLUB2 PE=2 SV=2	100.00	AT5G44120.3 | Symbols: CRA1, ATCRA1, CRU1 | RmlC-like cupins superfamily protein | chr5:17756460-17758246 REVERSE LENGTH=472	41.08	Common	no	no
LOC_Os02g15169	LOC_Os02g15169.1	glutelin, putative, expressed	tr|Q0E2D2|Q0E2D2_ORYSJ Glutelin OS=Oryza sativa subsp. japonica GN=Os02g0249800 PE=2 SV=1	sp|P14323|GLUB1_ORYSJ Glutelin type-B 1 OS=Oryza sativa subsp. japonica GN=GluB1-A PE=2 SV=3	100.00	AT5G44120.3 | Symbols: CRA1, ATCRA1, CRU1 | RmlC-like cupins superfamily protein | chr5:17756460-17758246 REVERSE LENGTH=472	40.47	Common	no	no
LOC_Os02g15250	LOC_Os02g15250.1	late embryogenesis abundant domain-containing protein, putative, expressed	tr|Q6KA29|Q6KA29_ORYSJ Os02g0250600 protein OS=Oryza sativa subsp. japonica GN=OJ1113_G05.23 PE=4 SV=1	sp|P20075|LEAD8_DAUCA Embryonic protein DC-8 OS=Daucus carota PE=3 SV=1	31.93	AT2G42560.1 | Symbols: | late embryogenesis abundant domain-containing protein / LEA domain-containing protein | chr2:17714813-17716821 REVERSE LENGTH=635	31.45	Common	no	no
LOC_Os02g15740	LOC_Os02g15740.1	expressed protein	tr|Q6ETQ8|Q6ETQ8_ORYSJ Os02g0257200 protein OS=Oryza sativa subsp. japonica GN=P0613F08.20 PE=2 SV=1	sp|P06729|CD2_HUMAN T-cell surface antigen CD2 OS=Homo sapiens GN=CD2 PE=1 SV=2	31.03	AT5G24130.1 | Symbols: | unknown protein; FUNCTIONS IN: molecular_function unknown; INVOLVED IN: biological_process unknown; LOCATED IN: mitochondrion; EXPRESSED IN: petal, leaf whorl, flower; EXPRESSED DURING: 4 anthesis, petal differentiation and expansion stage; Has 1807 Blast hits to 1807 proteins in 277 species: Archae - 0; Bacteria - 0; Metazoa - 736; Fungi - 347; Plants - 385; Viruses - 0;…	52.16	Common	no	no
LOC_Os02g16550	LOC_Os02g16550.1	Ser/Thr protein phosphatase family protein, putative, expressed	tr|Q6ETY0|Q6ETY0_ORYSJ Os02g0265400 protein OS=Oryza sativa subsp. japonica GN=P0006C08.21 PE=2 SV=1	sp|Q9STT2|VPS29_ARATH Vacuolar protein sorting-associated protein 29 OS=Arabidopsis thaliana GN=VPS29 PE=2 SV=1	90.81	AT3G47810.2 | Symbols: MAG1 | Calcineurin-like metallo-phosphoesterase superfamily protein | chr3:17637256-17639017 REVERSE LENGTH=190	90.81	Common	no	no
LOC_Os02g16820	LOC_Os02g16820.1	glutelin, putative, expressed	tr|Q0E262|Q0E262_ORYSJ Os02g0268100 protein OS=Oryza sativa subsp. japonica GN=Os02g0268100 PE=2 SV=1	sp|Q6ERU3|GLUB5_ORYSJ Glutelin type-B 5 OS=Oryza sativa subsp. japonica GN=GLUB5 PE=2 SV=1	100.00	AT5G44120.3 | Symbols: CRA1, ATCRA1, CRU1 | RmlC-like cupins superfamily protein | chr5:17756460-17758246 REVERSE LENGTH=472	38.96	Common	no	no
LOC_Os02g17390	LOC_Os02g17390.1	3-hydroxyacyl-CoA dehydrogenase, putative, expressed	tr|Q0E238|Q0E238_ORYSJ Os02g0274100 protein OS=Oryza sativa subsp. japonica GN=Os02g0274100 PE=3 SV=1	sp|Q8W1L6|MFP_ORYSJ Peroxisomal fatty acid beta-oxidation multifunctional protein OS=Oryza sativa subsp. japonica GN=MFP PE=1 SV=2	100.00	AT4G29010.1 | Symbols: AIM1 | Enoyl-CoA hydratase/isomerase family | chr4:14297312-14302016 REVERSE LENGTH=721	66.39	Common	no	no
LOC_Os02g17650	LOC_Os02g17650.1	tocopherol cyclase, chloroplast precursor, putative, expressed	sp|Q6K7V6|TOCC_ORYSJ Probable tocopherol cyclase, chloroplastic OS=Oryza sativa subsp. japonica GN=VTE1 PE=2 SV=1	sp|Q6K7V6|TOCC_ORYSJ Probable tocopherol cyclase, chloroplastic OS=Oryza sativa subsp. japonica GN=VTE1 PE=2 SV=1	100.00	AT4G32770.1 | Symbols: VTE1, ATSDX1 | tocopherol cyclase, chloroplast / vitamin E deficient 1 (VTE1) / sucrose export defective 1 (SXD1) | chr4:15804981-15807790 FORWARD LENGTH=488	63.25	Common	no	no
LOC_Os02g18380	LOC_Os02g18380.1	60S ribosomal protein L27-3, putative, expressed	tr|Q6K4T1|Q6K4T1_ORYSJ 60S ribosomal protein L27 OS=Oryza sativa subsp. japonica GN=OSJNBa0018M09.22 PE=2 SV=1	sp|P51419|RL273_ARATH 60S ribosomal protein L27-3 OS=Arabidopsis thaliana GN=RPL27C PE=2 SV=2	80.29	AT4G15000.1 | Symbols: | Ribosomal L27e protein family | chr4:8571896-8572303 FORWARD LENGTH=135	80.29	Common	no	no
LOC_Os02g18550	LOC_Os02g18550.1	40S ribosomal protein S3a, putative, expressed	tr|Q6K8B8|Q6K8B8_ORYSJ Os02g0287000 protein OS=Oryza sativa subsp. japonica GN=OJ1756_H07.11 PE=3 SV=1	sp|P49397|RS3A_ORYSJ 40S ribosomal protein S3a OS=Oryza sativa subsp. japonica GN=RPS3A PE=2 SV=2	93.92	AT4G34670.1 | Symbols: | Ribosomal protein S3Ae | chr4:16548724-16550222 FORWARD LENGTH=262	85.94	Common	no	no
LOC_Os02g18660	LOC_Os02g18660.1	expressed protein	tr|Q6K8A9|Q6K8A9_ORYSJ Os02g0288200 protein OS=Oryza sativa subsp. japonica GN=OJ1756_H07.29 PE=4 SV=1	#N/A	#N/A	AT4G00270.1 | Symbols: | DNA-binding storekeeper protein-related transcriptional regulator | chr4:117477-118468 REVERSE LENGTH=302	26.72	Common	no	no
LOC_Os02g18850	LOC_Os02g18850.1	OsPOP5 - Putative Prolyl Oligopeptidase homologue, expressed	tr|Q6K880|Q6K880_ORYSJ Os02g0290600 protein OS=Oryza sativa subsp. japonica GN=OJ1086_G08.6 PE=2 SV=1	sp|Q80YA7|DPP8_MOUSE Dipeptidyl peptidase 8 OS=Mus musculus GN=Dpp8 PE=1 SV=1	31.60	AT5G24260.1 | Symbols: | prolyl oligopeptidase family protein | chr5:8234865-8237810 REVERSE LENGTH=746	63.83	Common	no	no
LOC_Os02g19860	LOC_Os02g19860.1	pre-mRNA-splicing factor ATP-dependent RNA helicase, putative, expressed	tr|Q6K4U8|Q6K4U8_ORYSJ Putative RNA helicase OS=Oryza sativa subsp. japonica GN=OSJNBa0010K08.27 PE=4 SV=1	sp|Q14562|DHX8_HUMAN ATP-dependent RNA helicase DHX8 OS=Homo sapiens GN=DHX8 PE=1 SV=1	58.29	AT1G32490.1 | Symbols: EMB2733, ESP3 | RNA helicase family protein | chr1:11742356-11749286 REVERSE LENGTH=1044	58.15	Common	no	no
LOC_Os02g20410	LOC_Os02g20410.1	GTP binding protein, putative, expressed	tr|Q6K2Y3|Q6K2Y3_ORYSJ Os02g0307000 protein OS=Oryza sativa subsp. japonica GN=P0543C11.35 PE=4 SV=1	sp|P32456|GBP2_HUMAN Interferon-induced guanylate-binding protein 2 OS=Homo sapiens GN=GBP2 PE=2 SV=3	33.61	AT5G46070.1 | Symbols: | Guanylate-binding family protein | chr5:18683468-18688397 FORWARD LENGTH=1082	56.12	Common	no	no
LOC_Os02g20930	LOC_Os02g20930.1	apoptosis inhibitor 5, putative, expressed	tr|Q6Z6S1|Q6Z6S1_ORYSJ Putative fibroblast growth factor 2-interacting factor OS=Oryza sativa subsp. japonica GN=P0705A04.11 PE=4 SV=1	sp|Q6DDM4|API5A_XENLA Apoptosis inhibitor 5-A OS=Xenopus laevis GN=api5-a PE=2 SV=1	31.23	AT2G34040.1 | Symbols: | Apoptosis inhibitory protein 5 (API5) | chr2:14377957-14382246 REVERSE LENGTH=553	61.04	Common	yes	no
LOC_Os02g21250	LOC_Os02g21250.1	clathrin adaptor complex small chain domain containing protein, expressed	sp|Q6Z844|COPZ2_ORYSJ Coatomer subunit zeta-2 OS=Oryza sativa subsp. japonica GN=COPZ2 PE=2 SV=1	sp|Q6Z844|COPZ2_ORYSJ Coatomer subunit zeta-2 OS=Oryza sativa subsp. japonica GN=COPZ2 PE=2 SV=1	100.00	AT4G08520.1 | Symbols: | SNARE-like superfamily protein | chr4:5417887-5420295 FORWARD LENGTH=181	72.88	Common	no	no
LOC_Os02g21460	LOC_Os02g21460.1	uncharacterized protein yqjG, putative, expressed	tr|Q6EQX0|Q6EQX0_ORYSJ Putative glutathione transferase OS=Oryza sativa subsp. japonica GN=OSJNBa0086N11.18 PE=4 SV=1	sp|P42620|YQJG_ECOLI Uncharacterized protein yqjG OS=Escherichia coli (strain K12) GN=yqjG PE=1 SV=1	48.00	AT4G19880.2 | Symbols: | Glutathione S-transferase family protein | chr4:10784691-10786376 REVERSE LENGTH=382	67.92	Common	no	no
LOC_Os02g21660	LOC_Os02g21660.1	L1P family of ribosomal proteins domain containing protein, expressed	tr|Q6ER67|Q6ER67_ORYSJ Ribosomal protein OS=Oryza sativa subsp. japonica GN=OSJNBa0073A18.28 PE=2 SV=1	sp|Q8VZB9|R10A1_ARATH 60S ribosomal protein L10a-1 OS=Arabidopsis thaliana GN=RPL10AA PE=2 SV=1	87.96	AT1G08360.1 | Symbols: | Ribosomal protein L1p/L10e family | chr1:2636231-2637694 FORWARD LENGTH=216	87.96	Common	no	no
LOC_Os02g21970	LOC_Os02g21970.1	26S protease regulatory subunit 6B, putative, expressed	tr|Q6Z875|Q6Z875_ORYSJ Os02g0325100 protein OS=Oryza sativa subsp. japonica GN=P0476C12.12 PE=2 SV=1	sp|Q9SEI4|PRS6B_ARATH 26S protease regulatory subunit 6B homolog OS=Arabidopsis thaliana GN=RPT3 PE=1 SV=1	92.64	AT5G58290.1 | Symbols: RPT3 | regulatory particle triple-A ATPase 3 | chr5:23569155-23571116 FORWARD LENGTH=408	92.64	Common	no	no
LOC_Os02g22780	LOC_Os02g22780.1	T-complex protein, putative, expressed	tr|Q6YUK5|Q6YUK5_ORYSJ T-complex protein 1 subunit delta OS=Oryza sativa subsp. japonica GN=OSJNBb0037J12.26 PE=2 SV=1	sp|Q54CL2|TCPD_DICDI T-complex protein 1 subunit delta OS=Dictyostelium discoideum GN=cct4 PE=3 SV=1	63.60	AT3G18190.1 | Symbols: | TCP-1/cpn60 chaperonin family protein | chr3:6232226-6233836 FORWARD LENGTH=536	79.17	Common	yes	no
LOC_Os02g24020	LOC_Os02g24020.1	dihydrodipicolinate reductase, putative, expressed	sp|Q67W29|DAPB1_ORYSJ Probable 4-hydroxy-tetrahydrodipicolinate reductase 1, chloroplastic OS=Oryza sativa subsp. japonica GN=DAPB1 PE=2 SV=1	sp|Q67W29|DAPB1_ORYSJ Probable dihydrodipicolinate reductase 1, chloroplastic OS=Oryza sativa subsp. japonica GN=DAPB1 PE=2 SV=1	100.00	AT2G44040.1 | Symbols: | Dihydrodipicolinate reductase, bacterial/plant | chr2:18221985-18223998 REVERSE LENGTH=347	60.87	Common	no	no
LOC_Os02g24330	LOC_Os02g24330.1	eukaryotic translation initiation factor 4B, putative, expressed	tr|Q0E1I1|Q0E1I1_ORYSJ Os02g0439700 protein OS=Oryza sativa subsp. japonica GN=Os02g0439700 PE=2 SV=1	sp|Q6CNY4|INO80_KLULA Putative DNA helicase INO80 OS=Kluyveromyces lactis (strain ATCC 8585 / CBS 2359 / DSM 70799 / NBRC 1267 / NRRL Y-1140 / WM37) GN=INO80 PE=3 SV=1	26.21	AT4G38710.2 | Symbols: | glycine-rich protein | chr4:18078141-18080002 REVERSE LENGTH=465	37.15	Common	no	no
LOC_Os02g24354	LOC_Os02g24354.1	pyridoxal-dependent decarboxylase protein, putative, expressed	sp|Q6ZG77|DCDA_ORYSJ Probable diaminopimelate decarboxylase, chloroplastic OS=Oryza sativa subsp. japonica GN=LYSA PE=2 SV=1	sp|Q6ZG77|DCDA_ORYSJ Probable diaminopimelate decarboxylase, chloroplastic OS=Oryza sativa subsp. japonica GN=LYSA PE=2 SV=1	100.00	AT3G14390.1 | Symbols: | Pyridoxal-dependent decarboxylase family protein | chr3:4806771-4808954 FORWARD LENGTH=484	71.57	Common	no	no
LOC_Os02g24720	LOC_Os02g24720.1	LTPL21 - Protease inhibitor/seed storage/LTP family protein precursor, expressed	tr|Q6EUA8|Q6EUA8_ORYSJ Non-specific lipid-transfer protein OS=Oryza sativa subsp. japonica GN=OJ1116_C12.15 PE=3 SV=1	sp|O65091|NLTP4_ORYSJ Non-specific lipid-transfer protein 4 OS=Oryza sativa subsp. japonica GN=Os12g0114500 PE=3 SV=2	92.11	AT5G59320.1 | Symbols: LTP3 | lipid transfer protein 3 | chr5:23929051-23929492 FORWARD LENGTH=115	52.46	Common	no	no
LOC_Os02g25640	LOC_Os02g25640.1	glutelin, putative, expressed	tr|Q6K7K6|Q6K7K6_ORYSJ Glutelin OS=Oryza sativa subsp. japonica GN=P0533E11.34-1 PE=2 SV=1	sp|P07728|GLUA1_ORYSJ Glutelin type-A 1 OS=Oryza sativa subsp. japonica GN=GLUA1 PE=1 SV=2	48.52	AT5G44120.3 | Symbols: CRA1, ATCRA1, CRU1 | RmlC-like cupins superfamily protein | chr5:17756460-17758246 REVERSE LENGTH=472	36.91	Common	no	no
LOC_Os02g26984	LOC_Os02g26984.1	expressed protein	tr|Q0E198|Q0E198_ORYSJ Os02g0469200 protein OS=Oryza sativa subsp. japonica GN=Os02g0469200 PE=4 SV=1	sp|P28867|KPCD_MOUSE Protein kinase C delta type OS=Mus musculus GN=Prkcd PE=1 SV=3	24.82	AT5G58100.1 | Symbols: | unknown protein; INVOLVED IN: pollen exine formation; EXPRESSED IN: 19 plant structures; EXPRESSED DURING: 8 growth stages; BEST Arabidopsis thaliana protein match is: unknown protein (TAIR:AT3G28720.1); Has 35333 Blast hits to 34131 proteins in 2444 species: Archae - 798; Bacteria - 22429; Metazoa - 974; Fungi - 991; Plants - 531; Viruses - 0; Other Eukaryotes - 9610 (so…	67.38	Common	no	no
LOC_Os02g27470	LOC_Os02g27470.1	importin-7, putative, expressed	tr|Q6K6G8|Q6K6G8_ORYSJ Os02g0474700 protein OS=Oryza sativa subsp. japonica GN=P0487H05.39 PE=4 SV=1	sp|Q55CX9|IPO7_DICDI Probable importin-7 homolog OS=Dictyostelium discoideum GN=DDB_G0269860 PE=3 SV=1	31.82	AT2G31660.1 | Symbols: SAD2, URM9 | ARM repeat superfamily protein | chr2:13464519-13471353 FORWARD LENGTH=1040	72.93	Common	no	no
LOC_Os02g27760	LOC_Os02g27760.1	40S ribosomal protein S15a, putative, expressed	tr|Q6K5R6|Q6K5R6_ORYSJ Os02g0478600 protein OS=Oryza sativa subsp. japonica GN=P0527E02.35 PE=2 SV=1	sp|P42798|R15A1_ARATH 40S ribosomal protein S15a-1 OS=Arabidopsis thaliana GN=RPS15AA PE=2 SV=2	96.92	AT5G59850.1 | Symbols: | Ribosomal protein S8 family protein | chr5:24112499-24113084 REVERSE LENGTH=130	96.92	Common	no	no
LOC_Os02g27950	LOC_Os02g27950.1	ataxin-2 related protein, putative, expressed	tr|Q6K2L9|Q6K2L9_ORYSJ Os02g0480900 protein OS=Oryza sativa subsp. japonica GN=OSJNBa0091C16.3-1 PE=2 SV=1	sp|Q55DE7|ATX2_DICDI Ataxin-2 homolog OS=Dictyostelium discoideum GN=atxn2 PE=3 SV=1	34.32	AT3G14010.1 | Symbols: CID4 | CTC-interacting domain 4 | chr3:4637164-4640691 FORWARD LENGTH=595	39.45	Common	no	no
LOC_Os02g28810	LOC_Os02g28810.1	ribosomal protein, putative, expressed	tr|Q0E158|Q0E158_ORYSJ 40S ribosomal protein S8 OS=Oryza sativa subsp. japonica GN=Os02g0489400 PE=2 SV=1	sp|P49199|RS8_ORYSJ 40S ribosomal protein S8 OS=Oryza sativa subsp. japonica GN=RPS8 PE=2 SV=2	92.44	AT5G59240.1 | Symbols: | Ribosomal protein S8e family protein | chr5:23902626-23903670 REVERSE LENGTH=210	78.67	Common	no	no
LOC_Os02g29400	LOC_Os02g29400.1	expressed protein	tr|Q6K929|Q6K929_ORYSJ Os02g0496900 protein OS=Oryza sativa subsp. japonica GN=OJ1288_D09.11 PE=4 SV=1	sp|Q9FNC9|TO222_ARATH Mitochondrial import receptor subunit TOM22 homolog 2 OS=Arabidopsis thaliana GN=TOM22-2 PE=1 SV=3	63.04	AT5G43970.1 | Symbols: TOM22-V, TOM9-2, ATTOM22-V | translocase of outer membrane 22-V | chr5:17692888-17693187 FORWARD LENGTH=99	63.04	Common	no	yes
LOC_Os02g29480	LOC_Os02g29480.1	RNA-binding protein-like, putative, expressed	tr|Q6K925|Q6K925_ORYSJ Putative Ras-GTPase-activating protein binding protein 1 OS=Oryza sativa subsp. japonica GN=OJ1288_D09.22 PE=2 SV=1	sp|Q32LC7|G3BP1_BOVIN Ras GTPase-activating protein-binding protein 1 OS=Bos taurus GN=G3BP PE=2 SV=1	26.16	AT3G25150.2 | Symbols: | Nuclear transport factor 2 (NTF2) family protein with RNA binding (RRM-RBD-RNP motifs) domain | chr3:9157161-9160052 REVERSE LENGTH=587	45.74	Common	no	no
LOC_Os02g30180	LOC_Os02g30180.1	ZOS2-07 - C2H2 zinc finger protein, expressed	tr|Q6K653|Q6K653_ORYSJ Os02g0504500 protein OS=Oryza sativa subsp. japonica GN=OJ1003_F04.28 PE=2 SV=1	sp|Q6IP50|UBX1A_XENLA UBX domain-containing protein 1-A OS=Xenopus laevis GN=ubxn1-a PE=2 SV=1	35.41	AT1G04850.1 | Symbols: | ubiquitin-associated (UBA)/TS-N domain-containing protein | chr1:1365311-1368706 REVERSE LENGTH=413	74.10	Common	no	no
LOC_Os02g30310	LOC_Os02g30310.1	ThiF family domain containing protein, putative, expressed	sp|Q6K6K7|UBA5_ORYSJ Ubiquitin-like modifier-activating enzyme 5 OS=Oryza sativa subsp. japonica GN=Os02g0506500 PE=2 SV=1	sp|Q6K6K7|UBA5_ORYSJ Ubiquitin-like modifier-activating enzyme 5 OS=Oryza sativa subsp. japonica GN=Os02g0506500 PE=2 SV=1	100.00	AT1G05350.1 | Symbols: | NAD(P)-binding Rossmann-fold superfamily protein | chr1:1560891-1564005 REVERSE LENGTH=431	73.32	Common	no	no
LOC_Os02g30460	LOC_Os02g30460.1	uncharacterized protein MJ0304, putative, expressed	tr|Q6K2G7|Q6K2G7_ORYSJ Putative mitochondrial NADH:ubiquinone oxidoreductase 29 kDa subunit OS=Oryza sativa subsp. japonica GN=OSJNBa0052M16.12 PE=2 SV=1	sp|Q9FMV1|GCAL1_ARATH Gamma carbonic anhydrase-like 1, mitochondrial OS=Arabidopsis thaliana GN=GAMMACAL1 PE=1 SV=1	72.05	AT3G48680.1 | Symbols: GAMMA CAL2 | gamma carbonic anhydrase-like 2 | chr3:18035107-18036773 FORWARD LENGTH=256	70.41	Common	no	yes
LOC_Os02g30630	LOC_Os02g30630.1	thiamine pyrophosphate enzyme, C-terminal TPP binding domain containing protein, expressed	tr|Q0E0Z3|Q0E0Z3_ORYSJ Os02g0510200 protein OS=Oryza sativa subsp. japonica GN=Os02g0510200 PE=3 SV=1	sp|Q6K2E8|ILVB1_ORYSJ Acetolactate synthase 1, chloroplastic OS=Oryza sativa subsp. japonica GN=ALS1 PE=2 SV=1	100.00	AT3G48560.1 | Symbols: CSR1, ALS, AHAS, TZP5, IMR1 | chlorsulfuron/imidazolinone resistant 1 | chr3:18001530-18003542 REVERSE LENGTH=670	75.69	Common	no	no
LOC_Os02g32030	LOC_Os02g32030.1	elongation factor, putative, expressed	tr|Q6H4L2|Q6H4L2_ORYSJ Elongation factor 2 OS=Oryza sativa subsp. japonica GN=P0461D06.32 PE=2 SV=1	sp|O23755|EF2_BETVU Elongation factor 2 OS=Beta vulgaris PE=2 SV=1	90.87	AT1G56070.1 | Symbols: LOS1 | Ribosomal protein S5/Elongation factor G/III/V family protein | chr1:20968245-20971077 REVERSE LENGTH=843	91.58	Common	no	no
LOC_Os02g32120	LOC_Os02g32120.1	cytochrome b-c1 complex subunit Rieske, mitochondrial precursor, putative, expressed	tr|Q6H4M9|Q6H4M9_ORYSJ Ubiquinol-cytochrome c reductase iron-sulfur subunit OS=Oryza sativa subsp. japonica GN=OSJNBb0003H22.14 PE=2 SV=1	sp|P49727|UCRI_MAIZE Cytochrome b-c1 complex subunit Rieske, mitochondrial OS=Zea mays PE=2 SV=1	85.40	AT5G13430.1 | Symbols: | Ubiquinol-cytochrome C reductase iron-sulfur subunit | chr5:4305414-4307399 REVERSE LENGTH=272	72.79	Common	no	yes
LOC_Os02g32350	LOC_Os02g32350.1	TUDOR protein with multiple SNc domains, putative, expressed	tr|Q6H547|Q6H547_ORYSJ Os02g0523500 protein OS=Oryza sativa subsp. japonica GN=OSJNBa0047A17.32 PE=4 SV=1	sp|Q66X93|SND1_RAT Staphylococcal nuclease domain-containing protein 1 OS=Rattus norvegicus GN=Snd1 PE=2 SV=1	33.80	AT5G07350.2 | Symbols: Tudor1, AtTudor1, TSN1 | TUDOR-SN protein 1 | chr5:2320021-2324892 REVERSE LENGTH=1007	66.97	Common	no	no
LOC_Os02g32490	LOC_Os02g32490.1	AMP-binding enzyme, putative, expressed	tr|Q6H798|Q6H798_ORYSJ Os02g0525900 protein OS=Oryza sativa subsp. japonica GN=P0458B05.3 PE=2 SV=1	sp|B9DGD6|ACS_ARATH Acetate--CoA ligase ACS, chloroplastic/glyoxysomal OS=Arabidopsis thaliana GN=ACS PE=1 SV=1	83.09	AT5G36880.2 | Symbols: ACS | acetyl-CoA synthetase | chr5:14534961-14540296 REVERSE LENGTH=743	83.09	Common	no	no
LOC_Os02g32660	LOC_Os02g32660.1	1,4-alpha-glucan-branching enzyme, chloroplast precursor, putative, expressed	tr|Q6H6P8|Q6H6P8_ORYSJ Branching enzyme-3 OS=Oryza sativa subsp. japonica GN=P0475F05.16 PE=4 SV=1	sp|Q08047|GLGB_MAIZE 1,4-alpha-glucan-branching enzyme 2, chloroplastic/amyloplastic OS=Zea mays GN=SBE1 PE=1 SV=1	85.87	AT5G03650.1 | Symbols: SBE2.2 | starch branching enzyme 2.2 | chr5:931924-937470 FORWARD LENGTH=805	76.53	Common	no	no
LOC_Os02g32814	LOC_Os02g32814.1	heavy metal-associated domain containing protein, expressed	tr|Q5QL92|Q5QL92_ORYSJ Os02g0530100 protein OS=Oryza sativa subsp. japonica GN=P0476H10.30-2 PE=2 SV=1	sp|Q9FLV9|SLAH3_ARATH S-type anion channel SLAH3 OS=Arabidopsis thaliana GN=SLAH3 PE=1 SV=1	57.14	AT5G24030.1 | Symbols: SLAH3 | SLAC1 homologue 3 | chr5:8118618-8120993 REVERSE LENGTH=635	57.14	Common	no	no
LOC_Os02g32860	LOC_Os02g32860.1	poly synthetase 3, putative, expressed	sp|Q0E0Q3|PARP3_ORYSJ Poly [ADP-ribose] polymerase 3 OS=Oryza sativa subsp. japonica GN=PARP3 PE=2 SV=1	sp|Q0E0Q3|PARP3_ORYSJ Poly [ADP-ribose] polymerase 3 OS=Oryza sativa subsp. japonica GN=PARP3 PE=2 SV=1	100.00	AT5G22470.1 | Symbols: | NAD+ ADP-ribosyltransferases;NAD+ ADP-ribosyltransferases | chr5:7447045-7450743 FORWARD LENGTH=814	56.75	Common	no	no
LOC_Os02g33080	LOC_Os02g33080.1	N-carbamoylputrescine amidase, putative, expressed	sp|Q93XI4|AGUB_ORYSJ N-carbamoylputrescine amidase OS=Oryza sativa subsp. japonica GN=CPA PE=2 SV=1	sp|Q93XI4|AGUB_ORYSJ N-carbamoylputrescine amidase OS=Oryza sativa subsp. japonica GN=CPA PE=2 SV=1	100.00	AT2G27450.2 | Symbols: NLP1, ATNLP1, CPA | nitrilase-like protein 1 | chr2:11737666-11739577 REVERSE LENGTH=326	73.12	Common	no	no
LOC_Os02g33450	LOC_Os02g33450.1	peroxiredoxin, putative, expressed	sp|Q6ER94|BAS1_ORYSJ 2-Cys peroxiredoxin BAS1, chloroplastic OS=Oryza sativa subsp. japonica GN=BAS1 PE=1 SV=1	sp|Q6ER94|BAS1_ORYSJ 2-Cys peroxiredoxin BAS1, chloroplastic OS=Oryza sativa subsp. japonica GN=BAS1 PE=1 SV=1	100.00	AT5G06290.1 | Symbols: 2-Cys Prx B, 2CPB | 2-cysteine peroxiredoxin B | chr5:1919380-1921211 FORWARD LENGTH=273	86.64	Common	no	no
LOC_Os02g33490	LOC_Os02g33490.1	inorganic H+ pyrophosphatase, putative, expressed	tr|Q6ER91|Q6ER91_ORYSJ Os02g0537900 protein OS=Oryza sativa subsp. japonica GN=OSJNBa0014M17.9 PE=3 SV=1	sp|Q9FWR2|AVPX_ARATH Pyrophosphate-energized membrane proton pump 3 OS=Arabidopsis thaliana GN=AVPL2 PE=2 SV=1	86.27	AT1G16780.1 | Symbols: VHP2;2, AtVHP2;2 | Inorganic H pyrophosphatase family protein | chr1:5739468-5743818 REVERSE LENGTH=851	86.27	Common	no	no
LOC_Os02g35039	LOC_Os02g35039.1	NAD dependent epimerase/dehydratase family protein, putative, expressed	tr|Q6ZI86|Q6ZI86_ORYSJ Dehydrogenase-like protein OS=Oryza sativa subsp. japonica GN=OJ1008_F08.11 PE=2 SV=1	sp|Q9FVR6|Y1222_ARATH Uncharacterized protein At1g32220, chloroplastic OS=Arabidopsis thaliana GN=At1g32220 PE=1 SV=1	42.40	AT5G10730.1 | Symbols: | NAD(P)-binding Rossmann-fold superfamily protein | chr5:3390822-3392947 REVERSE LENGTH=287	70.21	Common	no	yes
LOC_Os02g35160	LOC_Os02g35160.1	ligatin, putative, expressed	tr|Q6YVX8|Q6YVX8_ORYSJ Os02g0557600 protein OS=Oryza sativa subsp. japonica GN=OSJNBb0038F20.9 PE=4 SV=1	sp|P0CL18|EIF2D_RABIT Eukaryotic translation initiation factor 2D OS=Oryctolagus cuniculus GN=EIF2D PE=1 SV=1	31.91	AT1G71350.1 | Symbols: | eukaryotic translation initiation factor SUI1 family protein | chr1:26888525-26891209 REVERSE LENGTH=597	62.15	Common	no	no
LOC_Os02g35590	LOC_Os02g35590.1	glutathione S-transferase, putative, expressed	tr|Q6Z7F5|Q6Z7F5_ORYSJ Os02g0564000 protein OS=Oryza sativa subsp. japonica GN=P0020C11.10 PE=2 SV=1	sp|P57108|GSTZ_EUPES Glutathione S-transferase zeta class OS=Euphorbia esula PE=2 SV=1	60.00	AT2G02380.1 | Symbols: ATGSTZ2, GSTZ2 | glutathione S-transferase (class zeta) 2 | chr2:626878-628569 FORWARD LENGTH=223	59.11	Common	no	no
LOC_Os02g35940	LOC_Os02g35940.1	gibberellin receptor GID1L2, putative, expressed	tr|Q6YTH5|Q6YTH5_ORYSJ Os02g0567800 protein OS=Oryza sativa subsp. japonica GN=P0020D05.26 PE=4 SV=1	sp|Q9SX78|CXE2_ARATH Probable carboxylesterase 2 OS=Arabidopsis thaliana GN=CXE2 PE=2 SV=1	39.16	AT1G47480.1 | Symbols: | alpha/beta-Hydrolases superfamily protein | chr1:17417623-17419296 FORWARD LENGTH=314	39.16	Common	yes	no
LOC_Os02g36600	LOC_Os02g36600.1	aldose 1-epimerase, putative, expressed	tr|Q69JW7|Q69JW7_ORYSJ Os02g0575800 protein OS=Oryza sativa subsp. japonica GN=B1342F01.3 PE=2 SV=1	sp|Q66HG4|GALM_RAT Aldose 1-epimerase OS=Rattus norvegicus GN=Galm PE=1 SV=1	42.86	AT5G15140.1 | Symbols: | Galactose mutarotase-like superfamily protein | chr5:4908686-4910670 FORWARD LENGTH=490	49.13	Common	no	no
LOC_Os02g36710	LOC_Os02g36710.1	SET, putative, expressed	tr|Q69JW2|Q69JW2_ORYSJ Os02g0576700 protein OS=Oryza sativa subsp. japonica GN=B1342F01.10 PE=2 SV=1	sp|Q01105|SET_HUMAN Protein SET OS=Homo sapiens GN=SET PE=1 SV=3	43.43	AT1G18800.1 | Symbols: NRP2 | NAP1-related protein 2 | chr1:6481466-6483463 REVERSE LENGTH=256	69.33	Common	no	no
LOC_Os02g36974	LOC_Os02g36974.1	14-3-3 protein, putative, expressed	tr|Q0E040|Q0E040_ORYSJ Os02g0580300 protein OS=Oryza sativa subsp. japonica GN=Os02g0580300 PE=2 SV=1	sp|Q6EUP4|14335_ORYSJ 14-3-3-like protein GF14-E OS=Oryza sativa subsp. japonica GN=GF14E PE=2 SV=1	100.00	AT3G02520.1 | Symbols: GRF7, GF14 NU | general regulatory factor 7 | chr3:526800-527915 REVERSE LENGTH=265	85.55	Common	yes	no
LOC_Os02g37420	LOC_Os02g37420.1	ras-related protein, putative, expressed	tr|Q6YY17|Q6YY17_ORYSJ Os02g0586400 protein OS=Oryza sativa subsp. japonica GN=OSJNBb0056I22.32 PE=2 SV=1	sp|P92963|RAB1C_ARATH Ras-related protein RABB1c OS=Arabidopsis thaliana GN=RABB1C PE=2 SV=1	93.84	AT4G17170.1 | Symbols: AT-RAB2, ATRABB1C, ATRAB2A, RAB2A, RABB1C, ATRAB-B1B, RAB-B1B | RAB GTPase homolog B1C | chr4:9644908-9646220 REVERSE LENGTH=211	93.84	Common	no	no
LOC_Os02g37430	LOC_Os02g37430.1	LSM domain containing protein, expressed	tr|Q6YY16|Q6YY16_ORYSJ Os02g0586500 protein OS=Oryza sativa subsp. japonica GN=OSJNBb0056I22.33-1 PE=4 SV=1	sp|P62315|SMD1_MOUSE Small nuclear ribonucleoprotein Sm D1 OS=Mus musculus GN=Snrpd1 PE=2 SV=1	74.47	AT3G07590.1 | Symbols: | Small nuclear ribonucleoprotein family protein | chr3:2423146-2423958 FORWARD LENGTH=114	90.62	Common	no	no
LOC_Os02g37590	LOC_Os02g37590.1	glycerophosphoryl diester phosphodiesterase family protein, putative, expressed	tr|Q6YY47|Q6YY47_ORYSJ Os02g0588500 protein OS=Oryza sativa subsp. japonica GN=OSJNBb0046O12.21 PE=4 SV=1	sp|Q9SZ11|GLPQ2_ARATH Probable glycerophosphoryl diester phosphodiesterase 2 OS=Arabidopsis thaliana GN=GPDL2 PE=1 SV=3	52.31	AT4G26690.1 | Symbols: SHV3, MRH5, GPDL2 | PLC-like phosphodiesterase family protein | chr4:13456793-13459890 REVERSE LENGTH=759	52.31	Common	no	no
LOC_Os02g37862	LOC_Os02g37862.1	60S ribosomal protein L6, putative, expressed	tr|Q6YY64|Q6YY64_ORYSJ 60S ribosomal protein L6 OS=Oryza sativa subsp. japonica GN=OSJNBa0006O15.44 PE=2 SV=1	sp|P34091|RL6_MESCR 60S ribosomal protein L6 OS=Mesembryanthemum crystallinum GN=RPL6 PE=2 SV=1	68.49	AT1G74050.1 | Symbols: | Ribosomal protein L6 family protein | chr1:27847256-27848680 REVERSE LENGTH=233	70.18	Common	no	no
LOC_Os02g38200	LOC_Os02g38200.1	dehydrogenase, putative, expressed	tr|Q6ZI55|Q6ZI55_ORYSJ NAD-dependent isocitrate dehydrogenase c;2 OS=Oryza sativa subsp. japonica GN=OJ1126_D09.28 PE=2 SV=1	sp|Q8LFC0|IDH1_ARATH Isocitrate dehydrogenase [NAD] regulatory subunit 1, mitochondrial OS=Arabidopsis thaliana GN=IDH1 PE=1 SV=2	84.13	AT4G35260.1 | Symbols: IDH1, IDH-I | isocitrate dehydrogenase 1 | chr4:16774494-16776233 REVERSE LENGTH=367	84.13	Common	no	yes
LOC_Os02g38210	LOC_Os02g38210.1	elongation factor Tu, putative, expressed	tr|Q6ZI53|Q6ZI53_ORYSJ Elongation factor Tu OS=Oryza sativa subsp. japonica GN=OJ1126_D09.31-1 PE=2 SV=1	sp|P46280|EFTU2_SOYBN Elongation factor Tu, chloroplastic OS=Glycine max GN=TUFB1 PE=3 SV=1	78.35	AT4G20360.1 | Symbols: ATRAB8D, ATRABE1B, RABE1b | RAB GTPase homolog E1B | chr4:10990036-10991466 FORWARD LENGTH=476	77.73	Common	no	no
LOC_Os02g38220	LOC_Os02g38220.1	eukaryotic translation initiation factor 4B, putative, expressed	tr|Q6ZI51|Q6ZI51_ORYSJ Os02g0595800 protein OS=Oryza sativa subsp. japonica GN=OJ1126_D09.32 PE=4 SV=1	#N/A	#N/A	AT3G26400.1 | Symbols: EIF4B1 | eukaryotic translation initiation factor 4B1 | chr3:9666616-9669081 FORWARD LENGTH=532	45.30	Common	no	no
LOC_Os02g38840	LOC_Os02g38840.1	glucose-6-phosphate 1-dehydrogenase, cytoplasmic isoform, putative, expressed	tr|Q6K5H5|Q6K5H5_ORYSJ Glucose-6-phosphate 1-dehydrogenase OS=Oryza sativa subsp. japonica GN=OJ1791_B03.23 PE=3 SV=1	sp|P37830|G6PD_SOLTU Glucose-6-phosphate 1-dehydrogenase, cytoplasmic isoform OS=Solanum tuberosum GN=G6PDH PE=2 SV=1	82.10	AT5G40760.1 | Symbols: G6PD6 | glucose-6-phosphate dehydrogenase 6 | chr5:16311284-16314556 FORWARD LENGTH=515	77.62	Common	no	no
LOC_Os02g38900	LOC_Os02g38900.1	cytosolic Fe-S cluster assembling factor NBP35, putative, expressed	tr|Q6K5H0|Q6K5H0_ORYSJ Putative nucleotide binding protein OS=Oryza sativa subsp. japonica GN=OJ1791_B03.32 PE=4 SV=1	sp|Q6P298|NUBP1_DANRE Cytosolic Fe-S cluster assembly factor nubp1 OS=Danio rerio GN=nubp1 PE=2 SV=2	59.00	AT5G50960.1 | Symbols: NBP35, ATNBP35 | nucleotide binding protein 35 | chr5:20734267-20735824 FORWARD LENGTH=350	78.75	Common	no	no
LOC_Os02g38920	LOC_Os02g38920.1	glyceraldehyde-3-phosphate dehydrogenase, putative, expressed	sp|Q6K5G8|G3PC3_ORYSJ Glyceraldehyde-3-phosphate dehydrogenase 3, cytosolic OS=Oryza sativa subsp. japonica GN=GAPC3 PE=2 SV=1	sp|Q43247|G3PE_MAIZE Glyceraldehyde-3-phosphate dehydrogenase, cytosolic 3 OS=Zea mays GN=GAPC3 PE=2 SV=1	88.27	AT3G04120.1 | Symbols: GAPC, GAPC-1, GAPC1 | glyceraldehyde-3-phosphate dehydrogenase C subunit 1 | chr3:1081077-1083131 FORWARD LENGTH=338	85.50	Common	no	no
LOC_Os02g39050	LOC_Os02g39050.1	pre-mRNA-splicing factor ISY1, putative, expressed	tr|Q6K5F4|Q6K5F4_ORYSJ 2 coiled coil domains of eukaryotic origin (31.3 kD)-like protein OS=Oryza sativa subsp. japonica GN=OJ1791_B03.50-2 PE=2 SV=1	sp|Q69ZQ2|ISY1_MOUSE Pre-mRNA-splicing factor ISY1 homolog OS=Mus musculus GN=Isy1 PE=1 SV=2	48.70	AT3G18790.1 | Symbols: | FUNCTIONS IN: molecular_function unknown; INVOLVED IN: biological_process unknown; LOCATED IN: chloroplast; EXPRESSED IN: 22 plant structures; EXPRESSED DURING: 13 growth stages; CONTAINS InterPro DOMAIN/s: Isy1-like splicing (InterPro:IPR009360); Has 1147 Blast hits to 965 proteins in 236 species: Archae - 12; Bacteria - 13; Metazoa - 351; Fungi - 230; Plants - 49; Virus…	67.52	Common	no	no
LOC_Os02g39350	LOC_Os02g39350.1	eukaryotic translation initiation factor 2A, putative, expressed	tr|Q6K8R0|Q6K8R0_ORYSJ Putative eukaryotic translation initiation factor 2A OS=Oryza sativa subsp. japonica GN=OJ1058_F07.22 PE=4 SV=1	sp|Q5ZKC1|EIF2A_CHICK Eukaryotic translation initiation factor 2A OS=Gallus gallus GN=EIF2A PE=2 SV=1	35.70	AT1G73180.1 | Symbols: | Eukaryotic translation initiation factor eIF2A family protein | chr1:27518335-27521432 FORWARD LENGTH=513	62.42	Common	yes	no
LOC_Os02g39550	LOC_Os02g39550.1	calcium-binding mitochondrial protein anon-60Da, putative, expressed	tr|Q6K1Y0|Q6K1Y0_ORYSJ Os02g0608400 protein OS=Oryza sativa subsp. japonica GN=OSJNBa0030C08.32 PE=4 SV=1	sp|Q5ZK33|LETM1_CHICK LETM1 and EF-hand domain-containing protein 1, mitochondrial OS=Gallus gallus GN=LETM1 PE=2 SV=1	38.61	AT1G65540.1 | Symbols: | LETM1-like protein | chr1:24362382-24366011 REVERSE LENGTH=736	65.35	Common	no	no
LOC_Os02g39570	LOC_Os02g39570.1	ACT domain containing protein, expressed	tr|Q0DZN5|Q0DZN5_ORYSJ Os02g0608600 protein (Fragment) OS=Oryza sativa subsp. japonica GN=Os02g0608600 PE=4 SV=1	sp|Q55141|ILVH_SYNY3 Acetolactate synthase small subunit OS=Synechocystis sp. (strain PCC 6803 / Kazusa) GN=ilvH PE=3 SV=2	56.71	AT2G31810.1 | Symbols: | ACT domain-containing small subunit of acetolactate synthase protein | chr2:13524271-13528246 FORWARD LENGTH=491	75.41	Common	no	no
LOC_Os02g39820	LOC_Os02g39820.1	PPR repeat domain containing protein, putative, expressed	tr|Q6K643|Q6K643_ORYSJ Os02g0611400 protein OS=Oryza sativa subsp. japonica GN=OJ1004_A05.9 PE=2 SV=1	sp|Q940Z1|PPR51_ARATH Pentatricopeptide repeat-containing protein At1g19525 OS=Arabidopsis thaliana GN=At1g19525 PE=2 SV=2	40.45	AT1G19520.1 | Symbols: NFD5 | pentatricopeptide (PPR) repeat-containing protein | chr1:6760032-6762581 FORWARD LENGTH=725	40.03	Common	no	no
LOC_Os02g39870	LOC_Os02g39870.1	co-chaperone GrpE protein, putative, expressed	tr|Q6K635|Q6K635_ORYSJ Putative co-chaperone CGE1 isoform b OS=Oryza sativa subsp. japonica GN=OJ1004_A05.20 PE=3 SV=1	sp|Q8DJB3|GRPE_THEEB Protein grpE OS=Thermosynechococcus elongatus (strain BP-1) GN=grpE PE=3 SV=1	46.88	AT5G17710.2 | Symbols: EMB1241 | Co-chaperone GrpE family protein | chr5:5839560-5841639 REVERSE LENGTH=326	70.41	Common	no	no
LOC_Os02g39930	LOC_Os02g39930.1	OsTIL-1 Temperature-induced lipocalin-1, expressed	tr|Q6K623|Q6K623_ORYSJ Os02g0612900 protein OS=Oryza sativa subsp. japonica GN=OJ1004_A05.35 PE=2 SV=1	sp|Q46036|BLC_CITFR Outer membrane lipoprotein blc OS=Citrobacter freundii PE=3 SV=1	37.34	AT5G58070.1 | Symbols: ATTIL, TIL | temperature-induced lipocalin | chr5:23500512-23501156 REVERSE LENGTH=186	70.49	Common	no	no
LOC_Os02g40000	LOC_Os02g40000.1	trafficking protein particle complex subunit, putative, expressed	tr|Q6K5Z3|Q6K5Z3_ORYSJ Os02g0613600 protein OS=Oryza sativa subsp. japonica GN=OJ2055_H10.6 PE=2 SV=1	sp|F1SRI0|TPPC2_PIG Trafficking protein particle complex subunit 2 OS=Sus scrofa GN=TRAPPC2 PE=2 SV=2	50.00	AT1G80500.1 | Symbols: | SNARE-like superfamily protein | chr1:30271195-30272431 FORWARD LENGTH=135	88.89	Common	no	no
LOC_Os02g40514	LOC_Os02g40514.1	h/ACA ribonucleoprotein complex subunit 3, putative, expressed	tr|B9F144|B9F144_ORYSJ Os02g0618250 protein OS=Oryza sativa subsp. japonica GN=Os02g0618250 PE=4 SV=1	sp|Q93XX8|NOP10_ARATH H/ACA ribonucleoprotein complex subunit 3-like protein OS=Arabidopsis thaliana GN=At2g20490 PE=2 SV=2	81.25	AT2G20490.1 | Symbols: NOP10, EDA27 | nucleolar RNA-binding Nop10p family protein | chr2:8831897-8832723 FORWARD LENGTH=64	81.25	Common	no	no
LOC_Os02g40830	LOC_Os02g40830.1	succinyl-CoA ligase beta-chain, mitochondrial precursor, putative, expressed	tr|Q0DZG1|Q0DZG1_ORYSJ Os02g0621700 protein OS=Oryza sativa subsp. japonica GN=Os02g0621700 PE=2 SV=1	sp|Q6K9N6|SUCB_ORYSJ Succinyl-CoA ligase [ADP-forming] subunit beta, mitochondrial OS=Oryza sativa subsp. japonica GN=Os02g0621700 PE=1 SV=1	100.00	AT2G20420.1 | Symbols: | ATP citrate lyase (ACL) family protein | chr2:8805574-8807858 FORWARD LENGTH=421	85.89	Common	no	yes
LOC_Os02g40880	LOC_Os02g40880.1	ribosomal protein L14, putative, expressed	tr|Q6K1Q6|Q6K1Q6_ORYSJ Putative hydroxyproline-rich glycoprotein 1 OS=Oryza sativa subsp. japonica GN=OSJNOa283G08.1 PE=1 SV=1	sp|P55844|RL14_PEA Probable 60S ribosomal protein L14 OS=Pisum sativum PE=2 SV=1	83.46	AT2G20450.1 | Symbols: | Ribosomal protein L14 | chr2:8813923-8815071 FORWARD LENGTH=134	82.84	Common	no	no
LOC_Os02g40890	LOC_Os02g40890.1	GLTP domain containing protein, putative, expressed	tr|Q6K1Q5|Q6K1Q5_ORYSJ Glycolipid transfer protein-like OS=Oryza sativa subsp. japonica GN=OSJNOa283G08.2 PE=4 SV=1	sp|Q5U3N0|PKHA8_DANRE Pleckstrin homology domain-containing family A member 8 OS=Danio rerio GN=plekha8 PE=2 SV=1	32.45	AT2G33470.1 | Symbols: GLTP1, ATGLTP1 | glycolipid transfer protein 1 | chr2:14176599-14177950 REVERSE LENGTH=202	51.49	Common	no	no
LOC_Os02g41590	LOC_Os02g41590.1	kinase, pfkB family, putative, expressed	tr|Q0DZE5|Q0DZE5_ORYSJ Os02g0625500 protein (Fragment) OS=Oryza sativa subsp. japonica GN=Os02g0625500 PE=4 SV=1	sp|Q9LZG0|ADK2_ARATH Adenosine kinase 2 OS=Arabidopsis thaliana GN=ADK2 PE=1 SV=1	82.84	AT5G03300.1 | Symbols: ADK2 | adenosine kinase 2 | chr5:796573-798997 FORWARD LENGTH=345	82.84	Common	no	no
LOC_Os02g41630	LOC_Os02g41630.2	phenylalanine ammonia-lyase, putative, expressed	tr|Q0DZE3|Q0DZE3_ORYSJ Phenylalanine ammonia-lyase OS=Oryza sativa subsp. japonica GN=Os02g0626100 PE=2 SV=1	sp|P14717|PAL1_ORYSJ Phenylalanine ammonia-lyase OS=Oryza sativa subsp. japonica GN=PAL PE=1 SV=2	100.00	AT2G37040.1 | Symbols: PAL1, ATPAL1 | PHE ammonia lyase 1 | chr2:15557602-15560237 REVERSE LENGTH=725	71.86	Common	no	no
LOC_Os02g42210	LOC_Os02g42210.1	membrane-associated salt-inducible protein like, putative, expressed	tr|Q6H7J7|Q6H7J7_ORYSJ Membrane-associated salt-inducible protein like OS=Oryza sativa subsp. japonica GN=OJ1643_A10.16 PE=2 SV=1	sp|Q9M065|PP352_ARATH Pentatricopeptide repeat-containing protein At4g36680, mitochondrial OS=Arabidopsis thaliana GN=At4g36680 PE=1 SV=1	39.51	AT4G36680.1 | Symbols: | Tetratricopeptide repeat (TPR)-like superfamily protein | chr4:17292479-17293717 REVERSE LENGTH=412	39.51	Common	no	no
LOC_Os02g42230	LOC_Os02g42230.1	RPA2B - Putative single-stranded DNA binding complex subunit 2, expressed	tr|Q6H7J5|Q6H7J5_ORYSJ Os02g0633400 protein OS=Oryza sativa subsp. japonica GN=OJ1643_A10.19 PE=1 SV=1	sp|Q62193|RFA2_MOUSE Replication protein A 32 kDa subunit OS=Mus musculus GN=Rpa2 PE=1 SV=1	27.27	AT2G24490.1 | Symbols: RPA2, ATRPA2, ROR1, ATRPA32A, RPA32A | replicon protein A2 | chr2:10398651-10400416 REVERSE LENGTH=279	36.53	Common	no	no
LOC_Os02g42320	LOC_Os02g42320.1	peptidase, T1 family, putative, expressed	tr|Q6H852|Q6H852_ORYSJ Proteasome subunit alpha type OS=Oryza sativa subsp. japonica GN=OJ1626_B09.4 PE=2 SV=1	sp|Q10KF0|PSA2_ORYSJ Proteasome subunit alpha type-2 OS=Oryza sativa subsp. japonica GN=PAB1 PE=2 SV=1	91.67	AT1G16470.1 | Symbols: PAB1 | proteasome subunit PAB1 | chr1:5623122-5625439 FORWARD LENGTH=235	82.29	Common	no	no
LOC_Os02g43010	LOC_Os02g43010.1	vacuolar-processing enzyme precursor, putative, expressed	tr|Q8GS39|Q8GS39_ORYSJ Asparaginyl endopeptidase REP-2 OS=Oryza sativa subsp. japonica GN=Rep2 PE=2 SV=1	sp|P49042|VPE_RICCO Vacuolar-processing enzyme OS=Ricinus communis PE=1 SV=1	66.53	AT1G62710.1 | Symbols: BETA-VPE, BETAVPE | beta vacuolar processing enzyme | chr1:23224070-23226857 REVERSE LENGTH=486	66.18	Common	no	no
LOC_Os02g43020	LOC_Os02g43020.1	heat shock protein STI, putative, expressed	tr|Q6H660|Q6H660_ORYSJ Os02g0644100 protein OS=Oryza sativa subsp. japonica GN=OJ1282_H11.17 PE=4 SV=1	sp|Q43468|STIP_SOYBN Heat shock protein STI OS=Glycine max GN=STI PE=2 SV=1	62.86	AT1G62740.1 | Symbols: Hop2 | stress-inducible protein, putative | chr1:23231026-23233380 FORWARD LENGTH=571	69.60	Common	no	no
LOC_Os02g43760	LOC_Os02g43760.1	ubiquitin carboxyl-terminal hydrolase, family 1, putative, expressed	tr|Q6H7H9|Q6H7H9_ORYSJ Carboxyl-terminal proteinase-like OS=Oryza sativa subsp. japonica GN=OJ1003_B06.7 PE=4 SV=1	sp|Q9JKB1|UCHL3_MOUSE Ubiquitin carboxyl-terminal hydrolase isozyme L3 OS=Mus musculus GN=Uchl3 PE=1 SV=2	46.12	AT4G17510.1 | Symbols: UCH3 | ubiquitin C-terminal hydrolase 3 | chr4:9767114-9768648 REVERSE LENGTH=234	61.33	Common	no	no
LOC_Os02g43830	LOC_Os02g43830.1	3-isopropylmalate dehydratase small subunit 2, putative, expressed	tr|Q6H6I1|Q6H6I1_ORYSJ 3-isopropylmalate dehydratase, small subunit-like OS=Oryza sativa subsp. japonica GN=P0519E06.10 PE=2 SV=1	sp|Q9WZ25|LEUD2_THEMA 3-isopropylmalate dehydratase small subunit 2 OS=Thermotoga maritima (strain ATCC 43589 / MSB8 / DSM 3109 / JCM 10099) GN=leuD2 PE=3 SV=1	39.20	AT2G43090.1 | Symbols: | Aconitase/3-isopropylmalate dehydratase protein | chr2:17918957-17919712 FORWARD LENGTH=251	60.66	Common	no	no
LOC_Os02g44500	LOC_Os02g44500.1	glutathione peroxidase, putative, expressed	tr|Q6ESJ0|Q6ESJ0_ORYSJ Glutathione peroxidase OS=Oryza sativa subsp. japonica GN=P0461B08.1 PE=2 SV=1	sp|Q06652|GPX4_CITSI Probable phospholipid hydroperoxide glutathione peroxidase OS=Citrus sinensis GN=CSA PE=1 SV=1	85.28	AT4G11600.1 | Symbols: ATGPX6, PHGPX, LSC803, GPX6 | glutathione peroxidase 6 | chr4:7010021-7011330 REVERSE LENGTH=232	84.52	Common	no	no
LOC_Os02g44510	LOC_Os02g44510.1	UDP-glucose glycoprotein glucosyltransferase 1 precursor, putative, expressed	tr|Q6ESI8|Q6ESI8_ORYSJ Putative UDP-glucose:glycoprotein glucosyltransferase OS=Oryza sativa subsp. japonica GN=P0461B08.3 PE=4 SV=1	sp|Q0WL80|UGGG_ARATH UDP-glucose:glycoprotein glucosyltransferase OS=Arabidopsis thaliana GN=UGGT PE=1 SV=1	74.39	AT1G71220.2 | Symbols: EBS1 | UDP-glucose:glycoprotein glucosyltransferases;transferases, transferring hexosyl groups;transferases, transferring glycosyl groups | chr1:26841664-26851730 FORWARD LENGTH=1614	74.58	Common	no	no
LOC_Os02g44520	LOC_Os02g44520.1	OsSub19 - Putative Subtilisin homologue, expressed	tr|Q6ESI7|Q6ESI7_ORYSJ Os02g0664300 protein OS=Oryza sativa subsp. japonica GN=P0461B08.4-1 PE=4 SV=1	sp|P29144|TPP2_HUMAN Tripeptidyl-peptidase 2 OS=Homo sapiens GN=TPP2 PE=1 SV=4	39.95	AT4G20850.1 | Symbols: TPP2 | tripeptidyl peptidase ii | chr4:11160935-11169889 REVERSE LENGTH=1380	64.84	Common	no	no
LOC_Os02g44630	LOC_Os02g44630.1	aquaporin protein, putative, expressed	sp|Q6EU94|PIP11_ORYSJ Aquaporin PIP1-1 OS=Oryza sativa subsp. japonica GN=PIP1-1 PE=2 SV=1	sp|Q6EU94|PIP11_ORYSJ Aquaporin PIP1-1 OS=Oryza sativa subsp. japonica GN=PIP1-1 PE=2 SV=1	100.00	AT4G00430.1 | Symbols: TMP-C, PIP1;4, PIP1E | plasma membrane intrinsic protein 1;4 | chr4:186143-187531 REVERSE LENGTH=287	85.47	Common	no	no
LOC_Os02g44810	LOC_Os02g44810.1	tRNA pseudouridine synthase family protein, putative, expressed	tr|Q6ESS0|Q6ESS0_ORYSJ Os02g0668400 protein OS=Oryza sativa subsp. japonica GN=P0684A08.2 PE=4 SV=1	sp|Q9WU56|TRUA_MOUSE tRNA pseudouridine synthase A, mitochondrial OS=Mus musculus GN=Pus1 PE=1 SV=2	34.33	AT1G20370.1 | Symbols: | Pseudouridine synthase family protein | chr1:7051846-7053588 REVERSE LENGTH=549	51.92	Common	no	no
LOC_Os02g44870	LOC_Os02g44870.1	dehydrin, putative, expressed	tr|Q6ESR4|Q6ESR4_ORYSJ Dehydration-stress inducible protein 1 OS=Oryza sativa subsp. japonica GN=P0684A08.9-1 PE=2 SV=1	sp|P46524|CO410_WHEAT Dehydrin COR410 OS=Triticum aestivum GN=COR410 PE=2 SV=1	69.97	AT1G20440.1 | Symbols: COR47, RD17, AtCOR47 | cold-regulated 47 | chr1:7084722-7085664 REVERSE LENGTH=265	38.10	Common	no	no
LOC_Os02g45070	LOC_Os02g45070.1	PINHEAD, putative, expressed	sp|Q6EU14|AGO1A_ORYSJ Protein argonaute 1A OS=Oryza sativa subsp. japonica GN=AGO1A PE=2 SV=1	sp|Q6EU14|AGO1A_ORYSJ Protein argonaute 1A OS=Oryza sativa subsp. japonica GN=AGO1A PE=2 SV=1	100.00	AT1G48410.2 | Symbols: AGO1 | Stabilizer of iron transporter SufD / Polynucleotidyl transferase | chr1:17886285-17891892 REVERSE LENGTH=1050	78.59	Common	no	no
LOC_Os02g46130	LOC_Os02g46130.1	tRNA synthetases class II domain containing protein, expressed	tr|Q6ZHC3|Q6ZHC3_ORYSJ Os02g0686400 protein OS=Oryza sativa subsp. japonica GN=OJ1717_A09.34 PE=2 SV=1	sp|Q3SYZ4|SYDC_BOVIN Aspartate--tRNA ligase, cytoplasmic OS=Bos taurus GN=DARS PE=2 SV=1	52.77	AT4G31180.1 | Symbols: | Class II aminoacyl-tRNA and biotin synthetases superfamily protein | chr4:15156696-15159362 FORWARD LENGTH=558	62.63	Common	no	no
LOC_Os02g46150	LOC_Os02g46150.1	GAMM1 protein-like, putative, expressed	tr|Q6ZHC0|Q6ZHC0_ORYSJ Os02g0686600 protein OS=Oryza sativa subsp. japonica GN=OJ1717_A09.37 PE=4 SV=1	sp|Q9JK81|MYG1_MOUSE UPF0160 protein MYG1, mitochondrial OS=Mus musculus GN=Myg1 PE=2 SV=1	51.49	AT5G41970.1 | Symbols: | Metal-dependent protein hydrolase | chr5:16791198-16792961 FORWARD LENGTH=373	74.37	Common	no	no
LOC_Os02g46520	LOC_Os02g46520.1	hydrolase, putative, expressed	tr|Q6ZGS9|Q6ZGS9_ORYSJ Os02g0690800 protein OS=Oryza sativa subsp. japonica GN=OJ1148_D05.1 PE=2 SV=1	sp|P54638|ARGE_DICDI Acetylornithine deacetylase OS=Dictyostelium discoideum GN=argE PE=1 SV=2	50.11	AT4G17830.2 | Symbols: | Peptidase M20/M25/M40 family protein | chr4:9915916-9918049 FORWARD LENGTH=445	70.95	Common	no	no
LOC_Os02g46962	LOC_Os02g46962.1	VHS and GAT domain containing protein, expressed	tr|Q6YUH7|Q6YUH7_ORYSJ Os02g0697300 protein OS=Oryza sativa subsp. japonica GN=P0666E12.11 PE=2 SV=1	sp|Q5SRX1|TM1L2_MOUSE TOM1-like protein 2 OS=Mus musculus GN=Tom1l2 PE=1 SV=1	29.81	AT5G16880.1 | Symbols: | Target of Myb protein 1 | chr5:5549658-5551274 FORWARD LENGTH=407	69.68	Common	no	no
LOC_Os02g46990	LOC_Os02g46990.1	AAA-type ATPase family protein, putative, expressed	tr|Q6Z8F7|Q6Z8F7_ORYSJ 26S proteosome regulatory subunit-like OS=Oryza sativa subsp. japonica GN=P0459B01.7 PE=2 SV=1	sp|Q6PAX2|ATD3B_XENLA ATPase family AAA domain-containing protein 3-B OS=Xenopus laevis GN=atad3-b PE=2 SV=1	37.52	AT5G16930.1 | Symbols: | AAA-type ATPase family protein | chr5:5568578-5571565 FORWARD LENGTH=644	69.01	Common	no	yes
LOC_Os02g47140	LOC_Os02g47140.1	L11 domain containing ribosomal protein, putative, expressed	tr|Q6Z8E0|Q6Z8E0_ORYSJ Os02g0699600 protein OS=Oryza sativa subsp. japonica GN=P0459B01.28 PE=2 SV=1	sp|P50883|RL121_ARATH 60S ribosomal protein L12-1 OS=Arabidopsis thaliana GN=RPL12A PE=1 SV=2	90.24	AT2G37190.1 | Symbols: | Ribosomal protein L11 family protein | chr2:15619559-15620059 REVERSE LENGTH=166	90.24	Common	no	no
LOC_Os02g47590	LOC_Os02g47590.1	ornithine carbamoyltransferase, putative, expressed	tr|Q6YVI0|Q6YVI0_ORYSJ Putative ornithine carbamoyltransferase OS=Oryza sativa subsp. japonica GN=P0724B10.38 PE=2 SV=1	sp|Q43814|OTC_PEA Ornithine carbamoyltransferase, chloroplastic OS=Pisum sativum GN=ARGF PE=2 SV=1	78.46	AT1G75330.1 | Symbols: OTC | ornithine carbamoyltransferase | chr1:28266457-28268383 REVERSE LENGTH=375	73.37	Common	no	no
LOC_Os02g47850	LOC_Os02g47850.2	class I glutamine amidotransferase, putative, expressed	tr|Q6YV24|Q6YV24_ORYSJ Putative carbamoyl-phosphate synthetase small subunit OS=Oryza sativa subsp. japonica GN=OSJNBb0060O16.25-2 PE=3 SV=1	sp|Q5N0L0|CARA_SYNP6 Carbamoyl-phosphate synthase small chain OS=Synechococcus sp. (strain ATCC 27144 / PCC 6301 / SAUG 1402/1) GN=carA PE=3 SV=1	52.70	AT3G27740.1 | Symbols: CARA | carbamoyl phosphate synthetase A | chr3:10281470-10283792 REVERSE LENGTH=430	74.14	Common	no	no
LOC_Os02g47940	LOC_Os02g47940.1	aminotransferase, classes I and II, domain containing protein, expressed	tr|Q0DY86|Q0DY86_ORYSJ Os02g0709200 protein OS=Oryza sativa subsp. japonica GN=Os02g0709200 PE=2 SV=1	sp|P0DI07|HIS8B_ARATH Histidinol-phosphate aminotransferase 2, chloroplastic OS=Arabidopsis thaliana GN=HPA2 PE=2 SV=1	77.96	AT5G10330.1 | Symbols: EMB2196, HPA1, HISN6A, ATHPA1 | histidinol phosphate aminotransferase 1 | chr5:3248027-3249858 REVERSE LENGTH=417	77.96	Common	no	no
LOC_Os02g48010	LOC_Os02g48010.1	nuclear matrix constituent protein 1-like, putative, expressed	tr|Q7XXP7|Q7XXP7_ORYSJ Os02g0709900 protein OS=Oryza sativa subsp. japonica GN=OJ1311_H06.10-1 PE=2 SV=1	sp|Q9FLH0|NMCP_ARATH Putative nuclear matrix constituent protein 1-like protein OS=Arabidopsis thaliana GN=At5g65770 PE=2 SV=1	26.43	AT1G67230.1 | Symbols: LINC1 | little nuclei1 | chr1:25151561-25156032 REVERSE LENGTH=1132	32.10	Common	no	no
LOC_Os02g48110	LOC_Os02g48110.1	DnaK family protein, putative, expressed	tr|Q6ZFX8|Q6ZFX8_ORYSJ Os02g0710900 protein OS=Oryza sativa subsp. japonica GN=OJ1311_H06.29 PE=3 SV=1	sp|F4JMJ1|HSP7R_ARATH Heat shock 70 kDa protein 17 OS=Arabidopsis thaliana GN=HSP70-17 PE=2 SV=1	67.22	AT4G16660.1 | Symbols: | heat shock protein 70 (Hsp 70) family protein | chr4:9377225-9381232 FORWARD LENGTH=867	67.22	Common	no	no
LOC_Os02g48290	LOC_Os02g48290.1	thioredoxin reductase 2, putative, expressed	sp|Q6ZFU6|NTRB_ORYSJ Thioredoxin reductase NTRB OS=Oryza sativa subsp. japonica GN=NTRB PE=2 SV=1	sp|Q6ZFU6|NTRB_ORYSJ Thioredoxin reductase NTRB OS=Oryza sativa subsp. japonica GN=NTRB PE=2 SV=1	100.00	AT2G17420.1 | Symbols: NTRA, ATNTRA, NTR2 | NADPH-dependent thioredoxin reductase A | chr2:7564357-7566219 FORWARD LENGTH=378	77.61	Common	no	no
LOC_Os02g48390	LOC_Os02g48390.1	phosphoribosyl transferase, putative, expressed	tr|Q0DY53|Q0DY53_ORYSJ Os02g0714600 protein OS=Oryza sativa subsp. japonica GN=Os02g0714600 PE=2 SV=1	sp|Q6ZFT5|KPRS4_ORYSJ Ribose-phosphate pyrophosphokinase 4 OS=Oryza sativa subsp. japonica GN=Os02g0714600 PE=2 SV=1	100.00	AT2G42910.1 | Symbols: | Phosphoribosyltransferase family protein | chr2:17856396-17858394 FORWARD LENGTH=337	81.21	Common	no	no
LOC_Os02g48480	LOC_Os02g48480.1	expressed protein	tr|Q6ZHP6|Q6ZHP6_ORYSJ Os02g0715400 protein OS=Oryza sativa subsp. japonica GN=OJ1191_G08.15 PE=4 SV=1	sp|P19407|OEC6_SPIOL 6.7 kDa chloroplast outer envelope membrane protein OS=Spinacia oleracea PE=1 SV=1	35.71	AT3G52420.1 | Symbols: OEP7, ATOEP7 | outer envelope membrane protein 7 | chr3:19429775-19429969 FORWARD LENGTH=64	42.86	Common	no	no
LOC_Os02g48620	LOC_Os02g48620.1	tetratricopeptide repeat, putative, expressed	tr|Q6ZGV8|Q6ZGV8_ORYSJ Eukaryotic translation initiation factor 3 subunit (EIF-3)-like OS=Oryza sativa subsp. japonica GN=OJ2056_H01.14 PE=3 SV=1	sp|Q0IHW8|K0664_XENTR Protein KIAA0664 homolog OS=Xenopus tropicalis PE=2 SV=1	29.98	AT3G52140.4 | Symbols: | tetratricopeptide repeat (TPR)-containing protein | chr3:19333232-19341295 FORWARD LENGTH=1419	60.52	Common	no	no
LOC_Os02g48630	LOC_Os02g48630.1	expressed protein	tr|Q6ZGV7|Q6ZGV7_ORYSJ Os02g0717500 protein OS=Oryza sativa subsp. japonica GN=OJ2056_H01.18 PE=2 SV=1	sp|O04395|FLS_MATIN Flavonol synthase/flavanone 3-hydroxylase (Fragment) OS=Matthiola incana PE=2 SV=1	21.46	AT5G48020.1 | Symbols: | 2-oxoglutarate (2OG) and Fe(II)-dependent oxygenase superfamily protein | chr5:19462888-19464790 REVERSE LENGTH=355	73.95	Common	no	no
LOC_Os02g48660	LOC_Os02g48660.1	60S ribosomal protein L31, putative, expressed	tr|Q6ZGV5|Q6ZGV5_ORYSJ Putative 60S ribosomal protein L31 OS=Oryza sativa subsp. japonica GN=OJ2056_H01.22-1 PE=1 SV=1	sp|Q9M573|RL31_PERFR 60S ribosomal protein L31 OS=Perilla frutescens GN=RPL31 PE=2 SV=1	82.20	AT2G19740.1 | Symbols: | Ribosomal protein L31e family protein | chr2:8513577-8514346 FORWARD LENGTH=119	79.66	Common	no	no
LOC_Os02g48720	LOC_Os02g48720.1	mitochondrial carrier protein, putative, expressed	tr|Q0DY33|Q0DY33_ORYSJ ATP/ADP translocator OS=Oryza sativa subsp. japonica GN=Os02g0718900 PE=2 SV=1	sp|P31691|ADT_ORYSJ ADP,ATP carrier protein, mitochondrial OS=Oryza sativa subsp. japonica GN=Os02g0718900 PE=2 SV=1	100.00	AT5G13490.1 | Symbols: AAC2 | ADP/ATP carrier 2 | chr5:4336034-4337379 FORWARD LENGTH=385	77.49	Common	no	yes
LOC_Os02g49090	LOC_Os02g49090.1	WD domain, G-beta repeat domain containing protein, expressed	tr|Q6Z5M6|Q6Z5M6_ORYSJ Os02g0722800 protein OS=Oryza sativa subsp. japonica GN=P0685G12.5 PE=4 SV=1	sp|Q9LTT9|VCR_ARATH Varicose-related protein OS=Arabidopsis thaliana GN=VCR PE=2 SV=1	45.51	AT3G13290.1 | Symbols: VCR | varicose-related | chr3:4297529-4303113 FORWARD LENGTH=1340	45.51	Common	no	no
LOC_Os02g49720	LOC_Os02g49720.2	aldehyde dehydrogenase, putative, expressed	tr|Q9LRI6|Q9LRI6_ORYSJ Mitochondrial aldehyde dehydrogenase ALDH2a OS=Oryza sativa subsp. japonica GN=Aldh2a PE=2 SV=1	sp|Q8S528|AL2B7_ARATH Aldehyde dehydrogenase family 2 member B7, mitochondrial OS=Arabidopsis thaliana GN=ALDH2B7 PE=2 SV=2	75.25	AT1G23800.1 | Symbols: ALDH2B7, ALDH2B | aldehyde dehydrogenase 2B7 | chr1:8412238-8414804 REVERSE LENGTH=534	75.25	Common	no	no
LOC_Os02g49980	LOC_Os02g49980.1	ADP-ribosylation factor, putative, expressed	tr|Q6Z2K0|Q6Z2K0_ORYSJ Os02g0732500 protein OS=Oryza sativa subsp. japonica GN=P0643A10.22 PE=2 SV=1	sp|Q5ZKQ8|ARL8A_CHICK ADP-ribosylation factor-like protein 8A OS=Gallus gallus GN=ARL8A PE=2 SV=1	61.41	AT5G37680.1 | Symbols: ATARLA1A, ARLA1A | ADP-ribosylation factor-like A1A | chr5:14969797-14971098 REVERSE LENGTH=184	90.71	Common	no	no
LOC_Os02g50210	LOC_Os02g50210.1	erwinia induced protein 2, putative, expressed	tr|Q6Z756|Q6Z756_ORYSJ Erwinia induced protein 2 OS=Oryza sativa subsp. japonica GN=P0487D09.5 PE=2 SV=1	sp|Q14571|ITPR2_HUMAN Inositol 1,4,5-trisphosphate receptor type 2 OS=Homo sapiens GN=ITPR2 PE=1 SV=2	30.00	AT5G17190.1 | Symbols: | FUNCTIONS IN: molecular_function unknown; INVOLVED IN: intracellular protein transport; LOCATED IN: endomembrane system, integral to membrane, endoplasmic reticulum; EXPRESSED IN: 23 plant structures; EXPRESSED DURING: 13 growth stages; CONTAINS InterPro DOMAIN/s: B-cell receptor-associated 31-like (InterPro:IPR008417); BEST Arabidopsis thaliana protein match is: unknown …	74.05	Common	no	no
LOC_Os02g50240	LOC_Os02g50240.1	glutamine synthetase, catalytic domain containing protein, expressed	tr|Q0DXS9|Q0DXS9_ORYSJ Glutamine synthetase OS=Oryza sativa subsp. japonica GN=Os02g0735200 PE=2 SV=1	sp|P14656|GLN11_ORYSJ Glutamine synthetase cytosolic isozyme 1-1 OS=Oryza sativa subsp. japonica GN=GLN1-1 PE=1 SV=1	100.00	AT5G37600.1 | Symbols: ATGSR1, GLN1;1, GSR 1, ATGLN1;1 | glutamine synthase clone R1 | chr5:14933574-14935656 REVERSE LENGTH=356	87.64	Common	no	no
LOC_Os02g50350	LOC_Os02g50350.1	dihydroorotate dihydrogenase protein, putative, expressed	tr|Q6Z744|Q6Z744_ORYSJ Os02g0736400 protein OS=Oryza sativa subsp. japonica GN=P0487D09.22 PE=2 SV=1	sp|Q8ZNL7|PREA_SALTY NAD-dependent dihydropyrimidine dehydrogenase subunit PreA OS=Salmonella typhimurium (strain LT2 / SGSC1412 / ATCC 700720) GN=preA PE=3 SV=1	39.61	AT3G17810.1 | Symbols: PYD1 | pyrimidine 1 | chr3:6094279-6096289 FORWARD LENGTH=426	83.33	Common	no	no
LOC_Os02g50550	LOC_Os02g50550.1	dynamin, putative, expressed	tr|Q0DXR0|Q0DXR0_ORYSJ Os02g0738900 protein OS=Oryza sativa subsp. japonica GN=Os02g0738900 PE=3 SV=1	sp|Q9LQ55|DRP2B_ARATH Dynamin-2B OS=Arabidopsis thaliana GN=DRP2B PE=1 SV=2	71.17	AT1G59610.1 | Symbols: ADL3, CF1, DRP2B, DL3 | dynamin-like 3 | chr1:21893413-21900780 FORWARD LENGTH=920	71.17	Common	no	no
LOC_Os02g50620	LOC_Os02g50620.1	dehydrogenase E1 component domain containing protein, expressed	sp|Q6Z5N4|ODPA1_ORYSJ Pyruvate dehydrogenase E1 component subunit alpha-1, mitochondrial OS=Oryza sativa subsp. japonica GN=Os02g0739600 PE=2 SV=1	sp|P52903|ODPA_SOLTU Pyruvate dehydrogenase E1 component subunit alpha, mitochondrial OS=Solanum tuberosum PE=1 SV=1	82.93	AT1G59900.1 | Symbols: AT-E1 ALPHA, E1 ALPHA | pyruvate dehydrogenase complex E1 alpha subunit | chr1:22051368-22053660 FORWARD LENGTH=389	82.61	Common	no	yes
LOC_Os02g50790	LOC_Os02g50790.2	nuclear-pore anchor, putative, expressed	tr|Q6Z7S0|Q6Z7S0_ORYSJ Os02g0741400 protein OS=Oryza sativa subsp. japonica GN=P0516G10.27 PE=4 SV=1	sp|A4GSN8|NUA_ARATH Nuclear-pore anchor OS=Arabidopsis thaliana GN=NUA PE=1 SV=1	30.66	AT1G79280.2 | Symbols: NUA | nuclear pore anchor | chr1:29819176-29832809 REVERSE LENGTH=2115	30.66	Common	no	no
LOC_Os02g50799	LOC_Os02g50799.1	nuclear-pore anchor, putative, expressed	tr|Q6Z7R9|Q6Z7R9_ORYSJ Os02g0741500 protein OS=Oryza sativa subsp. japonica GN=P0516G10.28 PE=4 SV=1	sp|A4GSN8|NUA_ARATH Nuclear-pore anchor OS=Arabidopsis thaliana GN=NUA PE=1 SV=1	53.37	AT1G79280.2 | Symbols: NUA | nuclear pore anchor | chr1:29819176-29832809 REVERSE LENGTH=2115	53.37	Common	no	no
LOC_Os02g50820	LOC_Os02g50820.1	nucleobase-ascorbate transporter, putative, expressed	tr|Q6Z7R7|Q6Z7R7_ORYSJ Os02g0741800 protein OS=Oryza sativa subsp. japonica GN=P0516G10.32 PE=2 SV=1	sp|Q27GI3|NAT6_ARATH Nucleobase-ascorbate transporter 6 OS=Arabidopsis thaliana GN=NAT6 PE=2 SV=2	79.43	AT5G62890.1 | Symbols: | Xanthine/uracil permease family protein | chr5:25243723-25247075 FORWARD LENGTH=532	79.43	Common	no	no
LOC_Os02g50830	LOC_Os02g50830.1	expressed protein	tr|Q6Z7R6|Q6Z7R6_ORYSJ Putative uncharacterized protein P0516G10.33 OS=Oryza sativa subsp. japonica GN=P0516G10.33 PE=2 SV=1	sp|Q6GP89|LSM12_XENLA Protein LSM12 homolog OS=Xenopus laevis GN=lsm12 PE=2 SV=1	26.79	AT1G24050.1 | Symbols: | RNA-processing, Lsm domain | chr1:8507057-8508439 FORWARD LENGTH=188	53.18	Common	no	no
LOC_Os02g51040	LOC_Os02g51040.1	expansin precursor, putative, expressed	tr|Q0DXM3|Q0DXM3_ORYSJ Os02g0744200 protein OS=Oryza sativa subsp. japonica GN=Os02g0744200 PE=2 SV=1	sp|Q6ZGU9|EXPA5_ORYSJ Expansin-A5 OS=Oryza sativa subsp. japonica GN=EXPA5 PE=2 SV=1	100.00	AT2G03090.1 | Symbols: ATEXPA15, EXP15, ATEXP15, ATHEXP ALPHA 1.3, EXPA15 | expansin A15 | chr2:917361-918554 REVERSE LENGTH=253	78.07	Common	no	no
LOC_Os02g51430	LOC_Os02g51430.1	SEC6, putative, expressed	tr|Q6Z8L4|Q6Z8L4_ORYSJ Putative SEC6 OS=Oryza sativa subsp. japonica GN=P0431B06.5 PE=2 SV=1	sp|Q54BP6|EXOC3_DICDI Exocyst complex component 3 OS=Dictyostelium discoideum GN=exoc3 PE=3 SV=1	24.52	AT1G71820.2 | Symbols: SEC6 | SEC6 | chr1:27010022-27016745 FORWARD LENGTH=774	74.44	Common	no	no
LOC_Os02g51620	LOC_Os02g51620.1	glycosyl hydrolase family 3 protein, putative, expressed	tr|Q6Z8I7|Q6Z8I7_ORYSJ Os02g0752200 protein OS=Oryza sativa subsp. japonica GN=P0431B06.43 PE=4 SV=1	sp|Q9SGZ5|BXL7_ARATH Probable beta-D-xylosidase 7 OS=Arabidopsis thaliana GN=BXL7 PE=2 SV=2	60.40	AT1G78060.1 | Symbols: | Glycosyl hydrolase family protein | chr1:29349796-29352868 REVERSE LENGTH=767	60.40	Common	no	no
LOC_Os02g51710	LOC_Os02g51710.1	wound/stress protein, putative, expressed	tr|Q6ZGP5|Q6ZGP5_ORYSJ Os02g0753300 protein OS=Oryza sativa subsp. japonica GN=OJ1288_G09.19 PE=2 SV=1	sp|C8YR32|LOXH1_MOUSE Lipoxygenase homology domain-containing protein 1 OS=Mus musculus GN=Loxhd1 PE=2 SV=1	29.45	AT4G39730.1 | Symbols: | Lipase/lipooxygenase, PLAT/LH2 family protein | chr4:18432950-18433581 FORWARD LENGTH=181	57.46	Common	no	no
LOC_Os02g51750	LOC_Os02g51750.1	annexin, putative, expressed	tr|Q6Z6A7|Q6Z6A7_ORYSJ Annexin OS=Oryza sativa subsp. japonica GN=P0627E03.4 PE=3 SV=1	sp|Q9LX07|ANXD7_ARATH Annexin D7 OS=Arabidopsis thaliana GN=ANNAT7 PE=2 SV=1	62.18	AT5G10230.1 | Symbols: ANNAT7, ANN7 | annexin 7 | chr5:3209738-3211396 REVERSE LENGTH=316	62.18	Common	yes	no
LOC_Os02g52010	LOC_Os02g52010.1	phosphate-induced protein 1 conserved region domain containing protein, expressed	tr|Q0DXF4|Q0DXF4_ORYSJ Os02g0756800 protein OS=Oryza sativa subsp. japonica GN=Os02g0756800 PE=2 SV=1	#N/A	#N/A	AT4G08950.1 | Symbols: EXO | Phosphate-responsive 1 family protein | chr4:5740378-5741322 FORWARD LENGTH=314	53.59	Common	no	no
LOC_Os02g52040	LOC_Os02g52040.1	phosphate-induced protein 1 conserved region domain containing protein, expressed	tr|Q6Z7W3|Q6Z7W3_ORYSJ Os02g0757100 protein OS=Oryza sativa subsp. japonica GN=P0471A11.10 PE=4 SV=1	sp|Q0UNC6|HIR1_PHANO Protein HIR1 OS=Phaeosphaeria nodorum (strain SN15 / ATCC MYA-4574 / FGSC 10173) GN=HIR1 PE=3 SV=1	32.91	AT4G08950.1 | Symbols: EXO | Phosphate-responsive 1 family protein | chr4:5740378-5741322 FORWARD LENGTH=314	59.40	Common	no	no
LOC_Os02g52140	LOC_Os02g52140.1	RNA recognition motif containing protein, putative, expressed	tr|Q6Z7V3|Q6Z7V3_ORYSJ Putative poly(A) binding protein OS=Oryza sativa subsp. japonica GN=P0471A11.31-2 PE=2 SV=1	sp|Q7KNF2|PABP2_DROME Polyadenylate-binding protein 2 OS=Drosophila melanogaster GN=Pabp2 PE=2 SV=1	46.07	AT5G10350.1 | Symbols: | RNA-binding (RRM/RBD/RNP motifs) family protein | chr5:3255674-3257746 REVERSE LENGTH=217	71.23	Common	no	no
LOC_Os02g52150	LOC_Os02g52150.1	heat shock 22 kDa protein, mitochondrial precursor, putative, expressed	sp|Q6Z7V2|HS24M_ORYSJ 24.1 kDa heat shock protein, mitochondrial OS=Oryza sativa subsp. japonica GN=HSP24.1 PE=2 SV=1	sp|Q6Z7V2|HS24M_ORYSJ 24.1 kDa heat shock protein, mitochondrial OS=Oryza sativa subsp. japonica GN=HSP24.1 PE=2 SV=1	99.10	AT5G51440.1 | Symbols: | HSP20-like chaperones superfamily protein | chr5:20891242-20892013 FORWARD LENGTH=210	43.95	Common	no	no
LOC_Os02g52250	LOC_Os02g52250.1	SKIP/SNW domain containing protein, expressed	tr|Q6K8D9|Q6K8D9_ORYSJ Os02g0759800 protein OS=Oryza sativa subsp. japonica GN=OJ1175_B01.11 PE=4 SV=1	sp|Q5R7R9|SNW1_PONAB SNW domain-containing protein 1 OS=Pongo abelii GN=SNW1 PE=2 SV=1	51.30	AT1G77180.1 | Symbols: SKIP | chromatin protein family | chr1:28999791-29001632 REVERSE LENGTH=613	68.61	Common	no	no
LOC_Os02g52290	LOC_Os02g52290.1	peptidyl-prolyl cis-trans isomerase, FKBP-type, putative, expressed	tr|Q6K8D4|Q6K8D4_ORYSJ Peptidyl-prolyl cis-trans isomerase OS=Oryza sativa subsp. japonica GN=OJ1175_B01.15 PE=4 SV=1	sp|O04287|FKB12_VICFA Peptidyl-prolyl cis-trans isomerase FKBP12 OS=Vicia faba GN=FKBP12 PE=1 SV=1	75.89	AT5G64350.1 | Symbols: FKBP12, ATFKBP12 | FK506-binding protein 12 | chr5:25734810-25735990 REVERSE LENGTH=112	74.11	Common	no	no
LOC_Os02g52390	LOC_Os02g52390.1	M16 domain containing zinc peptidase, putative, expressed	tr|Q6Z6H5|Q6Z6H5_ORYSJ Os02g0761400 protein OS=Oryza sativa subsp. japonica GN=P0486G03.5 PE=4 SV=1	sp|Q9LJL3|PREP1_ARATH Presequence protease 1, chloroplastic/mitochondrial OS=Arabidopsis thaliana GN=PREP1 PE=1 SV=2	75.98	AT3G19170.1 | Symbols: ATPREP1, ATZNMP, PREP1 | presequence protease 1 | chr3:6625578-6631874 REVERSE LENGTH=1080	75.98	Common	no	no
LOC_Os02g52430	LOC_Os02g52430.1	regulator of ribonuclease, putative, expressed	tr|Q6Z6H0|Q6Z6H0_ORYSJ Os02g0761900 protein OS=Oryza sativa subsp. japonica GN=P0486G03.12 PE=2 SV=1	sp|Q9FFE0|RRAA2_ARATH Regulator of ribonuclease-like protein 2 OS=Arabidopsis thaliana GN=At5g16450 PE=2 SV=1	79.75	AT5G16450.1 | Symbols: | Ribonuclease E inhibitor RraA/Dimethylmenaquinone methyltransferase | chr5:5374357-5375342 FORWARD LENGTH=166	79.75	Common	yes	no
LOC_Os02g52860	LOC_Os02g52860.1	phosphate carrier protein, mitochondrial precursor, putative, expressed	tr|O80414|O80414_ORYSJ Mitochondrial phosphate transporter OS=Oryza sativa subsp. japonica GN=OJ1004_A11.29 PE=2 SV=1	sp|Q8VEM8|MPCP_MOUSE Phosphate carrier protein, mitochondrial OS=Mus musculus GN=Slc25a3 PE=1 SV=1	59.09	AT5G14040.1 | Symbols: PHT3;1 | phosphate transporter 3;1 | chr5:4531059-4532965 REVERSE LENGTH=375	85.48	Common	no	yes
LOC_Os02g52880	LOC_Os02g52880.1	ybaK/prolyl-tRNA synthetase family protein, putative, expressed	tr|Q6Z302|Q6Z302_ORYSJ Os02g0767700 protein OS=Oryza sativa subsp. japonica GN=OJ1004_A11.31 PE=2 SV=1	sp|Q6NRL0|PRXD1_XENLA Prolyl-tRNA synthetase associated domain-containing protein 1 OS=Xenopus laevis GN=prorsd1p PE=2 SV=1	42.51	AT1G44835.2 | Symbols: | YbaK/aminoacyl-tRNA synthetase-associated domain | chr1:16939909-16942337 FORWARD LENGTH=308	53.67	Common	no	no
LOC_Os02g52940	LOC_Os02g52940.1	soluble inorganic pyrophosphatase, putative, expressed	tr|Q6ZGJ8|Q6ZGJ8_ORYSJ Putative inorganic pyrophosphatase OS=Oryza sativa subsp. japonica GN=OJ1767_D02.15-2 PE=2 SV=1	sp|Q9LXC9|IPYR1_ARATH Soluble inorganic pyrophosphatase 1, chloroplastic OS=Arabidopsis thaliana GN=PPA1 PE=1 SV=1	75.23	AT5G09650.1 | Symbols: AtPPa6, PPa6 | pyrophosphorylase 6 | chr5:2991331-2993117 REVERSE LENGTH=300	75.23	Common	no	no
LOC_Os02g53060	LOC_Os02g53060.1	peptidase, T1 family, putative, expressed	tr|Q9LST9|Q9LST9_ORYSJ Proteasome subunit beta type OS=Oryza sativa subsp. japonica GN=OsPBA1 PE=2 SV=1	sp|Q8LD27|PSB6_ARATH Proteasome subunit beta type-6 OS=Arabidopsis thaliana GN=PBA1 PE=1 SV=2	81.17	AT4G31300.2 | Symbols: PBA1 | N-terminal nucleophile aminohydrolases (Ntn hydrolases) superfamily protein | chr4:15188927-15190935 FORWARD LENGTH=234	80.80	Common	no	no
LOC_Os02g53420	LOC_Os02g53420.1	DnaK family protein, putative, expressed	tr|Q6Z7L1|Q6Z7L1_ORYSJ Os02g0774300 protein OS=Oryza sativa subsp. japonica GN=OJ1448_G06.10 PE=3 SV=1	sp|Q01899|HSP7M_PHAVU Heat shock 70 kDa protein, mitochondrial OS=Phaseolus vulgaris PE=2 SV=1	84.63	AT5G09590.1 | Symbols: MTHSC70-2, HSC70-5 | mitochondrial HSO70 2 | chr5:2975721-2978508 FORWARD LENGTH=682	82.75	Common	no	yes
LOC_Os02g53790	LOC_Os02g53790.1	adenylate kinase, putative, expressed	tr|Q6K7H2|Q6K7H2_ORYSJ Os02g0778400 protein OS=Oryza sativa subsp. japonica GN=OJ1293_A01.3 PE=3 SV=1	sp|O04905|UMPK_ARATH UMP/CMP kinase OS=Arabidopsis thaliana GN=PYR6 PE=1 SV=1	83.87	AT5G26667.1 | Symbols: PYR6 | P-loop containing nucleoside triphosphate hydrolases superfamily protein | chr5:9276659-9277788 FORWARD LENGTH=208	81.77	Common	no	no
LOC_Os02g54140	LOC_Os02g54140.1	hsp20/alpha crystallin family protein, putative, expressed	sp|Q6K7E9|HS186_ORYSJ 18.6 kDa class III heat shock protein OS=Oryza sativa subsp. japonica GN=HSP18.6 PE=2 SV=1	sp|Q6K7E9|HS186_ORYSJ 18.6 kDa class III heat shock protein OS=Oryza sativa subsp. japonica GN=HSP18.6 PE=2 SV=1	100.00	AT1G54050.1 | Symbols: | HSP20-like chaperones superfamily protein | chr1:20179558-20180122 REVERSE LENGTH=155	43.45	Common	yes	no
LOC_Os02g54340	LOC_Os02g54340.1	26S protease regulatory subunit 7, putative, expressed	tr|Q0DDX2|Q0DDX2_ORYSJ Os06g0192600 protein OS=Oryza sativa subsp. japonica GN=Os06g0192600 PE=2 SV=1	sp|Q9FXT9|PRS7_ORYSJ 26S protease regulatory subunit 7 OS=Oryza sativa subsp. japonica GN=RPT1A PE=2 SV=1	100.00	AT1G53750.1 | Symbols: RPT1A | regulatory particle triple-A 1A | chr1:20065921-20068324 REVERSE LENGTH=426	96.95	Common	no	no
LOC_Os02g54470	LOC_Os02g54470.1	60S ribosomal protein L35a-3, putative, expressed	tr|Q6K8U8|Q6K8U8_ORYSJ Os02g0785800 protein OS=Oryza sativa subsp. japonica GN=OJ1715_H01.42 PE=4 SV=1	sp|Q9C912|R35A3_ARATH 60S ribosomal protein L35a-3 OS=Arabidopsis thaliana GN=RPL35AC PE=2 SV=1	85.71	AT1G74270.1 | Symbols: | Ribosomal protein L35Ae family protein | chr1:27928415-27929466 REVERSE LENGTH=112	85.71	Common	no	no
LOC_Os02g54700	LOC_Os02g54700.2	RNA recognition motif containing protein, putative, expressed	tr|Q6K4P1|Q6K4P1_ORYSJ Eukaryotic translation initiation factor 3 subunit G OS=Oryza sativa subsp. japonica GN=OSJNBa0054K20.22 PE=2 SV=1	sp|A7SKE9|EIF3G_NEMVE Eukaryotic translation initiation factor 3 subunit G OS=Nematostella vectensis GN=v1g171563 PE=3 SV=1	42.37	AT3G11400.2 | Symbols: EIF3G1, ATEIF3G1 | eukaryotic translation initiation factor 3G1 | chr3:3578536-3580366 FORWARD LENGTH=321	65.40	Common	no	no
LOC_Os02g54770	LOC_Os02g54770.1	RNA recognition motif containing protein, expressed	sp|Q6K4N0|RSZ21_ORYSJ Serine/arginine-rich splicing factor RSZ21 OS=Oryza sativa subsp. japonica GN=RSZP21 PE=2 SV=1	sp|Q6K4N0|RSZ21_ORYSJ Serine/arginine-rich splicing factor RSZ21 OS=Oryza sativa subsp. japonica GN=RSZP21 PE=2 SV=1	100.00	AT4G31580.1 | Symbols: SRZ-22, SRZ22, RSZP22, RSZ22, At-RSZ22 | serine/arginine-rich 22 | chr4:15306983-15308064 FORWARD LENGTH=200	55.83	Common	no	no
LOC_Os02g55030	LOC_Os02g55030.1	hydrolase, NUDIX family, domain containing protein, expressed	tr|Q6K683|Q6K683_ORYSJ MutT/nudix protein-like OS=Oryza sativa subsp. japonica GN=P0700F06.19 PE=4 SV=1	sp|Q8L831|NUDT3_ARATH Nudix hydrolase 3 OS=Arabidopsis thaliana GN=NUDT3 PE=1 SV=1	68.39	AT1G79690.1 | Symbols: atnudt3, NUDT3 | nudix hydrolase homolog 3 | chr1:29985360-29990171 FORWARD LENGTH=772	68.39	Common	no	no
LOC_Os02g55060	LOC_Os02g55060.1	cytochrome b5-like Heme/Steroid binding domain containing protein, expressed	tr|Q6K680|Q6K680_ORYSJ Cytochrome b5 domain-containing protein-like OS=Oryza sativa subsp. japonica GN=P0700F06.22 PE=4 SV=1	sp|Q9SK39|SBP3_ARATH Probable steroid-binding protein 3 OS=Arabidopsis thaliana GN=MP3 PE=1 SV=1	62.89	AT2G24940.1 | Symbols: AtMAPR2, MAPR2 | membrane-associated progesterone binding protein 2 | chr2:10609447-10609749 FORWARD LENGTH=100	62.89	Common	no	no
LOC_Os02g55140	LOC_Os02g55140.1	leucine aminopeptidase, chloroplast precursor, putative, expressed	sp|Q6K669|AMPL2_ORYSJ Leucine aminopeptidase 2, chloroplastic OS=Oryza sativa subsp. japonica GN=Os02g0794700 PE=2 SV=1	sp|Q6K669|AMPL2_ORYSJ Leucine aminopeptidase 2, chloroplastic OS=Oryza sativa subsp. japonica GN=Os02g0794700 PE=2 SV=1	100.00	AT2G24200.1 | Symbols: | Cytosol aminopeptidase family protein | chr2:10287017-10289450 REVERSE LENGTH=520	76.83	Common	no	yes
LOC_Os02g55420	LOC_Os02g55420.1	aminotransferase, classes I and II, domain containing protein, expressed	tr|Q6KAJ2|Q6KAJ2_ORYSJ Aspartate aminotransferase OS=Oryza sativa subsp. japonica GN=OJ1004_E04.34 PE=2 SV=1	sp|P46248|AAT5_ARATH Aspartate aminotransferase, chloroplastic OS=Arabidopsis thaliana GN=ASP5 PE=1 SV=2	85.61	AT4G31990.3 | Symbols: ASP5, AAT3, ATAAT1 | aspartate aminotransferase 5 | chr4:15470876-15473521 REVERSE LENGTH=462	85.54	Common	no	no
LOC_Os02g55440	LOC_Os02g55440.1	transmembrane 9 superfamily member, putative, expressed	tr|Q69R01|Q69R01_ORYSJ Os02g0797700 protein OS=Oryza sativa subsp. japonica GN=OJ1695_D07.1 PE=2 SV=1	sp|Q92544|TM9S4_HUMAN Transmembrane 9 superfamily member 4 OS=Homo sapiens GN=TM9SF4 PE=1 SV=2	38.43	AT5G35160.2 | Symbols: | Endomembrane protein 70 protein family | chr5:13414945-13416921 FORWARD LENGTH=658	81.29	Common	no	no
LOC_Os02g55890	LOC_Os02g55890.1	inorganic H+ pyrophosphatase, putative, expressed	tr|Q75U53|Q75U53_ORYSJ Os02g0802500 protein OS=Oryza sativa subsp. japonica GN=OVP3 PE=3 SV=1	sp|Q06572|AVP_HORVU Pyrophosphate-energized vacuolar membrane proton pump OS=Hordeum vulgare PE=2 SV=2	88.96	AT1G15690.1 | Symbols: AVP1, ATAVP3, AVP-3, AtVHP1;1 | Inorganic H pyrophosphatase family protein | chr1:5399115-5402185 FORWARD LENGTH=770	85.64	Common	no	no
LOC_Os02g56000	LOC_Os02g56000.1	26S protease regulatory subunit 6A, putative, expressed	tr|Q0DWP6|Q0DWP6_ORYSJ Os02g0803700 protein OS=Oryza sativa subsp. japonica GN=Os02g0803700 PE=2 SV=1	sp|P46465|PRS6A_ORYSJ 26S protease regulatory subunit 6A homolog OS=Oryza sativa subsp. japonica GN=TBP1 PE=2 SV=2	100.00	AT3G05530.1 | Symbols: RPT5A, ATS6A.2 | regulatory particle triple-A ATPase 5A | chr3:1603540-1605993 FORWARD LENGTH=424	94.66	Common	no	no
LOC_Os02g56130	LOC_Os02g56130.1	PCNA - Putative DNA replicative polymerase clamp, expressed	tr|Q0DWN6|Q0DWN6_ORYSJ Proliferating cell nuclear antigen OS=Oryza sativa subsp. japonica GN=Os02g0805200 PE=2 SV=1	sp|P17070|PCNA_ORYSJ Proliferating cell nuclear antigen OS=Oryza sativa subsp. japonica GN=Os02g0805200 PE=2 SV=2	100.00	AT2G29570.1 | Symbols: PCNA2, ATPCNA2 | proliferating cell nuclear antigen 2 | chr2:12650139-12651598 REVERSE LENGTH=264	89.31	Common	no	no
LOC_Os02g56740	LOC_Os02g56740.1	translation initiation factor eIF-2B subunit epsilon, putative, expressed	tr|Q6K3F7|Q6K3F7_ORYSJ Os02g0812400 protein OS=Oryza sativa subsp. japonica GN=OSJNBa0053L11.10 PE=2 SV=1	sp|P47823|EI2BE_RABIT Translation initiation factor eIF-2B subunit epsilon OS=Oryctolagus cuniculus GN=EIF2B5 PE=1 SV=1	34.45	AT2G34970.1 | Symbols: | Trimeric LpxA-like enzyme | chr2:14746340-14748532 FORWARD LENGTH=730	58.49	Common	no	no
LOC_Os02g56850	LOC_Os02g56850.1	glutathione reductase, putative, expressed	tr|Q0DWI9|Q0DWI9_ORYSJ Os02g0813500 protein OS=Oryza sativa subsp. japonica GN=Os02g0813500 PE=3 SV=1	sp|P48642|GSHRC_ORYSJ Glutathione reductase, cytosolic OS=Oryza sativa subsp. japonica GN=GRC2 PE=2 SV=2	100.00	AT3G24170.1 | Symbols: ATGR1, GR1 | glutathione-disulfide reductase | chr3:8729762-8734115 REVERSE LENGTH=499	70.94	Common	no	no
LOC_Os02g56960	LOC_Os02g56960.1	ribosomal protein, putative, expressed	tr|Q9AV77|Q9AV77_ORYSJ 60S ribosomal protein L17 OS=Oryza sativa subsp. japonica GN=OSJNBa0006L06.7 PE=2 SV=1	sp|P49690|RL23_ARATH 60S ribosomal protein L23 OS=Arabidopsis thaliana GN=RPL23A PE=2 SV=3	97.14	AT3G04400.1 | Symbols: emb2171 | Ribosomal protein L14p/L23e family protein | chr3:1167339-1168308 FORWARD LENGTH=140	97.14	Common	no	no
LOC_Os02g57040	LOC_Os02g57040.1	dehydrogenase, putative, expressed	sp|Q0DWH1|ADHX_ORYSJ Alcohol dehydrogenase class-3 OS=Oryza sativa subsp. japonica GN=Os02g0815500 PE=2 SV=1	sp|Q0DWH1|ADHX_ORYSJ Alcohol dehydrogenase class-3 OS=Oryza sativa subsp. japonica GN=Os02g0815500 PE=2 SV=1	100.00	AT5G43940.2 | Symbols: HOT5 | GroES-like zinc-binding dehydrogenase family protein | chr5:17684265-17686379 FORWARD LENGTH=391	87.18	Common	yes	no
LOC_Os02g57070	LOC_Os02g57070.1	3-5 exoribonuclease CSL4, putative, expressed	tr|Q0DWG8|Q0DWG8_ORYSJ Os02g0815800 protein OS=Oryza sativa subsp. japonica GN=Os02g0815800 PE=4 SV=1	sp|Q9Y3B2|EXOS1_HUMAN Exosome complex component CSL4 OS=Homo sapiens GN=EXOSC1 PE=1 SV=1	50.36	AT5G38890.1 | Symbols: | Nucleic acid-binding, OB-fold-like protein | chr5:15569507-15570898 FORWARD LENGTH=191	69.19	Common	no	no
LOC_Os02g57180	LOC_Os02g57180.1	NADH dehydrogenase 1 alpha subcomplex subunit 9,mitochondrial precursor, putative, expressed	tr|Q6K6A4|Q6K6A4_ORYSJ Os02g0816800 protein OS=Oryza sativa subsp. japonica GN=P0643F09.23 PE=4 SV=1	sp|Q9SK66|NDUA9_ARATH NADH dehydrogenase [ubiquinone] 1 alpha subcomplex subunit 9, mitochondrial OS=Arabidopsis thaliana GN=At2g20360 PE=2 SV=2	77.20	AT2G20360.1 | Symbols: | NAD(P)-binding Rossmann-fold superfamily protein | chr2:8786070-8789098 FORWARD LENGTH=402	77.20	Common	no	yes
LOC_Os02g57260	LOC_Os02g57260.1	3-ketoacyl-CoA thiolase, peroxisomal precursor, putative, expressed	tr|Q84P96|Q84P96_ORYSJ 3-ketoacyl-CoA thiolase-like protein OS=Oryza sativa subsp. japonica GN=OJ1136_C12.17 PE=2 SV=1	sp|Q56WD9|THIK2_ARATH 3-ketoacyl-CoA thiolase 2, peroxisomal OS=Arabidopsis thaliana GN=PED1 PE=1 SV=2	78.84	AT2G33150.1 | Symbols: PKT3, PED1, KAT2 | peroxisomal 3-ketoacyl-CoA thiolase 3 | chr2:14047814-14050983 REVERSE LENGTH=462	78.84	Common	no	no
LOC_Os02g57540	LOC_Os02g57540.1	60S ribosomal protein L28-1, putative, expressed	tr|Q6K705|Q6K705_ORYSJ Putative 60S ribosomal protein L28 OS=Oryza sativa subsp. japonica GN=P0474F11.21 PE=4 SV=1	sp|O82204|RL281_ARATH 60S ribosomal protein L28-1 OS=Arabidopsis thaliana GN=RPL28A PE=1 SV=1	71.33	AT2G19730.1 | Symbols: | Ribosomal L28e protein family | chr2:8511752-8512995 FORWARD LENGTH=143	71.33	Common	yes	no
LOC_Os02g57630	LOC_Os02g57630.1	ubiquitin carboxyl-terminal hydrolase, family 1, putative, expressed	tr|Q6K6Z5|Q6K6Z5_ORYSJ (RAP Annotation release2) Peptidase C12 OS=Oryza sativa subsp. japonica GN=P0474F11.34-1 PE=2 SV=1	sp|Q54N38|UCHL5_DICDI Ubiquitin carboxyl-terminal hydrolase isozyme L5 OS=Dictyostelium discoideum GN=uch2 PE=3 SV=1	51.04	AT1G65650.1 | Symbols: UCH2 | Peptidase C12, ubiquitin carboxyl-terminal hydrolase 1 | chr1:24415172-24417466 REVERSE LENGTH=330	76.67	Common	no	no
LOC_Os02g57640	LOC_Os02g57640.1	KH domain containing protein, putative, expressed	tr|Q6K6Z4|Q6K6Z4_ORYSJ KH domain-containing protein NOVA-like OS=Oryza sativa subsp. japonica GN=P0474F11.35 PE=4 SV=1	sp|Q80WA4|NOVA1_RAT RNA-binding protein Nova-1 (Fragment) OS=Rattus norvegicus GN=Nova1 PE=2 SV=1	31.89	AT5G04430.2 | Symbols: BTR1, BTR1L | binding to TOMV RNA 1L (long form) | chr5:1250602-1253523 REVERSE LENGTH=334	59.94	Common	no	no
LOC_Os02g57760	LOC_Os02g57760.1	O-methyltransferase, putative, expressed	tr|Q6K9X3|Q6K9X3_ORYSJ Os02g0823400 protein OS=Oryza sativa subsp. japonica GN=OJ1136_C04.9 PE=2 SV=1	sp|P28002|COMT1_MEDSA Caffeic acid 3-O-methyltransferase OS=Medicago sativa PE=1 SV=1	37.40	AT3G53140.1 | Symbols: | O-methyltransferase family protein | chr3:19695692-19697355 FORWARD LENGTH=359	59.89	Common	no	no
LOC_Os02g57840	LOC_Os02g57840.1	remorin C-terminal domain containing protein, putative, expressed	tr|Q6KAA6|Q6KAA6_ORYSJ Os02g0824500 protein OS=Oryza sativa subsp. japonica GN=OJ1063_D06.13 PE=2 SV=1	sp|P93788|REMO_SOLTU Remorin OS=Solanum tuberosum PE=1 SV=1	56.86	AT5G23750.1 | Symbols: | Remorin family protein | chr5:8010004-8011453 REVERSE LENGTH=202	63.49	Common	no	no
LOC_Os02g57854	LOC_Os02g57854.1	vacuolar ATP synthase subunit F, putative, expressed	tr|Q6KAA4|Q6KAA4_ORYSJ V-type proton ATPase subunit F OS=Oryza sativa subsp. japonica GN=OJ1063_D06.15 PE=3 SV=1	sp|Q9ZQX4|VATF_ARATH V-type proton ATPase subunit F OS=Arabidopsis thaliana GN=VHA-F PE=2 SV=1	84.13	AT4G02620.1 | Symbols: | vacuolar ATPase subunit F family protein | chr4:1149419-1151132 REVERSE LENGTH=128	84.13	Common	no	no
LOC_Os02g58020	LOC_Os02g58020.1	ABC transporter, ATP-binding protein, putative, expressed	tr|Q6K7R4|Q6K7R4_ORYSJ Putative ABC transporter OS=Oryza sativa subsp. japonica GN=P0452F04.18-1 PE=3 SV=1	sp|Q8H0V6|AB3F_ARATH ABC transporter F family member 3 OS=Arabidopsis thaliana GN=ABCF3 PE=2 SV=1	76.99	AT1G64550.1 | Symbols: ATGCN3, GCN3 | general control non-repressible 3 | chr1:23968850-23973369 FORWARD LENGTH=715	76.99	Common	no	no
LOC_Os02g58090	LOC_Os02g58090.1	PSP domain containing protein, expressed	tr|Q6K7Q7|Q6K7Q7_ORYSJ Os02g0827300 protein OS=Oryza sativa subsp. japonica GN=P0452F04.27 PE=4 SV=1	sp|Q13435|SF3B2_HUMAN Splicing factor 3B subunit 2 OS=Homo sapiens GN=SF3B2 PE=1 SV=2	47.96	AT4G21660.2 | Symbols: | proline-rich spliceosome-associated (PSP) family protein | chr4:11506259-11509772 REVERSE LENGTH=598	66.84	Common	no	no
LOC_Os02g58300	LOC_Os02g58300.1	expressed protein	tr|Q6K9T5|Q6K9T5_ORYSJ Membrane-associated salt-inducible protein-like OS=Oryza sativa subsp. japonica GN=OJ1124_D06.14 PE=2 SV=1	sp|Q9LG23|PPR82_ARATH Pentatricopeptide repeat-containing protein At1g55890, mitochondrial OS=Arabidopsis thaliana GN=At1g55890 PE=1 SV=1	29.71	AT1G55890.1 | Symbols: | Tetratricopeptide repeat (TPR)-like superfamily protein | chr1:20901364-20902560 FORWARD LENGTH=398	29.71	Common	no	yes
LOC_Os02g58340	LOC_Os02g58340.1	oligopeptidase, putative, expressed	tr|Q6K9T1|Q6K9T1_ORYSJ Oligopeptidase A-like OS=Oryza sativa subsp. japonica GN=OJ1124_D06.18 PE=2 SV=1	sp|P44573|OPDA_HAEIN Oligopeptidase A OS=Haemophilus influenzae (strain ATCC 51907 / DSM 11121 / KW20 / Rd) GN=prlC PE=3 SV=1	42.94	AT5G65620.1 | Symbols: | Zincin-like metalloproteases family protein | chr5:26221951-26225784 FORWARD LENGTH=791	79.34	Common	no	no
LOC_Os02g58490	LOC_Os02g58490.1	PINHEAD, putative, expressed	sp|Q6K972|AGO1C_ORYSJ Protein argonaute 1C OS=Oryza sativa subsp. japonica GN=AGO1C PE=2 SV=1	sp|Q6K972|AGO1C_ORYSJ Protein argonaute 1C OS=Oryza sativa subsp. japonica GN=AGO1C PE=2 SV=1	100.00	AT1G48410.2 | Symbols: AGO1 | Stabilizer of iron transporter SufD / Polynucleotidyl transferase | chr1:17886285-17891892 REVERSE LENGTH=1050	74.28	Common	no	no
LOC_Os02g58510	LOC_Os02g58510.1	GHMP kinases ATP-binding protein, putative, expressed	tr|Q6K969|Q6K969_ORYSJ Os02g0831800 protein OS=Oryza sativa subsp. japonica GN=OJ1149_C12.16 PE=2 SV=1	sp|B3QWX6|KHSE_CHLT3 Homoserine kinase OS=Chloroherpeton thalassium (strain ATCC 35110 / GB-78) GN=thrB PE=3 SV=1	42.42	AT2G17265.1 | Symbols: HSK, DMR1 | homoserine kinase | chr2:7508606-7509718 FORWARD LENGTH=370	62.12	Common	no	no
LOC_Os03g01190	LOC_Os03g01190.1	dehydrogenase, putative, expressed	tr|Q0DW19|Q0DW19_ORYSJ Os03g0101600 protein OS=Oryza sativa subsp. japonica GN=Os03g0101600 PE=4 SV=1	sp|P43903|QOR_PSEAE Quinone oxidoreductase OS=Pseudomonas aeruginosa (strain ATCC 15692 / PAO1 / 1C / PRS 101 / LMG 12228) GN=qor PE=3 SV=2	48.92	AT5G61510.1 | Symbols: | GroES-like zinc-binding alcohol dehydrogenase family protein | chr5:24737084-24738975 REVERSE LENGTH=406	71.68	Common	no	no
LOC_Os03g01530	LOC_Os03g01530.1	tubulin/FtsZ domain containing protein, putative, expressed	sp|Q8H7U1|TBB2_ORYSJ Tubulin beta-2 chain OS=Oryza sativa subsp. japonica GN=TUBB2 PE=2 SV=1	sp|Q8H7U1|TBB2_ORYSJ Tubulin beta-2 chain OS=Oryza sativa subsp. japonica GN=TUBB2 PE=2 SV=1	100.00	AT5G23860.1 | Symbols: TUB8 | tubulin beta 8 | chr5:8042962-8044528 FORWARD LENGTH=449	98.37	Common	no	no
LOC_Os03g01750	LOC_Os03g01750.1	dual specificity protein phosphatase, putative, expressed	tr|Q8H7Q6|Q8H7Q6_ORYSJ Putative uncharacterized protein OJ1384D03.5 OS=Oryza sativa subsp. japonica GN=OJ1384D03.5 PE=4 SV=1	sp|Q9FEB5|DSP4_ARATH Phosphoglucan phosphatase DSP4, chloroplastic OS=Arabidopsis thaliana GN=DSP4 PE=1 SV=1	58.98	AT3G52180.1 | Symbols: ATPTPKIS1, DSP4, SEX4, ATSEX4 | dual specificity protein phosphatase (DsPTP1) family protein | chr3:19349884-19353459 REVERSE LENGTH=379	58.98	Common	no	no
LOC_Os03g01900	LOC_Os03g01900.1	40S ribosomal protein S17, putative, expressed	tr|Q8H7V0|Q8H7V0_ORYSJ 40S ribosomal protein S17, putative, expressed OS=Oryza sativa subsp. japonica GN=OSJNBb0043C10.11 PE=3 SV=1	sp|Q9SQZ1|RS173_ARATH 40S ribosomal protein S17-3 OS=Arabidopsis thaliana GN=RPS17C PE=2 SV=3	76.52	AT3G10610.1 | Symbols: | Ribosomal S17 family protein | chr3:3319459-3319881 FORWARD LENGTH=140	76.52	Common	no	no
LOC_Os03g01910	LOC_Os03g01910.1	transcription factor BTF3, putative, expressed	tr|Q84VF8|Q84VF8_ORYSJ Os03g0109600 protein OS=Oryza sativa subsp. japonica GN=Os03g0109600 PE=2 SV=1	sp|P20290|BTF3_HUMAN Transcription factor BTF3 OS=Homo sapiens GN=BTF3 PE=1 SV=1	55.06	AT1G17880.1 | Symbols: BTF3, ATBTF3 | basic transcription factor 3 | chr1:6152572-6153425 REVERSE LENGTH=165	78.29	Common	no	no
LOC_Os03g02050	LOC_Os03g02050.1	LTPL151 - Protease inhibitor/seed storage/LTP family protein precursor, expressed	sp|Q10ST8|NLTPX_ORYSJ Non-specific lipid-transfer protein 2 OS=Oryza sativa subsp. japonica GN=LTP-2 PE=1 SV=1	sp|Q10ST8|NLTPX_ORYSJ Non-specific lipid-transfer protein 2 OS=Oryza sativa subsp. japonica GN=LTP-2 PE=1 SV=1	100.00	AT1G66850.1 | Symbols: | Bifunctional inhibitor/lipid-transfer protein/seed storage 2S albumin superfamily protein | chr1:24936985-24937293 FORWARD LENGTH=102	43.56	Common	no	no
LOC_Os03g02150	LOC_Os03g02150.1	adapitin protein, putative, expressed	tr|Q5WAB3|Q5WAB3_ORYSJ Os06g0167100 protein OS=Oryza sativa subsp. japonica GN=P0680A03.21 PE=2 SV=1	sp|Q8LPK4|AP2A2_ARATH AP-2 complex subunit alpha-2 OS=Arabidopsis thaliana GN=ALPHAC-AD PE=1 SV=1	75.75	AT5G22780.1 | Symbols: | Adaptor protein complex AP-2, alpha subunit | chr5:7590100-7597828 REVERSE LENGTH=1013	75.75	Common	no	no
LOC_Os03g02260	LOC_Os03g02260.1	DnaK family protein, putative, expressed	tr|Q10SR3|Q10SR3_ORYSJ 70 kDa heat shock protein OS=Oryza sativa subsp. japonica GN=Os03g0113700 PE=2 SV=1	sp|Q01899|HSP7M_PHAVU Heat shock 70 kDa protein, mitochondrial OS=Phaseolus vulgaris PE=2 SV=1	85.25	AT5G09590.1 | Symbols: MTHSC70-2, HSC70-5 | mitochondrial HSO70 2 | chr5:2975721-2978508 FORWARD LENGTH=682	81.41	Common	no	yes
LOC_Os03g02390	LOC_Os03g02390.1	mitochondrial import inner membrane translocase subunit Tim17, putative, expressed	tr|Q8GZW5|Q8GZW5_ORYSJ Mitochondrial import inner membrane translocase subunit Tim17 family protein, expressed OS=Oryza sativa subsp. japonica GN=OSJNBa0090O10.19 PE=2 SV=1	sp|Q9USM7|TIM23_SCHPO Mitochondrial import inner membrane translocase subunit tim23 OS=Schizosaccharomyces pombe (strain 972 / ATCC 24843) GN=tim23 PE=2 SV=1	31.79	AT1G17530.1 | Symbols: ATTIM23-1, TIM23-1 | translocase of inner mitochondrial membrane 23 | chr1:6027723-6028286 FORWARD LENGTH=187	62.71	Common	no	no
LOC_Os03g02540	LOC_Os03g02540.1	proteasome subunit, putative, expressed	tr|Q10SN3|Q10SN3_ORYSJ COP9 signalosome complex subunit 1, putative, expressed OS=Oryza sativa subsp. japonica GN=Os03g0116500 PE=2 SV=1	sp|P45432|CSN1_ARATH COP9 signalosome complex subunit 1 OS=Arabidopsis thaliana GN=CSN1 PE=1 SV=2	68.86	AT3G61140.1 | Symbols: FUS6, ATFUS6, CSN1, COP11, EMB78, ATSK31, SK31 | 26S proteasome, regulatory subunit Rpn7;Proteasome component (PCI) domain | chr3:22626335-22628895 FORWARD LENGTH=441	68.86	Common	no	no
LOC_Os03g02610	LOC_Os03g02610.1	glycosyl hydrolases family 16 protein, protein, expressed	tr|Q10SM5|Q10SM5_ORYSJ Glycosyl hydrolases family 16 protein, expressed OS=Oryza sativa subsp. japonica GN=Os03g0117300 PE=2 SV=1	sp|Q8LDS2|XTH27_ARATH Probable xyloglucan endotransglucosylase/hydrolase protein 27 OS=Arabidopsis thaliana GN=XTH27 PE=2 SV=2	36.26	AT2G01850.1 | Symbols: EXGT-A3, XTH27, ATXTH27 | endoxyloglucan transferase A3 | chr2:385374-387138 FORWARD LENGTH=333	36.26	Common	no	no
LOC_Os03g02710	LOC_Os03g02710.1	hydroxymethylglutaryl-CoA synthase, putative, expressed	tr|Q8H051|Q8H051_ORYSJ Hydroxymethylglutaryl-CoA synthase, putative, expressed OS=Oryza sativa subsp. japonica GN=OJ1263H11.4 PE=4 SV=1	sp|P54873|HMCS_ARATH Hydroxymethylglutaryl-CoA synthase OS=Arabidopsis thaliana GN=HMGS PE=1 SV=2	75.43	AT4G11820.2 | Symbols: MVA1, FKP1 | hydroxymethylglutaryl-CoA synthase / HMG-CoA synthase / 3-hydroxy-3-methylglutaryl coenzyme A synthase | chr4:7109124-7111901 REVERSE LENGTH=461	75.43	Common	no	no
LOC_Os03g03770	LOC_Os03g03770.1	expressed protein	tr|Q0DVH3|Q0DVH3_ORYSJ Os03g0129900 protein (Fragment) OS=Oryza sativa subsp. japonica GN=Os03g0129900 PE=4 SV=1	sp|Q9SKC9|NDUB7_ARATH NADH dehydrogenase [ubiquinone] 1 beta subcomplex subunit 7 OS=Arabidopsis thaliana GN=At2g02050 PE=2 SV=1	66.00	AT2G02050.1 | Symbols: | NADH-ubiquinone oxidoreductase B18 subunit, putative | chr2:490024-490335 FORWARD LENGTH=103	66.00	Common	yes	yes
LOC_Os03g03810	LOC_Os03g03810.1	DEF8 - Defensin and Defensin-like DEFL family, expressed	tr|Q7F8K7|Q7F8K7_ORYSJ ESTs AU069800(E3445) OS=Oryza sativa subsp. japonica GN=Os03g0130300 PE=4 SV=1	sp|P20346|DF322_SOLTU Defensin-like protein P322 OS=Solanum tuberosum PE=2 SV=1	60.00	AT2G02100.1 | Symbols: LCR69, PDF2.2 | low-molecular-weight cysteine-rich 69 | chr2:528397-528885 FORWARD LENGTH=77	57.50	Common	no	no
LOC_Os03g03830	LOC_Os03g03830.1	EF hand family protein, putative, expressed	tr|Q10S92|Q10S92_ORYSJ EF hand family protein, expressed OS=Oryza sativa subsp. japonica GN=Os03g0130500 PE=4 SV=1	sp|Q9HGL2|YHLA_SCHPO Uncharacterized calcium-binding protein C800.10c OS=Schizosaccharomyces pombe (strain 972 / ATCC 24843) GN=SPBC800.10c PE=2 SV=1	40.96	AT1G20760.1 | Symbols: | Calcium-binding EF hand family protein | chr1:7209515-7214773 FORWARD LENGTH=1019	42.31	Common	no	no
LOC_Os03g04110	LOC_Os03g04110.1	lysM domain-containing GPI-anchored protein precursor, putative, expressed	sp|Q8H8C7|CEBIP_ORYSJ Chitin elicitor-binding protein OS=Oryza sativa subsp. japonica GN=CEBIP PE=1 SV=1	sp|Q8H8C7|CEBIP_ORYSJ Chitin elicitor-binding protein OS=Oryza sativa subsp. japonica GN=CEBIP PE=1 SV=1	100.00	AT2G17120.1 | Symbols: LYM2 | lysm domain GPI-anchored protein 2 precursor | chr2:7459156-7460648 FORWARD LENGTH=350	36.14	Common	no	no
LOC_Os03g04169	LOC_Os03g04169.1	ATP phosphoribosyltransferase, putative, expressed	tr|Q10S55|Q10S55_ORYSJ ATP phosphoribosyltransferase family protein, expressed OS=Oryza sativa subsp. japonica GN=Os03g0134300 PE=3 SV=1	sp|C1A4M2|HIS1_GEMAT ATP phosphoribosyltransferase OS=Gemmatimonas aurantiaca (strain T-27 / DSM 14586 / JCM 11422 / NBRC 100505) GN=hisG PE=3 SV=1	35.11	AT1G09795.1 | Symbols: ATATP-PRT2, HISN1B, ATP-PRT2 | ATP phosphoribosyl transferase 2 | chr1:3173588-3176690 FORWARD LENGTH=413	70.33	Common	no	no
LOC_Os03g04220	LOC_Os03g04220.1	glutathione S-transferase, putative, expressed	tr|Q8H8D6|Q8H8D6_ORYSJ Glutathione S-transferase, N-terminal domain containing protein, expressed OS=Oryza sativa subsp. japonica GN=OJ1006F06.9 PE=3 SV=1	sp|Q96324|GSTFB_ARATH Glutathione S-transferase F11 OS=Arabidopsis thaliana GN=GSTF11 PE=2 SV=1	32.20	AT3G03190.1 | Symbols: ATGSTF11, ATGSTF6, GSTF11 | glutathione S-transferase F11 | chr3:735071-735877 FORWARD LENGTH=214	32.20	Common	no	no
LOC_Os03g04260	LOC_Os03g04260.1	glutathione S-transferase, putative, expressed	tr|Q8H8E0|Q8H8E0_ORYSJ Glutathione S-transferase, N-terminal domain containing protein, expressed OS=Oryza sativa subsp. japonica GN=OJ1006F06.5 PE=2 SV=1	sp|Q96324|GSTFB_ARATH Glutathione S-transferase F11 OS=Arabidopsis thaliana GN=GSTF11 PE=2 SV=1	46.95	AT3G03190.1 | Symbols: ATGSTF11, ATGSTF6, GSTF11 | glutathione S-transferase F11 | chr3:735071-735877 FORWARD LENGTH=214	46.95	Common	yes	no
LOC_Os03g04410	LOC_Os03g04410.1	aconitate hydratase protein, putative, expressed	tr|Q10S34|Q10S34_ORYSJ Aconitate hydratase, cytoplasmic, putative, expressed OS=Oryza sativa subsp. japonica GN=Os03g0136900 PE=4 SV=1	sp|Q6YZX6|ACOC_ORYSJ Putative aconitate hydratase, cytoplasmic OS=Oryza sativa subsp. japonica GN=Os08g0191100 PE=3 SV=1	86.30	AT2G05710.1 | Symbols: ACO3 | aconitase 3 | chr2:2141591-2146350 FORWARD LENGTH=990	84.04	Common	no	yes
LOC_Os03g04710	LOC_Os03g04710.1	expressed protein	tr|Q10RZ6|Q10RZ6_ORYSJ Expressed protein OS=Oryza sativa subsp. japonica GN=Os03g0140700 PE=2 SV=1	sp|O25103|HCPB_HELPY Beta-lactamase hcpB OS=Helicobacter pylori (strain ATCC 700392 / 26695) GN=hcpB PE=1 SV=1	30.11	AT4G17940.1 | Symbols: | Tetratricopeptide repeat (TPR)-like superfamily protein | chr4:9965787-9966778 FORWARD LENGTH=274	47.06	Common	no	no
LOC_Os03g04960	LOC_Os03g04960.1	cysteinyl-tRNA synthetase, putative, expressed	tr|Q8H905|Q8H905_ORYSJ Os10g0463100 protein OS=Oryza sativa subsp. japonica GN=OSJNBa0071K18.27 PE=3 SV=1	sp|B3E1P0|SYC_GEOLS Cysteine--tRNA ligase OS=Geobacter lovleyi (strain ATCC BAA-1151 / DSM 17278 / SZ) GN=cysS PE=3 SV=1	47.67	AT2G31170.1 | Symbols: SYCO ARATH | Cysteinyl-tRNA synthetase, class Ia family protein | chr2:13282559-13285616 REVERSE LENGTH=563	59.11	Common	no	no
LOC_Os03g04970	LOC_Os03g04970.1	T-complex protein, putative, expressed	tr|Q10RW9|Q10RW9_ORYSJ Chaperonin OS=Oryza sativa subsp. japonica GN=Os03g0143400 PE=2 SV=1	sp|Q43298|CH62_MAIZE Chaperonin CPN60-2, mitochondrial OS=Zea mays GN=CPN60II PE=2 SV=1	93.26	AT3G23990.1 | Symbols: HSP60, HSP60-3B | heat shock protein 60 | chr3:8669013-8672278 FORWARD LENGTH=577	86.79	Common	no	yes
LOC_Os03g05260	LOC_Os03g05260.1	ankyrin repeat domain containing protein, expressed	tr|Q947X8|Q947X8_ORYSJ Putative uncharacterized protein OSJNBa0067N01.19 OS=Oryza sativa subsp. japonica GN=OSJNBa0067N01.19 PE=4 SV=1	sp|Q99728|BARD1_HUMAN BRCA1-associated RING domain protein 1 OS=Homo sapiens GN=BARD1 PE=1 SV=2	36.57	AT3G09890.1 | Symbols: | Ankyrin repeat family protein | chr3:3032678-3034158 FORWARD LENGTH=206	52.79	Common	no	no
LOC_Os03g05280	LOC_Os03g05280.1	ras-related protein, putative, expressed	tr|Q10RT8|Q10RT8_ORYSJ Os03g0146000 protein OS=Oryza sativa subsp. japonica GN=OSJNBa0067N01.17 PE=2 SV=1	sp|O49841|RAC2A_ARATH Ras-related protein RABC2a OS=Arabidopsis thaliana GN=RABC2A PE=1 SV=1	74.16	AT5G03530.1 | Symbols: ATRAB ALPHA, ATRAB, ATRAB18B, ATRABC2A, RABC2A | RAB GTPase homolog C2A | chr5:885741-887061 REVERSE LENGTH=210	74.16	Common	no	no
LOC_Os03g05730	LOC_Os03g05730.1	cell division control protein 48 homolog E, putative, expressed	tr|Q10RP0|Q10RP0_ORYSJ Cell division cycle protein 48, putative, expressed OS=Oryza sativa subsp. japonica GN=Os03g0151800 PE=2 SV=1	sp|P54774|CDC48_SOYBN Cell division cycle protein 48 homolog OS=Glycine max GN=CDC48 PE=2 SV=1	91.14	AT5G03340.1 | Symbols: | ATPase, AAA-type, CDC48 protein | chr5:810091-813133 REVERSE LENGTH=810	91.79	Common	yes	no
LOC_Os03g05980	LOC_Os03g05980.1	40S ribosomal protein S9-2, putative, expressed	tr|Q2R1J8|Q2R1J8_ORYSJ 40S ribosomal protein S9, putative, expressed OS=Oryza sativa subsp. japonica GN=Os03g0154700 PE=1 SV=1	sp|Q9FLF0|RS92_ARATH 40S ribosomal protein S9-2 OS=Arabidopsis thaliana GN=RPS9C PE=2 SV=1	88.77	AT5G39850.1 | Symbols: | Ribosomal protein S4 | chr5:15950053-15951171 FORWARD LENGTH=197	88.77	Common	no	no
LOC_Os03g06180	LOC_Os03g06180.1	expressed protein	tr|Q8LMQ8|Q8LMQ8_ORYSJ Expressed protein OS=Oryza sativa subsp. japonica GN=OSJNBa0011L14.3 PE=2 SV=1	sp|Q47LP1|CH602_THEFY 60 kDa chaperonin 2 OS=Thermobifida fusca (strain YX) GN=groL2 PE=3 SV=1	27.63	AT2G21720.1 | Symbols: | Plant protein of unknown function (DUF639) | chr2:9273696-9276802 FORWARD LENGTH=734	46.95	Common	yes	no
LOC_Os03g06200	LOC_Os03g06200.1	aminotransferase, putative, expressed	tr|Q8LMR0|Q8LMR0_ORYSJ Phosphoserine aminotransferase OS=Oryza sativa subsp. japonica GN=OSJNBa0011L14.1 PE=2 SV=1	sp|Q96255|SERC_ARATH Phosphoserine aminotransferase, chloroplastic OS=Arabidopsis thaliana GN=At4g35630 PE=2 SV=1	65.74	AT4G35630.1 | Symbols: PSAT | phosphoserine aminotransferase | chr4:16904205-16905497 FORWARD LENGTH=430	65.74	Common	no	no
LOC_Os03g06220	LOC_Os03g06220.1	DEAD-box ATP-dependent RNA helicase, putative, expressed	sp|Q10RI7|RH38_ORYSJ DEAD-box ATP-dependent RNA helicase 38 OS=Oryza sativa subsp. japonica GN=Os03g0158200 PE=3 SV=1	sp|Q10RI7|RH38_ORYSJ DEAD-box ATP-dependent RNA helicase 38 OS=Oryza sativa subsp. japonica GN=Os03g0158200 PE=3 SV=1	100.00	AT3G53110.1 | Symbols: LOS4 | P-loop containing nucleoside triphosphate hydrolases superfamily protein | chr3:19687968-19690423 FORWARD LENGTH=496	55.71	Common	no	no
LOC_Os03g06240	LOC_Os03g06240.1	YT521-B-like family domain containing protein, expressed	tr|Q10RI4|Q10RI4_ORYSJ Os03g0158500 protein OS=Oryza sativa subsp. japonica GN=Os03g0158500 PE=4 SV=1	sp|Q0VCZ3|YTHD2_BOVIN YTH domain family protein 2 OS=Bos taurus GN=YTHDF2 PE=2 SV=1	54.95	AT3G13460.1 | Symbols: ECT2 | evolutionarily conserved C-terminal region 2 | chr3:4385274-4388220 REVERSE LENGTH=667	48.09	Common	no	no
LOC_Os03g06360	LOC_Os03g06360.1	late embryogenesis abundant protein D-34, putative, expressed	tr|Q8H8B0|Q8H8B0_ORYSJ Os03g0159600 protein OS=Oryza sativa subsp. japonica GN=OJ1134F05.19 PE=2 SV=1	sp|P09444|LEA34_GOSHI Late embryogenesis abundant protein D-34 OS=Gossypium hirsutum PE=4 SV=1	57.93	AT3G22490.1 | Symbols: | Seed maturation protein | chr3:7969785-7970738 REVERSE LENGTH=262	54.55	Common	no	no
LOC_Os03g06620	LOC_Os03g06620.1	1,2-dihydroxy-3-keto-5-methylthiopentene dioxygenase protein, putative, expressed	sp|Q10RE5|MTND2_ORYSJ 1,2-dihydroxy-3-keto-5-methylthiopentene dioxygenase 2 OS=Oryza sativa subsp. japonica GN=ARD2 PE=2 SV=1	sp|Q10RE5|MTND2_ORYSJ 1,2-dihydroxy-3-keto-5-methylthiopentene dioxygenase 2 OS=Oryza sativa subsp. japonica GN=ARD2 PE=2 SV=1	100.00	AT4G14716.1 | Symbols: ATARD1, ARD1 | acireductone dioxygenase 1 | chr4:8430484-8431867 REVERSE LENGTH=192	79.68	Common	no	no
LOC_Os03g06670	LOC_Os03g06670.1	Core histone H2A/H2B/H3/H4 domain containing protein, putative, expressed	tr|Q10RE1|Q10RE1_ORYSJ Histone H2A OS=Oryza sativa subsp. japonica GN=Os03g0162200 PE=2 SV=1	sp|Q8H7Y8|H2AV1_ORYSJ Probable histone H2A variant 1 OS=Oryza sativa subsp. japonica GN=Os03g0162200 PE=2 SV=1	100.00	AT3G54560.1 | Symbols: HTA11 | histone H2A 11 | chr3:20196532-20197466 FORWARD LENGTH=136	85.51	Common	no	no
LOC_Os03g06740	LOC_Os03g06740.1	glutathione reductase, putative, expressed	tr|Q8S5T1|Q8S5T1_ORYSJ Glutathione reductase, chloroplast, putative, expressed OS=Oryza sativa subsp. japonica GN=OJ1123F12.19 PE=2 SV=1	sp|P42770|GSHRP_ARATH Glutathione reductase, chloroplastic OS=Arabidopsis thaliana GN=EMB2360 PE=2 SV=1	77.17	AT3G54660.1 | Symbols: GR, EMB2360, ATGR2 | glutathione reductase | chr3:20230356-20233100 REVERSE LENGTH=565	77.17	Common	no	no
LOC_Os03g06980	LOC_Os03g06980.1	nucleic acid binding protein, putative, expressed	tr|Q10RA9|Q10RA9_ORYSJ Expressed protein OS=Oryza sativa subsp. japonica GN=Os03g0166000 PE=2 SV=1	#N/A	#N/A	AT3G07030.1 | Symbols: | Alba DNA/RNA-binding protein | chr3:2223001-2225254 REVERSE LENGTH=405	71.81	Common	no	no
LOC_Os03g07100	LOC_Os03g07100.1	LTPL82 - Protease inhibitor/seed storage/LTP family protein precursor, expressed	tr|Q6Z387|Q6Z387_ORYSJ Lipid transfer protein-like OS=Oryza sativa subsp. japonica GN=P0417F02.20 PE=2 SV=1	sp|Q9C7F7|UGPI5_ARATH Uncharacterized GPI-anchored protein At1g27950 OS=Arabidopsis thaliana GN=At1g27950 PE=1 SV=1	30.27	AT2G44290.1 | Symbols: | Bifunctional inhibitor/lipid-transfer protein/seed storage 2S albumin superfamily protein | chr2:18305418-18306202 REVERSE LENGTH=205	52.94	Common	no	no
LOC_Os03g07180	LOC_Os03g07180.1	embryonic protein DC-8, putative, expressed	tr|Q8S7U3|Q8S7U3_ORYSJ Late embryogenesis abundant protein, expressed OS=Oryza sativa subsp. japonica GN=OSJNBa0091P11.33 PE=2 SV=1	sp|P20075|LEAD8_DAUCA Embryonic protein DC-8 OS=Daucus carota PE=3 SV=1	35.14	AT2G18340.1 | Symbols: | late embryogenesis abundant domain-containing protein / LEA domain-containing protein | chr2:7969400-7971025 FORWARD LENGTH=456	35.19	Common	no	no
LOC_Os03g07570	LOC_Os03g07570.1	aminotransferase, putative, expressed	tr|Q10R45|Q10R45_ORYSJ Alanine-glyoxylate aminotransferase 2, mitochondrial, putative, expressed OS=Oryza sativa subsp. japonica GN=Os03g0171900 PE=2 SV=1	sp|Q940M2|AGT21_ARATH Alanine--glyoxylate aminotransferase 2 homolog 1, mitochondrial OS=Arabidopsis thaliana GN=AGT2 PE=1 SV=1	75.10	AT4G39660.1 | Symbols: AGT2 | alanine:glyoxylate aminotransferase 2 | chr4:18406797-18409262 FORWARD LENGTH=476	75.10	Common	no	yes
LOC_Os03g07800	LOC_Os03g07800.1	RNA recognition motif containing protein, putative, expressed	tr|Q0DUQ0|Q0DUQ0_ORYSJ Os03g0174100 protein (Fragment) OS=Oryza sativa subsp. japonica GN=Os03g0174100 PE=4 SV=1	sp|Q8VXZ9|R47BP_ARATH Polyadenylate-binding protein RBP47B' OS=Arabidopsis thaliana GN=RBP47B' PE=2 SV=1	66.75	AT5G19350.1 | Symbols: | RNA-binding (RRM/RBD/RNP motifs) family protein | chr5:6518978-6521295 FORWARD LENGTH=425	66.75	Common	yes	no
LOC_Os03g07840	LOC_Os03g07840.1	adenylosuccinate synthetase, chloroplast precursor, putative, expressed	sp|Q10R17|PURA1_ORYSJ Adenylosuccinate synthetase 1, chloroplastic OS=Oryza sativa subsp. japonica GN=PURA1 PE=2 SV=1	sp|Q10R17|PURA1_ORYSJ Adenylosuccinate synthetase 1, chloroplastic OS=Oryza sativa subsp. japonica GN=PURA1 PE=2 SV=1	100.00	AT3G57610.1 | Symbols: ADSS | adenylosuccinate synthase | chr3:21334519-21336603 REVERSE LENGTH=490	72.98	Common	no	no
LOC_Os03g07910	LOC_Os03g07910.1	nitrilase, putative, expressed	tr|Q10R10|Q10R10_ORYSJ Hydrolase, carbon-nitrogen family protein, expressed OS=Oryza sativa subsp. japonica GN=Os03g0175600 PE=2 SV=1	sp|Q4VBV9|NIT2_DANRE Omega-amidase NIT2 OS=Danio rerio GN=nit2 PE=2 SV=1	54.45	AT5G12040.1 | Symbols: | Nitrilase/cyanide hydratase and apolipoprotein N-acyltransferase family protein | chr5:3885162-3887772 FORWARD LENGTH=369	72.38	Common	no	yes
LOC_Os03g08010	LOC_Os03g08010.1	elongation factor Tu, putative, expressed	tr|Q10QZ6|Q10QZ6_ORYSJ Elongation factor 1-alpha OS=Oryza sativa subsp. japonica GN=Os03g0177900 PE=2 SV=1	sp|O64937|EF1A_ORYSJ Elongation factor 1-alpha OS=Oryza sativa subsp. japonica GN=REFA1 PE=2 SV=2	100.00	AT5G60390.1 | Symbols: | GTP binding Elongation factor Tu family protein | chr5:24289226-24290675 FORWARD LENGTH=449	95.96	Common	no	no
LOC_Os03g08280	LOC_Os03g08280.1	peptidase, T1 family, putative, expressed	tr|Q10QW9|Q10QW9_ORYSJ Proteasome subunit alpha type OS=Oryza sativa subsp. japonica GN=Os03g0180400 PE=2 SV=1	sp|Q9LSU3|PSA6_ORYSJ Proteasome subunit alpha type-6 OS=Oryza sativa subsp. japonica GN=PAA1 PE=2 SV=1	86.01	AT2G05840.1 | Symbols: PAA2 | 20S proteasome subunit PAA2 | chr2:2234226-2236053 FORWARD LENGTH=246	72.73	Common	no	no
LOC_Os03g08360	LOC_Os03g08360.1	3-ketoacyl-CoA synthase 10, putative, expressed	tr|Q8H7L2|Q8H7L2_ORYSJ 3-ketoacyl-CoA synthase OS=Oryza sativa subsp. japonica GN=OSJNBb0076N15.12 PE=3 SV=1	sp|Q570B4|KCS10_ARATH 3-ketoacyl-CoA synthase 10 OS=Arabidopsis thaliana GN=FDH PE=1 SV=2	70.11	AT2G26250.1 | Symbols: FDH, KCS10 | 3-ketoacyl-CoA synthase 10 | chr2:11170799-11173059 REVERSE LENGTH=550	70.11	Common	no	no
LOC_Os03g08440	LOC_Os03g08440.1	ribosomal protein S2, putative, expressed	tr|Q10QU9|Q10QU9_ORYSJ 40S ribosomal protein OS=Oryza sativa subsp. japonica GN=OSJNBa0032G08.18 PE=2 SV=1	sp|A5BUU4|RSSA_VITVI 40S ribosomal protein SA OS=Vitis vinifera GN=GSVIVT00034021001 PE=3 SV=1	78.52	AT1G72370.1 | Symbols: P40, AP40, RP40, RPSAA | 40s ribosomal protein SA | chr1:27243148-27244842 REVERSE LENGTH=298	78.71	Common	no	no
LOC_Os03g08450	LOC_Os03g08450.1	eukaryotic translation initiation factor 3 subunit K, putative, expressed	tr|Q10QU7|Q10QU7_ORYSJ Eukaryotic translation initiation factor 3 subunit 11 family protein, expressed OS=Oryza sativa subsp. japonica GN=Os03g0182700 PE=2 SV=1	sp|Q94HF1|EIF3K_ORYSJ Eukaryotic translation initiation factor 3 subunit K OS=Oryza sativa subsp. japonica GN=TIF3K1 PE=2 SV=1	100.00	AT4G33250.1 | Symbols: EIF3K, TIF3K1, ATTIF3K1 | eukaryotic translation initiation factor 3K | chr4:16039066-16040617 REVERSE LENGTH=226	70.80	Common	no	no
LOC_Os03g08810	LOC_Os03g08810.1	expressed protein	tr|Q10QR1|Q10QR1_ORYSJ Expressed protein OS=Oryza sativa subsp. japonica GN=Os03g0187000 PE=2 SV=1	sp|Q42463|DCL_SOLLC Protein DCL, chloroplastic OS=Solanum lycopersicum GN=DCL PE=2 SV=1	39.06	AT5G62440.1 | Symbols: | Protein of unknown function (DUF3223) | chr5:25072620-25073917 REVERSE LENGTH=202	51.14	Common	no	no
LOC_Os03g09020	LOC_Os03g09020.1	dehydrogenase, putative, expressed	tr|Q8H7N0|Q8H7N0_ORYSJ Putative alcohol dehydrogenase OS=Oryza sativa subsp. japonica GN=OJ1217B09.16 PE=4 SV=1	sp|Q9SK87|ADHL2_ARATH Alcohol dehydrogenase-like 2 OS=Arabidopsis thaliana GN=At1g22440 PE=2 SV=1	50.13	AT1G22440.1 | Symbols: | Zinc-binding alcohol dehydrogenase family protein | chr1:7922560-7924759 FORWARD LENGTH=386	50.13	Common	no	no
LOC_Os03g09210	LOC_Os03g09210.1	NADH dehydrogenase 1 alpha subcomplex subunit 13, putative, expressed	tr|Q10QL6|Q10QL6_ORYSJ GRIM-19 protein, expressed OS=Oryza sativa subsp. japonica GN=Os03g0192400 PE=2 SV=1	sp|O49313|NDADB_ARATH NADH dehydrogenase [ubiquinone] 1 alpha subcomplex subunit 13-B OS=Arabidopsis thaliana GN=At2g33220 PE=2 SV=1	80.58	AT2G33220.1 | Symbols: | GRIM-19 protein | chr2:14078974-14079929 FORWARD LENGTH=143	80.58	Common	no	yes
LOC_Os03g10110	LOC_Os03g10110.1	cupin domain containing protein, expressed	tr|Q0DUA3|Q0DUA3_ORYSJ Os03g0197300 protein OS=Oryza sativa subsp. japonica GN=Os03g0197300 PE=4 SV=1	sp|Q9SPL4|AMP22_MACIN Vicilin-like antimicrobial peptides 2-2 OS=Macadamia integrifolia GN=AMP2-2 PE=2 SV=1	24.00	AT2G18540.1 | Symbols: | RmlC-like cupins superfamily protein | chr2:8042382-8045008 REVERSE LENGTH=707	40.33	Common	no	no
LOC_Os03g10120	LOC_Os03g10120.2	proteasome subunit, putative, expressed	tr|Q10QG2|Q10QG2_ORYSJ COP9 signalosome complex subunit 4, putative, expressed OS=Oryza sativa subsp. japonica GN=Os03g0197400 PE=2 SV=1	sp|Q8L5U0|CSN4_ARATH COP9 signalosome complex subunit 4 OS=Arabidopsis thaliana GN=CSN4 PE=1 SV=2	84.46	AT5G42970.1 | Symbols: COP8, FUS4, EMB134, COP14, CSN4, FUS8, ATS4 | Proteasome component (PCI) domain protein | chr5:17237470-17240649 REVERSE LENGTH=397	84.46	Common	no	no
LOC_Os03g10340	LOC_Os03g10340.1	40S ribosomal protein S3a, putative, expressed	tr|Q10QD8|Q10QD8_ORYSJ 40S ribosomal protein S3a, putative, expressed OS=Oryza sativa subsp. japonica GN=Os03g0200500 PE=2 SV=1	sp|P49397|RS3A_ORYSJ 40S ribosomal protein S3a OS=Oryza sativa subsp. japonica GN=RPS3A PE=2 SV=2	100.00	AT4G34670.1 | Symbols: | Ribosomal protein S3Ae | chr4:16548724-16550222 FORWARD LENGTH=262	85.38	Common	no	no
LOC_Os03g10510	LOC_Os03g10510.1	outer mitochondrial membrane porin, putative, expressed	sp|Q84P97|VDAC5_ORYSJ Mitochondrial outer membrane protein porin 5 OS=Oryza sativa subsp. japonica GN=VDAC5 PE=2 SV=1	sp|Q84P97|VDAC5_ORYSJ Mitochondrial outer membrane protein porin 5 OS=Oryza sativa subsp. japonica GN=VDAC5 PE=2 SV=1	100.00	AT5G67500.2 | Symbols: VDAC2 | voltage dependent anion channel 2 | chr5:26935223-26937123 FORWARD LENGTH=303	52.16	Common	no	yes
LOC_Os03g11050	LOC_Os03g11050.1	mannose-1-phosphate guanyltransferase, putative, expressed	tr|Q10Q61|Q10Q61_ORYSJ ADP-glucose pyrophosphorylase OS=Oryza sativa subsp. japonica GN=Os03g0208900 PE=2 SV=1	sp|Q86HG0|GMPPA_DICDI Mannose-1-phosphate guanyltransferase alpha OS=Dictyostelium discoideum GN=gmppA PE=2 SV=1	44.69	AT1G74910.1 | Symbols: | ADP-glucose pyrophosphorylase family protein | chr1:28135770-28138456 REVERSE LENGTH=415	83.09	Common	no	no
LOC_Os03g11200	LOC_Os03g11200.1	pre-mRNA-processing factor 39, putative, expressed	tr|Q10Q44|Q10Q44_ORYSJ Os03g0210400 protein OS=Oryza sativa subsp. japonica GN=Os03g0210400 PE=4 SV=1	sp|Q4KLU2|PRP39_XENLA Pre-mRNA-processing factor 39 OS=Xenopus laevis GN=prpf39 PE=2 SV=1	30.19	AT1G04080.3 | Symbols: PRP39 | Tetratricopeptide repeat (TPR)-like superfamily protein | chr1:1051803-1056550 FORWARD LENGTH=823	49.05	Common	no	no
LOC_Os03g11220	LOC_Os03g11220.1	keratin, type I cytoskeletal 9, putative, expressed	tr|Q0DU32|Q0DU32_ORYSJ Os03g0210600 protein OS=Oryza sativa subsp. japonica GN=Os03g0210600 PE=4 SV=1	sp|Q9FKA5|Y5957_ARATH Uncharacterized protein At5g39570 OS=Arabidopsis thaliana GN=At5g39570 PE=1 SV=1	37.27	AT2G03440.1 | Symbols: NRP1, ATNRP1 | nodulin-related protein 1 | chr2:1039409-1039972 REVERSE LENGTH=187	47.37	Common	no	no
LOC_Os03g11410	LOC_Os03g11410.1	mitochondrial-processing peptidase subunit, mitochondrial precursor, putative, expressed	tr|Q10Q21|Q10Q21_ORYSJ Mitochondrial processing peptidase beta subunit, mitochondrial, putative, expressed OS=Oryza sativa subsp. japonica GN=Os03g0212700 PE=3 SV=1	sp|Q42290|MPPB_ARATH Probable mitochondrial-processing peptidase subunit beta OS=Arabidopsis thaliana GN=At3g02090 PE=1 SV=2	69.35	AT3G02090.2 | Symbols: MPPBETA | Insulinase (Peptidase family M16) protein | chr3:365624-368534 FORWARD LENGTH=535	68.84	Common	no	yes
LOC_Os03g11440	LOC_Os03g11440.1	protein transport protein Sec61 subunit alpha, putative, expressed	tr|Q10Q18|Q10Q18_ORYSJ Os03g0213100 protein OS=Oryza sativa subsp. japonica GN=Os03g0213100 PE=3 SV=1	sp|Q54XK2|SC61A_DICDI Protein transport protein Sec61 subunit alpha OS=Dictyostelium discoideum GN=sec61a PE=3 SV=1	73.43	AT2G34250.1 | Symbols: | SecY protein transport family protein | chr2:14462635-14464572 FORWARD LENGTH=475	91.37	Common	no	no
LOC_Os03g11530	LOC_Os03g11530.1	nucleotide pyrophosphatase/phosphodiesterase, putative, expressed	tr|Q10Q09|Q10Q09_ORYSJ Diphosphonucleotide phosphatase 1, putative, expressed OS=Oryza sativa subsp. japonica GN=Os03g0214000 PE=2 SV=1	sp|Q9LMX4|PPA1_ARATH Probable inactive purple acid phosphatase 1 OS=Arabidopsis thaliana GN=PAP1 PE=1 SV=1	66.83	AT1G13750.1 | Symbols: | Purple acid phosphatases superfamily protein | chr1:4715490-4718091 REVERSE LENGTH=613	66.83	Common	no	no
LOC_Os03g11720	LOC_Os03g11720.1	glycosyl hydrolase, family 31, putative, expressed	tr|Q0DTY9|Q0DTY9_ORYSJ Os03g0216600 protein (Fragment) OS=Oryza sativa subsp. japonica GN=Os03g0216600 PE=4 SV=1	sp|Q94502|GANAB_DICDI Neutral alpha-glucosidase AB OS=Dictyostelium discoideum GN=modA PE=3 SV=1	43.56	AT5G63840.1 | Symbols: RSW3, PSL5 | Glycosyl hydrolases family 31 protein | chr5:25545056-25548922 FORWARD LENGTH=921	66.27	Common	no	no
LOC_Os03g11910	LOC_Os03g11910.1	DnaK family protein, putative, expressed	tr|Q10PW8|Q10PW8_ORYSJ DnaK protein, expressed OS=Oryza sativa subsp. japonica GN=Os03g0218500 PE=2 SV=1	sp|Q9SKY8|HSP7H_ARATH Heat shock 70 kDa protein 8 OS=Arabidopsis thaliana GN=HSP70-8 PE=2 SV=1	65.46	AT2G32120.1 | Symbols: HSP70T-2 | heat-shock protein 70T-2 | chr2:13651720-13653411 REVERSE LENGTH=563	65.46	Common	no	no
LOC_Os03g12140	LOC_Os03g12140.1	glucan endo-1,3-beta-glucosidase precursor, putative, expressed	tr|Q8H822|Q8H822_ORYSJ Glucan endo-1,3-beta-glucosidase 3, putative, expressed OS=Oryza sativa subsp. japonica GN=OJ1743A09.5 PE=2 SV=1	sp|Q9ZU91|E133_ARATH Glucan endo-1,3-beta-glucosidase 3 OS=Arabidopsis thaliana GN=At2g01630 PE=1 SV=2	72.48	AT2G01630.1 | Symbols: | O-Glycosyl hydrolases family 17 protein | chr2:279541-281955 REVERSE LENGTH=501	72.48	Common	no	no
LOC_Os03g12230	LOC_Os03g12230.1	caleosin related protein, putative, expressed	tr|Q8H813|Q8H813_ORYSJ Caleosin, putative, expressed OS=Oryza sativa subsp. japonica GN=OJ1743A09.14 PE=4 SV=1	sp|Q7FAX1|PXG_ORYSJ Peroxygenase OS=Oryza sativa subsp. japonica GN=PXG PE=2 SV=1	55.42	AT2G33380.1 | Symbols: RD20, CLO-3 | Caleosin-related family protein | chr2:14144984-14146374 REVERSE LENGTH=236	52.65	Common	no	no
LOC_Os03g12590	LOC_Os03g12590.1	coatomer subunit gamma-1, putative, expressed	sp|Q8H852|COPG1_ORYSJ Coatomer subunit gamma-1 OS=Oryza sativa subsp. japonica GN=Os03g0227000 PE=2 SV=2	sp|Q8H852|COPG1_ORYSJ Coatomer subunit gamma-1 OS=Oryza sativa subsp. japonica GN=Os03g0227000 PE=2 SV=2	100.00	AT4G34450.1 | Symbols: | coatomer gamma-2 subunit, putative / gamma-2 coat protein, putative / gamma-2 COP, putative | chr4:16471956-16476795 FORWARD LENGTH=886	78.80	Common	no	no
LOC_Os03g13380	LOC_Os03g13380.1	transmembrane 9 superfamily member, putative, expressed	tr|Q8H012|Q8H012_ORYSJ Endomembrane protein 70 containing protein, expressed OS=Oryza sativa subsp. japonica GN=OJ1081D05.4 PE=2 SV=1	sp|Q54ZW0|PHG1B_DICDI Putative phagocytic receptor 1b OS=Dictyostelium discoideum GN=phg1b PE=2 SV=1	46.89	AT2G01970.1 | Symbols: | Endomembrane protein 70 protein family | chr2:452197-454819 REVERSE LENGTH=592	83.19	Common	no	no
LOC_Os03g13730	LOC_Os03g13730.1	translocase of chloroplast 34, putative, expressed	tr|Q10PB3|Q10PB3_ORYSJ Os03g0240500 protein OS=Oryza sativa subsp. japonica GN=Os03g0240500 PE=2 SV=1	sp|Q38906|TOC34_ARATH Translocase of chloroplast 34, chloroplastic OS=Arabidopsis thaliana GN=TOC34 PE=1 SV=2	63.49	AT5G05000.2 | Symbols: TOC34, ATTOC34, OEP34 | translocon at the outer envelope membrane of chloroplasts 34 | chr5:1474262-1475772 REVERSE LENGTH=313	63.49	Common	no	no
LOC_Os03g13800	LOC_Os03g13800.1	ribosomal protein L7Ae, putative, expressed	tr|Q10PA5|Q10PA5_ORYSJ NHP2-like protein 1, putative, expressed OS=Oryza sativa subsp. japonica GN=Os03g0241200 PE=4 SV=1	sp|Q5XH16|NH2L1_XENLA NHP2-like protein 1 OS=Xenopus laevis GN=nhp2l1 PE=2 SV=1	79.69	AT4G22380.1 | Symbols: | Ribosomal protein L7Ae/L30e/S12e/Gadd45 family protein | chr4:11812041-11812922 REVERSE LENGTH=128	90.62	Common	no	no
LOC_Os03g13970	LOC_Os03g13970.1	26S proteasome non-ATPase regulatory subunit 4, putative, expressed	tr|O82143|O82143_ORYSJ 26S proteasome regulatory particle non-ATPase subunit10 OS=Oryza sativa subsp. japonica GN=OsRPN10 PE=2 SV=1	sp|P55034|PSMD4_ARATH 26S proteasome non-ATPase regulatory subunit 4 OS=Arabidopsis thaliana GN=MBP1 PE=1 SV=1	63.70	AT4G38630.1 | Symbols: RPN10, MCB1, ATMCB1, MBP1 | regulatory particle non-ATPase 10 | chr4:18057357-18059459 REVERSE LENGTH=386	63.70	Common	no	no
LOC_Os03g14180	LOC_Os03g14180.1	hsp20/alpha crystallin family protein, putative, expressed	sp|Q10P60|HS26P_ORYSJ 26.7 kDa heat shock protein, chloroplastic OS=Oryza sativa subsp. japonica GN=HSP26.7 PE=2 SV=1	sp|Q10P60|HS26P_ORYSJ 26.7 kDa heat shock protein, chloroplastic OS=Oryza sativa subsp. japonica GN=HSP26.7 PE=2 SV=1	100.00	AT4G27670.1 | Symbols: HSP21 | heat shock protein 21 | chr4:13819048-13819895 REVERSE LENGTH=227	48.74	Common	no	no
LOC_Os03g14260	LOC_Os03g14260.1	guanine nucleotide exchange family protein, putative, expressed	tr|Q10P53|Q10P53_ORYSJ Os03g0246800 protein OS=Oryza sativa subsp. japonica GN=Os03g0246800 PE=4 SV=1	sp|Q9Y6D5|BIG2_HUMAN Brefeldin A-inhibited guanine nucleotide-exchange protein 2 OS=Homo sapiens GN=ARFGEF2 PE=1 SV=3	32.87	AT3G60860.1 | Symbols: | SEC7-like guanine nucleotide exchange family protein | chr3:22484804-22491510 FORWARD LENGTH=1793	68.02	Common	no	no
LOC_Os03g14450	LOC_Os03g14450.1	enolase, putative, expressed	tr|Q10P35|Q10P35_ORYSJ Enolase 2, putative, expressed OS=Oryza sativa subsp. japonica GN=Os03g0248600 PE=2 SV=1	sp|P42895|ENO2_MAIZE Enolase 2 OS=Zea mays GN=ENO2 PE=2 SV=1	95.52	AT2G36530.1 | Symbols: LOS2, ENO2 | Enolase | chr2:15321081-15323786 REVERSE LENGTH=444	88.04	Common	no	no
LOC_Os03g14530	LOC_Os03g14530.1	S10/S20 domain containing ribosomal protein, putative, expressed	tr|Q10P27|Q10P27_ORYSJ 40S ribosomal protein S20, putative, expressed OS=Oryza sativa subsp. japonica GN=Os03g0249400 PE=2 SV=1	sp|P49200|RS201_ARATH 40S ribosomal protein S20-1 OS=Arabidopsis thaliana GN=RPS20A PE=1 SV=2	82.11	AT5G62300.1 | Symbols: | Ribosomal protein S10p/S20e family protein | chr5:25021388-25022235 REVERSE LENGTH=124	82.11	Common	no	no
LOC_Os03g14900	LOC_Os03g14900.1	NB-ARC/LRR disease resistance protein, putative, expressed	tr|Q0DTE0|Q0DTE0_ORYSJ Os03g0254000 protein OS=Oryza sativa subsp. japonica GN=Os03g0254000 PE=4 SV=1	sp|Q42484|RPS2_ARATH Disease resistance protein RPS2 OS=Arabidopsis thaliana GN=RPS2 PE=1 SV=1	30.33	AT4G26090.1 | Symbols: RPS2 | NB-ARC domain-containing disease resistance protein | chr4:13224596-13227325 FORWARD LENGTH=909	30.33	Common	no	no
LOC_Os03g14980	LOC_Os03g14980.1	lissencephaly type-1-like homology motif, putative, expressed	tr|Q10NY2|Q10NY2_ORYSJ ASPR1 protein OS=Oryza sativa subsp. japonica GN=ASPR1 PE=2 SV=1	sp|Q0WV90|TPR1_ARATH Topless-related protein 1 OS=Arabidopsis thaliana GN=TPR1 PE=1 SV=3	77.34	AT1G80490.2 | Symbols: TPR1 | TOPLESS-related 1 | chr1:30261094-30266446 REVERSE LENGTH=1120	77.34	Common	no	no
LOC_Os03g14990	LOC_Os03g14990.1	chorismate synthase 2, chloroplast precursor, putative, expressed	tr|Q10NY1|Q10NY1_ORYSJ Chorismate synthase OS=Oryza sativa subsp. japonica GN=Os03g0254800 PE=2 SV=1	sp|Q42885|AROC2_SOLLC Chorismate synthase 2, chloroplastic OS=Solanum lycopersicum GN=CS2 PE=2 SV=1	76.37	AT1G48850.1 | Symbols: EMB1144 | chorismate synthase, putative / 5-enolpyruvylshikimate-3-phosphate phospholyase, putative | chr1:18065154-18067956 REVERSE LENGTH=436	73.05	Common	no	no
LOC_Os03g15780	LOC_Os03g15780.1	anthranilate synthase component I-1, chloroplast precursor, putative, expressed	tr|Q9XJ29|Q9XJ29_ORYSJ Anthranilate synthase alpha 2 subunit OS=Oryza sativa subsp. japonica GN=OsASA2 PE=2 SV=1	sp|P32069|TRPX_ARATH Anthranilate synthase component I-2, chloroplastic OS=Arabidopsis thaliana GN=ASA2 PE=2 SV=1	71.92	AT2G29690.1 | Symbols: ASA2, ATHANSYNAB | anthranilate synthase 2 | chr2:12693899-12696791 FORWARD LENGTH=621	71.92	Common	no	no
LOC_Os03g15900	LOC_Os03g15900.2	SH3 domain containing protein, expressed	tr|Q0DT73|Q0DT73_ORYSJ Os03g0265700 protein (Fragment) OS=Oryza sativa subsp. japonica GN=Os03g0265700 PE=4 SV=1	sp|Q4P3H6|SLA1_USTMA Actin cytoskeleton-regulatory complex protein SLA1 OS=Ustilago maydis (strain 521 / FGSC 9021) GN=SLA1 PE=3 SV=1	43.10	AT2G07360.2 | Symbols: | SH3 domain-containing protein | chr2:3047623-3057099 REVERSE LENGTH=1198	73.62	Common	no	no
LOC_Os03g15950	LOC_Os03g15950.1	enolase, putative, expressed	tr|Q84Q78|Q84Q78_ORYSJ Enolase OS=Oryza sativa subsp. japonica GN=OJ1364E02.5 PE=3 SV=1	sp|Q9ZW34|ENO3_ARATH Cytosolic enolase 3 OS=Arabidopsis thaliana GN=ENO3 PE=2 SV=1	64.35	AT2G29560.1 | Symbols: ENOC | cytosolic enolase | chr2:12646635-12649694 FORWARD LENGTH=475	64.35	Common	no	no
LOC_Os03g15960	LOC_Os03g15960.1	hsp20/alpha crystallin family protein, putative, expressed	sp|Q84Q77|HS17A_ORYSJ 17.9 kDa class I heat shock protein OS=Oryza sativa subsp. japonica GN=HSP17.9A PE=2 SV=1	sp|Q84Q77|HS17A_ORYSJ 17.9 kDa class I heat shock protein OS=Oryza sativa subsp. japonica GN=HSP17.9A PE=2 SV=1	100.00	AT1G53540.1 | Symbols: | HSP20-like chaperones superfamily protein | chr1:19980510-19980983 FORWARD LENGTH=157	67.07	Common	no	no
LOC_Os03g16030	LOC_Os03g16030.1	hsp20/alpha crystallin family protein, putative, expressed	sp|Q84Q72|HS181_ORYSJ 18.1 kDa class I heat shock protein OS=Oryza sativa subsp. japonica GN=HSP18.1 PE=2 SV=1	sp|Q84Q72|HS181_ORYSJ 18.1 kDa class I heat shock protein OS=Oryza sativa subsp. japonica GN=HSP18.1 PE=2 SV=1	100.00	AT1G53540.1 | Symbols: | HSP20-like chaperones superfamily protein | chr1:19980510-19980983 FORWARD LENGTH=157	67.07	Common	no	no
LOC_Os03g16040	LOC_Os03g16040.1	hsp20/alpha crystallin family protein, putative, expressed	sp|Q84J50|HS177_ORYSJ 17.7 kDa class I heat shock protein OS=Oryza sativa subsp. japonica GN=HSP17.7 PE=2 SV=1	sp|Q84J50|HS177_ORYSJ 17.7 kDa class I heat shock protein OS=Oryza sativa subsp. japonica GN=HSP17.7 PE=2 SV=1	100.00	AT1G53540.1 | Symbols: | HSP20-like chaperones superfamily protein | chr1:19980510-19980983 FORWARD LENGTH=157	67.88	Common	no	no
LOC_Os03g16440	LOC_Os03g16440.1	outer membrane protein, OMP85 family, putative, expressed	tr|Q10NF2|Q10NF2_ORYSJ Chloroplastic outer envelope membrane protein, putative, expressed OS=Oryza sativa subsp. japonica GN=Os03g0271200 PE=4 SV=1	sp|Q84Q83|TOC75_ORYSJ Protein TOC75, chloroplastic OS=Oryza sativa subsp. japonica GN=TOC75 PE=2 SV=2	100.00	AT3G46740.1 | Symbols: TOC75-III, MAR1 | translocon at the outer envelope membrane of chloroplasts 75-III | chr3:17216104-17219296 REVERSE LENGTH=818	72.91	Common	no	no
LOC_Os03g16690	LOC_Os03g16690.1	oxysterol-binding protein, putative, expressed	tr|Q10NC7|Q10NC7_ORYSJ Os03g0274000 protein OS=Oryza sativa subsp. japonica GN=Os03g0274000 PE=3 SV=1	sp|Q93Y40|ORP3C_ARATH Oxysterol-binding protein-related protein 3C OS=Arabidopsis thaliana GN=ORP3C PE=2 SV=1	75.00	AT5G59420.1 | Symbols: ORP3C | OSBP(oxysterol binding protein)-related protein 3C | chr5:23961731-23964623 FORWARD LENGTH=457	75.00	Common	no	no
LOC_Os03g16800	LOC_Os03g16800.1	clathrin assembly protein, putative, expressed	tr|Q10NB4|Q10NB4_ORYSJ Clathrin assembly protein, putative, expressed OS=Oryza sativa subsp. japonica GN=Os03g0275500 PE=2 SV=1	sp|Q8LF20|CAP2_ARATH Putative clathrin assembly protein At2g25430 OS=Arabidopsis thaliana GN=At2g25430 PE=1 SV=2	64.24	AT2G25430.1 | Symbols: | epsin N-terminal homology (ENTH) domain-containing protein / clathrin assembly protein-related | chr2:10822716-10824677 FORWARD LENGTH=653	64.24	Common	no	no
LOC_Os03g16860	LOC_Os03g16860.1	DnaK family protein, putative, expressed	tr|Q10NA9|Q10NA9_ORYSJ 70 kDa heat shock protein OS=Oryza sativa subsp. japonica GN=Os03g0276500 PE=2 SV=1	sp|P09189|HSP7C_PETHY Heat shock cognate 70 kDa protein OS=Petunia hybrida GN=HSP70 PE=2 SV=1	91.15	AT3G12580.1 | Symbols: HSP70, ATHSP70 | heat shock protein 70 | chr3:3991487-3993689 REVERSE LENGTH=650	92.18	Common	no	no
LOC_Os03g16920	LOC_Os03g16920.1	DnaK family protein, putative, expressed	tr|Q6L509|Q6L509_ORYSJ Os05g0460000 protein OS=Oryza sativa subsp. japonica GN=OJ1281_H05.5 PE=2 SV=1	sp|P09189|HSP7C_PETHY Heat shock cognate 70 kDa protein OS=Petunia hybrida GN=HSP70 PE=2 SV=1	90.35	AT3G12580.1 | Symbols: HSP70, ATHSP70 | heat shock protein 70 | chr3:3991487-3993689 REVERSE LENGTH=650	89.18	Common	no	no
LOC_Os03g16940	LOC_Os03g16940.1	glyoxalase family protein, putative, expressed	tr|Q0DT04|Q0DT04_ORYSJ Os03g0277500 protein OS=Oryza sativa subsp. japonica GN=Os03g0277500 PE=4 SV=1	sp|P64742|Y911_MYCBO Uncharacterized protein Mb0911c OS=Mycobacterium bovis (strain ATCC BAA-935 / AF2122/97) GN=Mb0911c PE=4 SV=1	27.97	AT1G07645.1 | Symbols: ATDSI-1VOC, DSI-1VOC | dessication-induced 1VOC superfamily protein | chr1:2367612-2368349 REVERSE LENGTH=137	74.62	Common	no	no
LOC_Os03g16980	LOC_Os03g16980.1	NAD dependent epimerase/dehydratase family domain containing protein, expressed	tr|Q8W3J0|Q8W3J0_ORYSJ Os03g0278000 protein OS=Oryza sativa subsp. japonica GN=UXS-3 PE=2 SV=1	sp|Q8NBZ7|UXS1_HUMAN UDP-glucuronic acid decarboxylase 1 OS=Homo sapiens GN=UXS1 PE=1 SV=1	63.06	AT2G28760.2 | Symbols: UXS6 | UDP-XYL synthase 6 | chr2:12336469-12338642 REVERSE LENGTH=343	87.72	Common	no	no
LOC_Os03g17000	LOC_Os03g17000.2	NAD dependent epimerase/dehydratase family domain containing protein, expressed	tr|Q10N92|Q10N92_ORYSJ Os03g0278200 protein OS=Oryza sativa subsp. japonica GN=Os03g0278200 PE=4 SV=1	sp|Q9SYM5|RHM1_ARATH Probable rhamnose biosynthetic enzyme 1 OS=Arabidopsis thaliana GN=RHM1 PE=1 SV=1	83.63	AT1G78570.1 | Symbols: RHM1, ROL1, ATRHM1 | rhamnose biosynthesis 1 | chr1:29550110-29552207 FORWARD LENGTH=669	83.63	Common	no	no
LOC_Os03g17010	LOC_Os03g17010.1	RNA recognition motif containing protein, putative, expressed	tr|Q0DSZ9|Q0DSZ9_ORYSJ Os03g0278300 protein (Fragment) OS=Oryza sativa subsp. japonica GN=Os03g0278300 PE=4 SV=1	sp|B5FXN8|THOC4_TAEGU THO complex subunit 4 OS=Taeniopygia guttata GN=ALYREF PE=2 SV=1	47.62	AT5G59950.5 | Symbols: | RNA-binding (RRM/RBD/RNP motifs) family protein | chr5:24140235-24141504 FORWARD LENGTH=245	50.00	Common	no	no
LOC_Os03g17120	LOC_Os03g17120.1	arginine biosynthesis bifunctional protein argJ 1, putative, expressed	sp|Q10N79|ARGJ_ORYSJ Arginine biosynthesis bifunctional protein ArgJ, chloroplastic OS=Oryza sativa subsp. japonica GN=Os03g0279400 PE=2 SV=1	sp|Q10N79|ARGJ_ORYSJ Arginine biosynthesis bifunctional protein ArgJ, chloroplastic OS=Oryza sativa subsp. japonica GN=Os03g0279400 PE=2 SV=1	100.00	AT2G37500.1 | Symbols: | arginine biosynthesis protein ArgJ family | chr2:15739904-15742689 REVERSE LENGTH=468	70.99	Common	no	no
LOC_Os03g17310	LOC_Os03g17310.1	calcium-transporting ATPase, endoplasmic reticulum-type, putative, expressed	tr|Q8H8W1|Q8H8W1_ORYSJ Calcium-transporting ATPase 4, endoplasmic reticulum-type, putative, expressed OS=Oryza sativa subsp. japonica GN=LOC_Os03g17310 PE=3 SV=1	sp|Q9XES1|ECA4_ARATH Calcium-transporting ATPase 4, endoplasmic reticulum-type OS=Arabidopsis thaliana GN=ECA4 PE=2 SV=2	77.13	AT1G07670.1 | Symbols: ATECA4, ECA4 | endomembrane-type CA-ATPase 4 | chr1:2370305-2374196 REVERSE LENGTH=1061	77.13	Common	no	no
LOC_Os03g17470	LOC_Os03g17470.1	IN2-1 protein, putative, expressed	sp|Q8H8U5|IN21B_ORYSJ Protein IN2-1 homolog B OS=Oryza sativa subsp. japonica GN=GSTZ5 PE=2 SV=1	sp|Q8H8U5|IN21B_ORYSJ Protein IN2-1 homolog B OS=Oryza sativa subsp. japonica GN=GSTZ5 PE=2 SV=1	99.59	AT3G55040.1 | Symbols: GSTL2 | glutathione transferase lambda 2 | chr3:20398718-20400305 REVERSE LENGTH=292	66.96	Common	yes	no
LOC_Os03g17490	LOC_Os03g17490.1	expressed protein	tr|Q8H8U3|Q8H8U3_ORYSJ Expressed protein OS=Oryza sativa subsp. japonica GN=Os03g0283300 PE=4 SV=1	sp|Q498U4|SARNP_RAT SAP domain-containing ribonucleoprotein OS=Rattus norvegicus GN=Sarnp PE=1 SV=3	38.89	AT5G02770.1 | Symbols: | unknown protein; Has 469 Blast hits to 336 proteins in 126 species: Archae - 0; Bacteria - 54; Metazoa - 249; Fungi - 22; Plants - 47; Viruses - 0; Other Eukaryotes - 97 (source: NCBI BLink). | chr5:628101-629168 REVERSE LENGTH=214	53.79	Common	no	no
LOC_Os03g17980	LOC_Os03g17980.1	CAMK_KIN1/SNF1/Nim1_like_AMPKh.2 - CAMK includes calcium/calmodulin depedent protein kinases, expressed	tr|Q852Q0|Q852Q0_ORYSJ Carbon catabolite derepressing protein kinase, putative, expressed OS=Oryza sativa subsp. japonica GN=OSK35 PE=2 SV=1	sp|Q02723|RKIN1_SECCE Carbon catabolite-derepressing protein kinase OS=Secale cereale GN=RKIN1 PE=2 SV=1	78.45	AT3G01090.2 | Symbols: AKIN10, KIN10 | SNF1 kinase homolog 10 | chr3:31437-34143 REVERSE LENGTH=535	74.42	Common	no	no
LOC_Os03g18180	LOC_Os03g18180.1	ranBP1 domain containing protein, expressed	tr|Q10MW8|Q10MW8_ORYSJ Os03g0292800 protein OS=Oryza sativa subsp. japonica GN=Os03g0292800 PE=2 SV=1	sp|P92985|RBP1C_ARATH Ran-binding protein 1 homolog c OS=Arabidopsis thaliana GN=RANBP1C PE=2 SV=1	68.51	AT5G58590.1 | Symbols: RANBP1 | RAN binding protein 1 | chr5:23680319-23681714 REVERSE LENGTH=219	68.51	Common	yes	no
LOC_Os03g18220	LOC_Os03g18220.1	pyruvate decarboxylase isozyme 2, putative, expressed	sp|Q10MW3|PDC2_ORYSJ Pyruvate decarboxylase isozyme 2 OS=Oryza sativa subsp. japonica GN=PDC2 PE=2 SV=1	sp|Q10MW3|PDC2_ORYSJ Pyruvate decarboxylase isozyme 2 OS=Oryza sativa subsp. japonica GN=PDC2 PE=2 SV=1	100.00	AT5G01320.1 | Symbols: | Thiamine pyrophosphate dependent pyruvate decarboxylase family protein | chr5:129484-131625 REVERSE LENGTH=603	79.04	Common	yes	no
LOC_Os03g18454	LOC_Os03g18454.1	gamma-interferon-inducible lysosomal thiol reductase precursor, putative, expressed	tr|Q10MT8|Q10MT8_ORYSJ Gamma interferon inducible lysosomal thiol reductase family protein, expressed OS=Oryza sativa subsp. japonica GN=Os03g0295800 PE=2 SV=1	sp|P13284|GILT_HUMAN Gamma-interferon-inducible lysosomal thiol reductase OS=Homo sapiens GN=IFI30 PE=1 SV=3	39.23	AT1G07080.1 | Symbols: | Thioredoxin superfamily protein | chr1:2170069-2171861 FORWARD LENGTH=265	56.11	Common	no	no
LOC_Os03g18510	LOC_Os03g18510.1	expressed protein	tr|Q10MT2|Q10MT2_ORYSJ Eukaryotic translation initiation factor 2 alpha subunit family protein, expressed OS=Oryza sativa subsp. japonica GN=Os03g0296400 PE=2 SV=1	sp|P56286|IF2A_SCHPO Eukaryotic translation initiation factor 2 subunit alpha OS=Schizosaccharomyces pombe (strain 972 / ATCC 24843) GN=tif211 PE=1 SV=1	50.77	AT2G40290.1 | Symbols: | Eukaryotic translation initiation factor 2 subunit 1 | chr2:16829030-16830889 REVERSE LENGTH=344	76.44	Common	no	no
LOC_Os03g18580	LOC_Os03g18580.1	40S ribosomal protein S7, putative, expressed	tr|Q10MS5|Q10MS5_ORYSJ 40S ribosomal protein S7, putative, expressed OS=Oryza sativa subsp. japonica GN=Os03g0297100 PE=2 SV=1	sp|Q9XET4|RS7_SECCE 40S ribosomal protein S7 OS=Secale cereale GN=RPS7 PE=2 SV=1	88.54	AT1G48830.1 | Symbols: | Ribosomal protein S7e family protein | chr1:18059854-18060935 REVERSE LENGTH=191	75.79	Common	no	no
LOC_Os03g18590	LOC_Os03g18590.1	malonyl CoA-acyl carrier protein transacylase, mitochondrial precursor, putative, expressed	tr|Q10MS3|Q10MS3_ORYSJ Malonyl CoA-acyl carrier protein transacylase containing protein, expressed OS=Oryza sativa subsp. japonica GN=Os03g0297400 PE=2 SV=1	sp|Q8IVS2|FABD_HUMAN Malonyl-CoA-acyl carrier protein transacylase, mitochondrial OS=Homo sapiens GN=MCAT PE=1 SV=2	41.64	AT2G30200.1 | Symbols: | catalytics;transferases;[acyl-carrier-protein] S-malonyltransferases;binding | chr2:12883162-12885482 REVERSE LENGTH=393	81.98	Common	no	no
LOC_Os03g18690	LOC_Os03g18690.1	26S protease regulatory subunit 4, putative, expressed	tr|Q8W422|Q8W422_ORYSJ 26S protease regulatory subunit 4, putative, expressed OS=Oryza sativa subsp. japonica GN=OsRPT2b PE=2 SV=1	sp|P46466|PRS4_ORYSJ 26S protease regulatory subunit 4 homolog OS=Oryza sativa subsp. japonica GN=TBP2 PE=2 SV=2	97.78	AT4G29040.1 | Symbols: RPT2a | regulatory particle AAA-ATPase 2A | chr4:14312369-14314386 FORWARD LENGTH=443	91.56	Common	no	no
LOC_Os03g18720	LOC_Os03g18720.1	RNA recognition motif containing protein, putative, expressed	sp|Q10MR0|RU2B_ORYSJ U2 small nuclear ribonucleoprotein B'' OS=Oryza sativa subsp. japonica GN=Os03g0298800 PE=2 SV=1	sp|Q10MR0|RU2B_ORYSJ U2 small nuclear ribonucleoprotein B'' OS=Oryza sativa subsp. japonica GN=Os03g0298800 PE=2 SV=1	100.00	AT2G30260.1 | Symbols: U2B'' | U2 small nuclear ribonucleoprotein B | chr2:12905557-12907434 REVERSE LENGTH=232	65.25	Common	no	no
LOC_Os03g18810	LOC_Os03g18810.1	aminotransferase, classes I and II, domain containing protein, expressed	sp|Q10MQ2|DAPAT_ORYSJ Probable LL-diaminopimelate aminotransferase, chloroplastic OS=Oryza sativa subsp. japonica GN=AGD2 PE=2 SV=1	sp|Q10MQ2|DAPAT_ORYSJ Probable LL-diaminopimelate aminotransferase, chloroplastic OS=Oryza sativa subsp. japonica GN=AGD2 PE=2 SV=1	100.00	AT4G33680.1 | Symbols: AGD2 | Pyridoxal phosphate (PLP)-dependent transferases superfamily protein | chr4:16171847-16174630 REVERSE LENGTH=461	77.73	Common	no	no
LOC_Os03g18850	LOC_Os03g18850.1	pathogenesis-related Bet v I family protein, putative, expressed	tr|Q10MP7|Q10MP7_ORYSJ Os03g0300400 protein OS=Oryza sativa subsp. japonica GN=Os03g0300400 PE=2 SV=1	sp|Q05736|PR1_ASPOF Pathogenesis-related protein 1 OS=Asparagus officinalis GN=PR1 PE=2 SV=1	55.06	AT2G26040.1 | Symbols: PYL2, RCAR14 | PYR1-like 2 | chr2:11094832-11095404 REVERSE LENGTH=190	44.68	Common	no	no
LOC_Os03g19250	LOC_Os03g19250.1	AMP-binding enzyme, putative, expressed	tr|Q10MK9|Q10MK9_ORYSJ AMP-binding enzyme family protein, expressed OS=Oryza sativa subsp. japonica GN=Os03g0305100 PE=4 SV=1	sp|Q8VZF1|AEE7_ARATH Acetate/butyrate--CoA ligase AAE7, peroxisomal OS=Arabidopsis thaliana GN=AAE7 PE=1 SV=1	70.87	AT3G16910.1 | Symbols: AAE7, ACN1 | acyl-activating enzyme 7 | chr3:5773231-5775411 REVERSE LENGTH=569	70.87	Common	no	no
LOC_Os03g19270	LOC_Os03g19270.2	universal stress protein domain containing protein, putative, expressed	tr|Q10MK7|Q10MK7_ORYSJ Os03g0305400 protein OS=Oryza sativa subsp. japonica GN=Os03g0305400 PE=4 SV=1	sp|Q8LGG8|USPAL_ARATH Universal stress protein A-like protein OS=Arabidopsis thaliana GN=At3g01520 PE=1 SV=2	42.42	AT3G62550.1 | Symbols: | Adenine nucleotide alpha hydrolases-like superfamily protein | chr3:23136194-23137074 FORWARD LENGTH=162	42.61	Common	no	no
LOC_Os03g19280	LOC_Os03g19280.1	argininosuccinate lyase, putative, expressed	tr|Q10MK5|Q10MK5_ORYSJ Argininosuccinate lyase, putative, expressed OS=Oryza sativa subsp. japonica GN=Os03g0305500 PE=2 SV=1	sp|Q6AR60|ARLY_DESPS Argininosuccinate lyase OS=Desulfotalea psychrophila (strain LSv54 / DSM 12343) GN=argH PE=3 SV=1	48.27	AT5G10920.1 | Symbols: | L-Aspartase-like family protein | chr5:3441805-3443892 FORWARD LENGTH=517	73.25	Common	no	no
LOC_Os03g19290	LOC_Os03g19290.1	mitochondrial import inner membrane translocase subunit Tim17, putative, expressed	tr|Q10MK4|Q10MK4_ORYSJ Mitochondrial import inner membrane translocase subunit Tim17/Tim22/Tim23 family protein, putative, expressed OS=Oryza sativa subsp. japonica GN=Os03g0305600 PE=2 SV=1	sp|Q0WMZ5|OP162_ARATH Outer envelope pore protein 16-2, chloroplastic OS=Arabidopsis thaliana GN=OEP162 PE=1 SV=1	61.27	AT4G16160.2 | Symbols: ATOEP16-2, ATOEP16-S | Mitochondrial import inner membrane translocase subunit Tim17/Tim22/Tim23 family protein | chr4:9157545-9158738 FORWARD LENGTH=178	61.27	Common	yes	no
LOC_Os03g19390	LOC_Os03g19390.1	TENA/THI-4 family protein, putative, expressed	tr|Q10MJ3|Q10MJ3_ORYSJ Os03g0306900 protein OS=Oryza sativa subsp. japonica GN=Os03g0306900 PE=2 SV=1	sp|Q9ASY9|PM36_ARATH Seed maturation protein PM36 homolog OS=Arabidopsis thaliana GN=At3g16990 PE=1 SV=3	56.73	AT3G16990.1 | Symbols: | Haem oxygenase-like, multi-helical | chr3:5795937-5796783 REVERSE LENGTH=221	56.73	Common	no	no
LOC_Os03g19410	LOC_Os03g19410.1	OsPOP7 - Putative Prolyl Oligopeptidase homologue, expressed	sp|Q10MJ1|CGEP_ORYSJ Probable glutamyl endopeptidase, chloroplastic OS=Oryza sativa subsp. japonica GN=GEP PE=2 SV=1	sp|Q10MJ1|CGEP_ORYSJ Probable glutamyl endopeptidase, chloroplastic OS=Oryza sativa subsp. japonica GN=GEP PE=2 SV=1	100.00	AT2G47390.1 | Symbols: | Prolyl oligopeptidase family protein | chr2:19442278-19446253 REVERSE LENGTH=961	77.31	Common	no	no
LOC_Os03g19530	LOC_Os03g19530.1	DEAD-box ATP-dependent RNA helicase, putative, expressed	sp|Q10MH8|RH24_ORYSJ DEAD-box ATP-dependent RNA helicase 24 OS=Oryza sativa subsp. japonica GN=Os03g0308500 PE=2 SV=1	sp|Q10MH8|RH24_ORYSJ DEAD-box ATP-dependent RNA helicase 24 OS=Oryza sativa subsp. japonica GN=Os03g0308500 PE=2 SV=1	100.00	AT2G47330.1 | Symbols: | P-loop containing nucleoside triphosphate hydrolases superfamily protein | chr2:19429083-19431617 REVERSE LENGTH=760	69.04	Common	no	no
LOC_Os03g19890	LOC_Os03g19890.1	NADH dehydrogenase 1 alpha subcomplex subunit 5, putative, expressed	tr|Q10MD5|Q10MD5_ORYSJ ETC complex I subunit conserved region family protein, expressed OS=Oryza sativa subsp. japonica GN=Os03g0313000 PE=4 SV=1	sp|Q9FLX7|NDUA5_ARATH Probable NADH dehydrogenase [ubiquinone] 1 alpha subcomplex subunit 5, mitochondrial OS=Arabidopsis thaliana GN=At5g52840 PE=1 SV=1	66.48	AT5G52840.1 | Symbols: | NADH-ubiquinone oxidoreductase-related | chr5:21413718-21414794 FORWARD LENGTH=169	66.48	Common	no	yes
LOC_Os03g19960	LOC_Os03g19960.1	ATP-dependent RNA helicase, putative, expressed	tr|Q10MC6|Q10MC6_ORYSJ Os03g0314100 protein OS=Oryza sativa subsp. japonica GN=Os03g0314100 PE=2 SV=1	sp|O22899|DHX15_ARATH Probable pre-mRNA-splicing factor ATP-dependent RNA helicase OS=Arabidopsis thaliana GN=At2g47250 PE=2 SV=1	86.38	AT2G47250.1 | Symbols: | RNA helicase family protein | chr2:19399923-19402981 REVERSE LENGTH=729	86.38	Common	no	no
LOC_Os03g20630	LOC_Os03g20630.2	histidine triad family protein, putative, expressed	tr|Q10M57|Q10M57_ORYSJ 14 kDa zinc-binding protein, putative, expressed OS=Oryza sativa subsp. japonica GN=Os03g0322500 PE=2 SV=1	sp|P42856|ZB14_MAIZE 14 kDa zinc-binding protein OS=Zea mays GN=ZBP14 PE=1 SV=1	89.92	AT3G56490.1 | Symbols: HIT3, HINT1 | HIS triad family protein 3 | chr3:20941532-20943129 FORWARD LENGTH=147	82.95	Common	no	no
LOC_Os03g20680	LOC_Os03g20680.1	late embryogenesis abundant protein 1, putative, expressed	sp|A3AHG5|LEA1_ORYSJ Late embryogenesis abundant protein 1 OS=Oryza sativa subsp. japonica GN=LEA1 PE=2 SV=1	sp|A3AHG5|LEA1_ORYSJ Late embryogenesis abundant protein 1 OS=Oryza sativa subsp. japonica GN=LEA1 PE=2 SV=1	100.00	AT3G53040.1 | Symbols: | late embryogenesis abundant protein, putative / LEA protein, putative | chr3:19664797-19666405 REVERSE LENGTH=479	48.39	Common	no	no
LOC_Os03g20680	LOC_Os03g20680.1	late embryogenesis abundant protein 1, putative, expressed	sp|A3AHG5|LEA1_ORYSJ Late embryogenesis abundant protein 1 OS=Oryza sativa subsp. japonica GN=LEA1 PE=2 SV=1	sp|A3AHG5|LEA1_ORYSJ Late embryogenesis abundant protein 1 OS=Oryza sativa subsp. japonica GN=LEA1 PE=2 SV=1	100.00	AT3G53040.1 | Symbols: | late embryogenesis abundant protein, putative / LEA protein, putative | chr3:19664797-19666405 REVERSE LENGTH=479	48.39	Common	no	no
LOC_Os03g21040	LOC_Os03g21040.2	stress responsive protein, putative, expressed	tr|Q10M12|Q10M12_ORYSJ Expressed protein OS=Oryza sativa subsp. japonica GN=Os03g0327600 PE=2 SV=1	sp|P80611|UC05_MAIZE Unknown protein from spot 154 of 2D-PAGE of etiolated coleoptile (Fragments) OS=Zea mays PE=1 SV=1	59.46	AT2G39050.1 | Symbols: | hydroxyproline-rich glycoprotein family protein | chr2:16303427-16305336 FORWARD LENGTH=317	52.38	Common	yes	no
LOC_Os03g21080	LOC_Os03g21080.1	guanine nucleotide exchange factor, putative, expressed	tr|Q8H7M0|Q8H7M0_ORYSJ Putative adapter protein SPIKE1 OS=Oryza sativa subsp. japonica GN=OSJNBb0014I10.6 PE=4 SV=1	sp|A2AF47|DOC11_MOUSE Dedicator of cytokinesis protein 11 OS=Mus musculus GN=Dock11 PE=1 SV=1	26.68	AT4G16340.1 | Symbols: SPK1 | guanyl-nucleotide exchange factors;GTPase binding;GTP binding | chr4:9228773-9241060 REVERSE LENGTH=1830	81.28	Common	no	no
LOC_Os03g21460	LOC_Os03g21460.1	metallo-beta-lactamase family protein, putative, expressed	tr|Q10LW8|Q10LW8_ORYSJ Hydroxyacylglutathione hydrolase, putative, expressed OS=Oryza sativa subsp. japonica GN=Os03g0332400 PE=2 SV=1	sp|O24496|GLO2C_ARATH Hydroxyacylglutathione hydrolase cytoplasmic OS=Arabidopsis thaliana GN=GLX2-2 PE=1 SV=2	73.54	AT3G10850.1 | Symbols: GLX2-2, GLY2 | Metallo-hydrolase/oxidoreductase superfamily protein | chr3:3397756-3399522 REVERSE LENGTH=258	73.54	Common	no	no
LOC_Os03g21490	LOC_Os03g21490.1	ABC transporter, ATP-binding protein, putative, expressed	tr|Q10LW5|Q10LW5_ORYSJ ATP-dependent transporter ycf16, putative, expressed OS=Oryza sativa subsp. japonica GN=Os03g0332700 PE=2 SV=1	sp|Q9CAF5|AB6I_ARATH ABC transporter I family member 6, chloroplastic OS=Arabidopsis thaliana GN=ABCI6 PE=1 SV=1	68.11	AT3G10670.1 | Symbols: ATNAP7, NAP7 | non-intrinsic ABC protein 7 | chr3:3335325-3337304 REVERSE LENGTH=338	68.11	Common	no	no
LOC_Os03g21550	LOC_Os03g21550.1	eukaryotic translation initiation factor 2 subunit beta, putative, expressed	tr|Q10LV9|Q10LV9_ORYSJ Eukaryotic translation initiation factor 2 beta subunit, putative, expressed OS=Oryza sativa subsp. japonica GN=Os03g0333300 PE=2 SV=1	sp|O24473|IF2B_WHEAT Eukaryotic translation initiation factor 2 subunit beta OS=Triticum aestivum PE=1 SV=1	91.11	AT5G20920.1 | Symbols: EIF2 BETA, EMB1401 | eukaryotic translation initiation factor 2 beta subunit | chr5:7094994-7096661 REVERSE LENGTH=268	71.96	Common	yes	no
LOC_Os03g21720	LOC_Os03g21720.1	vacuolar-sorting receptor precursor, putative, expressed	tr|Q10LT8|Q10LT8_ORYSJ Os03g0335300 protein OS=Oryza sativa subsp. japonica GN=Os03g0335300 PE=2 SV=1	sp|P93026|VSR1_ARATH Vacuolar-sorting receptor 1 OS=Arabidopsis thaliana GN=VSR1 PE=1 SV=2	70.41	AT3G52850.1 | Symbols: VSR1, BP-80, ATELP, BP80, BP80B, ATELP1, ATVSR1, GFS1, VSR1;1, BP80-1;1 | vacuolar sorting receptor homolog 1 | chr3:19587999-19591690 FORWARD LENGTH=623	70.41	Common	no	no
LOC_Os03g21790	LOC_Os03g21790.1	cupin domain containing protein, expressed	tr|Q0DS36|Q0DS36_ORYSJ Os03g0336100 protein OS=Oryza sativa subsp. japonica GN=Os03g0336100 PE=4 SV=1	sp|Q9SPL4|AMP22_MACIN Vicilin-like antimicrobial peptides 2-2 OS=Macadamia integrifolia GN=AMP2-2 PE=2 SV=1	25.90	AT2G28490.1 | Symbols: | RmlC-like cupins superfamily protein | chr2:12178812-12180983 REVERSE LENGTH=511	46.37	Common	no	no
LOC_Os03g21810	LOC_Os03g21810.1	insulin-degrading enzyme, putative, expressed	tr|Q10LS9|Q10LS9_ORYSJ Insulinase containing protein, expressed OS=Oryza sativa subsp. japonica GN=Os03g0336300 PE=2 SV=1	sp|Q24K02|IDE_BOVIN Insulin-degrading enzyme OS=Bos taurus GN=IDE PE=2 SV=1	36.34	AT1G06900.1 | Symbols: | Insulinase (Peptidase family M16) family protein | chr1:2115155-2120635 REVERSE LENGTH=1024	58.41	Common	no	no
LOC_Os03g21950	LOC_Os03g21950.1	fumarate hydratase, mitochondrial precursor, putative, expressed	tr|Q0DS22|Q0DS22_ORYSJ Os03g0337900 protein (Fragment) OS=Oryza sativa subsp. japonica GN=Os03g0337900 PE=4 SV=2	sp|Q9FI53|FUM2_ARATH Fumarate hydratase 2, chloroplastic OS=Arabidopsis thaliana GN=FUM2 PE=2 SV=1	86.08	AT2G47510.1 | Symbols: FUM1 | fumarase 1 | chr2:19498614-19502020 FORWARD LENGTH=492	87.79	Common	no	yes
LOC_Os03g21990	LOC_Os03g21990.1	WD domain, G-beta repeat domain containing protein, expressed	tr|Q10LQ8|Q10LQ8_ORYSJ Os03g0339100 protein OS=Oryza sativa subsp. japonica GN=Os03g0339100 PE=2 SV=1	sp|Q42384|PRL1_ARATH Protein pleiotropic regulatory locus 1 OS=Arabidopsis thaliana GN=PRL1 PE=1 SV=1	72.38	AT4G15900.1 | Symbols: PRL1 | pleiotropic regulatory locus 1 | chr4:9023775-9027443 FORWARD LENGTH=486	72.38	Common	no	no
LOC_Os03g22120	LOC_Os03g22120.1	sucrose synthase, putative, expressed	sp|Q10LP5|SUS4_ORYSJ Sucrose synthase 4 OS=Oryza sativa subsp. japonica GN=SUS4 PE=2 SV=1	sp|O24301|SUS2_PEA Sucrose synthase 2 OS=Pisum sativum GN=SUS2 PE=2 SV=1	80.82	AT4G02280.1 | Symbols: SUS3, ATSUS3 | sucrose synthase 3 | chr4:995166-998719 FORWARD LENGTH=809	79.23	Common	no	no
LOC_Os03g22180	LOC_Os03g22180.1	60S ribosomal protein L18-3, putative, expressed	tr|Q10LN7|Q10LN7_ORYSJ 60S ribosomal protein L18 OS=Oryza sativa subsp. japonica GN=Os03g0341100 PE=3 SV=1	sp|Q940B0|RL183_ARATH 60S ribosomal protein L18-3 OS=Arabidopsis thaliana GN=RPL18C PE=2 SV=1	82.89	AT5G27850.1 | Symbols: | Ribosomal protein L18e/L15 superfamily protein | chr5:9873169-9874297 FORWARD LENGTH=187	82.89	Common	no	no
LOC_Os03g22340	LOC_Os03g22340.1	60S ribosomal protein L22-2, putative, expressed	tr|Q762A6|Q762A6_ORYSJ 60S ribosomal protein L22-2, putative, expressed OS=Oryza sativa subsp. japonica GN=bip108 PE=2 SV=1	sp|Q9M9W1|RL222_ARATH 60S ribosomal protein L22-2 OS=Arabidopsis thaliana GN=RPL22B PE=2 SV=1	80.92	AT3G05560.1 | Symbols: | Ribosomal L22e protein family | chr3:1614641-1615204 FORWARD LENGTH=124	80.92	Common	no	no
LOC_Os03g22570	LOC_Os03g22570.1	MIF4G domain containing protein, putative, expressed	sp|Q10LJ0|NCBP1_ORYSJ Nuclear cap-binding protein subunit 1 OS=Oryza sativa subsp. japonica GN=ABH1 PE=2 SV=1	sp|Q10LJ0|NCBP1_ORYSJ Nuclear cap-binding protein subunit 1 OS=Oryza sativa subsp. japonica GN=ABH1 PE=2 SV=1	99.88	AT2G13540.1 | Symbols: ENS, ABH1, CBP80, ATCBP80 | ARM repeat superfamily protein | chr2:5637053-5642813 FORWARD LENGTH=848	61.02	Common	no	no
LOC_Os03g22690	LOC_Os03g22690.1	nucleoporin interacting component, putative, expressed	tr|Q10LH9|Q10LH9_ORYSJ Nucleoporin interacting component, putative, expressed OS=Oryza sativa subsp. japonica GN=Os03g0349000 PE=2 SV=1	sp|O22224|Y2162_ARATH Uncharacterized protein At2g41620 OS=Arabidopsis thaliana GN=At2g41620 PE=2 SV=2	66.63	AT2G41620.1 | Symbols: | Nucleoporin interacting component (Nup93/Nic96-like) family protein | chr2:17350419-17354997 REVERSE LENGTH=861	66.63	Common	no	no
LOC_Os03g22740	LOC_Os03g22740.1	nucleolar protein NOP5-1, putative, expressed	tr|Q10LH4|Q10LH4_ORYSJ Nucleolar protein NOP5, putative, expressed OS=Oryza sativa subsp. japonica GN=Os03g0350300 PE=2 SV=1	sp|Q9MAB3|NOP5B_ARATH Probable nucleolar protein 5-2 OS=Arabidopsis thaliana GN=NOP5-2 PE=2 SV=1	78.94	AT3G05060.1 | Symbols: | NOP56-like pre RNA processing ribonucleoprotein | chr3:1413174-1415564 REVERSE LENGTH=533	78.94	Common	no	no
LOC_Os03g22810	LOC_Os03g22810.1	copper/zinc superoxide dismutase, putative, expressed	sp|Q0DRV6|SODC1_ORYSJ Superoxide dismutase [Cu-Zn] 1 OS=Oryza sativa subsp. japonica GN=SODCC1 PE=1 SV=1	sp|Q0DRV6|SODC1_ORYSJ Superoxide dismutase [Cu-Zn] 1 OS=Oryza sativa subsp. japonica GN=SODCC1 PE=1 SV=1	100.00	AT1G08830.1 | Symbols: CSD1 | copper/zinc superoxide dismutase 1 | chr1:2827700-2829053 FORWARD LENGTH=152	80.26	Common	no	no
LOC_Os03g22880	LOC_Os03g22880.1	nucleolar protein 5A, putative, expressed	tr|Q10LF8|Q10LF8_ORYSJ Nucleolar protein Nop56, putative, expressed OS=Oryza sativa subsp. japonica GN=Os03g0352300 PE=4 SV=1	sp|O00567|NOP56_HUMAN Nucleolar protein 56 OS=Homo sapiens GN=NOP56 PE=1 SV=4	61.03	AT1G56110.1 | Symbols: NOP56 | homolog of nucleolar protein NOP56 | chr1:20984544-20986893 REVERSE LENGTH=522	77.03	Common	no	no
LOC_Os03g23950	LOC_Os03g23950.1	adapitin protein, putative, expressed	tr|Q0DRT9|Q0DRT9_ORYSJ Os03g0355600 protein (Fragment) OS=Oryza sativa subsp. japonica GN=Os03g0355600 PE=4 SV=1	sp|O81742|APBLC_ARATH Beta-adaptin-like protein C OS=Arabidopsis thaliana GN=BETAC-AD PE=1 SV=2	85.09	AT4G23460.1 | Symbols: | Adaptin family protein | chr4:12243899-12248898 REVERSE LENGTH=893	85.09	Common	no	no
LOC_Os03g24220	LOC_Os03g24220.1	villin protein, putative, expressed	tr|Q10L71|Q10L71_ORYSJ Os03g0356700 protein OS=Oryza sativa subsp. japonica GN=Os03g0356700 PE=4 SV=1	sp|O81644|VILI2_ARATH Villin-2 OS=Arabidopsis thaliana GN=VLN2 PE=1 SV=2	70.16	AT2G41740.1 | Symbols: VLN2, ATVLN2 | villin 2 | chr2:17410962-17416878 REVERSE LENGTH=976	70.16	Common	no	no
LOC_Os03g24600	LOC_Os03g24600.1	peptide methionine sulfoxide reductase msrB, putative, expressed	sp|Q10L32|MSRB5_ORYSJ Peptide methionine sulfoxide reductase B5 OS=Oryza sativa subsp. japonica GN=MSRB5 PE=2 SV=1	sp|Q10L32|MSRB5_ORYSJ Peptide methionine sulfoxide reductase B5 OS=Oryza sativa subsp. japonica GN=MSRB5 PE=2 SV=1	100.00	AT4G21860.1 | Symbols: MSRB2 | methionine sulfoxide reductase B 2 | chr4:11600238-11601507 REVERSE LENGTH=202	82.09	Common	no	no
LOC_Os03g25450	LOC_Os03g25450.1	h/ACA ribonucleoprotein complex subunit 4, putative, expressed	tr|Q10KT9|Q10KT9_ORYSJ H/ACA ribonucleoprotein complex subunit 4, putative, expressed OS=Oryza sativa subsp. japonica GN=Os03g0370500 PE=2 SV=1	sp|Q9LD90|CBF5_ARATH H/ACA ribonucleoprotein complex subunit 4 OS=Arabidopsis thaliana GN=CBF5 PE=1 SV=1	82.12	AT3G57150.1 | Symbols: NAP57, AtNAP57, CBF5, AtCBF5 | homologue of NAP57 | chr3:21154255-21155952 REVERSE LENGTH=565	82.12	Common	no	no
[truncated: 1,421 more rows]

## Sheet: T_S4B_E0vsE24_1973prot
Table_S4B. Quantitative analysis of the 1973 proteins common between the dry (E0) and 24h-imbibed embryo (E24) from 25µg of proteins. The peptides identified in the embryo (ST3A) were filtered to keep only the peptides specific of a single protein and if the peptides were detected in at least 5 of the 6 samples (2 imbibition time x 3 replicates). MSU7_id: rice locus according to the RGAP 7.0 anno…
[truncated: 1,974 more rows]

[truncated: 2 more sheets: T_S4C_Endosperm_832prot, T_S4D_A0vsA24_721prot]
