# Supplementary material for: Multi-Omics Approaches Unravel Specific Features of Embryo and Endosperm in Rice Seed Germination
Source: Front Plant Sci. 2022 Jun 9;13:867263. doi: 10.3389/fpls.2022.867263 (PMC9225960; doi:10.3389/fpls.2022.867263)
Supplement: Supplementary Table 5 — Transcript correspondence with differentially accumulated proteins in the embryo and endosperm during rice germination. [file Table_5.XLSX]

## Sheet: T_S5A_E0vsE24_265-up-proteins
Table_S5A. 265 significantly up-accumulated proteins in germinated rice embryos. Selection criteria: p<0.05, log2ratio_E24vsE0>0. MSU7_id: rice locus according to the RGAP 7.0 annotation, Ontological class: obtained by a classification from agriGO analysis tool, t_test: Student t-test for each protein indicating significatively different mean with p<0.05, log2ratio_E24vsE0: the log2 ratio between…
MSU7_id	protein	Ontological class	MSU_annotation	Uniprot_annotation	SwissProt_best_hit	%_identity_with_SwissProt_accession	Arabido_best_hit	%_identity_with_Arabidopep	specificity	t-test	log-ratio
LOC_Os01g01700	LOC_Os01g01700.1	response to stimulus/metabolic process/primary metabolic process	anaphase-promoting complex subunit 11, putative, expressed	tr|Q0JRD5|Q0JRD5_ORYSJ Os01g0106800 protein OS=Oryza sativa subsp. japonica GN=Os01g0106800 PE=2 SV=1	sp|Q940X7|RBX1A_ARATH RING-box protein 1a OS=Arabidopsis thaliana GN=RBX1A PE=1 SV=1	80.16	AT5G20570.2 | Symbols: ROC1, RBX1, HRT1, ATRBX1 | RING-box 1 | chr5:6956905-6958221 REVERSE LENGTH=142	67.33	germ_specific	#N/A	#N/A
LOC_Os01g06560	LOC_Os01g06560.1	response to abiotic stimulus/response to stimulus	transcription factor HBP-1b, putative, expressed	tr|Q7F802|Q7F802_ORYSJ ESTs AU057825(S21823) OS=Oryza sativa subsp. japonica GN=Os01g0159000 PE=4 SV=1	sp|Q39140|TGA6_ARATH Transcription factor TGA6 OS=Arabidopsis thaliana GN=TGA6 PE=1 SV=2	28.14	AT3G14880.1 | Symbols: | BEST Arabidopsis thaliana protein match is: transcription factor-related (TAIR:AT4G18650.1); Has 560 Blast hits to 560 proteins in 40 species: Archae - 0; Bacteria - 0; Metazoa - 2; Fungi - 0; Plants - 558; Viruses - 0; Other Eukaryotes - 0 (source: NCBI BLink). | chr3:5006565-5007689 FORWARD LENGTH=244	34.27	germ_specific	#N/A	#N/A
LOC_Os01g09320	LOC_Os01g09320.1	metabolic process/primary metabolic process	NADP-dependent malic enzyme, chloroplast precursor, putative, expressed	tr|Q0JQ07|Q0JQ07_ORYSJ Malic enzyme OS=Oryza sativa subsp. japonica GN=Os01g0188400 PE=2 SV=1	sp|P43279|MAOC_ORYSJ NADP-dependent malic enzyme, chloroplastic OS=Oryza sativa subsp. japonica GN=ME6 PE=2 SV=2	100.00	AT1G79750.1 | Symbols: ATNADP-ME4, NADP-ME4 | NADP-malic enzyme 4 | chr1:30007655-30011179 REVERSE LENGTH=646	77.31	germ_specific	#N/A	#N/A
LOC_Os01g16450	LOC_Os01g16450.1	response to stimulus/metabolic process/response to stress	peroxidase precursor, putative, expressed	tr|Q9LDL0|Q9LDL0_ORYSJ Class III peroxidase 4 OS=Oryza sativa subsp. japonica GN=P0693B08.2 PE=2 SV=1	sp|Q9ZV04|PER24_ARATH Peroxidase 24 OS=Arabidopsis thaliana GN=PER24 PE=2 SV=1	50.16	AT2G39040.1 | Symbols: | Peroxidase superfamily protein | chr2:16299463-16301173 REVERSE LENGTH=350	50.16	germ_specific	#N/A	#N/A
LOC_Os01g22010	LOC_Os01g22010.1	response to abiotic stimulus/response to stimulus/metabolic process/response to stres/primary metabolic processs	S-adenosylmethionine synthetase, putative, expressed	sp|P93438|METK2_ORYSJ S-adenosylmethionine synthase 2 OS=Oryza sativa subsp. japonica GN=SAM2 PE=2 SV=1	sp|P93438|METK2_ORYSJ S-adenosylmethionine synthase 2 OS=Oryza sativa subsp. japonica GN=SAM2 PE=2 SV=1	100.00	AT1G02500.1 | Symbols: SAM1, SAM-1, MAT1, AtSAM1 | S-adenosylmethionine synthetase 1 | chr1:519037-520218 FORWARD LENGTH=393	92.86	germ_specific	#N/A	#N/A
LOC_Os01g24030	LOC_Os01g24030.1	metabolic process	AMP-binding enzyme, putative, expressed	tr|Q8LQW9|Q8LQW9_ORYSJ Os01g0342900 protein OS=Oryza sativa subsp. japonica GN=B1045F02.21 PE=4 SV=1	sp|F4HUK6|AAE1_ARATH Probable acyl-activating enzyme 1, peroxisomal OS=Arabidopsis thaliana GN=AAE1 PE=2 SV=1	58.16	AT1G20560.1 | Symbols: AAE1 | acyl activating enzyme 1 | chr1:7119927-7121730 REVERSE LENGTH=556	58.16	germ_specific	#N/A	#N/A
LOC_Os01g32790	LOC_Os01g32790.1	#N/A	expressed protein	tr|Q5QMU6|Q5QMU6_ORYSJ Os01g0511200 protein OS=Oryza sativa subsp. japonica GN=OSJNBa0054L14.6 PE=2 SV=1	#N/A	#N/A	AT4G05400.1 | Symbols: | copper ion binding | chr4:2741256-2742008 FORWARD LENGTH=250	57.08	germ_specific	#N/A	#N/A
LOC_Os01g50160	LOC_Os01g50160.1	metabolic process/primary metabolic process/catabolic process	MDR-like ABC transporter, putative, expressed	tr|Q0JK52|Q0JK52_ORYSJ Os01g0695700 protein OS=Oryza sativa subsp. japonica GN=Os01g0695700 PE=3 SV=1	sp|Q9FWX7|AB11B_ARATH ABC transporter B family member 11 OS=Arabidopsis thaliana GN=ABCB11 PE=2 SV=1	61.79	AT1G02520.1 | Symbols: PGP11 | P-glycoprotein 11 | chr1:524134-528745 FORWARD LENGTH=1278	61.79	germ_specific	#N/A	#N/A
LOC_Os01g55190	LOC_Os01g55190.1	#N/A	expressed protein	tr|Q8S0T6|Q8S0T6_ORYSJ Os01g0756600 protein OS=Oryza sativa subsp. japonica GN=OJ1414_E05.5 PE=2 SV=1	sp|Q14324|MYPC2_HUMAN Myosin-binding protein C, fast-type OS=Homo sapiens GN=MYBPC2 PE=1 SV=2	25.45	AT1G29980.1 | Symbols: | Protein of unknown function, DUF642 | chr1:10503411-10505994 REVERSE LENGTH=407	68.13	germ_specific	#N/A	#N/A
LOC_Os01g58870	LOC_Os01g58870.1	#N/A	domain of unknown function, DUF250 domain containing protein, expressed	tr|Q8S2F4|Q8S2F4_ORYSJ Os01g0802850 protein OS=Oryza sativa subsp. japonica GN=P0003D09.42 PE=4 SV=1	sp|Q9SKJ7|PT225_ARATH Probable sugar phosphate/phosphate translocator At2g25520 OS=Arabidopsis thaliana GN=At2g25520 PE=1 SV=1	77.36	AT2G25520.1 | Symbols: | Drug/metabolite transporter superfamily protein | chr2:10860950-10861993 FORWARD LENGTH=347	77.36	germ_specific	#N/A	#N/A
LOC_Os01g61860	LOC_Os01g61860.1	metabolic process/primary metabolic process/catabolic process	TBC domain containing protein, expressed	tr|Q5QMF8|Q5QMF8_ORYSJ RabGAP/TBC domain-containing protein-like OS=Oryza sativa subsp. japonica GN=P0506B12.13 PE=4 SV=1	sp|A3KGB4|TBC8B_MOUSE TBC1 domain family member 8B OS=Mus musculus GN=Tbc1d8b PE=2 SV=1	38.46	AT3G55020.1 | Symbols: | Ypt/Rab-GAP domain of gyp1p superfamily protein | chr3:20389278-20394713 REVERSE LENGTH=777	64.97	germ_specific	#N/A	#N/A
LOC_Os01g65830	LOC_Os01g65830.1	metabolic process/primary metabolic process	acyl-desaturase, chloroplast precursor, putative, expressed	sp|Q8LJJ9|STAD1_ORYSJ Acyl-[acyl-carrier-protein] desaturase 1, chloroplastic OS=Oryza sativa subsp. japonica GN=Os01g0880800 PE=2 SV=1	sp|Q8LJJ9|STAD1_ORYSJ Acyl-[acyl-carrier-protein] desaturase 1, chloroplastic OS=Oryza sativa subsp. japonica GN=Os01g0880800 PE=2 SV=1	100.00	AT1G43800.1 | Symbols: | Plant stearoyl-acyl-carrier-protein desaturase family protein | chr1:16577662-16579549 FORWARD LENGTH=391	73.53	germ_specific	#N/A	#N/A
LOC_Os01g66110	LOC_Os01g66110.1	#N/A	methyltransferase, putative, expressed	tr|Q0JH49|Q0JH49_ORYSJ Os01g0883900 protein OS=Oryza sativa subsp. japonica GN=Os01g0883900 PE=2 SV=1	sp|Q8L7V3|PMTQ_ARATH Probable methyltransferase PMT26 OS=Arabidopsis thaliana GN=At5g64030 PE=1 SV=1	59.64	AT5G64030.1 | Symbols: | S-adenosyl-L-methionine-dependent methyltransferases superfamily protein | chr5:25624965-25628257 FORWARD LENGTH=829	59.64	germ_specific	#N/A	#N/A
LOC_Os02g01960	LOC_Os02g01960.1	#N/A	tetratricopeptide repeat domain containing protein, expressed	tr|Q6Z901|Q6Z901_ORYSJ Kinesin light chain-like protein OS=Oryza sativa subsp. japonica GN=P0501G04.4 PE=2 SV=1	sp|Q7Z494|NPHP3_HUMAN Nephrocystin-3 OS=Homo sapiens GN=NPHP3 PE=1 SV=1	26.18	AT4G10840.1 | Symbols: | Tetratricopeptide repeat (TPR)-like superfamily protein | chr4:6656614-6659033 FORWARD LENGTH=609	61.27	germ_specific	#N/A	#N/A
LOC_Os02g02720	LOC_Os02g02720.1	#N/A	SNARE domain containing protein, putative, expressed	tr|Q6YUT2|Q6YUT2_ORYSJ Os02g0119400 protein OS=Oryza sativa subsp. japonica GN=OSJNBb0088N06.3 PE=2 SV=1	sp|Q94KK7|SYP52_ARATH Syntaxin-52 OS=Arabidopsis thaliana GN=SYP52 PE=1 SV=1	61.47	AT1G79590.1 | Symbols: SYP52, ATSYP52 | syntaxin of plants 52 | chr1:29947064-29948304 FORWARD LENGTH=233	61.47	germ_specific	#N/A	#N/A
LOC_Os02g04970	LOC_Os02g04970.1	response to stimulus	expressed protein	tr|Q6YWF9|Q6YWF9_ORYSJ Nucleoporin-like protein OS=Oryza sativa subsp. japonica GN=OSJNBb0018G11.20 PE=4 SV=1	sp|Q9Z0W3|NU160_MOUSE Nuclear pore complex protein Nup160 OS=Mus musculus GN=Nup160 PE=1 SV=2	24.65	AT1G33410.1 | Symbols: SAR1, NUP160, ATNUP160 | SUPPRESSOR OF AUXIN RESISTANCE1 | chr1:12109769-12118828 REVERSE LENGTH=1504	41.90	germ_specific	#N/A	#N/A
LOC_Os02g09510	LOC_Os02g09510.1	response to abiotic stimulus/response to stimulus/metabolic process	limonoid UDP-glucosyltransferase, putative, expressed	tr|Q6ZHS1|Q6ZHS1_ORYSJ Os02g0188000 protein OS=Oryza sativa subsp. japonica GN=OJ1145_F01.11 PE=3 SV=1	sp|Q66PF4|CGT_FRAAN Cinnamate beta-D-glucosyltransferase OS=Fragaria ananassa GN=GT2 PE=1 SV=1	45.53	AT4G15480.1 | Symbols: UGT84A1 | UDP-Glycosyltransferase superfamily protein | chr4:8849000-8850472 REVERSE LENGTH=490	42.83	germ_specific	#N/A	#N/A
LOC_Os02g11930	LOC_Os02g11930.1	metabolic process/primary metabolic process	receptor-like protein kinase precursor, putative, expressed	tr|Q6H8C5|Q6H8C5_ORYSJ Os02g0210700 protein OS=Oryza sativa subsp. japonica GN=OJ1006_A02.42 PE=4 SV=1	sp|C0LGP4|Y3475_ARATH Probable LRR receptor-like serine/threonine-protein kinase At3g47570 OS=Arabidopsis thaliana GN=At3g47570 PE=1 SV=1	42.40	AT3G47570.1 | Symbols: | Leucine-rich repeat protein kinase family protein | chr3:17527611-17530748 FORWARD LENGTH=1010	42.40	germ_specific	#N/A	#N/A
LOC_Os02g14160	LOC_Os02g14160.1	response to stimulus/metabolic process/response to stress	peroxidase precursor, putative, expressed	tr|Q6EUS1|Q6EUS1_ORYSJ Class III peroxidase 27 OS=Oryza sativa subsp. japonica GN=OJ1077_A12.23 PE=2 SV=1	sp|Q9FLC0|PER52_ARATH Peroxidase 52 OS=Arabidopsis thaliana GN=PER52 PE=2 SV=1	64.88	AT5G05340.1 | Symbols: | Peroxidase superfamily protein | chr5:1579142-1580819 REVERSE LENGTH=324	64.88	germ_specific	#N/A	#N/A
LOC_Os02g18410	LOC_Os02g18410.1	response to abiotic stimulus/response to stimulus/metabolic process/response to stress/primary metabolic process	salt stress root protein RS1, putative, expressed	tr|Q6K4S7|Q6K4S7_ORYSJ Os02g0285300 protein OS=Oryza sativa subsp. japonica GN=OSJNBa0018M09.30 PE=2 SV=1	sp|Q0JPA6|SRS1_ORYSJ Salt stress root protein RS1 OS=Oryza sativa subsp. japonica GN=Os01g0233000 PE=2 SV=1	52.00	AT4G20260.4 | Symbols: ATPCAP1, PCAP1 | plasma-membrane associated cation-binding protein 1 | chr4:10941593-10943227 FORWARD LENGTH=226	52.69	germ_specific	#N/A	#N/A
LOC_Os02g19820	LOC_Os02g19820.1	#N/A	nodulin MtN3 family protein, putative, expressed	sp|Q6K4V2|SWET4_ORYSJ Bidirectional sugar transporter SWEET4 OS=Oryza sativa subsp. japonica GN=SWEET4 PE=2 SV=1	sp|Q6K4V2|SWET4_ORYSJ Bidirectional sugar transporter SWEET4 OS=Oryza sativa subsp. japonica GN=SWEET4 PE=2 SV=1	100.00	AT4G10850.1 | Symbols: SWEET7, AtSWEET7 | Nodulin MtN3 family protein | chr4:6675068-6676718 FORWARD LENGTH=258	51.22	germ_specific	#N/A	#N/A
LOC_Os02g22090	LOC_Os02g22090.1	metabolic process	pattern formation protein EMB30, putative, expressed	tr|Q6YWF5|Q6YWF5_ORYSJ Putative pattern formation protein GNOM OS=Oryza sativa subsp. japonica GN=OSJNBb0042G06.4 PE=4 SV=1	sp|Q42510|EMB30_ARATH Pattern formation protein EMB30 OS=Arabidopsis thaliana GN=EMB30 PE=1 SV=1	62.28	AT1G13980.1 | Symbols: GN, VAN7, EMB30 | sec7 domain-containing protein | chr1:4789587-4794397 FORWARD LENGTH=1451	62.28	germ_specific	#N/A	#N/A
LOC_Os02g30730	LOC_Os02g30730.1	#N/A	SART-1 family protein, putative, expressed	tr|Q6K784|Q6K784_ORYSJ IgE autoantigen-like OS=Oryza sativa subsp. japonica GN=OSJNBa0001A11.17 PE=4 SV=1	sp|O43290|SNUT1_HUMAN U4/U6.U5 tri-snRNP-associated protein 1 OS=Homo sapiens GN=SART1 PE=1 SV=1	40.74	AT5G16780.1 | Symbols: DOT2, MDF | SART-1 family | chr5:5517784-5521566 REVERSE LENGTH=820	53.67	germ_specific	#N/A	#N/A
LOC_Os02g39920	LOC_Os02g39920.1	#N/A	AT hook motif family protein, expressed	tr|Q6K624|Q6K624_ORYSJ BRI1-KD interacting protein 135 OS=Oryza sativa subsp. japonica GN=OJ1004_A05.34 PE=4 SV=1	sp|Q5F3V3|PDS5A_CHICK Sister chromatid cohesion protein PDS5 homolog A OS=Gallus gallus GN=PDS5A PE=2 SV=2	27.27	AT4G31880.1 | Symbols: | LOCATED IN: cytosol, chloroplast; EXPRESSED IN: 24 plant structures; EXPRESSED DURING: 14 growth stages; BEST Arabidopsis thaliana protein match is: Tudor/PWWP/MBT superfamily protein (TAIR:AT1G15940.1); Has 137162 Blast hits to 70781 proteins in 2973 species: Archae - 289; Bacteria - 24182; Metazoa - 56725; Fungi - 20130; Plants - 6559; Viruses - 758; Other Eukaryotes - …	44.94	germ_specific	#N/A	#N/A
LOC_Os02g43360	LOC_Os02g43360.1	#N/A	cytochrome b5-like Heme/Steroid binding domain containing protein, expressed	tr|Q6H3Z7|Q6H3Z7_ORYSJ Os02g0649800 protein OS=Oryza sativa subsp. japonica GN=OSJNBb0012J10.1 PE=2 SV=1	sp|Q42342|CYB51_ARATH Cytochrome b5 isoform 1 OS=Arabidopsis thaliana GN=At5g53560 PE=1 SV=2	52.24	AT5G53560.1 | Symbols: ATB5-A, B5 #2, ATCB5-E, CB5-E | cytochrome B5 isoform E | chr5:21759628-21760353 FORWARD LENGTH=134	52.24	germ_specific	#N/A	#N/A
LOC_Os02g52700	LOC_Os02g52700.1	response to stimulus/metabolic process	alpha-amylase precursor, putative, expressed	tr|Q6Z319|Q6Z319_ORYSJ Alpha-amylase OS=Oryza sativa subsp. japonica GN=OJ1004_A11.11 PE=2 SV=1	sp|P17654|AMY1_ORYSJ Alpha-amylase OS=Oryza sativa subsp. japonica GN=AMY1.1 PE=2 SV=2	94.63	AT4G25000.1 | Symbols: ATAMY1, AMY1 | alpha-amylase-like | chr4:12852109-12853825 REVERSE LENGTH=423	58.31	germ_specific	#N/A	#N/A
LOC_Os02g52710	LOC_Os02g52710.1	response to stimulus/metabolic process	alpha-amylase precursor, putative, expressed	sp|P17654|AMY1_ORYSJ Alpha-amylase OS=Oryza sativa subsp. japonica GN=AMY1.1 PE=2 SV=2	sp|P17654|AMY1_ORYSJ Alpha-amylase OS=Oryza sativa subsp. japonica GN=AMY1.1 PE=2 SV=2	100.00	AT4G25000.1 | Symbols: ATAMY1, AMY1 | alpha-amylase-like | chr4:12852109-12853825 REVERSE LENGTH=423	57.61	germ_specific	#N/A	#N/A
LOC_Os02g53860	LOC_Os02g53860.1	metabolic process/primary metabolic process	OsSub22 - Putative Subtilisin homologue, expressed	tr|Q6K7G5|Q6K7G5_ORYSJ Os02g0779200 protein OS=Oryza sativa subsp. japonica GN=OJ1293_A01.13 PE=4 SV=1	sp|O65351|SUBL_ARATH Subtilisin-like protease OS=Arabidopsis thaliana GN=ARA12 PE=1 SV=1	50.77	AT3G14067.1 | Symbols: | Subtilase family protein | chr3:4658421-4660754 REVERSE LENGTH=777	59.65	germ_specific	#N/A	#N/A
LOC_Os02g56270	LOC_Os02g56270.1	#N/A	ENTH domain containing protein, expressed	tr|Q6K8F1|Q6K8F1_ORYSJ Os02g0806600 protein OS=Oryza sativa subsp. japonica GN=OJ1111_C07.17-1 PE=2 SV=1	sp|Q67YI9|EPN2_ARATH Clathrin interactor EPSIN 2 OS=Arabidopsis thaliana GN=EPSIN2 PE=1 SV=1	44.42	AT2G43160.3 | Symbols: | ENTH/VHS family protein | chr2:17948884-17953267 FORWARD LENGTH=895	44.42	germ_specific	#N/A	#N/A
LOC_Os02g56460	LOC_Os02g56460.1	response to abiotic stimulus/response to stimulus/metabolic process/response to stress	dehydrogenase, putative, expressed	tr|Q6K9A2|Q6K9A2_ORYSJ Cinnamoyl CoA reductase OS=Oryza sativa subsp. japonica GN=OJ1520_C09.26 PE=2 SV=1	sp|Q9S9N9|CCR1_ARATH Cinnamoyl-CoA reductase 1 OS=Arabidopsis thaliana GN=CCR1 PE=1 SV=1	57.69	AT1G15950.1 | Symbols: CCR1, IRX4, ATCCR1 | cinnamoyl coa reductase 1 | chr1:5478855-5481915 FORWARD LENGTH=344	57.69	germ_specific	#N/A	#N/A
LOC_Os02g56700	LOC_Os02g56700.1	response to abiotic stimulus/response to stimulus/metabolic process/response to stress	dehydrogenase, putative, expressed	tr|Q6K3G2|Q6K3G2_ORYSJ Os02g0811800 protein OS=Oryza sativa subsp. japonica GN=OSJNBa0053L11.3 PE=2 SV=1	sp|Q9S9N9|CCR1_ARATH Cinnamoyl-CoA reductase 1 OS=Arabidopsis thaliana GN=CCR1 PE=1 SV=1	55.45	AT1G15950.1 | Symbols: CCR1, IRX4, ATCCR1 | cinnamoyl coa reductase 1 | chr1:5478855-5481915 FORWARD LENGTH=344	55.45	germ_specific	#N/A	#N/A
LOC_Os03g03910	LOC_Os03g03910.1	response to abiotic stimulus/response to stimulus/metabolic process/response to stress/catabolic process	catalase domain containing protein, expressed	tr|Q10S82|Q10S82_ORYSJ Catalase OS=Oryza sativa subsp. japonica GN=Os03g0131200 PE=2 SV=1	sp|Q43206|CATA1_WHEAT Catalase-1 OS=Triticum aestivum GN=CAT1 PE=2 SV=1	91.46	AT4G35090.1 | Symbols: CAT2 | catalase 2 | chr4:16700937-16703215 REVERSE LENGTH=492	85.16	germ_specific	#N/A	#N/A
LOC_Os03g04770	LOC_Os03g04770.1	response to abiotic stimulus/carbohydrate metabolic process/response to stimulus/metabolic process/response to stress/primary metabolic process/catabolic process	beta-amylase, putative, expressed	tr|Q10RZ1|Q10RZ1_ORYSJ Beta-amylase OS=Oryza sativa subsp. japonica GN=Os03g0141200 PE=2 SV=1	sp|Q9LIR6|BAM1_ARATH Beta-amylase 1, chloroplastic OS=Arabidopsis thaliana GN=BAM1 PE=1 SV=1	61.76	AT3G23920.1 | Symbols: BAM1, BMY7, TR-BAMY | beta-amylase 1 | chr3:8641722-8644199 FORWARD LENGTH=575	61.76	germ_specific	#N/A	#N/A
LOC_Os03g12510	LOC_Os03g12510.1	response to stimulus/response to stress	non-symbiotic hemoglobin 2, putative, expressed	tr|Q10PQ0|Q10PQ0_ORYSJ Non-symbiotic hemoglobin 2, putative, expressed OS=Oryza sativa subsp. japonica GN=Os03g0226200 PE=2 SV=1	sp|O04985|HBL2_ORYSJ Non-symbiotic hemoglobin 2 OS=Oryza sativa subsp. japonica GN=HB2 PE=2 SV=1	100.00	AT2G16060.1 | Symbols: GLB1, AHB1, ARATH GLB1, NSHB1, ATGLB1, HB1 | hemoglobin 1 | chr2:6982782-6983522 REVERSE LENGTH=160	70.32	germ_specific	#N/A	#N/A
LOC_Os03g13220	LOC_Os03g13220.1	#N/A	expressed protein	tr|Q10PG5|Q10PG5_ORYSJ Expressed protein OS=Oryza sativa subsp. japonica GN=Os03g0235100 PE=2 SV=1	sp|Q54X16|U559_DICDI UPF0559 protein OS=Dictyostelium discoideum GN=DDB_G0279265 PE=3 SV=2	59.91	AT1G61150.1 | Symbols: | LisH and RanBPM domains containing protein | chr1:22542928-22544355 FORWARD LENGTH=243	74.69	germ_specific	#N/A	#N/A
LOC_Os03g13540	LOC_Os03g13540.1	metabolic process	Ser/Thr protein phosphatase family protein, putative, expressed	tr|Q10PD0|Q10PD0_ORYSJ Os03g0238600 protein OS=Oryza sativa subsp. japonica GN=Os03g0238600 PE=2 SV=1	sp|Q8H129|PPA3_ARATH Purple acid phosphatase 3 OS=Arabidopsis thaliana GN=PAP3 PE=2 SV=1	60.00	AT1G14700.1 | Symbols: PAP3, ATPAP3 | purple acid phosphatase 3 | chr1:5058680-5060988 FORWARD LENGTH=366	60.00	germ_specific	#N/A	#N/A
LOC_Os03g14000	LOC_Os03g14000.1	#N/A	acyl CoA binding protein, putative, expressed	tr|Q10P83|Q10P83_ORYSJ Acyl CoA binding protein, expressed OS=Oryza sativa subsp. japonica GN=Os03g0243600 PE=2 SV=1	sp|Q9STP8|ACBP2_ARATH Acyl-CoA-binding domain-containing protein 2 OS=Arabidopsis thaliana GN=ACBP2 PE=1 SV=1	42.98	AT4G27780.1 | Symbols: ACBP2 | acyl-CoA binding protein 2 | chr4:13847774-13849629 FORWARD LENGTH=354	42.98	germ_specific	#N/A	#N/A
LOC_Os03g16950	LOC_Os03g16950.1	response to abiotic stimulus/response to stimulus	cysteine-rich repeat secretory protein 55 precursor, putative, expressed	tr|Q10N98|Q10N98_ORYSJ 33 kDa secretory protein, putative, expressed OS=Oryza sativa subsp. japonica GN=Os03g0277600 PE=2 SV=1	sp|Q9LV60|CRR55_ARATH Cysteine-rich repeat secretory protein 55 OS=Arabidopsis thaliana GN=CRRSP55 PE=2 SV=1	46.31	AT5G48540.1 | Symbols: | receptor-like protein kinase-related family protein | chr5:19669096-19669887 REVERSE LENGTH=263	46.31	germ_specific	#N/A	#N/A
LOC_Os03g16960	LOC_Os03g16960.1	response to abiotic stimulus/response to stimulus	cysteine-rich repeat secretory protein 55 precursor, putative, expressed	tr|Q10N97|Q10N97_ORYSJ 33 kDa secretory protein, putative, expressed OS=Oryza sativa subsp. japonica GN=Os03g0277700 PE=4 SV=1	sp|Q9LV60|CRR55_ARATH Cysteine-rich repeat secretory protein 55 OS=Arabidopsis thaliana GN=CRRSP55 PE=2 SV=1	44.18	AT5G48540.1 | Symbols: | receptor-like protein kinase-related family protein | chr5:19669096-19669887 REVERSE LENGTH=263	44.18	germ_specific	#N/A	#N/A
LOC_Os03g17020	LOC_Os03g17020.1	metabolic process/primary metabolic process/catabolic process	GTPase-activating protein, putative, expressed	tr|Q10N88|Q10N88_ORYSJ ARF GAP-like zinc finger-containing protein ZIGA2, putative, expressed OS=Oryza sativa subsp. japonica GN=Os03g0278400 PE=2 SV=1	sp|O80925|AGD7_ARATH ADP-ribosylation factor GTPase-activating protein AGD7 OS=Arabidopsis thaliana GN=AGD7 PE=1 SV=1	57.14	AT2G37550.1 | Symbols: ASP1, AGD7 | ARF-GAP domain 7 | chr2:15755544-15757456 REVERSE LENGTH=456	57.14	germ_specific	#N/A	#N/A
LOC_Os03g17690	LOC_Os03g17690.1	response to abiotic stimulus/response to stimulus/metabolic process/response to stress/catabolic process	OsAPx1 - Cytosolic Ascorbate Peroxidase encoding gene 1-8, expressed	sp|Q10N21|APX1_ORYSJ L-ascorbate peroxidase 1, cytosolic OS=Oryza sativa subsp. japonica GN=APX1 PE=1 SV=1	sp|Q10N21|APX1_ORYSJ L-ascorbate peroxidase 1, cytosolic OS=Oryza sativa subsp. japonica GN=APX1 PE=1 SV=1	100.00	AT1G07890.3 | Symbols: APX1, MEE6, CS1, ATAPX1, ATAPX01 | ascorbate peroxidase 1 | chr1:2438005-2439435 FORWARD LENGTH=250	78.00	germ_specific	#N/A	#N/A
LOC_Os03g21270	LOC_Os03g21270.1	#N/A	expressed protein	tr|Q10LY8|Q10LY8_ORYSJ Expressed protein OS=Oryza sativa subsp. japonica GN=Os03g0330300 PE=4 SV=1	#N/A	#N/A	AT1G17360.1 | Symbols: | BEST Arabidopsis thaliana protein match is: COP1-interacting protein-related (TAIR:AT1G72410.1); Has 9949 Blast hits to 7480 proteins in 576 species: Archae - 12; Bacteria - 1007; Metazoa - 3636; Fungi - 982; Plants - 444; Viruses - 50; Other Eukaryotes - 3818 (source: NCBI BLink). | chr1:5947441-5951399 FORWARD LENGTH=1061	31.79	germ_specific	#N/A	#N/A
LOC_Os03g25270	LOC_Os03g25270.1	metabolic process/primary metabolic process	pyrrolidone-carboxylate peptidase, putative, expressed	tr|Q10KW4|Q10KW4_ORYSJ Os03g0367900 protein OS=Oryza sativa subsp. japonica GN=OSJNBa0013M12.1 PE=2 SV=1	sp|O73944|PCP_PYRFU Pyrrolidone-carboxylate peptidase OS=Pyrococcus furiosus (strain ATCC 43587 / DSM 3638 / JCM 8422 / Vc1) GN=pcp PE=1 SV=1	29.26	AT1G56700.1 | Symbols: | Peptidase C15, pyroglutamyl peptidase I-like | chr1:21256743-21257640 FORWARD LENGTH=219	64.98	germ_specific	#N/A	#N/A
LOC_Os03g25280	LOC_Os03g25280.1	response to stimulus/metabolic process/response to stress	peroxidase precursor, putative, expressed	tr|Q5U1Q1|Q5U1Q1_ORYSJ Class III peroxidase 42 OS=Oryza sativa subsp. japonica GN=prx42 PE=3 SV=1	sp|Q9FEQ8|PER2_MAIZE Peroxidase 2 OS=Zea mays GN=PER2 PE=2 SV=1	64.26	AT4G11290.1 | Symbols: | Peroxidase superfamily protein | chr4:6869993-6871476 FORWARD LENGTH=326	45.19	germ_specific	#N/A	#N/A
LOC_Os03g25350	LOC_Os03g25350.1	#N/A	LTPL36 - Protease inhibitor/seed storage/LTP family protein precursor, expressed	tr|Q10KV4|Q10KV4_ORYSJ Expressed protein OS=Oryza sativa subsp. japonica GN=OSJNBa0013M12.16 PE=4 SV=1	sp|Q8W453|DIR1_ARATH Putative lipid-transfer protein DIR1 OS=Arabidopsis thaliana GN=DIR1 PE=1 SV=1	38.46	AT4G30880.1 | Symbols: | Bifunctional inhibitor/lipid-transfer protein/seed storage 2S albumin superfamily protein | chr4:15035229-15035750 FORWARD LENGTH=109	40.91	germ_specific	#N/A	#N/A
LOC_Os03g26860	LOC_Os03g26860.1	metabolic process/primary metabolic process	ribosomal protein, putative, expressed	tr|Q10KG1|Q10KG1_ORYSJ Os03g0385900 protein OS=Oryza sativa subsp. japonica GN=Os03g0385900 PE=2 SV=1	sp|B0T2E5|RS11_CAUSK 30S ribosomal protein S11 OS=Caulobacter sp. (strain K31) GN=rpsK PE=3 SV=1	33.09	AT1G31817.1 | Symbols: NFD3 | Ribosomal L18p/L5e family protein | chr1:11414932-11416356 REVERSE LENGTH=314	50.74	germ_specific	#N/A	#N/A
LOC_Os03g27800	LOC_Os03g27800.1	#N/A	paramyosin, putative, expressed	tr|Q94LH1|Q94LH1_ORYSJ Os03g0395300 protein OS=Oryza sativa subsp. japonica GN=OSJNBb0004M10.7 PE=2 SV=1	sp|O48724|WEB1_ARATH Protein WEAK CHLOROPLAST MOVEMENT UNDER BLUE LIGHT 1 OS=Arabidopsis thaliana GN=WEB1 PE=1 SV=1	55.83	AT2G26570.1 | Symbols: WEB1 | Plant protein of unknown function (DUF827) | chr2:11299565-11302076 FORWARD LENGTH=807	55.83	germ_specific	#N/A	#N/A
LOC_Os03g29190	LOC_Os03g29190.1	response to stimulus/metabolic process	PDI, putative, expressed	sp|Q7Y0E8|NRX11_ORYSJ Probable nucleoredoxin 1-1 OS=Oryza sativa subsp. japonica GN=Os03g0405500 PE=2 SV=1	sp|Q7Y0E8|NRX11_ORYSJ Probable nucleoredoxin 1-1 OS=Oryza sativa subsp. japonica GN=Os03g0405500 PE=2 SV=1	96.77	AT1G60420.1 | Symbols: | DC1 domain-containing protein | chr1:22261978-22264243 FORWARD LENGTH=578	54.65	germ_specific	#N/A	#N/A
LOC_Os03g46340	LOC_Os03g46340.1	#N/A	pleckstrin homology domain-containing protein, putative, expressed	tr|Q75H96|Q75H96_ORYSJ Os03g0666200 protein OS=Oryza sativa subsp. japonica GN=OSJNBa0056E06.16 PE=4 SV=1	sp|Q7SYB5|DEFI6_DANRE Differentially expressed in FDCP 6 homolog OS=Danio rerio GN=def6 PE=2 SV=1	24.35	AT2G30880.1 | Symbols: | Pleckstrin homology (PH) domain-containing protein | chr2:13142926-13145718 REVERSE LENGTH=504	64.37	germ_specific	#N/A	#N/A
LOC_Os03g47270	LOC_Os03g47270.1	#N/A	GCRP4 - Glycine and cysteine rich family protein precursor, expressed	tr|Q9FRF5|Q9FRF5_ORYSJ Expressed protein OS=Oryza sativa subsp. japonica GN=Os03g47270 PE=2 SV=1	sp|Q26264|SM41_HEMPU 41 kDa spicule matrix protein OS=Hemicentrotus pulcherrimus PE=2 SV=1	39.51	AT1G61255.1 | Symbols: | BEST Arabidopsis thaliana protein match is: glycine-rich protein (TAIR:AT4G21620.2); Has 58 Blast hits to 58 proteins in 12 species: Archae - 0; Bacteria - 2; Metazoa - 0; Fungi - 0; Plants - 56; Viruses - 0; Other Eukaryotes - 0 (source: NCBI BLink). | chr1:22589260-22589691 REVERSE LENGTH=143	50.41	germ_specific	#N/A	#N/A
LOC_Os03g47930	LOC_Os03g47930.1	#N/A	expressed protein	tr|Q10F28|Q10F28_ORYSJ Expressed protein OS=Oryza sativa subsp. japonica GN=Os03g0683700 PE=4 SV=1	sp|Q6DIC0|SMCA2_MOUSE Probable global transcription activator SNF2L2 OS=Mus musculus GN=Smarca2 PE=1 SV=1	33.01	AT5G06970.1 | Symbols: | Protein of unknown function (DUF810) | chr5:2158431-2166004 REVERSE LENGTH=1101	64.13	germ_specific	#N/A	#N/A
LOC_Os03g48080	LOC_Os03g48080.1	#N/A	CHCH domain containing protein, expressed	tr|Q7XXS3|Q7XXS3_ORYSJ CHCH domain containing protein, expressed OS=Oryza sativa subsp. japonica GN=OSJNBb0072E24.9 PE=2 SV=1	sp|Q10307|YD52_SCHPO Uncharacterized protein C6C3.02c OS=Schizosaccharomyces pombe (strain 972 / ATCC 24843) GN=SPAC6C3.02c PE=2 SV=1	30.15	AT5G09570.1 | Symbols: | Cox19-like CHCH family protein | chr5:2970733-2971970 FORWARD LENGTH=139	57.35	germ_specific	#N/A	#N/A
LOC_Os03g48626	LOC_Os03g48626.1	#N/A	expressed protein	tr|Q851I6|Q851I6_ORYSJ Expressed protein OS=Oryza sativa subsp. japonica GN=OSJNBb0021O11.26 PE=4 SV=1	sp|Q9M015|Y5161_ARATH Uncharacterized protein At5g01610 OS=Arabidopsis thaliana GN=At5g01610 PE=1 SV=1	31.96	AT1G55265.1 | Symbols: | Protein of unknown function, DUF538 | chr1:20617326-20617853 FORWARD LENGTH=175	40.98	germ_specific	#N/A	#N/A
LOC_Os03g49380	LOC_Os03g49380.1	response to stimulus/metabolic process/response to stress/primary metabolic process	lipoxygenase, putative, expressed	sp|Q53RB0|LOX4_ORYSJ Probable linoleate 9S-lipoxygenase 4 OS=Oryza sativa subsp. japonica GN=Os03g0700700 PE=2 SV=1	sp|Q53RB0|LOX4_ORYSJ Probable linoleate 9S-lipoxygenase 4 OS=Oryza sativa subsp. japonica GN=Os03g0700700 PE=2 SV=1	100.00	AT3G22400.1 | Symbols: LOX5 | PLAT/LH2 domain-containing lipoxygenase family protein | chr3:7927011-7931167 FORWARD LENGTH=886	59.93	germ_specific	#N/A	#N/A
LOC_Os03g50810	LOC_Os03g50810.1	metabolic process/primary metabolic process	receptor protein kinase TMK1 precursor, putative, expressed	tr|Q0DP45|Q0DP45_ORYSJ Os03g0717000 protein (Fragment) OS=Oryza sativa subsp. japonica GN=Os03g0717000 PE=3 SV=1	sp|P43298|TMK1_ARATH Probable receptor protein kinase TMK1 OS=Arabidopsis thaliana GN=TMK1 PE=2 SV=1	60.95	AT1G66150.1 | Symbols: TMK1 | transmembrane kinase 1 | chr1:24631503-24634415 FORWARD LENGTH=942	60.95	germ_specific	#N/A	#N/A
LOC_Os03g51220	LOC_Os03g51220.1	metabolic process/primary metabolic process	SWI/SNF-related matrix-associated actin-dependent regulator of chromatin subfamily C member, putative, expressed	tr|Q53K34|Q53K34_ORYSJ Myb-like DNA-binding domain, putative OS=Oryza sativa subsp. japonica PE=4 SV=1	sp|Q8VY05|SWI3D_ARATH SWI/SNF complex subunit SWI3D OS=Arabidopsis thaliana GN=SWI3D PE=1 SV=3	39.28	AT4G34430.4 | Symbols: CHB3, ATSWI3D | DNA-binding family protein | chr4:16461069-16464993 FORWARD LENGTH=986	39.24	germ_specific	#N/A	#N/A
LOC_Os03g56970	LOC_Os03g56970.1	#N/A	actin, putative, expressed	sp|A3ANB5|ARP7_ORYSJ Actin-related protein 7 OS=Oryza sativa subsp. japonica GN=ARP7 PE=2 SV=2	sp|A3ANB5|ARP7_ORYSJ Actin-related protein 7 OS=Oryza sativa subsp. japonica GN=ARP7 PE=2 SV=2	75.18	AT3G60830.1 | Symbols: ATARP7, ARP7 | actin-related protein 7 | chr3:22474298-22476000 FORWARD LENGTH=363	53.23	germ_specific	#N/A	#N/A
LOC_Os03g57200	LOC_Os03g57200.1	response to abiotic stimulus/response to stimulus/metabolic process/response to stress/catabolic process	glutathione S-transferase, putative, expressed	sp|Q10CE7|GSTU1_ORYSJ Probable glutathione S-transferase GSTU1 OS=Oryza sativa subsp. japonica GN=GSTU1 PE=1 SV=1	sp|Q10CE7|GSTU1_ORYSJ Probable glutathione S-transferase GSTU1 OS=Oryza sativa subsp. japonica GN=GSTU1 PE=1 SV=1	100.00	AT1G78380.1 | Symbols: ATGSTU19, GST8, GSTU19 | glutathione S-transferase TAU 19 | chr1:29486659-29487819 REVERSE LENGTH=219	51.12	germ_specific	#N/A	#N/A
LOC_Os03g62600	LOC_Os03g62600.1	#N/A	ras-related protein, putative, expressed	tr|Q75LE2|Q75LE2_ORYSJ Os03g0843100 protein OS=Oryza sativa subsp. japonica GN=OSJNBa0032G11.3 PE=2 SV=1	sp|O04486|RAA2A_ARATH Ras-related protein RABA2a OS=Arabidopsis thaliana GN=RABA2A PE=2 SV=1	75.23	AT1G09630.1 | Symbols: ATRAB11C, ATRABA2A, ATRAB-A2A, RAB-A2A, RAB11c | RAB GTPase 11C | chr1:3118350-3119571 REVERSE LENGTH=217	75.23	germ_specific	#N/A	#N/A
LOC_Os03g62790	LOC_Os03g62790.1	#N/A	pirin, putative, expressed	tr|Q75LB9|Q75LB9_ORYSJ Os03g0845000 protein OS=Oryza sativa subsp. japonica GN=OSJNBa0032G11.22 PE=2 SV=1	sp|Q9SEE4|PIRL_SOLLC Pirin-like protein OS=Solanum lycopersicum PE=2 SV=1	75.09	AT2G43120.1 | Symbols: | RmlC-like cupins superfamily protein | chr2:17927339-17928871 FORWARD LENGTH=321	63.55	germ_specific	#N/A	#N/A
LOC_Os04g01240	LOC_Os04g01240.1	#N/A	serine-type peptidase, putative, expressed	tr|Q7XTB4|Q7XTB4_ORYSJ OSJNBa0068L06.9 protein OS=Oryza sativa subsp. japonica GN=OSJNBa0068L06.9 PE=2 SV=2	sp|O74800|IMP1_SCHPO Mitochondrial inner membrane protease subunit 1 OS=Schizosaccharomyces pombe (strain 972 / ATCC 24843) GN=imp1 PE=2 SV=1	27.64	AT2G31140.1 | Symbols: | Peptidase S24/S26A/S26B/S26C family protein | chr2:13270088-13271619 FORWARD LENGTH=205	60.49	germ_specific	#N/A	#N/A
LOC_Os04g01300	LOC_Os04g01300.1	#N/A	OsRhmbd10 - Putative Rhomboid homologue, expressed	tr|Q0JFH4|Q0JFH4_ORYSJ Os04g0103300 protein OS=Oryza sativa subsp. japonica GN=Os04g0103300 PE=2 SV=1	sp|Q12893|TM115_HUMAN Transmembrane protein 115 OS=Homo sapiens GN=TMEM115 PE=1 SV=1	29.79	AT3G07950.1 | Symbols: | rhomboid protein-related | chr3:2531982-2534277 FORWARD LENGTH=304	50.54	germ_specific	#N/A	#N/A
LOC_Os04g08310	LOC_Os04g08310.1	#N/A	expressed protein	tr|Q7XS62|Q7XS62_ORYSJ OSJNBa0019G23.5 protein OS=Oryza sativa subsp. japonica GN=OSJNBa0019G23.5 PE=2 SV=2	sp|O64758|VSR5_ARATH Vacuolar-sorting receptor 5 OS=Arabidopsis thaliana GN=VSR5 PE=2 SV=1	25.93	AT2G45980.1 | Symbols: | unknown protein; FUNCTIONS IN: molecular_function unknown; INVOLVED IN: biological_process unknown; LOCATED IN: cellular_component unknown; EXPRESSED IN: 25 plant structures; EXPRESSED DURING: 15 growth stages; BEST Arabidopsis thaliana protein match is: unknown protein (TAIR:AT4G00355.2); Has 93 Blast hits to 90 proteins in 15 species: Archae - 0; Bacteria - 0; Metazoa -…	35.48	germ_specific	#N/A	#N/A
LOC_Os04g25060	LOC_Os04g25060.1	metabolic process	cysteine-rich receptor-like protein kinase, putative, expressed	tr|Q5JPZ5|Q5JPZ5_ORYSJ OSJNBa0004L19.19 protein OS=Oryza sativa subsp. japonica GN=OSJNBa0004L19.19 PE=4 SV=1	sp|Q9LRJ9|CRR38_ARATH Cysteine-rich repeat secretory protein 38 OS=Arabidopsis thaliana GN=CRRSP38 PE=2 SV=1	28.03	AT3G22060.1 | Symbols: | Receptor-like protein kinase-related family protein | chr3:7771065-7772137 FORWARD LENGTH=252	28.03	germ_specific	#N/A	#N/A
LOC_Os04g33040	LOC_Os04g33040.1	carbohydrate metabolic process/metabolic process/primary metabolic process/catabolic process	alpha-amylase precursor, putative, expressed	tr|Q7XSC8|Q7XSC8_ORYSJ OSJNBb0118P14.5 protein OS=Oryza sativa subsp. japonica GN=OSJNBb0118P14.5 PE=3 SV=2	sp|P17859|AMYA_VIGMU Alpha-amylase OS=Vigna mungo GN=AMY1.1 PE=2 SV=1	50.25	AT1G76130.1 | Symbols: ATAMY2, AMY2 | alpha-amylase-like 2 | chr1:28561647-28563914 FORWARD LENGTH=413	71.86	germ_specific	#N/A	#N/A
LOC_Os04g44950	LOC_Os04g44950.1	metabolic process	short-chain dehydrogenase/reductase, putative, expressed	tr|Q7X8W6|Q7X8W6_ORYSJ OSJNBa0081C01.20 protein OS=Oryza sativa subsp. japonica GN=OSJNBa0081C01.20 PE=2 SV=2	sp|A4UHT7|SALR_PAPBR Salutaridine reductase OS=Papaver bracteatum GN=SALR PE=1 SV=1	48.84	AT1G01800.1 | Symbols: | NAD(P)-binding Rossmann-fold superfamily protein | chr1:293396-294888 FORWARD LENGTH=295	46.80	germ_specific	#N/A	#N/A
LOC_Os04g51340	LOC_Os04g51340.1	metabolic process	pectinacetylesterase domain containing protein, expressed	tr|Q0JAF0|Q0JAF0_ORYSJ Os04g0602500 protein OS=Oryza sativa subsp. japonica GN=Os04g0602500 PE=2 SV=1	sp|Q8R116|NOTUM_MOUSE Protein notum homolog OS=Mus musculus GN=Notum PE=2 SV=2	26.14	AT4G19410.1 | Symbols: | Pectinacetylesterase family protein | chr4:10582188-10584766 REVERSE LENGTH=391	61.11	germ_specific	#N/A	#N/A
LOC_Os04g55960	LOC_Os04g55960.1	metabolic process	NADPH reductase, putative, expressed	tr|Q7X7K8|Q7X7K8_ORYSJ NADPH--cytochrome P450 reductase OS=Oryza sativa subsp. japonica GN=OSJNBb0022F16.2 PE=3 SV=2	sp|Q05001|NCPR_CATRO NADPH--cytochrome P450 reductase OS=Catharanthus roseus GN=CPR PE=2 SV=1	70.74	AT4G30210.1 | Symbols: ATR2, AR2 | P450 reductase 2 | chr4:14796900-14800578 FORWARD LENGTH=712	70.06	germ_specific	#N/A	#N/A
LOC_Os04g56530	LOC_Os04g56530.1	metabolic process/primary metabolic process	STE_MEKK_ste11_MAP3K.1 - STE kinases include homologs to sterile 7, sterile 11 and sterile 20 from yeast, expressed	tr|Q7XR00|Q7XR00_ORYSJ OSJNBa0015K02.14 protein OS=Oryza sativa subsp. japonica GN=OSJNBa0015K02.14 PE=2 SV=2	sp|Q8T2I8|SEPA_DICDI Serine/threonine-protein kinase sepA OS=Dictyostelium discoideum GN=sepA PE=2 SV=1	65.71	AT3G13530.1 | Symbols: MAPKKK7, MAP3KE1 | mitogen-activated protein kinase kinase kinase 7 | chr3:4411934-4419320 REVERSE LENGTH=1368	66.10	germ_specific	#N/A	#N/A
LOC_Os04g58850	LOC_Os04g58850.1	response to stimulus/response to stress	harpin-induced protein 1 domain containing protein, expressed	tr|Q7XPU1|Q7XPU1_ORYSJ OSJNBa0088H09.15 protein OS=Oryza sativa subsp. japonica GN=OSJNBa0088H09.15 PE=2 SV=1	sp|Q9C615|SYP24_ARATH Putative syntaxin-24 OS=Arabidopsis thaliana GN=SYP24 PE=3 SV=1	30.77	AT3G11650.1 | Symbols: NHL2 | NDR1/HIN1-like 2 | chr3:3676264-3676986 REVERSE LENGTH=240	36.87	germ_specific	#N/A	#N/A
LOC_Os05g03190	LOC_Os05g03190.1	#N/A	IQ calmodulin-binding motif domain containing protein, expressed	tr|Q75L83|Q75L83_ORYSJ Putative SF16 protein OS=Oryza sativa subsp. japonica GN=OJ1729_E02.11 PE=2 SV=2	sp|Q9SF32|IQD1_ARATH Protein IQ-DOMAIN 1 OS=Arabidopsis thaliana GN=IQD1 PE=1 SV=1	43.21	AT5G03040.1 | Symbols: iqd2 | IQ-domain 2 | chr5:710380-712406 REVERSE LENGTH=461	50.10	germ_specific	#N/A	#N/A
LOC_Os05g04380	LOC_Os05g04380.1	response to stimulus/metabolic process/response to stress	peroxidase precursor, putative, expressed	tr|Q6AVZ8|Q6AVZ8_ORYSJ Class III peroxidase 65 OS=Oryza sativa subsp. japonica GN=P0519E07.5 PE=2 SV=1	sp|Q9FEQ8|PER2_MAIZE Peroxidase 2 OS=Zea mays GN=PER2 PE=2 SV=1	41.51	AT4G33420.1 | Symbols: | Peroxidase superfamily protein | chr4:16084856-16086105 FORWARD LENGTH=325	37.31	germ_specific	#N/A	#N/A
LOC_Os05g08370	LOC_Os05g08370.1	response to abiotic stimulus/carbohydrate metabolic process/response to stimulus/metabolic process/response to stress/primary metabolic process	CESA1 - cellulose synthase, expressed	sp|Q6AT26|CESA1_ORYSJ Probable cellulose synthase A catalytic subunit 1 [UDP-forming] OS=Oryza sativa subsp. japonica GN=CESA1 PE=2 SV=1	sp|Q6AT26|CESA1_ORYSJ Probable cellulose synthase A catalytic subunit 1 [UDP-forming] OS=Oryza sativa subsp. japonica GN=CESA1 PE=2 SV=1	100.00	AT4G32410.1 | Symbols: CESA1, RSW1, AtCESA1 | cellulose synthase 1 | chr4:15641009-15646388 REVERSE LENGTH=1081	80.28	germ_specific	#N/A	#N/A
LOC_Os05g09440	LOC_Os05g09440.1	metabolic process/primary metabolic process	NADP-dependent malic enzyme, chloroplast precursor, putative, expressed	tr|Q6T5D1|Q6T5D1_ORYSJ Malic enzyme OS=Oryza sativa subsp. japonica GN=Os05g0186300 PE=2 SV=1	sp|P43279|MAOC_ORYSJ NADP-dependent malic enzyme, chloroplastic OS=Oryza sativa subsp. japonica GN=ME6 PE=2 SV=2	85.24	AT5G25880.1 | Symbols: ATNADP-ME3, NADP-ME3 | NADP-malic enzyme 3 | chr5:9024549-9028260 FORWARD LENGTH=588	81.51	germ_specific	#N/A	#N/A
LOC_Os05g13970	LOC_Os05g13970.1	metabolic process/primary metabolic process	phosphorylase domain containing protein, putative, expressed	tr|Q6AVB5|Q6AVB5_ORYSJ Os05g0228000 protein OS=Oryza sativa subsp. japonica GN=OJ1212_C10.15 PE=2 SV=1	sp|Q07469|BSPA_POPDE Bark storage protein A OS=Populus deltoides GN=BSPA PE=2 SV=1	30.72	AT4G28940.1 | Symbols: | Phosphorylase superfamily protein | chr4:14274414-14276920 FORWARD LENGTH=348	55.81	germ_specific	#N/A	#N/A
LOC_Os05g16630	LOC_Os05g16630.1	#N/A	thioredoxin domain-containing protein 9, putative, expressed	tr|Q60EF8|Q60EF8_ORYSJ Os05g0255600 protein OS=Oryza sativa subsp. japonica GN=P0537C11.8 PE=2 SV=1	sp|Q9CQ79|TXND9_MOUSE Thioredoxin domain-containing protein 9 OS=Mus musculus GN=Txndc9 PE=1 SV=1	43.33	AT5G66410.1 | Symbols: PLP3b | phosducin-like protein 3 homolog | chr5:26519909-26521459 FORWARD LENGTH=230	76.09	germ_specific	#N/A	#N/A
LOC_Os05g24550	LOC_Os05g24550.1	metabolic process/primary metabolic process	Papain family cysteine protease domain containing protein, expressed	tr|C7J2C3|C7J2C3_ORYSJ Os05g0310500 protein (Fragment) OS=Oryza sativa subsp. japonica GN=Os05g0310500 PE=3 SV=1	sp|Q5R6D1|CATB_PONAB Cathepsin B OS=Pongo abelii GN=CTSB PE=2 SV=1	43.62	AT1G02305.1 | Symbols: | Cysteine proteinases superfamily protein | chr1:455816-457974 FORWARD LENGTH=362	63.51	germ_specific	#N/A	#N/A
LOC_Os05g25450	LOC_Os05g25450.1	response to stimulus/metabolic process/response to stress/primary metabolic process	TKL_IRAK_CrRLK1L-1.3 - The CrRLK1L-1 subfamily has homology to the CrRLK1L homolog, expressed	tr|Q0DJ75|Q0DJ75_ORYSJ Os05g0318700 protein (Fragment) OS=Oryza sativa subsp. japonica GN=Os05g0318700 PE=3 SV=1	sp|Q9SCZ4|FERON_ARATH Receptor-like protein kinase FERONIA OS=Arabidopsis thaliana GN=FER PE=1 SV=1	58.12	AT3G51550.1 | Symbols: FER | Malectin/receptor-like protein kinase family protein | chr3:19117877-19120564 REVERSE LENGTH=895	58.12	germ_specific	#N/A	#N/A
LOC_Os05g26770	LOC_Os05g26770.1	#N/A	PROLM18 - Prolamin precursor, expressed	tr|Q5W740|Q5W740_ORYSJ Os05g0332000 protein OS=Oryza sativa subsp. japonica GN=OJ1005_D04.6 PE=2 SV=1	sp|Q0DJ45|PRO7_ORYSJ Prolamin PPROL 14E OS=Oryza sativa subsp. japonica GN=PROLM7 PE=2 SV=1	91.45	#N/A	#N/A	germ_specific	#N/A	#N/A
LOC_Os05g39310	LOC_Os05g39310.1	metabolic process	thiamine pyrophosphate enzyme, C-terminal TPP binding domain containing protein, expressed	sp|Q0DHF6|PDC1_ORYSJ Pyruvate decarboxylase isozyme 1 OS=Oryza sativa subsp. japonica GN=PDC1 PE=2 SV=1	sp|Q0DHF6|PDC1_ORYSJ Pyruvate decarboxylase isozyme 1 OS=Oryza sativa subsp. japonica GN=PDC1 PE=2 SV=1	100.00	AT5G01320.1 | Symbols: | Thiamine pyrophosphate dependent pyruvate decarboxylase family protein | chr5:129484-131625 REVERSE LENGTH=603	78.15	germ_specific	#N/A	#N/A
LOC_Os05g46580	LOC_Os05g46580.1	metabolic process/primary metabolic process	polyprenyl synthetase, putative, expressed	tr|Q65XM9|Q65XM9_ORYSJ Os05g0543400 protein OS=Oryza sativa subsp. japonica GN=OJ1288_A07.10 PE=2 SV=1	sp|P49353|FPPS_MAIZE Farnesyl pyrophosphate synthase OS=Zea mays GN=FPS PE=2 SV=1	86.27	AT5G47770.1 | Symbols: FPS1 | farnesyl diphosphate synthase 1 | chr5:19345297-19347415 FORWARD LENGTH=384	69.82	germ_specific	#N/A	#N/A
LOC_Os05g48050	LOC_Os05g48050.1	metabolic process/primary metabolic process	ribosomal protein L7/L12 C-terminal domain containing protein, expressed	tr|Q6I629|Q6I629_ORYSJ Os05g0554100 protein OS=Oryza sativa subsp. japonica GN=OJ1263_E10.8 PE=2 SV=1	sp|Q9L5W4|RL7_LIBAC 50S ribosomal protein L7/L12 OS=Liberibacter africanus subsp. capensis GN=rplL PE=3 SV=1	45.80	AT1G70190.1 | Symbols: | Ribosomal protein L7/L12, oligomerisation;Ribosomal protein L7/L12, C-terminal/adaptor protein ClpS-like | chr1:26430616-26431242 FORWARD LENGTH=208	53.01	germ_specific	#N/A	#N/A
LOC_Os06g04940	LOC_Os06g04940.2	#N/A	early nodulin 93 ENOD93 protein, putative, expressed	tr|Q9SNR7|Q9SNR7_ORYSJ Putative early nodulin OS=Oryza sativa subsp. japonica GN=P0535G04.9-1 PE=4 SV=1	sp|Q02921|NO93_SOYBN Early nodulin-93 OS=Glycine max PE=2 SV=1	64.44	AT5G25940.1 | Symbols: | early nodulin-related | chr5:9054252-9055151 REVERSE LENGTH=115	61.22	germ_specific	#N/A	#N/A
LOC_Os06g05700	LOC_Os06g05700.1	metabolic process	cysteine synthase, putative, expressed	tr|Q5VND2|Q5VND2_ORYSJ Os06g0149900 protein OS=Oryza sativa subsp. japonica GN=P0710H01.9 PE=2 SV=1	sp|O81155|CYSKP_SOLTU Cysteine synthase, chloroplastic/chromoplastic OS=Solanum tuberosum PE=2 SV=1	54.27	AT3G59760.1 | Symbols: OASC, ATCS-C | O-acetylserine (thiol) lyase isoform C | chr3:22072119-22075345 REVERSE LENGTH=433	50.60	germ_specific	#N/A	#N/A
LOC_Os06g11290	LOC_Os06g11290.1	response to stimulus/metabolic process/response to stress/primary metabolic process	12-oxophytodienoate reductase, putative, expressed	sp|Q84QK0|OPR1_ORYSJ 12-oxophytodienoate reductase 1 OS=Oryza sativa subsp. japonica GN=OPR1 PE=2 SV=1	sp|Q84QK0|OPR1_ORYSJ 12-oxophytodienoate reductase 1 OS=Oryza sativa subsp. japonica GN=OPR1 PE=2 SV=1	100.00	AT1G76690.1 | Symbols: OPR2, ATOPR2 | 12-oxophytodienoate reductase 2 | chr1:28778976-28780355 FORWARD LENGTH=374	66.84	germ_specific	#N/A	#N/A
LOC_Os06g11990	LOC_Os06g11990.1	#N/A	expressed protein	tr|Q67UI5|Q67UI5_ORYSJ C2 domain-containing protein-like OS=Oryza sativa subsp. japonica GN=P0638H11.22 PE=4 SV=1	sp|Q9C9A6|PUB10_ARATH U-box domain-containing protein 10 OS=Arabidopsis thaliana GN=PUB10 PE=2 SV=1	29.36	AT2G22125.1 | Symbols: CSI1 | binding | chr2:9406793-9414223 FORWARD LENGTH=2150	77.16	germ_specific	#N/A	#N/A
LOC_Os06g13650	LOC_Os06g13650.1	carbohydrate metabolic process/metabolic process/primary metabolic process	alpha-mannosidase 2, putative, expressed	tr|Q654G0|Q654G0_ORYSJ Putative glycosyl hydrolase OS=Oryza sativa subsp. japonica GN=P0412C04.26 PE=4 SV=1	sp|P27046|MA2A1_MOUSE Alpha-mannosidase 2 OS=Mus musculus GN=Man2a1 PE=1 SV=2	41.12	AT5G14950.1 | Symbols: GMII, ATGMII | golgi alpha-mannosidase II | chr5:4837484-4841792 REVERSE LENGTH=1173	65.03	germ_specific	#N/A	#N/A
LOC_Os06g20150	LOC_Os06g20150.1	response to abiotic stimulus/response to stimulus/metabolic process/response to stress	peroxidase precursor, putative, expressed	tr|Q5Z4D3|Q5Z4D3_ORYSJ Class III peroxidase 78 OS=Oryza sativa subsp. japonica GN=B1386G10.20 PE=3 SV=1	sp|P37834|PER1_ORYSJ Peroxidase 1 OS=Oryza sativa subsp. japonica GN=PRX74 PE=2 SV=2	60.06	AT1G05260.1 | Symbols: RCI3, RCI3A | Peroxidase superfamily protein | chr1:1529827-1531271 FORWARD LENGTH=326	51.99	germ_specific	#N/A	#N/A
LOC_Os06g29430	LOC_Os06g29430.1	primary metabolic process	cytidine and deoxycytidylate deaminase zinc-binding region family protein, expressed	tr|Q67VW4|Q67VW4_ORYSJ Os06g0489500 protein OS=Oryza sativa subsp. japonica GN=P0583E12.28 PE=4 SV=1	sp|Q9S7I0|TADA_ARATH tRNA-specific adenosine deaminase, chloroplastic OS=Arabidopsis thaliana GN=TADA PE=1 SV=1	56.18	AT1G68720.1 | Symbols: TADA, ATTADA | tRNA arginine adenosine deaminase | chr1:25804547-25808820 FORWARD LENGTH=1307	56.18	germ_specific	#N/A	#N/A
LOC_Os06g35480	LOC_Os06g35480.1	response to stimulus/metabolic process/response to stress	peroxidase precursor, putative, expressed	tr|Q5Z7K0|Q5Z7K0_ORYSJ Class III peroxidase 88 OS=Oryza sativa subsp. japonica GN=OSJNBa0016D02.15 PE=2 SV=1	sp|A7NY33|PER4_VITVI Peroxidase 4 OS=Vitis vinifera GN=GSVIVT00023967001 PE=1 SV=1	54.55	AT5G05340.1 | Symbols: | Peroxidase superfamily protein | chr5:1579142-1580819 REVERSE LENGTH=324	57.43	germ_specific	#N/A	#N/A
LOC_Os06g35540	LOC_Os06g35540.1	metabolic process	aminotransferase, classes I and II, domain containing protein, expressed	tr|Q0DBN4|Q0DBN4_ORYSJ Aspartate aminotransferase OS=Oryza sativa subsp. japonica GN=Os06g0548000 PE=2 SV=1	sp|P46643|AAT1_ARATH Aspartate aminotransferase, mitochondrial OS=Arabidopsis thaliana GN=ASP1 PE=1 SV=1	80.19	AT2G30970.1 | Symbols: ASP1 | aspartate aminotransferase 1 | chr2:13179012-13181686 FORWARD LENGTH=430	80.19	germ_specific	#N/A	#N/A
LOC_Os06g39040	LOC_Os06g39040.1	metabolic process	dehydrogenase/reductase SDR family member 12, putative, expressed	tr|Q69X86|Q69X86_ORYSJ Putative short chain dehydrogenase/reductase OS=Oryza sativa subsp. japonica GN=P0633E08.23 PE=2 SV=1	sp|A6QP05|DHR12_BOVIN Dehydrogenase/reductase SDR family member 12 OS=Bos taurus GN=DHRS12 PE=2 SV=1	46.82	AT4G09750.1 | Symbols: | NAD(P)-binding Rossmann-fold superfamily protein | chr4:6146770-6148698 FORWARD LENGTH=322	70.00	germ_specific	#N/A	#N/A
LOC_Os06g39240	LOC_Os06g39240.1	response to abiotic stimulus/response to stimulus/metabolic process/response to stress/primary metabolic process	endothelial differentiation-related factor 1, putative, expressed	tr|Q69XD8|Q69XD8_ORYSJ Os06g0592500 protein OS=Oryza sativa subsp. japonica GN=P0502H06.26 PE=2 SV=1	sp|Q9LV58|MBF1C_ARATH Multiprotein-bridging factor 1c OS=Arabidopsis thaliana GN=MBF1C PE=1 SV=1	60.96	AT3G24500.1 | Symbols: MBF1C, ATMBF1C | multiprotein bridging factor 1C | chr3:8918755-8919201 FORWARD LENGTH=148	60.96	germ_specific	#N/A	#N/A
LOC_Os06g46680	LOC_Os06g46680.1	metabolic process	cytochrome P450, putative, expressed	tr|Q653Y4|Q653Y4_ORYSJ Os06g0680700 protein OS=Oryza sativa subsp. japonica GN=P0547F09.6 PE=3 SV=1	sp|O48928|C77A3_SOYBN Cytochrome P450 77A3 OS=Glycine max GN=CYP77A3 PE=2 SV=1	45.73	AT1G11600.1 | Symbols: CYP77B1 | cytochrome P450, family 77, subfamily B, polypeptide 1 | chr1:3902090-3903622 FORWARD LENGTH=510	60.12	germ_specific	#N/A	#N/A
LOC_Os06g48000	LOC_Os06g48000.1	response to stimulus/metabolic process/response to stress	peroxidase precursor, putative, expressed	tr|Q5Z8H9|Q5Z8H9_ORYSJ Putative peroxidase OS=Oryza sativa subsp. japonica GN=P0622F03.14 PE=3 SV=1	sp|Q96518|PER16_ARATH Peroxidase 16 OS=Arabidopsis thaliana GN=PER16 PE=1 SV=2	53.14	AT2G18980.1 | Symbols: | Peroxidase superfamily protein | chr2:8233419-8235294 REVERSE LENGTH=323	53.14	germ_specific	#N/A	#N/A
LOC_Os07g02810	LOC_Os07g02810.1	response to abiotic stimulus/response to stimulus/metabolic process	L-ascorbate oxidase homolog precursor, putative, expressed	tr|Q7XIF0|Q7XIF0_ORYSJ Os07g0119400 protein OS=Oryza sativa subsp. japonica GN=P0022B05.111 PE=4 SV=1	sp|P29162|ASOL_TOBAC L-ascorbate oxidase homolog OS=Nicotiana tabacum PE=2 SV=1	50.72	AT5G66920.1 | Symbols: sks17 | SKU5 similar 17 | chr5:26722963-26725370 FORWARD LENGTH=546	61.61	germ_specific	#N/A	#N/A
LOC_Os07g02880	LOC_Os07g02880.1	#N/A	DUF538 domain containing protein, putative, expressed	tr|Q7XIE9|Q7XIE9_ORYSJ Os07g0120100 protein OS=Oryza sativa subsp. japonica GN=P0022B05.122 PE=2 SV=1	sp|Q9M015|Y5161_ARATH Uncharacterized protein At5g01610 OS=Arabidopsis thaliana GN=At5g01610 PE=1 SV=1	33.03	AT1G09310.1 | Symbols: | Protein of unknown function, DUF538 | chr1:3009109-3009648 FORWARD LENGTH=179	53.28	germ_specific	#N/A	#N/A
LOC_Os07g07000	LOC_Os07g07000.1	response to stimulus	syntaxin, putative, expressed	tr|Q7XIE2|Q7XIE2_ORYSJ Putative syntaxin-related protein OS=Oryza sativa subsp. japonica GN=P0039H02.103 PE=2 SV=1	sp|Q8VZU2|SY132_ARATH Syntaxin-132 OS=Arabidopsis thaliana GN=SYP132 PE=1 SV=1	67.67	AT3G03800.1 | Symbols: SYP131, ATSYP131 | syntaxin of plants 131 | chr3:969314-971460 FORWARD LENGTH=306	62.21	germ_specific	#N/A	#N/A
LOC_Os07g08430	LOC_Os07g08430.1	metabolic process	indole-3-glycerol phosphate lyase, chloroplast precursor, putative, expressed	tr|Q6ZL61|Q6ZL61_ORYSJ Os07g0182100 protein OS=Oryza sativa subsp. japonica GN=OJ1506_G02.1 PE=2 SV=1	sp|P42390|TRPA_MAIZE Indole-3-glycerol phosphate lyase, chloroplastic OS=Zea mays GN=BX1 PE=1 SV=2	67.05	AT4G02610.1 | Symbols: | Aldolase-type TIM barrel family protein | chr4:1147662-1149217 FORWARD LENGTH=275	74.33	germ_specific	#N/A	#N/A
LOC_Os07g10770	LOC_Os07g10770.1	carbohydrate metabolic process/response to stimulus/metabolic process/response to stress/primary metabolic process	CESA8 - cellulose synthase, expressed	sp|Q84ZN6|CESA8_ORYSJ Probable cellulose synthase A catalytic subunit 8 [UDP-forming] OS=Oryza sativa subsp. japonica GN=CESA8 PE=2 SV=1	sp|Q84ZN6|CESA8_ORYSJ Probable cellulose synthase A catalytic subunit 8 [UDP-forming] OS=Oryza sativa subsp. japonica GN=CESA8 PE=2 SV=1	100.00	AT5G05170.1 | Symbols: CESA3, IXR1, ATCESA3, ATH-B, CEV1 | Cellulose synthase family protein | chr5:1530401-1535090 REVERSE LENGTH=1065	80.54	germ_specific	#N/A	#N/A
LOC_Os07g10840	LOC_Os07g10840.1	response to abiotic stimulus/response to stimulus/metabolic process/response to stress/primary metabolic process/catabolic process	uncharacterized glycosyltransferase, putative, expressed	tr|Q6ZLJ9|Q6ZLJ9_ORYSJ Os07g0209100 protein OS=Oryza sativa subsp. japonica GN=OJ1136_A05.22 PE=4 SV=1	sp|Q94A08|RFS2_ARATH Probable galactinol--sucrose galactosyltransferase 2 OS=Arabidopsis thaliana GN=RFS2 PE=2 SV=2	63.97	AT3G57520.1 | Symbols: AtSIP2, SIP2 | seed imbibition 2 | chr3:21288982-21292694 REVERSE LENGTH=773	63.97	germ_specific	#N/A	#N/A
LOC_Os07g25810	LOC_Os07g25810.1	#N/A	retrotransposon protein, putative, unclassified, expressed	tr|Q6Z142|Q6Z142_ORYSJ Os07g0440100 protein OS=Oryza sativa subsp. japonica GN=P0443H10.27 PE=4 SV=1	sp|Q12816|TROP_HUMAN Trophinin OS=Homo sapiens GN=TRO PE=1 SV=3	30.73	#N/A	#N/A	germ_specific	#N/A	#N/A
LOC_Os07g29320	LOC_Os07g29320.1	#N/A	rRNA-processing protein EBP2, putative, expressed	tr|Q84RU7|Q84RU7_ORYSJ Os07g0475800 protein OS=Oryza sativa subsp. japonica GN=P0571D04.124 PE=2 SV=1	sp|Q9LUJ5|EBP2_ARATH Probable rRNA-processing protein EBP2 homolog OS=Arabidopsis thaliana GN=At3g22660 PE=2 SV=1	61.09	AT3G22660.1 | Symbols: | rRNA processing protein-related | chr3:8016237-8017118 REVERSE LENGTH=293	61.09	germ_specific	#N/A	#N/A
LOC_Os07g36200	LOC_Os07g36200.1	#N/A	eukaryotic translation initiation factor-related, putative, expressed	tr|Q7XIJ5|Q7XIJ5_ORYSJ Os07g0546100 protein OS=Oryza sativa subsp. japonica GN=OJ1612_A04.102 PE=4 SV=1	#N/A	#N/A	AT1G11480.1 | Symbols: | eukaryotic translation initiation factor-related | chr1:3864368-3866750 REVERSE LENGTH=578	32.96	germ_specific	#N/A	#N/A
LOC_Os07g38360	LOC_Os07g38360.2	#N/A	expressed protein	tr|Q0D5B0|Q0D5B0_ORYSJ Os07g0571100 protein (Fragment) OS=Oryza sativa subsp. japonica GN=Os07g0571100 PE=4 SV=1	sp|Q94KE2|TIC_ARATH Protein TIME FOR COFFEE OS=Arabidopsis thaliana GN=TIC PE=1 SV=2	29.50	AT3G22380.2 | Symbols: TIC | time for coffee | chr3:7913181-7918967 FORWARD LENGTH=1555	29.50	germ_specific	#N/A	#N/A
LOC_Os07g42960	LOC_Os07g42960.1	metabolic process	phospho-2-dehydro-3-deoxyheptonate aldolase, chloroplast precursor, putative, expressed	tr|Q0D4J5|Q0D4J5_ORYSJ Os07g0622200 protein OS=Oryza sativa subsp. japonica GN=Os07g0622200 PE=2 SV=1	sp|Q75W16|AROG_ORYSJ Phospho-2-dehydro-3-deoxyheptonate aldolase 2, chloroplastic OS=Oryza sativa subsp. japonica GN=DAHPS2 PE=2 SV=1	99.63	AT1G22410.1 | Symbols: | Class-II DAHP synthetase family protein | chr1:7912120-7914742 FORWARD LENGTH=527	86.68	germ_specific	#N/A	#N/A
LOC_Os07g44610	LOC_Os07g44610.1	metabolic process/primary metabolic process	pyrrolidone-carboxylate peptidase, putative, expressed	tr|Q8GVF6|Q8GVF6_ORYSJ Os07g0639600 protein OS=Oryza sativa subsp. japonica GN=OJ1340_C08.130 PE=4 SV=2	sp|B7LKQ5|PCP_ESCF3 Pyrrolidone-carboxylate peptidase OS=Escherichia fergusonii (strain ATCC 35469 / DSM 13698 / CDC 0568-73) GN=pcp PE=3 SV=1	30.32	AT1G56700.1 | Symbols: | Peptidase C15, pyroglutamyl peptidase I-like | chr1:21256743-21257640 FORWARD LENGTH=219	68.81	germ_specific	#N/A	#N/A
LOC_Os08g04180	LOC_Os08g04180.1	metabolic process	tryptophan synthase beta chain 1, putative, expressed	tr|Q6YYB9|Q6YYB9_ORYSJ Os08g0135900 protein OS=Oryza sativa subsp. japonica GN=P0680F05.45 PE=2 SV=1	sp|P43284|TRPB2_MAIZE Tryptophan synthase beta chain 2, chloroplastic (Fragment) OS=Zea mays GN=TSB2 PE=2 SV=1	93.10	AT4G27070.1 | Symbols: TSB2 | tryptophan synthase beta-subunit 2 | chr4:13586564-13588619 FORWARD LENGTH=475	87.97	germ_specific	#N/A	#N/A
LOC_Os08g04210	LOC_Os08g04210.1	response to abiotic stimulus/response to stimulus	cysteine-rich repeat secretory protein 55 precursor, putative, expressed	tr|Q6ZJX8|Q6ZJX8_ORYSJ 33-kDa secretory protein OS=Oryza sativa subsp. japonica GN=OJ1613_G04.10 PE=4 SV=1	sp|Q9LV60|CRR55_ARATH Cysteine-rich repeat secretory protein 55 OS=Arabidopsis thaliana GN=CRRSP55 PE=2 SV=1	37.60	AT5G48540.1 | Symbols: | receptor-like protein kinase-related family protein | chr5:19669096-19669887 REVERSE LENGTH=263	37.60	germ_specific	#N/A	#N/A
LOC_Os08g04240	LOC_Os08g04240.1	response to abiotic stimulus/response to stimulus	cysteine-rich repeat secretory protein 55 precursor, putative, expressed	tr|Q6ZJX4|Q6ZJX4_ORYSJ 33-kDa secretory protein OS=Oryza sativa subsp. japonica GN=OJ1613_G04.14 PE=2 SV=1	sp|Q9LV60|CRR55_ARATH Cysteine-rich repeat secretory protein 55 OS=Arabidopsis thaliana GN=CRRSP55 PE=2 SV=1	38.58	AT5G48540.1 | Symbols: | receptor-like protein kinase-related family protein | chr5:19669096-19669887 REVERSE LENGTH=263	38.58	germ_specific	#N/A	#N/A
LOC_Os08g04250	LOC_Os08g04250.1	response to abiotic stimulus/response to stimulus	cysteine-rich repeat secretory protein 55 precursor, putative, expressed	tr|Q6ZJX3|Q6ZJX3_ORYSJ 33kDa secretory protein OS=Oryza sativa subsp. japonica GN=OJ1613_G04.16 PE=2 SV=1	sp|Q9LV60|CRR55_ARATH Cysteine-rich repeat secretory protein 55 OS=Arabidopsis thaliana GN=CRRSP55 PE=2 SV=1	39.37	AT5G48540.1 | Symbols: | receptor-like protein kinase-related family protein | chr5:19669096-19669887 REVERSE LENGTH=263	39.37	germ_specific	#N/A	#N/A
LOC_Os08g14570	LOC_Os08g14570.1	metabolic process	NADPH reductase, putative, expressed	tr|Q0J705|Q0J705_ORYSJ Os08g0243500 protein (Fragment) OS=Oryza sativa subsp. japonica GN=Os08g0243500 PE=4 SV=1	sp|Q05001|NCPR_CATRO NADPH--cytochrome P450 reductase OS=Catharanthus roseus GN=CPR PE=2 SV=1	68.71	AT4G30210.1 | Symbols: ATR2, AR2 | P450 reductase 2 | chr4:14796900-14800578 FORWARD LENGTH=712	68.55	germ_specific	#N/A	#N/A
LOC_Os08g33720	LOC_Os08g33720.1	response to abiotic stimulus/response to stimulus/metabolic process/response to stress	lactate/malate dehydrogenase, putative, expressed	tr|Q6YWL3|Q6YWL3_ORYSJ Malate dehydrogenase OS=Oryza sativa subsp. japonica GN=P0413H11.6 PE=3 SV=1	sp|Q9SN86|MDHP_ARATH Malate dehydrogenase, chloroplastic OS=Arabidopsis thaliana GN=At3g47520 PE=1 SV=1	78.57	AT3G47520.1 | Symbols: MDH | malate dehydrogenase | chr3:17513657-17514868 FORWARD LENGTH=403	78.57	germ_specific	#N/A	#N/A
LOC_Os08g40690	LOC_Os08g40690.1	response to abiotic stimulus/response to stimulus/metabolic process/response to stress	glycosyl hydrolase, putative, expressed	tr|O49825|O49825_ORYSJ Chitinase OS=Oryza sativa subsp. japonica GN=P0689E12.7 PE=2 SV=1	sp|Q7GCM7|XIP1_ORYSJ Xylanase inhibitor protein 1 OS=Oryza sativa subsp. japonica GN=RIXI PE=1 SV=1	60.39	AT5G24090.1 | Symbols: ATCHIA, CHIA | chitinase A | chr5:8143805-8145153 REVERSE LENGTH=302	31.82	germ_specific	#N/A	#N/A
LOC_Os08g41110	LOC_Os08g41110.1	metabolic process/primary metabolic process	chaperone protein dnaJ 10, putative, expressed	tr|Q7F1J8|Q7F1J8_ORYSJ DnaJ protein family-like OS=Oryza sativa subsp. japonica GN=OJ1081_B12.119 PE=2 SV=1	sp|Q8GYX8|DNJ10_ARATH Chaperone protein dnaJ 10 OS=Arabidopsis thaliana GN=ATJ10 PE=2 SV=2	67.72	AT1G21080.3 | Symbols: | DNAJ heat shock N-terminal domain-containing protein | chr1:7378822-7382275 REVERSE LENGTH=400	68.25	germ_specific	#N/A	#N/A
LOC_Os09g10940	LOC_Os09g10940.1	#N/A	ras-related protein, putative, expressed	sp|P25766|RLGP1_ORYSJ Ras-related protein RGP1 OS=Oryza sativa subsp. japonica GN=RGP1 PE=2 SV=2	sp|P25766|RLGP1_ORYSJ Ras-related protein RGP1 OS=Oryza sativa subsp. japonica GN=RGP1 PE=2 SV=2	100.00	AT5G47960.1 | Symbols: SMG1, ATRABA4C, RABA4C | RAB GTPase homolog A4C | chr5:19421533-19422473 REVERSE LENGTH=223	85.05	germ_specific	#N/A	#N/A
LOC_Os09g12650	LOC_Os09g12650.1	metabolic process/primary metabolic process/catabolic process	pyrophosphate--fructose 6-phosphate 1-phosphotransferase subunit alpha, putative, expressed	tr|Q69TA0|Q69TA0_ORYSJ Putative pyrophosphate-dependent phosphofructokinase alpha subunit OS=Oryza sativa subsp. japonica GN=P0592C05.39 PE=4 SV=1	sp|Q41140|PFPA_RICCO Pyrophosphate--fructose 6-phosphate 1-phosphotransferase subunit alpha OS=Ricinus communis GN=PFP-ALPHA PE=3 SV=1	61.30	AT1G76550.1 | Symbols: | Phosphofructokinase family protein | chr1:28722900-28726929 REVERSE LENGTH=617	58.36	germ_specific	#N/A	#N/A
LOC_Os09g25490	LOC_Os09g25490.1	metabolic process/primary metabolic process	CESA9 - cellulose synthase, expressed	sp|Q69P51|CESA9_ORYSJ Cellulose synthase A catalytic subunit 9 [UDP-forming] OS=Oryza sativa subsp. japonica GN=CESA9 PE=2 SV=1	sp|Q69P51|CESA9_ORYSJ Cellulose synthase A catalytic subunit 9 [UDP-forming] OS=Oryza sativa subsp. japonica GN=CESA9 PE=2 SV=1	100.00	AT5G17420.1 | Symbols: IRX3, CESA7, ATCESA7, MUR10 | Cellulose synthase family protein | chr5:5736859-5741407 REVERSE LENGTH=1026	80.42	germ_specific	#N/A	#N/A
LOC_Os09g28420	LOC_Os09g28420.1	response to stimulus/metabolic process	alpha-amylase precursor, putative, expressed	sp|P27937|AMY3B_ORYSJ Alpha-amylase isozyme 3B OS=Oryza sativa subsp. japonica GN=AMY1.6 PE=2 SV=1	sp|P27937|AMY3B_ORYSJ Alpha-amylase isozyme 3B OS=Oryza sativa subsp. japonica GN=AMY1.6 PE=2 SV=1	98.86	AT4G25000.1 | Symbols: ATAMY1, AMY1 | alpha-amylase-like | chr4:12852109-12853825 REVERSE LENGTH=423	57.04	germ_specific	#N/A	#N/A
LOC_Os09g32540	LOC_Os09g32540.1	#N/A	expressed protein	tr|Q0J0Q5|Q0J0Q5_ORYSJ Os09g0502100 protein OS=Oryza sativa subsp. japonica GN=Os09g0502100 PE=4 SV=2	sp|Q8IID4|DYHC2_PLAF7 Dynein heavy chain-like protein PF11_0240 OS=Plasmodium falciparum (isolate 3D7) GN=PF11_0240 PE=3 SV=1	20.98	AT4G14200.1 | Symbols: | Pentatricopeptide repeat (PPR) superfamily protein | chr4:8185524-8188667 REVERSE LENGTH=784	31.29	germ_specific	#N/A	#N/A
LOC_Os09g34970	LOC_Os09g34970.1	#N/A	arsenical pump-driving ATPase, putative, expressed	tr|Q64MA8|Q64MA8_ORYSJ Os09g0521500 protein OS=Oryza sativa subsp. japonica GN=OSJNOa273B05.2 PE=2 SV=1	sp|A7RQM5|ASNA_NEMVE ATPase ASNA1 homolog OS=Nematostella vectensis GN=v1g161623 PE=3 SV=1	57.19	AT1G01910.1 | Symbols: | P-loop containing nucleoside triphosphate hydrolases superfamily protein | chr1:313595-315831 REVERSE LENGTH=353	75.64	germ_specific	#N/A	#N/A
LOC_Os10g05069	LOC_Os10g05069.1	metabolic process/primary metabolic process	lysosomal alpha-mannosidase precursor, putative, expressed	tr|Q10A56|Q10A56_ORYSJ Glycosyl hydrolase family 38 protein, putative, expressed OS=Oryza sativa subsp. japonica GN=Os10g0140200 PE=4 SV=1	sp|Q8VHC8|MA2B1_CAVPO Lysosomal alpha-mannosidase OS=Cavia porcellus GN=MAN2B1 PE=1 SV=1	39.84	AT5G66150.1 | Symbols: | Glycosyl hydrolase family 38 protein | chr5:26439013-26444434 REVERSE LENGTH=1047	62.10	germ_specific	#N/A	#N/A
LOC_Os10g06690	LOC_Os10g06690.1	#N/A	expressed protein	tr|Q7G6D8|Q7G6D8_ORYSJ Expressed protein OS=Oryza sativa subsp. japonica GN=OSJNAa0034B05.11 PE=4 SV=1	#N/A	#N/A	AT5G09350.1 | Symbols: PI-4KBETA2, PI4KBETA2 | phosphatidylinositol 4-OH kinase beta2 | chr5:2899365-2905610 REVERSE LENGTH=1116	46.88	germ_specific	#N/A	#N/A
LOC_Os10g21670	LOC_Os10g21670.1	#N/A	dehydration stress-induced protein, putative, expressed	tr|Q9AUN8|Q9AUN8_ORYSJ Dehydration stress-induced protein OS=Oryza sativa subsp. japonica GN=OSJNBa0058E19.13 PE=2 SV=1	sp|C8YR32|LOXH1_MOUSE Lipoxygenase homology domain-containing protein 1 OS=Mus musculus GN=Loxhd1 PE=2 SV=1	28.81	AT2G22170.1 | Symbols: | Lipase/lipooxygenase, PLAT/LH2 family protein | chr2:9427010-9427742 REVERSE LENGTH=183	39.49	germ_specific	#N/A	#N/A
LOC_Os10g21910	LOC_Os10g21910.1	response to stimulus/metabolic process/primary metabolic process	acetyl-CoA carboxylase, putative, expressed	sp|Q8S6N5|ACC1_ORYSJ Acetyl-CoA carboxylase 1 OS=Oryza sativa subsp. japonica GN=ACC1 PE=3 SV=1	sp|Q8S6N5|ACC1_ORYSJ Acetyl-CoA carboxylase 1 OS=Oryza sativa subsp. japonica GN=ACC1 PE=3 SV=1	99.26	AT1G36160.1 | Symbols: ACC1, AT-ACC1, EMB22, GK, PAS3 | acetyl-CoA carboxylase 1 | chr1:13534196-13543773 FORWARD LENGTH=2254	71.63	germ_specific	#N/A	#N/A
LOC_Os10g22520	LOC_Os10g22520.1	#N/A	cellulase, putative, expressed	tr|Q8RU06|Q8RU06_ORYSJ Cellulase containing protein, expressed OS=Oryza sativa subsp. japonica GN=OJ1208D02.5 PE=2 SV=1	sp|Q5B5X8|EXGA_EMENI Probable glucan 1,3-beta-glucosidase A OS=Emericella nidulans (strain FGSC A4 / ATCC 38163 / CBS 112.46 / NRRL 194 / M139) GN=exgA PE=3 SV=2	32.46	AT5G12960.1 | Symbols: | Putative glycosyl hydrolase of unknown function (DUF1680) | chr5:4097788-4101518 FORWARD LENGTH=865	32.86	germ_specific	#N/A	#N/A
LOC_Os10g34930	LOC_Os10g34930.1	response to stimulus/response to stress	secretory protein, putative, expressed	tr|Q9FWU4|Q9FWU4_ORYSJ Os10g0491000 protein OS=Oryza sativa subsp. japonica GN=OSJNBa0051D19.25 PE=2 SV=1	sp|B2IT91|CLPX_NOSP7 ATP-dependent Clp protease ATP-binding subunit ClpX OS=Nostoc punctiforme (strain ATCC 29133 / PCC 73102) GN=clpX PE=3 SV=1	36.00	AT2G15220.1 | Symbols: | Plant basic secretory protein (BSP) family protein | chr2:6608689-6609366 FORWARD LENGTH=225	45.18	germ_specific	#N/A	#N/A
LOC_Os10g36870	LOC_Os10g36870.1	#N/A	src homology-3 domain protein 3, putative, expressed	tr|Q337C1|Q337C1_ORYSJ Os10g0512700 protein OS=Oryza sativa subsp. japonica GN=Os10g0512700 PE=4 SV=1	sp|Q8AXU9|SH3G3_CHICK Endophilin-A3 OS=Gallus gallus GN=SH3GL3 PE=1 SV=1	24.26	AT4G34660.1 | Symbols: | SH3 domain-containing protein | chr4:16545595-16548294 REVERSE LENGTH=368	69.44	germ_specific	#N/A	#N/A
LOC_Os10g37240	LOC_Os10g37240.2	metabolic process/primary metabolic process	expressed protein	tr|Q94HZ3|Q94HZ3_ORYSJ Expressed protein OS=Oryza sativa subsp. japonica GN=OSJNBa0076F20.5 PE=4 SV=1	sp|Q39117|TGT2_ARATH Trihelix transcription factor GT-2 OS=Arabidopsis thaliana GN=GT-2 PE=2 SV=1	65.67	AT1G76880.1 | Symbols: | Duplicated homeodomain-like superfamily protein | chr1:28865594-28867931 FORWARD LENGTH=603	71.90	germ_specific	#N/A	#N/A
LOC_Os11g01200	LOC_Os11g01200.1	metabolic process/primary metabolic process	senescence-induced receptor-like serine/threonine-protein kinase precursor, putative, expressed	tr|Q5JNB7|Q5JNB7_ORYSJ Putative light repressible receptor protein kinase OS=Oryza sativa subsp. japonica GN=P0020E09.14 PE=3 SV=1	sp|C0LGI2|Y1677_ARATH Probable LRR receptor-like serine/threonine-protein kinase At1g67720 OS=Arabidopsis thaliana GN=At1g67720 PE=2 SV=1	49.44	AT2G37050.3 | Symbols: | Leucine-rich repeat protein kinase family protein | chr2:15569290-15573477 FORWARD LENGTH=934	63.49	germ_specific	#N/A	#N/A
LOC_Os11g10510	LOC_Os11g10510.1	response to abiotic stimulus/response to stimulus/metabolic process/response to stress	dehydrogenase, putative, expressed	sp|Q0ITW7|ADH2_ORYSJ Alcohol dehydrogenase 2 OS=Oryza sativa subsp. japonica GN=ADH2 PE=2 SV=2	sp|Q0ITW7|ADH2_ORYSJ Alcohol dehydrogenase 2 OS=Oryza sativa subsp. japonica GN=ADH2 PE=2 SV=2	100.00	AT1G77120.1 | Symbols: ADH1, ADH, ATADH, ATADH1 | alcohol dehydrogenase 1 | chr1:28975509-28977216 FORWARD LENGTH=379	78.78	germ_specific	#N/A	#N/A
LOC_Os11g13670	LOC_Os11g13670.1	metabolic process	gibberellin receptor GID1L2, putative, expressed	tr|Q53M20|Q53M20_ORYSJ Expressed protein OS=Oryza sativa subsp. japonica GN=Os11g0240600 PE=2 SV=1	sp|Q9LT10|CXE18_ARATH Probable carboxylesterase 18 OS=Arabidopsis thaliana GN=CXE18 PE=2 SV=1	47.52	AT5G23530.1 | Symbols: AtCXE18, CXE18 | carboxyesterase 18 | chr5:7933366-7934373 REVERSE LENGTH=335	47.52	germ_specific	#N/A	#N/A
LOC_Os11g47330	LOC_Os11g47330.1	metabolic process	ATP-grasp domain containing protein, expressed	sp|Q2QZ86|ACLA2_ORYSJ ATP-citrate synthase alpha chain protein 2 OS=Oryza sativa subsp. japonica GN=ACLA-2 PE=2 SV=2	sp|Q2QZ86|ACLA2_ORYSJ ATP-citrate synthase alpha chain protein 2 OS=Oryza sativa subsp. japonica GN=ACLA-2 PE=2 SV=2	100.00	AT1G09430.1 | Symbols: ACLA-3 | ATP-citrate lyase A-3 | chr1:3042135-3044978 FORWARD LENGTH=424	88.10	germ_specific	#N/A	#N/A
LOC_Os11g47820	LOC_Os11g47820.1	metabolic process/primary metabolic process	glucan endo-1,3-beta-glucosidase precursor, putative, expressed	tr|Q53MA7|Q53MA7_ORYSJ Glucan endo-1,3-beta-glucosidase (Ec 3.2.1.39) ((1-3)-beta-glucan endohydrolase) ((1-3)-beta-glucanase) (Beta-1,3-endoglucanase) OS=Oryza sativa subsp. japonica GN=Os11g0704600 PE=2 SV=1	sp|P52409|E13B_WHEAT Glucan endo-1,3-beta-glucosidase OS=Triticum aestivum GN=GLC1 PE=2 SV=1	83.90	AT5G24318.1 | Symbols: | O-Glycosyl hydrolases family 17 protein | chr5:8282285-8283956 REVERSE LENGTH=458	48.63	germ_specific	#N/A	#N/A
LOC_Os12g04990	LOC_Os12g04990.1	metabolic process/primary metabolic process	acyl-CoA synthetase protein, putative, expressed	tr|Q2QXT1|Q2QXT1_ORYSJ AMP-binding enzyme family protein, expressed OS=Oryza sativa subsp. japonica GN=LOC_Os12g04990 PE=4 SV=1	sp|Q8LKS5|LACS7_ARATH Long chain acyl-CoA synthetase 7, peroxisomal OS=Arabidopsis thaliana GN=LACS7 PE=1 SV=2	71.86	AT5G27600.1 | Symbols: LACS7, ATLACS7 | long-chain acyl-CoA synthetase 7 | chr5:9742616-9746795 FORWARD LENGTH=700	71.86	germ_specific	#N/A	#N/A
LOC_Os12g06810	LOC_Os12g06810.1	#N/A	WD domain, G-beta repeat domain containing protein, expressed	tr|Q2QX93|Q2QX93_ORYSJ Os12g0165000 protein OS=Oryza sativa subsp. japonica GN=LOC_Os12g06810 PE=4 SV=1	sp|Q8BH57|WDR48_MOUSE WD repeat-containing protein 48 OS=Mus musculus GN=Wdr48 PE=1 SV=1	35.53	AT3G05090.1 | Symbols: LRS1 | Transducin/WD40 repeat-like superfamily protein | chr3:1418573-1422723 REVERSE LENGTH=753	67.06	germ_specific	#N/A	#N/A
LOC_Os12g16010	LOC_Os12g16010.1	metabolic process	sex determination protein tasselseed-2, putative, expressed	tr|Q0IP27|Q0IP27_ORYSJ Os12g0260500 protein OS=Oryza sativa subsp. japonica GN=Os12g0260500 PE=2 SV=2	sp|Q7FAE1|MOMAS_ORYSJ Momilactone A synthase OS=Oryza sativa subsp. japonica GN=Os04g0179200 PE=2 SV=1	45.21	AT4G03140.1 | Symbols: | NAD(P)-binding Rossmann-fold superfamily protein | chr4:1392191-1393662 FORWARD LENGTH=343	49.04	germ_specific	#N/A	#N/A
LOC_Os12g33100	LOC_Os12g33100.1	metabolic process/primary metabolic process	guanylate kinase, putative, expressed	tr|Q2QPW1|Q2QPW1_ORYSJ Guanylate kinase OS=Oryza sativa subsp. japonica GN=Gmk PE=2 SV=2	sp|Q54XF2|KGUA_DICDI Guanylate kinase OS=Dictyostelium discoideum GN=guk1 PE=3 SV=1	55.80	AT2G41880.1 | Symbols: GK-1, AGK1 | guanylate kinase 1 | chr2:17475088-17477076 FORWARD LENGTH=387	57.66	germ_specific	#N/A	#N/A
LOC_Os12g35610	LOC_Os12g35610.1	response to abiotic stimulus/response to stimulus/metabolic process/response to stress	respiratory burst oxidase, putative, expressed	sp|Q5ZAJ0|RBOHB_ORYSJ Respiratory burst oxidase homolog protein B OS=Oryza sativa subsp. japonica GN=RBOHB PE=1 SV=1	sp|Q948T9|RBOHB_SOLTU Respiratory burst oxidase homolog protein B OS=Solanum tuberosum GN=RBOHB PE=1 SV=1	62.87	AT5G51060.1 | Symbols: RHD2, ATRBOHC, RBOHC | NADPH/respiratory burst oxidase protein D | chr5:20757484-20762175 REVERSE LENGTH=905	54.42	germ_specific	#N/A	#N/A
LOC_Os05g24601	LOC_Os05g24601.1	#N/A	coatomer subunit delta, putative, expressed	sp|Q0DJ99|COPD2_ORYSJ Coatomer subunit delta-2 OS=Oryza sativa subsp. japonica GN=Os05g0311000 PE=2 SV=1	sp|Q0DJ99|COPD2_ORYSJ Coatomer subunit delta-2 OS=Oryza sativa subsp. japonica GN=Os05g0311000 PE=2 SV=1	100.00	AT5G05010.1 | Symbols: | clathrin adaptor complexes medium subunit family protein | chr5:1477137-1479872 FORWARD LENGTH=527	64.41	common	0.0212137	0.385792
LOC_Os10g34670	LOC_Os10g34670.1	metabolic process/primary metabolic process	prefoldin, putative, expressed	tr|Q7XD74|Q7XD74_ORYSJ Prefoldin subunit 5, putative, expressed OS=Oryza sativa subsp. japonica GN=OSJNBb0049A16.4 PE=2 SV=1	sp|P57742|PFD5_ARATH Probable prefoldin subunit 5 OS=Arabidopsis thaliana GN=At5g23290 PE=1 SV=1	69.80	AT5G23290.1 | Symbols: PFD5 | prefoldin 5 | chr5:7846144-7847428 FORWARD LENGTH=151	69.80	common	0.00103787	0.400279
LOC_Os02g13840	LOC_Os02g13840.1	metabolic process/primary metabolic process/catabolic process	citrate synthase, putative, expressed	tr|Q0E2K1|Q0E2K1_ORYSJ Citrate synthase (Fragment) OS=Oryza sativa subsp. japonica GN=Os02g0232400 PE=3 SV=1	sp|Q9SJH7|CISY3_ARATH Citrate synthase 3, peroxisomal OS=Arabidopsis thaliana GN=CSY3 PE=1 SV=1	79.92	AT2G42790.1 | Symbols: CSY3 | citrate synthase 3 | chr2:17803132-17805991 REVERSE LENGTH=509	79.92	common	0.0177711	0.401301
LOC_Os06g23440	LOC_Os06g23440.1	metabolic process/primary metabolic process	eukaryotic translation initiation factor 1A, putative, expressed	tr|Q7Y1V2|Q7Y1V2_ORYSJ Eukaryotic translation initiation factor 1A OS=Oryza sativa subsp. japonica GN=eif-1a-OF2 PE=2 SV=1	sp|P47815|IF1A_WHEAT Eukaryotic translation initiation factor 1A OS=Triticum aestivum PE=1 SV=2	95.14	AT2G04520.1 | Symbols: | Nucleic acid-binding, OB-fold-like protein | chr2:1574802-1575239 REVERSE LENGTH=145	83.45	common	0.0282998	0.438775
LOC_Os07g36465	LOC_Os07g36465.1	metabolic process/primary metabolic process/catabolic process	vacuolar ATP synthase subunit H, putative, expressed	tr|C7J582|C7J582_ORYSJ Os07g0549700 protein OS=Oryza sativa subsp. japonica GN=Os07g0549700 PE=4 SV=1	sp|Q84ZC0|VATH_ORYSJ Probable V-type proton ATPase subunit H OS=Oryza sativa subsp. japonica GN=Os07g0549700 PE=2 SV=1	100.00	AT3G42050.1 | Symbols: | vacuolar ATP synthase subunit H family protein | chr3:14228846-14232228 REVERSE LENGTH=441	70.00	common	0.0428951	0.444992
LOC_Os05g06350	LOC_Os05g06350.1	#N/A	importin subunit alpha, putative, expressed	tr|Q0DKL7|Q0DKL7_ORYSJ Importin subunit alpha OS=Oryza sativa subsp. japonica GN=Os05g0155500 PE=3 SV=1	sp|Q9SLX0|IMA1B_ORYSJ Importin subunit alpha-1b OS=Oryza sativa subsp. japonica GN=Os05g0155500 PE=1 SV=2	100.00	AT3G06720.1 | Symbols: AT-IMP, ATKAP ALPHA, AIMP ALPHA, IMPA-1, IMPA1 | importin alpha isoform 1 | chr3:2120559-2123555 FORWARD LENGTH=532	78.40	common	0.0302855	0.465566
LOC_Os01g09510	LOC_Os01g09510.1	response to abiotic stimulus/response to stimulus/metabolic process/response to stress/primary metabolic process	60S acidic ribosomal protein, putative, expressed	tr|Q5SNH7|Q5SNH7_ORYSJ Os01g0191100 protein OS=Oryza sativa subsp. japonica GN=P0710E05.27 PE=4 SV=1	sp|P46252|RLA2A_MAIZE 60S acidic ribosomal protein P2A OS=Zea mays GN=RPP2A PE=1 SV=3	79.82	AT3G44590.2 | Symbols: | 60S acidic ribosomal protein family | chr3:16163983-16164658 FORWARD LENGTH=111	58.77	common	0.0454269	0.46688
LOC_Os05g48290	LOC_Os05g48290.3	metabolic process/primary metabolic process	T-complex protein, putative, expressed	tr|Q6AV23|Q6AV23_ORYSJ Putative TCP-1/cpn60 chaperonin family protein OS=Oryza sativa subsp. japonica GN=OSJNBa0063J18.19 PE=2 SV=1	sp|Q3ZBH0|TCPB_BOVIN T-complex protein 1 subunit beta OS=Bos taurus GN=CCT2 PE=1 SV=3	69.53	AT5G20890.1 | Symbols: | TCP-1/cpn60 chaperonin family protein | chr5:7087020-7089906 REVERSE LENGTH=527	86.80	common	0.00903859	0.47942
LOC_Os09g08910	LOC_Os09g08910.1	response to stimulus/response to stress	ATP synthase, putative, expressed	tr|Q67TM4|Q67TM4_ORYSJ ATP synthase subunit alpha OS=Oryza sativa subsp. japonica GN=P0681H07.43 PE=3 SV=1	sp|P0C522|ATPAM_ORYSJ ATP synthase subunit alpha, mitochondrial OS=Oryza sativa subsp. japonica GN=ATPA PE=1 SV=1	98.23	ATMG01190.1 | Symbols: ATP1 | ATP synthase subunit 1 | chrM:302166-303689 REVERSE LENGTH=507	90.89	common	0.0299578	0.482481
LOC_Os03g04710	LOC_Os03g04710.1	#N/A	expressed protein	tr|Q10RZ6|Q10RZ6_ORYSJ Expressed protein OS=Oryza sativa subsp. japonica GN=Os03g0140700 PE=2 SV=1	sp|O25103|HCPB_HELPY Beta-lactamase hcpB OS=Helicobacter pylori (strain ATCC 700392 / 26695) GN=hcpB PE=1 SV=1	30.11	AT4G17940.1 | Symbols: | Tetratricopeptide repeat (TPR)-like superfamily protein | chr4:9965787-9966778 FORWARD LENGTH=274	47.06	common	0.0471393	0.483964
LOC_Os06g19640	LOC_Os06g19640.1	#N/A	39S ribosomal protein L46, mitochondrial precursor, putative, expressed	tr|Q5ZA34|Q5ZA34_ORYSJ Os06g0300600 protein OS=Oryza sativa subsp. japonica GN=P0501G08.36 PE=2 SV=1	sp|Q9H2W6|RM46_HUMAN 39S ribosomal protein L46, mitochondrial OS=Homo sapiens GN=MRPL46 PE=1 SV=1	30.52	AT1G14620.1 | Symbols: DECOY | decoy | chr1:5014948-5016501 REVERSE LENGTH=233	66.52	common	0.00417905	0.496607
LOC_Os01g53930	LOC_Os01g53930.1	metabolic process/primary metabolic process/catabolic process	hexokinase, putative, expressed	tr|Q0JJF0|Q0JJF0_ORYSJ Os01g0742500 protein OS=Oryza sativa subsp. japonica GN=Os01g0742500 PE=2 SV=1	sp|Q8LQ68|HXK6_ORYSJ Hexokinase-6 OS=Oryza sativa subsp. japonica GN=HXK6 PE=2 SV=1	100.00	AT4G29130.1 | Symbols: ATHXK1, GIN2, HXK1 | hexokinase 1 | chr4:14352338-14354865 REVERSE LENGTH=496	66.38	common	0.0202496	0.569138
LOC_Os05g48320	LOC_Os05g48320.1	metabolic process/primary metabolic process	60S ribosomal protein L37a, putative, expressed	sp|Q5QM99|RL37A_ORYSJ 60S ribosomal protein L37a OS=Oryza sativa subsp. japonica GN=Os01g0679700 PE=1 SV=1	sp|Q5QM99|RL37A_ORYSJ 60S ribosomal protein L37a OS=Oryza sativa subsp. japonica GN=Os01g0679700 PE=3 SV=1	100.00	AT3G10950.1 | Symbols: | Zinc-binding ribosomal protein family protein | chr3:3423893-3424566 FORWARD LENGTH=92	93.48	common	0.0153702	0.569363
LOC_Os01g49190	LOC_Os01g49190.1	response to stimulus/response to stress	ATP synthase, putative, expressed	tr|Q0JKB4|Q0JKB4_ORYSJ ATP synthase subunit beta OS=Oryza sativa subsp. japonica GN=Os01g0685800 PE=3 SV=1	sp|Q01859|ATPBM_ORYSJ ATP synthase subunit beta, mitochondrial OS=Oryza sativa subsp. japonica GN=ATPB PE=1 SV=2	94.61	AT5G08680.1 | Symbols: | ATP synthase alpha/beta family protein | chr5:2821992-2824683 FORWARD LENGTH=559	84.17	common	0.0355067	0.57887
LOC_Os10g25130	LOC_Os10g25130.1	response to stimulus/metabolic process/response to stress/catabolic process	aminotransferase, classes I and II, domain containing protein, expressed	tr|Q338N8|Q338N8_ORYSJ Alanine aminotransferase OS=Oryza sativa subsp. japonica GN=Os10g0390500 PE=2 SV=1	sp|P52894|ALA2_HORVU Alanine aminotransferase 2 OS=Hordeum vulgare PE=2 SV=1	88.57	AT1G72330.3 | Symbols: ALAAT2 | alanine aminotransferase 2 | chr1:27233637-27236571 FORWARD LENGTH=553	74.54	common	0.0423652	0.585351
LOC_Os06g46000	LOC_Os06g46000.1	response to abiotic stimulus/response to stimulus/response to stress	tubulin/FtsZ domain containing protein, putative, expressed	sp|Q40665|TBB3_ORYSJ Tubulin beta-3 chain OS=Oryza sativa subsp. japonica GN=TUBB3 PE=2 SV=2	sp|Q40665|TBB3_ORYSJ Tubulin beta-3 chain OS=Oryza sativa subsp. japonica GN=TUBB3 PE=2 SV=2	100.00	AT5G23860.1 | Symbols: TUB8 | tubulin beta 8 | chr5:8042962-8044528 FORWARD LENGTH=449	96.28	common	0.0445076	0.615492
LOC_Os01g18210	LOC_Os01g18210.1	response to abiotic stimulus/response to stimulus/metabolic process/response to stress/primary metabolic process	peptidyl-prolyl cis-trans isomerase, putative, expressed	tr|Q9AQU0|Q9AQU0_ORYSJ Peptidyl-prolyl cis-trans isomerase OS=Oryza sativa subsp. japonica GN=P0498A12.16 PE=3 SV=1	sp|P34791|CP20C_ARATH Peptidyl-prolyl cis-trans isomerase CYP20-3, chloroplastic OS=Arabidopsis thaliana GN=CYP20-3 PE=1 SV=1	66.67	AT3G62030.2 | Symbols: ROC4 | rotamase CYP 4 | chr3:22973004-22975139 FORWARD LENGTH=313	66.36	common	0.0264152	0.667013
LOC_Os10g08550	LOC_Os10g08550.1	response to abiotic stimulus/response to stimulus/metabolic process/response to stress	enolase, putative, expressed	sp|Q42971|ENO_ORYSJ Enolase OS=Oryza sativa subsp. japonica GN=ENO1 PE=1 SV=2	sp|Q42971|ENO_ORYSJ Enolase OS=Oryza sativa subsp. japonica GN=ENO1 PE=1 SV=2	100.00	AT2G36530.1 | Symbols: LOS2, ENO2 | Enolase | chr2:15321081-15323786 REVERSE LENGTH=444	87.61	common	0.00539472	0.672243
LOC_Os11g43900	LOC_Os11g43900.1	#N/A	translationally-controlled tumor protein, putative, expressed	tr|Q0IR97|Q0IR97_ORYSJ Os11g0660500 protein OS=Oryza sativa subsp. japonica GN=Os11g0660500 PE=2 SV=1	sp|P35681|TCTP_ORYSJ Translationally-controlled tumor protein homolog OS=Oryza sativa subsp. japonica GN=TCTP PE=1 SV=1	100.00	AT3G16640.1 | Symbols: TCTP | translationally controlled tumor protein | chr3:5669709-5670729 REVERSE LENGTH=168	76.19	common	0.010782	0.682552
LOC_Os02g13530	LOC_Os02g13530.1	metabolic process/primary metabolic process	40S ribosomal protein S24, putative, expressed	tr|Q6H541|Q6H541_ORYSJ 40S ribosomal protein S24 OS=Oryza sativa subsp. japonica GN=OSJNBb0035N08.11 PE=1 SV=1	sp|Q8LC83|RS242_ARATH 40S ribosomal protein S24-2 OS=Arabidopsis thaliana GN=RPS24B PE=2 SV=2	82.17	AT5G28060.1 | Symbols: | Ribosomal protein S24e family protein | chr5:10069791-10070792 REVERSE LENGTH=133	82.17	common	0.00892556	0.703692
LOC_Os01g60360	LOC_Os01g60360.1	metabolic process/primary metabolic process/catabolic process	ubiquitin-conjugating enzyme, putative, expressed	tr|Q8L458|Q8L458_ORYSJ Os01g0819400 protein OS=Oryza sativa subsp. japonica GN=OJ1529_G03.9 PE=3 SV=1	sp|P35135|UBC4_SOLLC Ubiquitin-conjugating enzyme E2-17 kDa OS=Solanum lycopersicum PE=2 SV=1	95.27	AT3G08690.1 | Symbols: UBC11, ATUBC11 | ubiquitin-conjugating enzyme 11 | chr3:2641487-2642489 FORWARD LENGTH=148	93.92	common	0.049304	0.722579
LOC_Os11g05370	LOC_Os11g05370.1	response to abiotic stimulus/response to stimulus/metabolic process/response to stress/primary metabolic process	60S ribosomal protein L26-1, putative, expressed	tr|Q53PZ2|Q53PZ2_ORYSJ 60S ribosomal protein L26-1, putative, expressed OS=Oryza sativa subsp. japonica GN=LOC_Os11g05370 PE=4 SV=1	sp|P51414|RL261_ARATH 60S ribosomal protein L26-1 OS=Arabidopsis thaliana GN=RPL26A PE=2 SV=2	73.76	AT3G49910.1 | Symbols: | Translation protein SH3-like family protein | chr3:18504311-18504751 FORWARD LENGTH=146	73.76	common	0.0260127	0.737353
LOC_Os01g59790	LOC_Os01g59790.1	metabolic process/primary metabolic process	ADP-ribosylation factor, putative, expressed	tr|Q0JIB5|Q0JIB5_ORYSJ Os01g0813400 protein OS=Oryza sativa subsp. japonica GN=Os01g0813400 PE=2 SV=1	sp|Q06396|ARF1_ORYSJ ADP-ribosylation factor 1 OS=Oryza sativa subsp. japonica GN=Os01g0813400 PE=2 SV=3	100.00	AT1G10630.1 | Symbols: ATARFA1F, ARFA1F | ADP-ribosylation factor A1F | chr1:3513189-3514230 REVERSE LENGTH=181	98.34	common	0.0471101	0.746081
LOC_Os03g50510	LOC_Os03g50510.1	metabolic process	threonine dehydratase biosynthetic, chloroplast precursor, putative, expressed	tr|Q8W314|Q8W314_ORYSJ Putative dehydratase/deaminase OS=Oryza sativa subsp. japonica GN=OSJNBa0014G15.29 PE=4 SV=1	sp|Q9ZSS6|THD1_ARATH Threonine dehydratase biosynthetic, chloroplastic OS=Arabidopsis thaliana GN=OMR1 PE=1 SV=1	73.62	AT3G10050.1 | Symbols: OMR1 | L-O-methylthreonine resistant 1 | chr3:3099164-3101741 REVERSE LENGTH=592	73.62	common	0.00172044	0.764719
LOC_Os04g58110	LOC_Os04g58110.1	metabolic process/primary metabolic process/catabolic process	pyruvate kinase, putative, expressed	tr|Q7XKB5|Q7XKB5_ORYSJ Pyruvate kinase OS=Oryza sativa subsp. japonica GN=OSJNBa0064G10.16 PE=2 SV=2	sp|Q42806|KPYC_SOYBN Pyruvate kinase, cytosolic isozyme OS=Glycine max PE=2 SV=1	86.69	AT5G08570.1 | Symbols: | Pyruvate kinase family protein | chr5:2778433-2780300 FORWARD LENGTH=510	83.37	common	0.0217541	0.785008
LOC_Os03g01530	LOC_Os03g01530.1	response to abiotic stimulus/response to stimulus/response to stress	tubulin/FtsZ domain containing protein, putative, expressed	sp|Q8H7U1|TBB2_ORYSJ Tubulin beta-2 chain OS=Oryza sativa subsp. japonica GN=TUBB2 PE=2 SV=1	sp|Q8H7U1|TBB2_ORYSJ Tubulin beta-2 chain OS=Oryza sativa subsp. japonica GN=TUBB2 PE=2 SV=1	100.00	AT5G23860.1 | Symbols: TUB8 | tubulin beta 8 | chr5:8042962-8044528 FORWARD LENGTH=449	98.37	common	0.013561	0.805431
LOC_Os03g52860	LOC_Os03g52860.1	response to stimulus/metabolic process/response to stress/primary metabolic process	lipoxygenase, putative, expressed	tr|Q10D65|Q10D65_ORYSJ Lipoxygenase OS=Oryza sativa subsp. japonica GN=Os03g0738600 PE=2 SV=1	sp|P29250|LOX2_ORYSJ Linoleate 9S-lipoxygenase 2 OS=Oryza sativa subsp. japonica GN=LOX1.1 PE=2 SV=2	100.00	AT1G55020.1 | Symbols: LOX1, ATLOX1 | lipoxygenase 1 | chr1:20525798-20530143 FORWARD LENGTH=859	56.56	common	0.0132344	0.826753
LOC_Os04g09390	LOC_Os04g09390.1	metabolic process/primary metabolic process/catabolic process	HEV3 - Hevein family protein precursor, expressed	sp|Q0JF21|AGI_ORYSJ Lectin OS=Oryza sativa subsp. japonica GN=Os04g0173800 PE=1 SV=1	sp|Q0JF21|AGI_ORYSJ Lectin OS=Oryza sativa subsp. japonica GN=Os04g0173800 PE=1 SV=1	100.00	AT4G12020.2 | Symbols: WRKY19, ATWRKY19, MAPKKK11, MEKK4 | protein kinase family protein | chr4:7201656-7209469 FORWARD LENGTH=1895	30.54	common	0.0191147	0.828481
LOC_Os01g60190	LOC_Os01g60190.1	metabolic process	2,3-bisphosphoglycerate-independent phosphoglycerate mutase, putative, expressed	tr|Q5QMK7|Q5QMK7_ORYSJ Os01g0817700 protein OS=Oryza sativa subsp. japonica GN=P0454H12.17 PE=2 SV=1	sp|P30792|PMGI_MAIZE 2,3-bisphosphoglycerate-independent phosphoglycerate mutase OS=Zea mays PE=1 SV=1	91.06	AT3G08590.1 | Symbols: | Phosphoglycerate mutase, 2,3-bisphosphoglycerate-independent | chr3:2608683-2611237 REVERSE LENGTH=560	83.72	common	0.0101878	0.838845
LOC_Os04g40400	LOC_Os04g40400.1	metabolic process/primary metabolic process	eukaryotic translation initiation factor 4B, putative, expressed	tr|Q7XK13|Q7XK13_ORYSJ OSJNBa0044K18.31 protein OS=Oryza sativa subsp. japonica GN=OSJNBa0044K18.31 PE=4 SV=1	sp|Q9WUK2|IF4H_MOUSE Eukaryotic translation initiation factor 4H OS=Mus musculus GN=Eif4h PE=1 SV=3	44.44	AT3G26400.1 | Symbols: EIF4B1 | eukaryotic translation initiation factor 4B1 | chr3:9666616-9669081 FORWARD LENGTH=532	42.59	common	0.0356698	0.848812
LOC_Os06g37180	LOC_Os06g37180.1	metabolic process/primary metabolic process/catabolic process	ATP synthase, putative, expressed	tr|Q93W07|Q93W07_ORYSJ Os06g0568200 protein OS=Oryza sativa subsp. japonica GN=V-ATPase B PE=2 SV=1	sp|Q40078|VATB1_HORVU V-type proton ATPase subunit B 1 OS=Hordeum vulgare PE=2 SV=1	97.96	AT4G38510.5 | Symbols: | ATPase, V1 complex, subunit B protein | chr4:18011155-18014897 REVERSE LENGTH=494	96.11	common	0.0193429	0.857148
LOC_Os02g07160	LOC_Os02g07160.1	metabolic process/primary metabolic process	glyoxalase family protein, putative, expressed	tr|Q6H4V1|Q6H4V1_ORYSJ 4-hydroxyphenylpyruvate dioxygenase OS=Oryza sativa subsp. japonica GN=OSJNBa0085K21.52 PE=3 SV=1	sp|O48604|HPPD_HORVU 4-hydroxyphenylpyruvate dioxygenase OS=Hordeum vulgare PE=2 SV=1	84.54	AT1G06570.1 | Symbols: PDS1, HPD | phytoene desaturation 1 | chr1:2012015-2013543 REVERSE LENGTH=473	62.82	common	0.0493395	0.870985
LOC_Os09g29630	LOC_Os09g29630.1	metabolic process	NOL1/NOP2/sun family protein, putative, expressed	tr|Q6K4D4|Q6K4D4_ORYSJ Os09g0471900 protein OS=Oryza sativa subsp. japonica GN=OJ1509_C06.4 PE=4 SV=1	sp|Q1HFZ0|NSUN2_MOUSE tRNA (cytosine(34)-C(5))-methyltransferase OS=Mus musculus GN=Nsun2 PE=1 SV=2	48.85	AT2G22400.1 | Symbols: | S-adenosyl-L-methionine-dependent methyltransferases superfamily protein | chr2:9504823-9508788 REVERSE LENGTH=808	54.06	common	0.0414333	0.907764
LOC_Os02g55140	LOC_Os02g55140.1	metabolic process/primary metabolic process	leucine aminopeptidase, chloroplast precursor, putative, expressed	sp|Q6K669|AMPL2_ORYSJ Leucine aminopeptidase 2, chloroplastic OS=Oryza sativa subsp. japonica GN=Os02g0794700 PE=2 SV=1	sp|Q6K669|AMPL2_ORYSJ Leucine aminopeptidase 2, chloroplastic OS=Oryza sativa subsp. japonica GN=Os02g0794700 PE=2 SV=1	100.00	AT2G24200.1 | Symbols: | Cytosol aminopeptidase family protein | chr2:10287017-10289450 REVERSE LENGTH=520	76.83	common	0.00742078	0.91537
LOC_Os03g15900	LOC_Os03g15900.2	#N/A	SH3 domain containing protein, expressed	tr|Q0DT73|Q0DT73_ORYSJ Os03g0265700 protein (Fragment) OS=Oryza sativa subsp. japonica GN=Os03g0265700 PE=4 SV=1	sp|Q4P3H6|SLA1_USTMA Actin cytoskeleton-regulatory complex protein SLA1 OS=Ustilago maydis (strain 521 / FGSC 9021) GN=SLA1 PE=3 SV=1	43.10	AT2G07360.2 | Symbols: | SH3 domain-containing protein | chr2:3047623-3057099 REVERSE LENGTH=1198	73.62	common	0.0357272	0.91842
LOC_Os10g42940	LOC_Os10g42940.1	metabolic process/primary metabolic process	miro, putative, expressed	tr|Q336M3|Q336M3_ORYSJ ADP-ribosylation factor, putative, expressed OS=Oryza sativa subsp. japonica GN=OSJNBa0056G17.9 PE=2 SV=2	sp|P91924|ARF_DUGJA ADP-ribosylation factor OS=Dugesia japonica PE=2 SV=3	64.41	AT5G17060.1 | Symbols: ATARFB1B, ARFB1B | ADP-ribosylation factor B1B | chr5:5611056-5612639 FORWARD LENGTH=192	84.90	common	0.00728254	0.977176
LOC_Os07g38970	LOC_Os07g38970.1	metabolic process	succinyl-CoA ligase subunit alpha-2, mitochondrial precursor, putative, expressed	sp|Q6ZL94|SUCA_ORYSJ Probable succinyl-CoA ligase [ADP-forming] subunit alpha, mitochondrial OS=Oryza sativa subsp. japonica GN=Os07g0577700 PE=1 SV=1	sp|Q6ZL94|SUCA_ORYSJ Probable succinyl-CoA ligase [ADP-forming] subunit alpha, mitochondrial OS=Oryza sativa subsp. japonica GN=Os07g0577700 PE=1 SV=1	100.00	AT5G23250.1 | Symbols: | Succinyl-CoA ligase, alpha subunit | chr5:7830460-7832491 FORWARD LENGTH=341	80.41	common	0.0444919	0.988184
LOC_Os08g25720	LOC_Os08g25720.1	metabolic process/primary metabolic process/catabolic process	pyrophosphate--fructose 6-phosphate 1-phosphotransferase subunit alpha, putative, expressed	tr|Q84QT9|Q84QT9_ORYSJ Os08g0345700 protein OS=Oryza sativa subsp. japonica GN=P0410E11.122 PE=2 SV=1	sp|Q41140|PFPA_RICCO Pyrophosphate--fructose 6-phosphate 1-phosphotransferase subunit alpha OS=Ricinus communis GN=PFP-ALPHA PE=3 SV=1	67.48	AT1G76550.1 | Symbols: | Phosphofructokinase family protein | chr1:28722900-28726929 REVERSE LENGTH=617	64.40	common	0.00489467	0.990661
LOC_Os02g40890	LOC_Os02g40890.1	#N/A	GLTP domain containing protein, putative, expressed	tr|Q6K1Q5|Q6K1Q5_ORYSJ Glycolipid transfer protein-like OS=Oryza sativa subsp. japonica GN=OSJNOa283G08.2 PE=4 SV=1	sp|Q5U3N0|PKHA8_DANRE Pleckstrin homology domain-containing family A member 8 OS=Danio rerio GN=plekha8 PE=2 SV=1	32.45	AT2G33470.1 | Symbols: GLTP1, ATGLTP1 | glycolipid transfer protein 1 | chr2:14176599-14177950 REVERSE LENGTH=202	51.49	common	0.0348099	0.992546
LOC_Os06g13810	LOC_Os06g13810.1	metabolic process/primary metabolic process/catabolic process	pyrophosphate--fructose 6-phosphate 1-phosphotransferase subunit beta, putative, expressed	tr|Q654U8|Q654U8_ORYSJ Os06g0247500 protein OS=Oryza sativa subsp. japonica GN=OJ1136_C11.21 PE=4 SV=1	sp|Q41141|PFPB_RICCO Pyrophosphate--fructose 6-phosphate 1-phosphotransferase subunit beta OS=Ricinus communis GN=PFP-BETA PE=3 SV=1	81.97	AT1G12000.1 | Symbols: | Phosphofructokinase family protein | chr1:4050159-4053727 REVERSE LENGTH=566	81.42	common	0.0336056	1.00098
LOC_Os09g33500	LOC_Os09g33500.1	response to stimulus/metabolic process/response to stress	transketolase, putative, expressed	sp|Q0J0H4|ODPB2_ORYSJ Pyruvate dehydrogenase E1 component subunit beta-2, mitochondrial OS=Oryza sativa subsp. japonica GN=Os09g0509200 PE=2 SV=1	sp|Q38799|ODPB_ARATH Pyruvate dehydrogenase E1 component subunit beta, mitochondrial OS=Arabidopsis thaliana GN=PDH2 PE=1 SV=2	82.66	AT5G50850.1 | Symbols: MAB1 | Transketolase family protein | chr5:20689671-20692976 FORWARD LENGTH=363	82.66	common	0.0332964	1.00584
LOC_Os03g05980	LOC_Os03g05980.1	metabolic process/primary metabolic process	40S ribosomal protein S9-2, putative, expressed	tr|Q2R1J8|Q2R1J8_ORYSJ 40S ribosomal protein S9, putative, expressed OS=Oryza sativa subsp. japonica GN=Os03g0154700 PE=1 SV=1	sp|Q9FLF0|RS92_ARATH 40S ribosomal protein S9-2 OS=Arabidopsis thaliana GN=RPS9C PE=2 SV=1	88.77	AT5G39850.1 | Symbols: | Ribosomal protein S4 | chr5:15950053-15951171 FORWARD LENGTH=197	88.77	common	0.0391298	1.00913
LOC_Os02g01520	LOC_Os02g01520.1	response to abiotic stimulus/response to stimulus/metabolic process/response to stress/primary metabolic process	IQ calmodulin-binding motif family protein, putative, expressed	tr|Q6ETD9|Q6ETD9_ORYSJ Calmodulin-binding protein-like OS=Oryza sativa subsp. japonica GN=OJ1359_D06.7 PE=2 SV=1	sp|Q9LVA0|BAG7_ARATH BAG family molecular chaperone regulator 7 OS=Arabidopsis thaliana GN=BAG7 PE=1 SV=1	52.41	AT5G62390.1 | Symbols: ATBAG7, BAG7 | BCL-2-associated athanogene 7 | chr5:25052377-25054170 REVERSE LENGTH=446	52.41	common	0.0380439	1.02938
LOC_Os02g37590	LOC_Os02g37590.1	metabolic process/primary metabolic process	glycerophosphoryl diester phosphodiesterase family protein, putative, expressed	tr|Q6YY47|Q6YY47_ORYSJ Os02g0588500 protein OS=Oryza sativa subsp. japonica GN=OSJNBb0046O12.21 PE=4 SV=1	sp|Q9SZ11|GLPQ2_ARATH Probable glycerophosphoryl diester phosphodiesterase 2 OS=Arabidopsis thaliana GN=GPDL2 PE=1 SV=3	52.31	AT4G26690.1 | Symbols: SHV3, MRH5, GPDL2 | PLC-like phosphodiesterase family protein | chr4:13456793-13459890 REVERSE LENGTH=759	52.31	common	0.043338	1.03459
LOC_Os10g33230	LOC_Os10g33230.1	#N/A	RNA recognition motif containing protein, putative, expressed	tr|Q7XDI5|Q7XDI5_ORYSJ Os10g0470900 protein OS=Oryza sativa subsp. japonica GN=OSJNBa0079L16.15 PE=4 SV=1	sp|Q9JII5|DAZP1_MOUSE DAZ-associated protein 1 OS=Mus musculus GN=Dazap1 PE=2 SV=2	45.37	AT4G14300.1 | Symbols: | RNA-binding (RRM/RBD/RNP motifs) family protein | chr4:8231179-8232785 FORWARD LENGTH=411	59.07	common	0.000837916	1.0378
LOC_Os05g51530	LOC_Os05g51530.1	metabolic process/primary metabolic process/catabolic process	vacuolar ATP synthase subunit C, putative, expressed	tr|Q6L4R5|Q6L4R5_ORYSJ Os05g0593100 protein OS=Oryza sativa subsp. japonica GN=P0663C08.13 PE=2 SV=1	sp|Q9SDS7|VATC_ARATH V-type proton ATPase subunit C OS=Arabidopsis thaliana GN=VHA-C PE=1 SV=1	76.44	AT1G12840.1 | Symbols: DET3, ATVHA-C | vacuolar ATP synthase subunit C (VATC) / V-ATPase C subunit / vacuolar proton pump C subunit (DET3) | chr1:4375584-4378220 FORWARD LENGTH=375	76.44	common	0.0464737	1.0418
LOC_Os07g42450	LOC_Os07g42450.1	response to abiotic stimulus/response to stimulus/metabolic process/response to stress/primary metabolic process	ribosomal protein S2, putative, expressed	tr|Q8H3I3|Q8H3I3_ORYSJ Os07g0616600 protein OS=Oryza sativa subsp. japonica GN=B1056G08.113 PE=1 SV=2	sp|A5BUU4|RSSA_VITVI 40S ribosomal protein SA OS=Vitis vinifera GN=GSVIVT00034021001 PE=3 SV=1	79.02	AT1G72370.1 | Symbols: P40, AP40, RP40, RPSAA | 40s ribosomal protein SA | chr1:27243148-27244842 REVERSE LENGTH=298	81.25	common	0.00747688	1.04645
LOC_Os01g18050	LOC_Os01g18050.1	response to abiotic stimulus/response to stimulus/response to stress	tubulin/FtsZ domain containing protein, putative, expressed	tr|Q0JNK3|Q0JNK3_ORYSJ Os01g0282800 protein OS=Oryza sativa subsp. japonica GN=Os01g0282800 PE=2 SV=1	sp|Q43594|TBB1_ORYSJ Tubulin beta-1 chain OS=Oryza sativa subsp. japonica GN=TUBB1 PE=2 SV=2	100.00	AT5G12250.1 | Symbols: TUB6 | beta-6 tubulin | chr5:3961317-3962971 REVERSE LENGTH=449	98.60	common	0.00622341	1.07563
LOC_Os03g01900	LOC_Os03g01900.1	metabolic process/primary metabolic process	40S ribosomal protein S17, putative, expressed	tr|Q8H7V0|Q8H7V0_ORYSJ 40S ribosomal protein S17, putative, expressed OS=Oryza sativa subsp. japonica GN=OSJNBb0043C10.11 PE=3 SV=1	sp|Q9SQZ1|RS173_ARATH 40S ribosomal protein S17-3 OS=Arabidopsis thaliana GN=RPS17C PE=2 SV=3	76.52	AT3G10610.1 | Symbols: | Ribosomal S17 family protein | chr3:3319459-3319881 FORWARD LENGTH=140	76.52	common	0.0381577	1.08009
LOC_Os03g58840	LOC_Os03g58840.1	#N/A	vesicle-associated membrane protein, putative, expressed	tr|Q84SZ1|Q84SZ1_ORYSJ Os03g0803000 protein OS=Oryza sativa subsp. japonica GN=OSJNBa0087C10.9 PE=4 SV=1	sp|Q9MAS5|VA726_ARATH Putative vesicle-associated membrane protein 726 OS=Arabidopsis thaliana GN=VAMP726 PE=2 SV=2	84.02	AT1G04760.1 | Symbols: ATVAMP726, VAMP726 | vesicle-associated membrane protein 726 | chr1:1334760-1336070 FORWARD LENGTH=220	84.02	common	0.0384832	1.08876
LOC_Os04g55060	LOC_Os04g55060.1	metabolic process/primary metabolic process	3-oxoacyl-synthase III, chloroplast precursor, putative, expressed	tr|Q0J9M3|Q0J9M3_ORYSJ Os04g0643300 protein OS=Oryza sativa subsp. japonica GN=Os04g0643300 PE=3 SV=1	sp|P49245|FABH2_CUPWR 3-oxoacyl-[acyl-carrier-protein] synthase 3 B, chloroplastic OS=Cuphea wrightii GN=KAS3B PE=2 SV=1	65.19	AT1G62640.1 | Symbols: KAS III | 3-ketoacyl-acyl carrier protein synthase III | chr1:23192502-23194737 FORWARD LENGTH=404	65.66	common	0.0375102	1.09182
LOC_Os03g55280	LOC_Os03g55280.1	metabolic process	semialdehyde dehydrogenase, NAD binding domain containing protein, putative, expressed	tr|Q93Y73|Q93Y73_ORYSJ Aspartate-semialdehyde dehydrogenase family protein, expressed OS=Oryza sativa subsp. japonica GN=OSJNBb0048A17.6 PE=3 SV=1	sp|Q55512|DHAS_SYNY3 Aspartate-semialdehyde dehydrogenase OS=Synechocystis sp. (strain PCC 6803 / Kazusa) GN=asd PE=3 SV=2	54.33	AT1G14810.1 | Symbols: | semialdehyde dehydrogenase family protein | chr1:5102684-5104633 REVERSE LENGTH=375	74.52	common	0.00262577	1.10636
LOC_Os07g40320	LOC_Os07g40320.1	#N/A	vesicle transport protein GOT1B, putative, expressed	tr|Q7XIN6|Q7XIN6_ORYSJ NFkB activating protein-like OS=Oryza sativa subsp. japonica GN=OJ1710_H11.120 PE=4 SV=1	sp|Q9M7N6|MAF1_SOLLC MFP1 attachment factor 1 OS=Solanum lycopersicum GN=MAF1 PE=1 SV=1	50.00	AT5G01430.1 | Symbols: | Got1/Sft2-like vescicle transport protein family | chr5:176797-178010 REVERSE LENGTH=140	62.31	common	0.0248563	1.13156
LOC_Os01g42520	LOC_Os01g42520.1	#N/A	expressed protein	tr|Q9AX68|Q9AX68_ORYSJ Putative uncharacterized protein P0046B10.2-1 OS=Oryza sativa subsp. japonica GN=P0410E03.33-1 PE=2 SV=1	sp|Q28Z18|SETB1_DROPS Histone-lysine N-methyltransferase eggless OS=Drosophila pseudoobscura pseudoobscura GN=egg PE=3 SV=1	33.96	AT5G25460.1 | Symbols: | Protein of unknown function, DUF642 | chr5:8863430-8865394 FORWARD LENGTH=369	64.19	common	0.00795705	1.14238
LOC_Os03g53860	LOC_Os03g53860.1	metabolic process/primary metabolic process	periplasmic beta-glucosidase precursor, putative, expressed	tr|Q8W2Z2|Q8W2Z2_ORYSJ Putative exohydrolase OS=Oryza sativa subsp. japonica GN=OSJNBa0069E14.8 PE=4 SV=1	sp|Q23892|GLUA_DICDI Lysosomal beta glucosidase OS=Dictyostelium discoideum GN=gluA PE=1 SV=2	30.34	AT5G20950.1 | Symbols: | Glycosyl hydrolase family protein | chr5:7107609-7110775 REVERSE LENGTH=624	70.83	common	0.0157511	1.1676
LOC_Os08g34720	LOC_Os08g34720.1	metabolic process	D-3-phosphoglycerate dehydrogenase, chloroplast precursor, putative, expressed	tr|Q6ZAA5|Q6ZAA5_ORYSJ Putative phosphoglycerate dehydrogenase OS=Oryza sativa subsp. japonica GN=P0429B05.26 PE=2 SV=1	sp|O04130|SERA_ARATH D-3-phosphoglycerate dehydrogenase, chloroplastic OS=Arabidopsis thaliana GN=At1g17745 PE=1 SV=2	75.49	AT1G17745.2 | Symbols: PGDH | D-3-phosphoglycerate dehydrogenase | chr1:6101157-6104979 FORWARD LENGTH=651	71.84	common	0.0449961	1.16787
LOC_Os01g37800	LOC_Os01g37800.1	#N/A	ras-related protein, putative, expressed	tr|Q0JLX8|Q0JLX8_ORYSJ Os01g0558600 protein OS=Oryza sativa subsp. japonica GN=Os01g0558600 PE=2 SV=1	sp|P40392|RIC1_ORYSJ Ras-related protein RIC1 OS=Oryza sativa subsp. japonica GN=RIC1 PE=2 SV=2	100.00	AT1G02130.1 | Symbols: ATRAB1B, ARA5, ARA-5, ATRABD2A, RABD2A, RA-5 | RAS 5 | chr1:400350-401788 REVERSE LENGTH=203	85.15	common	0.000999452	1.17062
LOC_Os05g33380	LOC_Os05g33380.1	response to abiotic stimulus/response to stimulus/metabolic process/response to stress/primary metabolic process/catabolic process	fructose-bisphospate aldolase isozyme, putative, expressed	sp|P17784|ALF_ORYSJ Fructose-bisphosphate aldolase cytoplasmic isozyme OS=Oryza sativa subsp. japonica GN=FBA PE=1 SV=2	sp|P17784|ALF_ORYSJ Fructose-bisphosphate aldolase cytoplasmic isozyme OS=Oryza sativa subsp. japonica GN=FBA PE=1 SV=2	100.00	AT2G36460.1 | Symbols: | Aldolase superfamily protein | chr2:15296929-15298387 REVERSE LENGTH=358	83.24	common	0.024633	1.18343
LOC_Os12g41715	LOC_Os12g41715.1	#N/A	DEAD-box ATP-dependent RNA helicase, putative, expressed	sp|Q0ILZ4|RH9_ORYSJ DEAD-box ATP-dependent RNA helicase 9 OS=Oryza sativa subsp. japonica GN=Os12g0611200 PE=2 SV=1	sp|Q0ILZ4|RH9_ORYSJ DEAD-box ATP-dependent RNA helicase 9 OS=Oryza sativa subsp. japonica GN=Os12g0611200 PE=2 SV=1	100.00	AT3G22330.1 | Symbols: PMH2, ATRH53 | putative mitochondrial RNA helicase 2 | chr3:7892641-7895145 FORWARD LENGTH=616	70.18	common	0.0238995	1.18436
LOC_Os01g55690	LOC_Os01g55690.1	response to stimulus	glutelin, putative, expressed	tr|Q0JJ36|Q0JJ36_ORYSJ Glutelin OS=Oryza sativa subsp. japonica GN=Os01g0762500 PE=2 SV=1	sp|P07728|GLUA1_ORYSJ Glutelin type-A 1 OS=Oryza sativa subsp. japonica GN=GLUA1 PE=1 SV=2	100.00	AT5G44120.3 | Symbols: CRA1, ATCRA1, CRU1 | RmlC-like cupins superfamily protein | chr5:17756460-17758246 REVERSE LENGTH=472	40.55	common	0.0457906	1.20613
LOC_Os08g12820	LOC_Os08g12820.1	metabolic process/primary metabolic process/catabolic process	proteasome/cyclosome repeat containing protein, expressed	tr|Q6Z921|Q6Z921_ORYSJ Os08g0224700 protein OS=Oryza sativa subsp. japonica GN=P0494D11.3 PE=2 SV=1	sp|Q3TXS7|PSMD1_MOUSE 26S proteasome non-ATPase regulatory subunit 1 OS=Mus musculus GN=Psmd1 PE=1 SV=1	50.58	AT2G32730.1 | Symbols: | 26S proteasome regulatory complex, non-ATPase subcomplex, Rpn2/Psmd1 subunit | chr2:13880189-13885464 FORWARD LENGTH=1004	76.17	common	0.00461081	1.23403
LOC_Os01g65790	LOC_Os01g65790.1	metabolic process	pectinesterase, putative, expressed	tr|Q8LJK2|Q8LJK2_ORYSJ Pectinesterase OS=Oryza sativa subsp. japonica GN=P0018C10.47 PE=3 SV=1	sp|Q9LXD9|PME51_ARATH Probable pectinesterase/pectinesterase inhibitor 51 OS=Arabidopsis thaliana GN=PME51 PE=2 SV=1	50.87	AT5G09760.1 | Symbols: | Plant invertase/pectin methylesterase inhibitor superfamily | chr5:3032446-3034364 FORWARD LENGTH=551	50.87	common	0.0417597	1.24663
LOC_Os01g51170	LOC_Os01g51170.1	metabolic process/primary metabolic process	glycylpeptide N-tetradecanoyltransferase 1, putative, expressed	tr|Q8LR54|Q8LR54_ORYSJ Glycylpeptide N-tetradecanoyltransferase OS=Oryza sativa subsp. japonica GN=P0510F09.24 PE=2 SV=1	sp|Q9LTR9|NMT1_ARATH Glycylpeptide N-tetradecanoyltransferase 1 OS=Arabidopsis thaliana GN=NMT1 PE=1 SV=2	73.52	AT5G57020.1 | Symbols: NMT1, ATNMT1 | myristoyl-CoA:protein N-myristoyltransferase | chr5:23075451-23076755 FORWARD LENGTH=434	73.52	common	0.00376874	1.28096
LOC_Os01g08450	LOC_Os01g08450.1	#N/A	ras-related protein, putative, expressed	tr|Q0JQ62|Q0JQ62_ORYSJ Os01g0179700 protein OS=Oryza sativa subsp. japonica GN=Os01g0179700 PE=2 SV=1	sp|Q05737|YPTM2_MAIZE GTP-binding protein YPTM2 OS=Zea mays GN=YPTM2 PE=2 SV=1	96.52	AT1G02130.1 | Symbols: ATRAB1B, ARA5, ARA-5, ATRABD2A, RABD2A, RA-5 | RAS 5 | chr1:400350-401788 REVERSE LENGTH=203	88.56	common	0.025399	1.28278
LOC_Os01g24710	LOC_Os01g24710.1	#N/A	jacalin-like lectin domain containing protein, expressed	sp|Q0JMY8|SALT_ORYSJ Salt stress-induced protein OS=Oryza sativa subsp. japonica GN=SALT PE=2 SV=1	sp|Q0JMY8|SALT_ORYSJ Salt stress-induced protein OS=Oryza sativa subsp. japonica GN=SALT PE=2 SV=1	100.00	AT1G73040.1 | Symbols: | Mannose-binding lectin superfamily protein | chr1:27475159-27475777 REVERSE LENGTH=176	29.86	common	0.0193491	1.30673
LOC_Os03g28160	LOC_Os03g28160.1	#N/A	jacalin-like lectin domain containing protein, expressed	tr|Q0DRB3|Q0DRB3_ORYSJ Os03g0399800 protein (Fragment) OS=Oryza sativa subsp. japonica GN=Os03g0399800 PE=4 SV=2	sp|Q5U9T2|LECH_HORVU Horcolin OS=Hordeum vulgare PE=3 SV=1	43.64	AT1G19715.3 | Symbols: | Mannose-binding lectin superfamily protein | chr1:6816934-6819432 REVERSE LENGTH=601	31.18	common	0.0175824	1.31871
LOC_Os05g22970	LOC_Os05g22970.1	metabolic process/primary metabolic process	glyoxalase family protein, putative, expressed	tr|Q0DJE6|Q0DJE6_ORYSJ Lactoylglutathione lyase OS=Oryza sativa subsp. japonica GN=Os05g0295800 PE=2 SV=1	sp|O49818|LGUL_CICAR Lactoylglutathione lyase OS=Cicer arietinum PE=2 SV=1	81.32	AT1G08110.4 | Symbols: | lactoylglutathione lyase family protein / glyoxalase I family protein | chr1:2535463-2537630 FORWARD LENGTH=235	69.64	common	0.0404202	1.33836
LOC_Os06g05660	LOC_Os06g05660.3	response to stimulus/metabolic process/response to stress/primary metabolic process	NAP domain containing protein, putative, expressed	tr|Q5VND6|Q5VND6_ORYSJ Os06g0149400 protein OS=Oryza sativa subsp. japonica GN=P0710H01.4 PE=2 SV=1	sp|P78920|YGNB_SCHPO Putative nucleosome assembly protein C2D10.11C OS=Schizosaccharomyces pombe (strain 972 / ATCC 24843) GN=SPBC2D10.11c PE=2 SV=2	37.58	AT2G19480.1 | Symbols: NFA02, NFA2, NAP1;2 | nucleosome assembly protein 1;2 | chr2:8438601-8441040 FORWARD LENGTH=379	76.47	common	0.0174066	1.35122
LOC_Os07g11630	LOC_Os07g11630.1	#N/A	LTPL163 - Protease inhibitor/seed storage/LTP family protein precursor, expressed	tr|Q7X7E6|Q7X7E6_ORYSJ Os07g0216600 protein OS=Oryza sativa subsp. japonica GN=OJ1080_F08.102 PE=2 SV=1	sp|P16969|IAA_HORVU Alpha-amylase/trypsin inhibitor OS=Hordeum vulgare PE=2 SV=1	39.86	AT1G54470.2 | Symbols: RPP27 | RNI-like superfamily protein | chr1:20344738-20349032 FORWARD LENGTH=957	32.08	common	0.0164453	1.35144
LOC_Os05g07890	LOC_Os05g07890.1	#N/A	embryo-specific 3, putative, expressed	tr|Q65XR8|Q65XR8_ORYSJ Os05g0171200 protein OS=Oryza sativa subsp. japonica GN=P0685E10.11 PE=2 SV=1	sp|P91254|GST8_CAEEL Probable glutathione S-transferase 8 OS=Caenorhabditis elegans GN=gst-8 PE=1 SV=1	31.88	AT2G41475.1 | Symbols: | Embryo-specific protein 3, (ATS3) | chr2:17295259-17296329 REVERSE LENGTH=179	39.85	common	0.00245121	1.37117
LOC_Os06g43660	LOC_Os06g43660.1	response to abiotic stimulus/response to stimulus/metabolic process/response to stress	inorganic H+ pyrophosphatase, putative, expressed	tr|Q67WN5|Q67WN5_ORYSJ Inorganic diphosphatase, H+-translocating, vacuolar membrane OS=Oryza sativa subsp. japonica GN=P0017B12.8-1 PE=2 SV=1	sp|P21616|AVP_VIGRR Pyrophosphate-energized vacuolar membrane proton pump OS=Vigna radiata var. radiata PE=1 SV=3	88.18	AT1G15690.1 | Symbols: AVP1, ATAVP3, AVP-3, AtVHP1;1 | Inorganic H pyrophosphatase family protein | chr1:5399115-5402185 FORWARD LENGTH=770	86.87	common	0.0486448	1.37189
LOC_Os03g50480	LOC_Os03g50480.2	response to abiotic stimulus/response to stimulus/metabolic process/primary metabolic process/catabolic process	phosphoglucomutase, putative, expressed	tr|Q9AUQ4|Q9AUQ4_ORYSJ Os03g0712700 protein OS=Oryza sativa subsp. japonica GN=OSJNBb0033N16.5 PE=2 SV=1	sp|P93805|PGMC2_MAIZE Phosphoglucomutase, cytoplasmic 2 OS=Zea mays PE=2 SV=2	95.45	AT1G70730.3 | Symbols: PGM2 | Phosphoglucomutase/phosphomannomutase family protein | chr1:26669020-26673166 REVERSE LENGTH=662	86.61	common	0.0244335	1.3749
LOC_Os02g24330	LOC_Os02g24330.1	metabolic process/primary metabolic process	eukaryotic translation initiation factor 4B, putative, expressed	tr|Q0E1I1|Q0E1I1_ORYSJ Os02g0439700 protein OS=Oryza sativa subsp. japonica GN=Os02g0439700 PE=2 SV=1	sp|Q6CNY4|INO80_KLULA Putative DNA helicase INO80 OS=Kluyveromyces lactis (strain ATCC 8585 / CBS 2359 / DSM 70799 / NBRC 1267 / NRRL Y-1140 / WM37) GN=INO80 PE=3 SV=1	26.21	AT4G38710.2 | Symbols: | glycine-rich protein | chr4:18078141-18080002 REVERSE LENGTH=465	37.15	common	0.00613211	1.38068
LOC_Os03g51600	LOC_Os03g51600.1	response to abiotic stimulus/response to stimulus	tubulin/FtsZ domain containing protein, putative, expressed	tr|Q75GI3|Q75GI3_ORYSJ Alpha tubulin OS=Oryza sativa subsp. japonica GN=OSJNBa0013A09.14 PE=2 SV=1	sp|P33629|TBA_PRUDU Tubulin alpha chain OS=Prunus dulcis GN=TUBA PE=2 SV=1	96.67	AT1G50010.1 | Symbols: TUA2 | tubulin alpha-2 chain | chr1:18517737-18519729 FORWARD LENGTH=450	96.55	common	0.000174605	1.40289
LOC_Os05g33400	LOC_Os05g33400.1	response to abiotic stimulus/response to stimulus/metabolic process/response to stress	basic 7S globulin precursor, putative, expressed	tr|Q0DIB3|Q0DIB3_ORYSJ Os05g0402900 protein OS=Oryza sativa subsp. japonica GN=Os05g0402900 PE=4 SV=1	sp|P13917|7SB1_SOYBN Basic 7S globulin OS=Glycine max GN=BG PE=1 SV=2	35.36	AT1G03220.1 | Symbols: | Eukaryotic aspartyl protease family protein | chr1:787143-788444 FORWARD LENGTH=433	49.76	common	0.00322579	1.43048
LOC_Os02g55890	LOC_Os02g55890.1	response to abiotic stimulus/response to stimulus/metabolic process/response to stress	inorganic H+ pyrophosphatase, putative, expressed	tr|Q75U53|Q75U53_ORYSJ Os02g0802500 protein OS=Oryza sativa subsp. japonica GN=OVP3 PE=3 SV=1	sp|Q06572|AVP_HORVU Pyrophosphate-energized vacuolar membrane proton pump OS=Hordeum vulgare PE=2 SV=2	88.96	AT1G15690.1 | Symbols: AVP1, ATAVP3, AVP-3, AtVHP1;1 | Inorganic H pyrophosphatase family protein | chr1:5399115-5402185 FORWARD LENGTH=770	85.64	common	0.0457798	1.44474
LOC_Os02g50830	LOC_Os02g50830.1	#N/A	expressed protein	tr|Q6Z7R6|Q6Z7R6_ORYSJ Putative uncharacterized protein P0516G10.33 OS=Oryza sativa subsp. japonica GN=P0516G10.33 PE=2 SV=1	sp|Q6GP89|LSM12_XENLA Protein LSM12 homolog OS=Xenopus laevis GN=lsm12 PE=2 SV=1	26.79	AT1G24050.1 | Symbols: | RNA-processing, Lsm domain | chr1:8507057-8508439 FORWARD LENGTH=188	53.18	common	0.0264634	1.45768
LOC_Os06g01390	LOC_Os06g01390.1	response to stimulus/metabolic process/response to stress/primary metabolic process/catabolic process	acyl-coenzyme A oxidase 1.2, peroxisomal, putative, expressed	tr|Q8H631|Q8H631_ORYSJ Acyl-coenzyme A oxidase OS=Oryza sativa subsp. japonica GN=OSJNBa0075G19.29-1 PE=2 SV=1	sp|O65202|ACOX1_ARATH Peroxisomal acyl-coenzyme A oxidase 1 OS=Arabidopsis thaliana GN=ACX1 PE=1 SV=1	78.18	AT4G16760.1 | Symbols: ACX1, ATACX1 | acyl-CoA oxidase 1 | chr4:9424930-9428689 REVERSE LENGTH=664	78.18	common	0.029048	1.48709
LOC_Os04g40730	LOC_Os04g40730.1	metabolic process/primary metabolic process	oxidoreductase, short chain dehydrogenase/reductase family, putative, expressed	tr|Q7XQF8|Q7XQF8_ORYSJ OSJNBa0081L15.5 protein OS=Oryza sativa subsp. japonica GN=OSJNBa0081L15.5 PE=2 SV=2	sp|Q53GQ0|DHB12_HUMAN Estradiol 17-beta-dehydrogenase 12 OS=Homo sapiens GN=HSD17B12 PE=1 SV=2	43.12	AT1G67730.1 | Symbols: YBR159, KCR1, ATKCR1 | beta-ketoacyl reductase 1 | chr1:25391676-25393365 FORWARD LENGTH=318	54.95	common	0.00278831	1.55911
LOC_Os01g73790	LOC_Os01g73790.1	metabolic process/primary metabolic process	NAD dependent epimerase/dehydratase family protein, putative, expressed	tr|Q8S9Z2|Q8S9Z2_ORYSJ Os01g0969100 protein OS=Oryza sativa subsp. japonica GN=OJ1656_A11.20 PE=2 SV=1	sp|Q6D2F1|ARNA_ERWCT Bifunctional polymyxin resistance protein ArnA OS=Erwinia carotovora subsp. atroseptica (strain SCRI 1043 / ATCC BAA-672) GN=arnA PE=3 SV=1	37.85	AT1G08200.1 | Symbols: AXS2 | UDP-D-apiose/UDP-D-xylose synthase 2 | chr1:2574259-2576609 REVERSE LENGTH=389	85.05	common	0.00159536	1.5986
LOC_Os03g02390	LOC_Os03g02390.1	#N/A	mitochondrial import inner membrane translocase subunit Tim17, putative, expressed	tr|Q8GZW5|Q8GZW5_ORYSJ Mitochondrial import inner membrane translocase subunit Tim17 family protein, expressed OS=Oryza sativa subsp. japonica GN=OSJNBa0090O10.19 PE=2 SV=1	sp|Q9USM7|TIM23_SCHPO Mitochondrial import inner membrane translocase subunit tim23 OS=Schizosaccharomyces pombe (strain 972 / ATCC 24843) GN=tim23 PE=2 SV=1	31.79	AT1G17530.1 | Symbols: ATTIM23-1, TIM23-1 | translocase of inner mitochondrial membrane 23 | chr1:6027723-6028286 FORWARD LENGTH=187	62.71	common	0.00523374	1.71494
LOC_Os04g35520	LOC_Os04g35520.1	response to stimulus/metabolic process/response to stress	OsAPx7 - Stromal Ascorbate Peroxidase encoding gene 5,8, expressed	tr|Q0JD29|Q0JD29_ORYSJ Os04g0434800 protein OS=Oryza sativa subsp. japonica GN=Os04g0434800 PE=2 SV=1	sp|Q7XJ02|APX7_ORYSJ Probable L-ascorbate peroxidase 7, chloroplastic OS=Oryza sativa subsp. japonica GN=APX7 PE=2 SV=1	100.00	AT4G08390.1 | Symbols: SAPX | stromal ascorbate peroxidase | chr4:5314999-5317071 FORWARD LENGTH=372	81.14	common	0.0462916	1.72483
LOC_Os02g57540	LOC_Os02g57540.1	metabolic process/primary metabolic process	60S ribosomal protein L28-1, putative, expressed	tr|Q6K705|Q6K705_ORYSJ Putative 60S ribosomal protein L28 OS=Oryza sativa subsp. japonica GN=P0474F11.21 PE=4 SV=1	sp|O82204|RL281_ARATH 60S ribosomal protein L28-1 OS=Arabidopsis thaliana GN=RPL28A PE=1 SV=1	71.33	AT2G19730.1 | Symbols: | Ribosomal L28e protein family | chr2:8511752-8512995 FORWARD LENGTH=143	71.33	common	0.0101072	1.73324
LOC_Os04g56160	LOC_Os04g56160.1	metabolic process/primary metabolic process/catabolic process	plasma membrane ATPase, putative, expressed	tr|Q0J9F5|Q0J9F5_ORYSJ Os04g0656100 protein OS=Oryza sativa subsp. japonica GN=Os04g0656100 PE=3 SV=1	sp|Q7XPY2|PMA1_ORYSJ Plasma membrane ATPase OS=Oryza sativa subsp. japonica GN=Os04g0656100 PE=2 SV=1	100.00	AT2G18960.1 | Symbols: AHA1, PMA, OST2, HA1 | H(+)-ATPase 1 | chr2:8221858-8227268 FORWARD LENGTH=949	85.17	common	0.0399672	1.76483
LOC_Os03g63430	LOC_Os03g63430.1	metabolic process/primary metabolic process/catabolic process	proteasome subunit, putative, expressed	tr|Q851Y6|Q851Y6_ORYSJ Os03g0851300 protein OS=Oryza sativa subsp. japonica GN=OSJNBa0015N08.15 PE=2 SV=1	sp|Q54UJ0|PSD12_DICDI 26S proteasome non-ATPase regulatory subunit 12 OS=Dictyostelium discoideum GN=psmD12 PE=2 SV=1	44.27	AT5G64760.1 | Symbols: RPN5B | regulatory particle non-ATPase subunit 5B | chr5:25894027-25896445 REVERSE LENGTH=442	77.68	common	0.0179948	1.78788
LOC_Os08g33710	LOC_Os08g33710.1	metabolic process	ribonuclease T2 family domain containing protein, expressed	tr|Q9FEG7|Q9FEG7_ORYSJ Os08g0434100 protein OS=Oryza sativa subsp. japonica GN=P0431A03.26 PE=2 SV=1	sp|P80022|RNLE_SOLLC Extracellular ribonuclease LE OS=Solanum lycopersicum PE=1 SV=2	54.11	AT1G26820.1 | Symbols: RNS3 | ribonuclease 3 | chr1:9292760-9293722 REVERSE LENGTH=222	56.68	common	0.0368715	1.79765
LOC_Os09g38550	LOC_Os09g38550.1	metabolic process/primary metabolic process	protein phosphatase 2C, putative, expressed	sp|Q653S3|P2C70_ORYSJ Probable protein phosphatase 2C 70 OS=Oryza sativa subsp. japonica GN=Os09g0558000 PE=2 SV=2	sp|Q653S3|P2C70_ORYSJ Probable protein phosphatase 2C 70 OS=Oryza sativa subsp. japonica GN=Os09g0558000 PE=2 SV=2	100.00	AT4G31860.1 | Symbols: | Protein phosphatase 2C family protein | chr4:15406685-15408589 REVERSE LENGTH=357	70.45	common	0.0395471	1.80117
LOC_Os07g01020	LOC_Os07g01020.1	response to abiotic stimulus/response to stimulus/metabolic process/response to stress	SOR/SNZ family protein, putative, expressed	sp|Q69LA6|PDX11_ORYSJ Probable pyridoxal biosynthesis protein PDX1.1 OS=Oryza sativa subsp. japonica GN=PDX11 PE=2 SV=1	sp|Q69LA6|PDX11_ORYSJ Probable pyridoxal biosynthesis protein PDX1.1 OS=Oryza sativa subsp. japonica GN=PDX11 PE=2 SV=1	100.00	AT5G01410.1 | Symbols: PDX1, ATPDX1.3, RSR4, PDX1.3, ATPDX1 | Aldolase-type TIM barrel family protein | chr5:172576-173505 REVERSE LENGTH=309	86.03	common	0.0438926	1.81596
LOC_Os01g59150	LOC_Os01g59150.1	response to abiotic stimulus/response to stimulus/response to stress	tubulin/FtsZ domain containing protein, putative, expressed	tr|Q0JIE9|Q0JIE9_ORYSJ Os01g0805900 protein OS=Oryza sativa subsp. japonica GN=Os01g0805900 PE=2 SV=1	sp|P45960|TBB4_ORYSJ Tubulin beta-4 chain OS=Oryza sativa subsp. japonica GN=TUBB4 PE=2 SV=1	100.00	AT5G12250.1 | Symbols: TUB6 | beta-6 tubulin | chr5:3961317-3962971 REVERSE LENGTH=449	98.37	common	0.0360022	1.82664
LOC_Os01g24690	LOC_Os01g24690.1	response to abiotic stimulus/response to stimulus/metabolic process/response to stress/primary metabolic process	60S ribosomal protein L23A, putative, expressed	tr|Q94CM9|Q94CM9_ORYSJ Os01g0348700 protein OS=Oryza sativa subsp. japonica GN=P0440D10.34 PE=1 SV=1	sp|O22644|RL23A_FRIAG 60S ribosomal protein L23A OS=Fritillaria agrestis GN=RPL23A PE=2 SV=1	84.52	AT3G55280.1 | Symbols: RPL23AB | ribosomal protein L23AB | chr3:20500667-20501519 FORWARD LENGTH=154	83.59	common	0.0175469	1.83434
LOC_Os05g35580	LOC_Os05g35580.1	metabolic process/primary metabolic process	amidophosphoribosyltransferase, chloroplast precursor, putative, expressed	tr|Q6I5V5|Q6I5V5_ORYSJ Amidophosphoribosyltransferase OS=Oryza sativa subsp. japonica GN=OJ1378_A04.3 PE=2 SV=1	sp|P52418|PUR1_SOYBN Amidophosphoribosyltransferase, chloroplastic OS=Glycine max GN=PUR1 PE=2 SV=1	67.53	AT2G16570.1 | Symbols: ATASE, ATASE1, ASE1 | GLN phosphoribosyl pyrophosphate amidotransferase 1 | chr2:7180424-7182124 REVERSE LENGTH=566	65.74	common	0.00170565	1.85865
LOC_Os05g02820	LOC_Os05g02820.1	#N/A	protein transport protein-related, putative, expressed	tr|Q9LIW7|Q9LIW7_ORYSJ Similar to an Arabidopsis thialiana chromosome BAC genomic sequence OS=Oryza sativa subsp. japonica PE=4 SV=1	sp|F4I8B9|Y1501_ARATH Putative WEB family protein At1g65010, chloroplastic OS=Arabidopsis thaliana GN=At1g65010 PE=1 SV=1	39.16	AT1G65010.1 | Symbols: | Plant protein of unknown function (DUF827) | chr1:24149543-24154024 FORWARD LENGTH=1345	39.16	common	0.0180173	1.86129
LOC_Os04g52130	LOC_Os04g52130.1	metabolic process	coproporphyrinogen III oxidase, chloroplast precursor, putative, expressed	sp|Q7XPL2|HEM6_ORYSJ Coproporphyrinogen-III oxidase, chloroplastic OS=Oryza sativa subsp. japonica GN=CPX PE=2 SV=2	sp|Q7XPL2|HEM6_ORYSJ Coproporphyrinogen-III oxidase, chloroplastic OS=Oryza sativa subsp. japonica GN=CPX PE=2 SV=2	100.00	AT1G03475.1 | Symbols: LIN2, HEMF1, ATCPO-I | Coproporphyrinogen III oxidase | chr1:869302-871175 REVERSE LENGTH=386	73.80	common	2.01584e-05	1.86142
LOC_Os02g57640	LOC_Os02g57640.1	metabolic process/primary metabolic process	KH domain containing protein, putative, expressed	tr|Q6K6Z4|Q6K6Z4_ORYSJ KH domain-containing protein NOVA-like OS=Oryza sativa subsp. japonica GN=P0474F11.35 PE=4 SV=1	sp|Q80WA4|NOVA1_RAT RNA-binding protein Nova-1 (Fragment) OS=Rattus norvegicus GN=Nova1 PE=2 SV=1	31.89	AT5G04430.2 | Symbols: BTR1, BTR1L | binding to TOMV RNA 1L (long form) | chr5:1250602-1253523 REVERSE LENGTH=334	59.94	common	0.0369429	1.87022
LOC_Os04g24140	LOC_Os04g24140.1	response to abiotic stimulus/response to stimulus/metabolic process/primary metabolic process	ribose-5-phosphate isomerase A, putative, expressed	tr|Q7XVP0|Q7XVP0_ORYSJ OSJNBa0023J03.8 protein OS=Oryza sativa subsp. japonica GN=OSJNBa0023J03.8 PE=2 SV=2	sp|Q9ZU38|RPIA_ARATH Probable ribose-5-phosphate isomerase OS=Arabidopsis thaliana GN=At2g01290 PE=2 SV=1	55.43	AT1G71100.1 | Symbols: RSW10 | Ribose 5-phosphate isomerase, type A protein | chr1:26814726-26815529 FORWARD LENGTH=267	55.06	common	0.0103288	1.88933
LOC_Os02g32814	LOC_Os02g32814.1	#N/A	heavy metal-associated domain containing protein, expressed	tr|Q5QL92|Q5QL92_ORYSJ Os02g0530100 protein OS=Oryza sativa subsp. japonica GN=P0476H10.30-2 PE=2 SV=1	sp|Q9FLV9|SLAH3_ARATH S-type anion channel SLAH3 OS=Arabidopsis thaliana GN=SLAH3 PE=1 SV=1	57.14	AT5G24030.1 | Symbols: SLAH3 | SLAC1 homologue 3 | chr5:8118618-8120993 REVERSE LENGTH=635	57.14	common	0.0114477	1.93467
LOC_Os07g11310	LOC_Os07g11310.1	#N/A	LTPL166 - Protease inhibitor/seed storage/LTP family protein precursor, expressed	tr|Q8H4M5|Q8H4M5_ORYSJ Os07g0213600 protein OS=Oryza sativa subsp. japonica GN=OJ1116_C08.106 PE=4 SV=1	sp|P81368|IAA5_SORBI Alpha-amylase inhibitor 5 OS=Sorghum bicolor PE=1 SV=1	37.00	AT2G39920.1 | Symbols: | HAD superfamily, subfamily IIIB acid phosphatase | chr2:16663201-16664305 REVERSE LENGTH=283	28.79	common	0.00596492	1.94016
LOC_Os03g53650	LOC_Os03g53650.2	metabolic process	cysteine synthase, putative, expressed	tr|Q10CX6|Q10CX6_ORYSJ Cysteine synthase OS=Oryza sativa subsp. japonica GN=Os03g0747800 PE=3 SV=1	sp|Q9XEA8|CYSK2_ORYSJ Cysteine synthase OS=Oryza sativa subsp. japonica GN=RCS3 PE=2 SV=1	100.00	AT4G14880.1 | Symbols: OASA1, OLD3, CYTACS1 | O-acetylserine (thiol) lyase (OAS-TL) isoform A1 | chr4:8518209-8520050 REVERSE LENGTH=322	79.18	common	0.016789	1.96158
LOC_Os10g41930	LOC_Os10g41930.1	metabolic process	haloacid dehalogenase-like hydrolase family protein, putative, expressed	tr|Q8S7Q2|Q8S7Q2_ORYSJ Putative beta-phosphoglucomutase OS=Oryza sativa subsp. japonica GN=OSJNBa0095C07.1 PE=4 SV=1	sp|Q9X0Y1|P1254_THEMA Phosphorylated carbohydrates phosphatase TM_1254 OS=Thermotoga maritima (strain ATCC 43589 / MSB8 / DSM 3109 / JCM 10099) GN=TM_1254 PE=1 SV=1	30.04	AT2G38740.1 | Symbols: | Haloacid dehalogenase-like hydrolase (HAD) superfamily protein | chr2:16194639-16195995 REVERSE LENGTH=244	58.37	common	0.0100013	1.96329
LOC_Os12g36880	LOC_Os12g36880.1	#N/A	pathogenesis-related Bet v I family protein, putative, expressed	tr|Q2QNS7|Q2QNS7_ORYSJ Os12g0555500 protein OS=Oryza sativa subsp. japonica GN=LOC_Os12g36880 PE=2 SV=1	sp|P43211|MAL11_MALDO Major allergen Mal d 1 OS=Malus domestica GN=MALD1 PE=1 SV=2	31.90	AT2G33580.1 | Symbols: | Protein kinase superfamily protein | chr2:14219848-14221842 REVERSE LENGTH=664	33.33	common	0.0370792	1.97594
LOC_Os01g67980	LOC_Os01g67980.1	metabolic process/primary metabolic process	cysteine proteinase EP-B 1 precursor, putative, expressed	tr|Q7F3A8|Q7F3A8_ORYSJ Cysteine endopeptidase OS=Oryza sativa subsp. japonica GN=P0497A05.8 PE=2 SV=1	sp|P25250|CYSP2_HORVU Cysteine proteinase EP-B 2 OS=Hordeum vulgare GN=EPB2 PE=1 SV=1	72.24	AT5G50260.1 | Symbols: | Cysteine proteinases superfamily protein | chr5:20455605-20456862 FORWARD LENGTH=361	59.83	common	0.0144347	1.99636
LOC_Os03g06240	LOC_Os03g06240.1	#N/A	YT521-B-like family domain containing protein, expressed	tr|Q10RI4|Q10RI4_ORYSJ Os03g0158500 protein OS=Oryza sativa subsp. japonica GN=Os03g0158500 PE=4 SV=1	sp|Q0VCZ3|YTHD2_BOVIN YTH domain family protein 2 OS=Bos taurus GN=YTHDF2 PE=2 SV=1	54.95	AT3G13460.1 | Symbols: ECT2 | evolutionarily conserved C-terminal region 2 | chr3:4385274-4388220 REVERSE LENGTH=667	48.09	common	0.00704564	2.00129
LOC_Os01g11240	LOC_Os01g11240.1	#N/A	DUF538 domain containing protein, putative, expressed	tr|Q9LE07|Q9LE07_ORYSJ Os01g0210600 protein OS=Oryza sativa subsp. japonica GN=P0466B10.24 PE=2 SV=1	sp|Q9M015|Y5161_ARATH Uncharacterized protein At5g01610 OS=Arabidopsis thaliana GN=At5g01610 PE=1 SV=1	27.42	AT5G46230.1 | Symbols: | Protein of unknown function, DUF538 | chr5:18742593-18743024 REVERSE LENGTH=143	48.25	common	0.00795831	2.01451
LOC_Os03g10120	LOC_Os03g10120.2	response to abiotic stimulus/response to stimulus/metabolic process/primary metabolic process	proteasome subunit, putative, expressed	tr|Q10QG2|Q10QG2_ORYSJ COP9 signalosome complex subunit 4, putative, expressed OS=Oryza sativa subsp. japonica GN=Os03g0197400 PE=2 SV=1	sp|Q8L5U0|CSN4_ARATH COP9 signalosome complex subunit 4 OS=Arabidopsis thaliana GN=CSN4 PE=1 SV=2	84.46	AT5G42970.1 | Symbols: COP8, FUS4, EMB134, COP14, CSN4, FUS8, ATS4 | Proteasome component (PCI) domain protein | chr5:17237470-17240649 REVERSE LENGTH=397	84.46	common	0.000182261	2.1062
LOC_Os05g29990	LOC_Os05g29990.1	metabolic process/primary metabolic process	NAD dependent epimerase/dehydratase family domain containing protein, expressed	tr|Q6I683|Q6I683_ORYSJ Os05g0363200 protein OS=Oryza sativa subsp. japonica GN=UXS-5 PE=2 SV=1	sp|Q8NBZ7|UXS1_HUMAN UDP-glucuronic acid decarboxylase 1 OS=Homo sapiens GN=UXS1 PE=1 SV=1	60.98	AT3G62830.1 | Symbols: UXS2, ATUXS2, AUD1 | NAD(P)-binding Rossmann-fold superfamily protein | chr3:23232539-23235353 FORWARD LENGTH=445	76.54	common	0.00493307	2.31853
LOC_Os01g58890	LOC_Os01g58890.1	response to abiotic stimulus/response to stimulus/metabolic process	cysteine proteinase inhibitor precursor protein, putative, expressed	sp|P09229|CYT1_ORYSJ Cysteine proteinase inhibitor 1 OS=Oryza sativa subsp. japonica GN=Os01g0803200 PE=1 SV=2	sp|P09229|CYT1_ORYSJ Cysteine proteinase inhibitor 1 OS=Oryza sativa subsp. japonica GN=Os01g0803200 PE=1 SV=2	100.00	AT2G40880.1 | Symbols: FL3-27, ATCYSA, CYSA | cystatin A | chr2:17057463-17057930 FORWARD LENGTH=125	55.67	common	0.00204062	2.32228
LOC_Os01g16960	LOC_Os01g16960.1	metabolic process/primary metabolic process/catabolic process	pyruvate kinase, putative, expressed	tr|Q5NBQ0|Q5NBQ0_ORYSJ Pyruvate kinase OS=Oryza sativa subsp. japonica GN=P0038F12.25 PE=2 SV=1	sp|Q42954|KPYC_TOBAC Pyruvate kinase, cytosolic isozyme OS=Nicotiana tabacum PE=2 SV=1	82.18	AT5G56350.1 | Symbols: | Pyruvate kinase family protein | chr5:22820254-22822529 REVERSE LENGTH=498	81.21	common	0.00602586	2.36335
LOC_Os05g41480	LOC_Os05g41480.1	#N/A	domain of unknown function, DUF250 domain containing protein, expressed	tr|Q65X78|Q65X78_ORYSJ Os05g0494500 protein OS=Oryza sativa subsp. japonica GN=OJ1579_G03.4 PE=2 SV=1	sp|Q9SUV2|PT432_ARATH Probable sugar phosphate/phosphate translocator At4g32390 OS=Arabidopsis thaliana GN=At4g32390 PE=2 SV=1	76.50	AT4G32390.1 | Symbols: | Nucleotide-sugar transporter family protein | chr4:15636550-15637602 FORWARD LENGTH=350	76.50	common	0.0471638	2.38589
LOC_Os05g43830	LOC_Os05g43830.2	metabolic process/primary metabolic process	hydrolase, alpha/beta fold family domain containing protein, expressed	tr|Q0DGS8|Q0DGS8_ORYSJ Os05g0513900 protein (Fragment) OS=Oryza sativa subsp. japonica GN=Os05g0513900 PE=4 SV=1	sp|P93732|PIP_ARATH Proline iminopeptidase OS=Arabidopsis thaliana GN=PIP PE=2 SV=3	78.55	AT2G14260.1 | Symbols: PIP | proline iminopeptidase | chr2:6041441-6043869 REVERSE LENGTH=380	78.55	common	0.0257089	2.43284
LOC_Os02g50620	LOC_Os02g50620.1	metabolic process	dehydrogenase E1 component domain containing protein, expressed	sp|Q6Z5N4|ODPA1_ORYSJ Pyruvate dehydrogenase E1 component subunit alpha-1, mitochondrial OS=Oryza sativa subsp. japonica GN=Os02g0739600 PE=2 SV=1	sp|P52903|ODPA_SOLTU Pyruvate dehydrogenase E1 component subunit alpha, mitochondrial OS=Solanum tuberosum PE=1 SV=1	82.93	AT1G59900.1 | Symbols: AT-E1 ALPHA, E1 ALPHA | pyruvate dehydrogenase complex E1 alpha subunit | chr1:22051368-22053660 FORWARD LENGTH=389	82.61	common	0.00460487	2.46757
LOC_Os03g55070	LOC_Os03g55070.1	metabolic process	UDP-glucose 6-dehydrogenase, putative, expressed	tr|Q9AUV6|Q9AUV6_ORYSJ UDP-glucose 6-dehydrogenase OS=Oryza sativa subsp. japonica GN=OSJNBa0040E01.8 PE=3 SV=1	sp|Q96558|UGDH_SOYBN UDP-glucose 6-dehydrogenase OS=Glycine max PE=2 SV=1	90.00	AT5G15490.1 | Symbols: | UDP-glucose 6-dehydrogenase family protein | chr5:5027872-5029314 REVERSE LENGTH=480	88.33	common	0.0059706	2.58184
LOC_Os07g42490	LOC_Os07g42490.1	metabolic process/primary metabolic process	sucrose synthase, putative, expressed	sp|Q43009|SUS3_ORYSJ Sucrose synthase 3 OS=Oryza sativa subsp. japonica GN=SUS3 PE=1 SV=2	sp|Q43009|SUS3_ORYSJ Sucrose synthase 3 OS=Oryza sativa subsp. japonica GN=SUS3 PE=1 SV=2	100.00	AT3G43190.1 | Symbols: SUS4, ATSUS4 | sucrose synthase 4 | chr3:15179204-15182577 REVERSE LENGTH=808	73.98	common	0.00746243	2.86561
LOC_Os03g16980	LOC_Os03g16980.1	metabolic process/primary metabolic process	NAD dependent epimerase/dehydratase family domain containing protein, expressed	tr|Q8W3J0|Q8W3J0_ORYSJ Os03g0278000 protein OS=Oryza sativa subsp. japonica GN=UXS-3 PE=2 SV=1	sp|Q8NBZ7|UXS1_HUMAN UDP-glucuronic acid decarboxylase 1 OS=Homo sapiens GN=UXS1 PE=1 SV=1	63.06	AT2G28760.2 | Symbols: UXS6 | UDP-XYL synthase 6 | chr2:12336469-12338642 REVERSE LENGTH=343	87.72	common	0.0029393	2.91575
LOC_Os07g42950	LOC_Os07g42950.1	metabolic process/primary metabolic process	40S ribosomal protein S6, putative, expressed	tr|Q8LH97|Q8LH97_ORYSJ 40S ribosomal protein S6 OS=Oryza sativa subsp. japonica GN=P0594D10.135 PE=2 SV=1	sp|Q9M3V8|RS6_ASPOF 40S ribosomal protein S6 OS=Asparagus officinalis GN=rps6 PE=2 SV=1	90.00	AT5G10360.1 | Symbols: EMB3010, RPS6B | Ribosomal protein S6e | chr5:3258734-3260142 REVERSE LENGTH=249	91.32	common	0.0345619	3.05009
LOC_Os07g10570	LOC_Os07g10570.1	#N/A	PROLM25 - Prolamin precursor, expressed	tr|Q0D7V8|Q0D7V8_ORYSJ 13 kDa prolamin OS=Oryza sativa subsp. japonica GN=Os07g0206400 PE=2 SV=1	sp|P17048|PRO25_ORYSJ 13 kDa prolamin C OS=Oryza sativa subsp. japonica GN=PROLM25 PE=2 SV=2	100.00	AT4G21150.1 | Symbols: HAP6 | ribophorin II (RPN2) family protein | chr4:11278646-11283599 FORWARD LENGTH=691	37.93	common	0.00417035	3.17957
LOC_Os04g52164	LOC_Os04g52164.1	metabolic process	transferase family protein, putative, expressed	tr|Q7XPL0|Q7XPL0_ORYSJ OSJNBa0085I10.16 protein OS=Oryza sativa subsp. japonica GN=OSJNBa0085I10.16 PE=4 SV=2	sp|O23918|HCBT3_DIACA Anthranilate N-benzoyltransferase protein 3 OS=Dianthus caryophyllus GN=HCBT3 PE=1 SV=1	28.16	AT3G23840.1 | Symbols: | HXXXD-type acyl-transferase family protein | chr3:8611177-8612559 FORWARD LENGTH=420	37.79	common	0.0163798	3.23246
LOC_Os07g44550	LOC_Os07g44550.1	response to stimulus/metabolic process/response to stress	peroxidase precursor, putative, expressed	tr|Q8GVG0|Q8GVG0_ORYSJ Class III peroxidase 107 OS=Oryza sativa subsp. japonica GN=OJ1340_C08.125 PE=2 SV=1	sp|Q9FEQ8|PER2_MAIZE Peroxidase 2 OS=Zea mays GN=PER2 PE=2 SV=1	60.33	AT4G11290.1 | Symbols: | Peroxidase superfamily protein | chr4:6869993-6871476 FORWARD LENGTH=326	43.34	common	0.00830124	3.32246
LOC_Os08g02120	LOC_Os08g02120.1	metabolic process/primary metabolic process	kinase, pfkB family, putative, expressed	sp|Q0J8G4|SCRK2_ORYSJ Fructokinase-2 OS=Oryza sativa subsp. japonica GN=FRK2 PE=1 SV=1	sp|Q0J8G4|SCRK2_ORYSJ Fructokinase-2 OS=Oryza sativa subsp. japonica GN=FRK2 PE=1 SV=1	100.00	AT4G10260.1 | Symbols: | pfkB-like carbohydrate kinase family protein | chr4:6371486-6372770 REVERSE LENGTH=324	76.10	common	0.0346989	3.37219
LOC_Os02g41630	LOC_Os02g41630.2	response to abiotic stimulus/response to stimulus/metabolic process/response to stress/catabolic process	phenylalanine ammonia-lyase, putative, expressed	tr|Q0DZE3|Q0DZE3_ORYSJ Phenylalanine ammonia-lyase OS=Oryza sativa subsp. japonica GN=Os02g0626100 PE=2 SV=1	sp|P14717|PAL1_ORYSJ Phenylalanine ammonia-lyase OS=Oryza sativa subsp. japonica GN=PAL PE=1 SV=2	100.00	AT2G37040.1 | Symbols: PAL1, ATPAL1 | PHE ammonia lyase 1 | chr2:15557602-15560237 REVERSE LENGTH=725	71.86	common	3.61169e-05	3.37407
LOC_Os02g49720	LOC_Os02g49720.2	metabolic process	aldehyde dehydrogenase, putative, expressed	tr|Q9LRI6|Q9LRI6_ORYSJ Mitochondrial aldehyde dehydrogenase ALDH2a OS=Oryza sativa subsp. japonica GN=Aldh2a PE=2 SV=1	sp|Q8S528|AL2B7_ARATH Aldehyde dehydrogenase family 2 member B7, mitochondrial OS=Arabidopsis thaliana GN=ALDH2B7 PE=2 SV=2	75.25	AT1G23800.1 | Symbols: ALDH2B7, ALDH2B | aldehyde dehydrogenase 2B7 | chr1:8412238-8414804 REVERSE LENGTH=534	75.25	common	0.000644364	3.54847
LOC_Os10g23100	LOC_Os10g23100.1	#N/A	ras-related protein, putative, expressed	tr|Q338Z5|Q338Z5_ORYSJ Os10g0377400 protein OS=Oryza sativa subsp. japonica GN=Os10g0377400 PE=2 SV=1	sp|Q40522|RB11D_TOBAC Ras-related protein Rab11D OS=Nicotiana tabacum GN=RAB11D PE=2 SV=1	80.75	AT5G65270.1 | Symbols: AtRABA4a, RABA4a | RAB GTPase homolog A4A | chr5:26083437-26084550 FORWARD LENGTH=226	78.14	common	0.0335011	3.78766
LOC_Os08g38900	LOC_Os08g38900.1	metabolic process	caffeoyl-CoA O-methyltransferase, putative, expressed	sp|Q9XGP7|OMT15_ORYSJ Tricin synthase 1 OS=Oryza sativa subsp. japonica GN=ROMT-15 PE=1 SV=1	sp|Q9XGP7|OMT15_ORYSJ Tricin synthase 1 OS=Oryza sativa subsp. japonica GN=ROMT-15 PE=1 SV=1	100.00	AT4G34050.1 | Symbols: CCoAOMT1 | S-adenosyl-L-methionine-dependent methyltransferases superfamily protein | chr4:16310844-16311973 FORWARD LENGTH=259	58.26	common	0.0385612	3.84145
LOC_Os02g53790	LOC_Os02g53790.1	metabolic process/primary metabolic process	adenylate kinase, putative, expressed	tr|Q6K7H2|Q6K7H2_ORYSJ Os02g0778400 protein OS=Oryza sativa subsp. japonica GN=OJ1293_A01.3 PE=3 SV=1	sp|O04905|UMPK_ARATH UMP/CMP kinase OS=Arabidopsis thaliana GN=PYR6 PE=1 SV=1	83.87	AT5G26667.1 | Symbols: PYR6 | P-loop containing nucleoside triphosphate hydrolases superfamily protein | chr5:9276659-9277788 FORWARD LENGTH=208	81.77	common	0.0305435	3.99178
LOC_Os12g36830	LOC_Os12g36830.1	#N/A	pathogenesis-related Bet v I family protein, putative, expressed	tr|Q75T45|Q75T45_ORYSJ Os12g0555000 protein OS=Oryza sativa subsp. japonica GN=RSOsPR10 PE=2 SV=1	sp|Q05736|PR1_ASPOF Pathogenesis-related protein 1 OS=Asparagus officinalis GN=PR1 PE=2 SV=1	30.06	AT2G29570.1 | Symbols: PCNA2, ATPCNA2 | proliferating cell nuclear antigen 2 | chr2:12650139-12651598 REVERSE LENGTH=264	33.93	common	0.0463476	4.004
LOC_Os01g41610	LOC_Os01g41610.1	metabolic process/primary metabolic process	mitochondrial ATP synthase g subunit family protein, putative, expressed	tr|Q0JLH6|Q0JLH6_ORYSJ Os01g0600000 protein OS=Oryza sativa subsp. japonica GN=Os01g0600000 PE=2 SV=1	sp|Q12233|ATPN_YEAST ATP synthase subunit g, mitochondrial OS=Saccharomyces cerevisiae (strain ATCC 204508 / S288c) GN=ATP20 PE=1 SV=1	27.20	AT4G29480.1 | Symbols: | Mitochondrial ATP synthase subunit G protein | chr4:14486265-14487257 REVERSE LENGTH=122	66.67	common	0.0375023	4.18338
LOC_Os04g55650	LOC_Os04g55650.1	response to abiotic stimulus/response to stimulus/metabolic process/response to stress	oryzain alpha chain precursor, putative, expressed	sp|P25776|ORYA_ORYSJ Oryzain alpha chain OS=Oryza sativa subsp. japonica GN=Os04g0650000 PE=1 SV=2	sp|P25776|ORYA_ORYSJ Oryzain alpha chain OS=Oryza sativa subsp. japonica GN=Os04g0650000 PE=1 SV=2	100.00	AT1G47128.1 | Symbols: RD21, RD21A | Granulin repeat cysteine protease family protein | chr1:17283139-17285609 REVERSE LENGTH=462	75.57	common	0.0165782	5.53493

## Sheet: T_S5B_229-mRNA_E0vsE24
Table_S5B. 229 transcripts corresponding to 229 up-accumulated proteins in rice embryo during germination. According to the MAS5 algorithm, we detected 27,503 Affymetrix probes called "present" in at least one imbibition time and in at least two replicates (out of three) during embryo germination. Affymetrix control probes and locus non-specific probesets were removed from the analysis yielding a…									GCRMA probe normalized intensity across embryo germination
MSU7_id	Protein	Cluster heatmap	MSU_annotation	Uniprot_annotation	SwissProt_best_hit	%_identity_with_SwissProt_accession	Arabido_best_hit	%_identity_with_Arabidopep	E0	E4	E8	E12	E16	E24
LOC_Os04g24140	LOC_Os04g24140.1	Cluster 1	ribose-5-phosphate isomerase A, putative, expressed	tr|Q7XVP0|Q7XVP0_ORYSJ OSJNBa0023J03.8 protein OS=Oryza sativa subsp. japonica GN=OSJNBa0023J03.8 PE=2 SV=2	sp|Q9ZU38|RPIA_ARATH Probable ribose-5-phosphate isomerase OS=Arabidopsis thaliana GN=At2g01290 PE=2 SV=1	55.43	AT1G71100.1 | Symbols: RSW10 | Ribose 5-phosphate isomerase, type A protein | chr1:26814726-26815529 FORWARD LENGTH=267	55.06	1	0.914294	0.858138	0.802417	0.788812	0.742805
LOC_Os05g07890	LOC_Os05g07890.1	Cluster 1	embryo-specific 3, putative, expressed	tr|Q65XR8|Q65XR8_ORYSJ Os05g0171200 protein OS=Oryza sativa subsp. japonica GN=P0685E10.11 PE=2 SV=1	sp|P91254|GST8_CAEEL Probable glutathione S-transferase 8 OS=Caenorhabditis elegans GN=gst-8 PE=1 SV=1	31.88	AT2G41475.1 | Symbols: | Embryo-specific protein 3, (ATS3) | chr2:17295259-17296329 REVERSE LENGTH=179	39.85	1	0.858669	0.764323	0.771625	0.77228	0.752618
LOC_Os06g39240	LOC_Os06g39240.1	Cluster 1	endothelial differentiation-related factor 1, putative, expressed	tr|Q69XD8|Q69XD8_ORYSJ Os06g0592500 protein OS=Oryza sativa subsp. japonica GN=P0502H06.26 PE=2 SV=1	sp|Q9LV58|MBF1C_ARATH Multiprotein-bridging factor 1c OS=Arabidopsis thaliana GN=MBF1C PE=1 SV=1	60.96	AT3G24500.1 | Symbols: MBF1C, ATMBF1C | multiprotein bridging factor 1C | chr3:8918755-8919201 FORWARD LENGTH=148	60.96	1	0.976072	0.836783	0.821144	0.785617	0.837936
LOC_Os03g57200	LOC_Os03g57200.1	Cluster 1	glutathione S-transferase, putative, expressed	sp|Q10CE7|GSTU1_ORYSJ Probable glutathione S-transferase GSTU1 OS=Oryza sativa subsp. japonica GN=GSTU1 PE=1 SV=1	sp|Q10CE7|GSTU1_ORYSJ Probable glutathione S-transferase GSTU1 OS=Oryza sativa subsp. japonica GN=GSTU1 PE=1 SV=1	100.00	AT1G78380.1 | Symbols: ATGSTU19, GST8, GSTU19 | glutathione S-transferase TAU 19 | chr1:29486659-29487819 REVERSE LENGTH=219	51.12	0.682685	1	0.904025	0.724935	0.713623	0.676743
LOC_Os07g10570	LOC_Os07g10570.1	Cluster 1	PROLM25 - Prolamin precursor, expressed	tr|Q0D7V8|Q0D7V8_ORYSJ 13 kDa prolamin OS=Oryza sativa subsp. japonica GN=Os07g0206400 PE=2 SV=1	sp|P17048|PRO25_ORYSJ 13 kDa prolamin C OS=Oryza sativa subsp. japonica GN=PROLM25 PE=2 SV=2	100.00	AT4G21150.1 | Symbols: HAP6 | ribophorin II (RPN2) family protein | chr4:11278646-11283599 FORWARD LENGTH=691	37.93	1	0.904877	0.833687	0.667266	0.636311	0.555476
LOC_Os03g04770	LOC_Os03g04770.1	Cluster 1	beta-amylase, putative, expressed	tr|Q10RZ1|Q10RZ1_ORYSJ Beta-amylase OS=Oryza sativa subsp. japonica GN=Os03g0141200 PE=2 SV=1	sp|Q9LIR6|BAM1_ARATH Beta-amylase 1, chloroplastic OS=Arabidopsis thaliana GN=BAM1 PE=1 SV=1	61.76	AT3G23920.1 | Symbols: BAM1, BMY7, TR-BAMY | beta-amylase 1 | chr3:8641722-8644199 FORWARD LENGTH=575	61.76	1	0.877306	0.807764	0.652529	0.592012	0.44358
LOC_Os03g27800	LOC_Os03g27800.1	Cluster 1	paramyosin, putative, expressed	tr|Q94LH1|Q94LH1_ORYSJ Os03g0395300 protein OS=Oryza sativa subsp. japonica GN=OSJNBb0004M10.7 PE=2 SV=1	sp|O48724|WEB1_ARATH Protein WEAK CHLOROPLAST MOVEMENT UNDER BLUE LIGHT 1 OS=Arabidopsis thaliana GN=WEB1 PE=1 SV=1	55.83	AT2G26570.1 | Symbols: WEB1 | Plant protein of unknown function (DUF827) | chr2:11299565-11302076 FORWARD LENGTH=807	55.83	0.99497	1	0.741238	0.588089	0.554362	0.588792
LOC_Os01g55690	LOC_Os01g55690.1	Cluster 1	glutelin, putative, expressed	tr|Q0JJ36|Q0JJ36_ORYSJ Glutelin OS=Oryza sativa subsp. japonica GN=Os01g0762500 PE=2 SV=1	sp|P07728|GLUA1_ORYSJ Glutelin type-A 1 OS=Oryza sativa subsp. japonica GN=GLUA1 PE=1 SV=2	100.00	AT5G44120.3 | Symbols: CRA1, ATCRA1, CRU1 | RmlC-like cupins superfamily protein | chr5:17756460-17758246 REVERSE LENGTH=472	40.55	1	0.872097	0.764083	0.549998	0.492209	0.43722
LOC_Os07g11310	LOC_Os07g11310.1	Cluster 1	LTPL166 - Protease inhibitor/seed storage/LTP family protein precursor, expressed	tr|Q8H4M5|Q8H4M5_ORYSJ Os07g0213600 protein OS=Oryza sativa subsp. japonica GN=OJ1116_C08.106 PE=4 SV=1	sp|P81368|IAA5_SORBI Alpha-amylase inhibitor 5 OS=Sorghum bicolor PE=1 SV=1	37.00	AT2G39920.1 | Symbols: | HAD superfamily, subfamily IIIB acid phosphatase | chr2:16663201-16664305 REVERSE LENGTH=283	28.79	1	0.830979	0.661403	0.586315	0.605569	0.573041
LOC_Os09g08910	LOC_Os09g08910.1	Cluster 1	ATP synthase, putative, expressed	tr|Q67TM4|Q67TM4_ORYSJ ATP synthase subunit alpha OS=Oryza sativa subsp. japonica GN=P0681H07.43 PE=3 SV=1	sp|P0C522|ATPAM_ORYSJ ATP synthase subunit alpha, mitochondrial OS=Oryza sativa subsp. japonica GN=ATPA PE=1 SV=1	98.23	ATMG01190.1 | Symbols: ATP1 | ATP synthase subunit 1 | chrM:302166-303689 REVERSE LENGTH=507	90.89	1	0.695816	0.589757	0.57304	0.596785	0.690142
LOC_Os03g26860	LOC_Os03g26860.1	Cluster 1	ribosomal protein, putative, expressed	tr|Q10KG1|Q10KG1_ORYSJ Os03g0385900 protein OS=Oryza sativa subsp. japonica GN=Os03g0385900 PE=2 SV=1	sp|B0T2E5|RS11_CAUSK 30S ribosomal protein S11 OS=Caulobacter sp. (strain K31) GN=rpsK PE=3 SV=1	33.09	AT1G31817.1 | Symbols: NFD3 | Ribosomal L18p/L5e family protein | chr1:11414932-11416356 REVERSE LENGTH=314	50.74	1	0.786481	0.726605	0.704922	0.6968	0.687685
LOC_Os06g13810	LOC_Os06g13810.1	Cluster 2	pyrophosphate--fructose 6-phosphate 1-phosphotransferase subunit beta, putative, expressed	tr|Q654U8|Q654U8_ORYSJ Os06g0247500 protein OS=Oryza sativa subsp. japonica GN=OJ1136_C11.21 PE=4 SV=1	sp|Q41141|PFPB_RICCO Pyrophosphate--fructose 6-phosphate 1-phosphotransferase subunit beta OS=Ricinus communis GN=PFP-BETA PE=3 SV=1	81.97	AT1G12000.1 | Symbols: | Phosphofructokinase family protein | chr1:4050159-4053727 REVERSE LENGTH=566	81.42	0.815872	0.933819	0.965673	0.986482	0.989419	1
LOC_Os03g51600	LOC_Os03g51600.1	Cluster 2	tubulin/FtsZ domain containing protein, putative, expressed	tr|Q75GI3|Q75GI3_ORYSJ Alpha tubulin OS=Oryza sativa subsp. japonica GN=OSJNBa0013A09.14 PE=2 SV=1	sp|P33629|TBA_PRUDU Tubulin alpha chain OS=Prunus dulcis GN=TUBA PE=2 SV=1	96.67	AT1G50010.1 | Symbols: TUA2 | tubulin alpha-2 chain | chr1:18517737-18519729 FORWARD LENGTH=450	96.55	0.794643	0.929166	0.971235	0.991692	0.996894	1
LOC_Os02g19820	LOC_Os02g19820.1	Cluster 2	nodulin MtN3 family protein, putative, expressed	sp|Q6K4V2|SWET4_ORYSJ Bidirectional sugar transporter SWEET4 OS=Oryza sativa subsp. japonica GN=SWEET4 PE=2 SV=1	sp|Q6K4V2|SWET4_ORYSJ Bidirectional sugar transporter SWEET4 OS=Oryza sativa subsp. japonica GN=SWEET4 PE=2 SV=1	100.00	AT4G10850.1 | Symbols: SWEET7, AtSWEET7 | Nodulin MtN3 family protein | chr4:6675068-6676718 FORWARD LENGTH=258	51.22	0.805669	0.912463	0.99519	0.980429	0.988837	1
LOC_Os02g50620	LOC_Os02g50620.1	Cluster 2	dehydrogenase E1 component domain containing protein, expressed	sp|Q6Z5N4|ODPA1_ORYSJ Pyruvate dehydrogenase E1 component subunit alpha-1, mitochondrial OS=Oryza sativa subsp. japonica GN=Os02g0739600 PE=2 SV=1	sp|P52903|ODPA_SOLTU Pyruvate dehydrogenase E1 component subunit alpha, mitochondrial OS=Solanum tuberosum PE=1 SV=1	82.93	AT1G59900.1 | Symbols: AT-E1 ALPHA, E1 ALPHA | pyruvate dehydrogenase complex E1 alpha subunit | chr1:22051368-22053660 FORWARD LENGTH=389	82.61	0.804787	0.929718	0.977657	0.96887	0.982984	1
LOC_Os10g36870	LOC_Os10g36870.1	Cluster 2	src homology-3 domain protein 3, putative, expressed	tr|Q337C1|Q337C1_ORYSJ Os10g0512700 protein OS=Oryza sativa subsp. japonica GN=Os10g0512700 PE=4 SV=1	sp|Q8AXU9|SH3G3_CHICK Endophilin-A3 OS=Gallus gallus GN=SH3GL3 PE=1 SV=1	24.26	AT4G34660.1 | Symbols: | SH3 domain-containing protein | chr4:16545595-16548294 REVERSE LENGTH=368	69.44	0.831567	0.944873	0.983529	0.986519	0.995709	1
LOC_Os08g25720	LOC_Os08g25720.1	Cluster 2	pyrophosphate--fructose 6-phosphate 1-phosphotransferase subunit alpha, putative, expressed	tr|Q84QT9|Q84QT9_ORYSJ Os08g0345700 protein OS=Oryza sativa subsp. japonica GN=P0410E11.122 PE=2 SV=1	sp|Q41140|PFPA_RICCO Pyrophosphate--fructose 6-phosphate 1-phosphotransferase subunit alpha OS=Ricinus communis GN=PFP-ALPHA PE=3 SV=1	67.48	AT1G76550.1 | Symbols: | Phosphofructokinase family protein | chr1:28722900-28726929 REVERSE LENGTH=617	64.40	0.810171	0.950786	0.974062	0.998031	1	0.995448
LOC_Os03g55280	LOC_Os03g55280.1	Cluster 2	semialdehyde dehydrogenase, NAD binding domain containing protein, putative, expressed	tr|Q93Y73|Q93Y73_ORYSJ Aspartate-semialdehyde dehydrogenase family protein, expressed OS=Oryza sativa subsp. japonica GN=OSJNBb0048A17.6 PE=3 SV=1	sp|Q55512|DHAS_SYNY3 Aspartate-semialdehyde dehydrogenase OS=Synechocystis sp. (strain PCC 6803 / Kazusa) GN=asd PE=3 SV=2	54.33	AT1G14810.1 | Symbols: | semialdehyde dehydrogenase family protein | chr1:5102684-5104633 REVERSE LENGTH=375	74.52	0.804814	0.951188	0.978211	1	0.997687	0.977511
LOC_Os02g55890	LOC_Os02g55890.1	Cluster 2	inorganic H+ pyrophosphatase, putative, expressed	tr|Q75U53|Q75U53_ORYSJ Os02g0802500 protein OS=Oryza sativa subsp. japonica GN=OVP3 PE=3 SV=1	sp|Q06572|AVP_HORVU Pyrophosphate-energized vacuolar membrane proton pump OS=Hordeum vulgare PE=2 SV=2	88.96	AT1G15690.1 | Symbols: AVP1, ATAVP3, AVP-3, AtVHP1;1 | Inorganic H pyrophosphatase family protein | chr1:5399115-5402185 FORWARD LENGTH=770	85.64	0.79794	0.93371	0.982356	0.99846	1	0.973856
LOC_Os03g01900	LOC_Os03g01900.1	Cluster 2	40S ribosomal protein S17, putative, expressed	tr|Q8H7V0|Q8H7V0_ORYSJ 40S ribosomal protein S17, putative, expressed OS=Oryza sativa subsp. japonica GN=OSJNBb0043C10.11 PE=3 SV=1	sp|Q9SQZ1|RS173_ARATH 40S ribosomal protein S17-3 OS=Arabidopsis thaliana GN=RPS17C PE=2 SV=3	76.52	AT3G10610.1 | Symbols: | Ribosomal S17 family protein | chr3:3319459-3319881 FORWARD LENGTH=140	76.52	0.790806	0.8868	0.976816	0.982759	0.991135	1
LOC_Os06g11990	LOC_Os06g11990.1	Cluster 2	expressed protein	tr|Q67UI5|Q67UI5_ORYSJ C2 domain-containing protein-like OS=Oryza sativa subsp. japonica GN=P0638H11.22 PE=4 SV=1	sp|Q9C9A6|PUB10_ARATH U-box domain-containing protein 10 OS=Arabidopsis thaliana GN=PUB10 PE=2 SV=1	29.36	AT2G22125.1 | Symbols: CSI1 | binding | chr2:9406793-9414223 FORWARD LENGTH=2150	77.16	0.76375	0.924515	0.961087	0.980899	0.979915	1
LOC_Os02g22090	LOC_Os02g22090.1	Cluster 2	pattern formation protein EMB30, putative, expressed	tr|Q6YWF5|Q6YWF5_ORYSJ Putative pattern formation protein GNOM OS=Oryza sativa subsp. japonica GN=OSJNBb0042G06.4 PE=4 SV=1	sp|Q42510|EMB30_ARATH Pattern formation protein EMB30 OS=Arabidopsis thaliana GN=EMB30 PE=1 SV=1	62.28	AT1G13980.1 | Symbols: GN, VAN7, EMB30 | sec7 domain-containing protein | chr1:4789587-4794397 FORWARD LENGTH=1451	62.28	0.82698	0.985435	1	0.974676	0.972782	0.968195
LOC_Os11g47820	LOC_Os11g47820.1	Cluster 2	glucan endo-1,3-beta-glucosidase precursor, putative, expressed	tr|Q53MA7|Q53MA7_ORYSJ Glucan endo-1,3-beta-glucosidase (Ec 3.2.1.39) ((1-3)-beta-glucan endohydrolase) ((1-3)-beta-glucanase) (Beta-1,3-endoglucanase) OS=Oryza sativa subsp. japonica GN=Os11g0704600 PE=2 SV=1	sp|P52409|E13B_WHEAT Glucan endo-1,3-beta-glucosidase OS=Triticum aestivum GN=GLC1 PE=2 SV=1	83.90	AT5G24318.1 | Symbols: | O-Glycosyl hydrolases family 17 protein | chr5:8282285-8283956 REVERSE LENGTH=458	48.63	0.829513	0.986969	1	0.97439	0.962287	0.972478
LOC_Os10g23100	LOC_Os10g23100.1	Cluster 2	ras-related protein, putative, expressed	tr|Q338Z5|Q338Z5_ORYSJ Os10g0377400 protein OS=Oryza sativa subsp. japonica GN=Os10g0377400 PE=2 SV=1	sp|Q40522|RB11D_TOBAC Ras-related protein Rab11D OS=Nicotiana tabacum GN=RAB11D PE=2 SV=1	80.75	AT5G65270.1 | Symbols: AtRABA4a, RABA4a | RAB GTPase homolog A4A | chr5:26083437-26084550 FORWARD LENGTH=226	78.14	0.827449	0.955714	1	0.985677	0.976308	0.962804
LOC_Os08g12820	LOC_Os08g12820.1	Cluster 2	proteasome/cyclosome repeat containing protein, expressed	tr|Q6Z921|Q6Z921_ORYSJ Os08g0224700 protein OS=Oryza sativa subsp. japonica GN=P0494D11.3 PE=2 SV=1	sp|Q3TXS7|PSMD1_MOUSE 26S proteasome non-ATPase regulatory subunit 1 OS=Mus musculus GN=Psmd1 PE=1 SV=1	50.58	AT2G32730.1 | Symbols: | 26S proteasome regulatory complex, non-ATPase subcomplex, Rpn2/Psmd1 subunit | chr2:13880189-13885464 FORWARD LENGTH=1004	76.17	0.815367	0.932518	1	0.988269	0.979162	0.981392
LOC_Os06g05700	LOC_Os06g05700.1	Cluster 2	cysteine synthase, putative, expressed	tr|Q5VND2|Q5VND2_ORYSJ Os06g0149900 protein OS=Oryza sativa subsp. japonica GN=P0710H01.9 PE=2 SV=1	sp|O81155|CYSKP_SOLTU Cysteine synthase, chloroplastic/chromoplastic OS=Solanum tuberosum PE=2 SV=1	54.27	AT3G59760.1 | Symbols: OASC, ATCS-C | O-acetylserine (thiol) lyase isoform C | chr3:22072119-22075345 REVERSE LENGTH=433	50.60	0.761482	0.920887	1	0.990936	0.956618	0.896676
LOC_Os10g34930	LOC_Os10g34930.1	Cluster 2	secretory protein, putative, expressed	tr|Q9FWU4|Q9FWU4_ORYSJ Os10g0491000 protein OS=Oryza sativa subsp. japonica GN=OSJNBa0051D19.25 PE=2 SV=1	sp|B2IT91|CLPX_NOSP7 ATP-dependent Clp protease ATP-binding subunit ClpX OS=Nostoc punctiforme (strain ATCC 29133 / PCC 73102) GN=clpX PE=3 SV=1	36.00	AT2G15220.1 | Symbols: | Plant basic secretory protein (BSP) family protein | chr2:6608689-6609366 FORWARD LENGTH=225	45.18	0.725312	0.904688	1	0.999742	0.979045	0.907965
LOC_Os03g29190	LOC_Os03g29190.1	Cluster 2	PDI, putative, expressed	sp|Q7Y0E8|NRX11_ORYSJ Probable nucleoredoxin 1-1 OS=Oryza sativa subsp. japonica GN=Os03g0405500 PE=2 SV=1	sp|Q7Y0E8|NRX11_ORYSJ Probable nucleoredoxin 1-1 OS=Oryza sativa subsp. japonica GN=Os03g0405500 PE=2 SV=1	96.77	AT1G60420.1 | Symbols: | DC1 domain-containing protein | chr1:22261978-22264243 FORWARD LENGTH=578	54.65	0.722247	0.885505	1	0.965444	0.961696	0.943026
LOC_Os07g08430	LOC_Os07g08430.1	Cluster 2	indole-3-glycerol phosphate lyase, chloroplast precursor, putative, expressed	tr|Q6ZL61|Q6ZL61_ORYSJ Os07g0182100 protein OS=Oryza sativa subsp. japonica GN=OJ1506_G02.1 PE=2 SV=1	sp|P42390|TRPA_MAIZE Indole-3-glycerol phosphate lyase, chloroplastic OS=Zea mays GN=BX1 PE=1 SV=2	67.05	AT4G02610.1 | Symbols: | Aldolase-type TIM barrel family protein | chr4:1147662-1149217 FORWARD LENGTH=275	74.33	0.747768	0.869718	1	0.969462	0.957673	0.921068
LOC_Os07g01020	LOC_Os07g01020.1	Cluster 2	SOR/SNZ family protein, putative, expressed	sp|Q69LA6|PDX11_ORYSJ Probable pyridoxal biosynthesis protein PDX1.1 OS=Oryza sativa subsp. japonica GN=PDX11 PE=2 SV=1	sp|Q69LA6|PDX11_ORYSJ Probable pyridoxal biosynthesis protein PDX1.1 OS=Oryza sativa subsp. japonica GN=PDX11 PE=2 SV=1	100.00	AT5G01410.1 | Symbols: PDX1, ATPDX1.3, RSR4, PDX1.3, ATPDX1 | Aldolase-type TIM barrel family protein | chr5:172576-173505 REVERSE LENGTH=309	86.03	0.818848	0.938991	1	0.962159	0.931596	0.876858
LOC_Os05g33400	LOC_Os05g33400.1	Cluster 2	basic 7S globulin precursor, putative, expressed	tr|Q0DIB3|Q0DIB3_ORYSJ Os05g0402900 protein OS=Oryza sativa subsp. japonica GN=Os05g0402900 PE=4 SV=1	sp|P13917|7SB1_SOYBN Basic 7S globulin OS=Glycine max GN=BG PE=1 SV=2	35.36	AT1G03220.1 | Symbols: | Eukaryotic aspartyl protease family protein | chr1:787143-788444 FORWARD LENGTH=433	49.76	0.776079	0.947203	1	0.953861	0.929468	0.887682
LOC_Os03g55070	LOC_Os03g55070.1	Cluster 2	UDP-glucose 6-dehydrogenase, putative, expressed	tr|Q9AUV6|Q9AUV6_ORYSJ UDP-glucose 6-dehydrogenase OS=Oryza sativa subsp. japonica GN=OSJNBa0040E01.8 PE=3 SV=1	sp|Q96558|UGDH_SOYBN UDP-glucose 6-dehydrogenase OS=Glycine max PE=2 SV=1	90.00	AT5G15490.1 | Symbols: | UDP-glucose 6-dehydrogenase family protein | chr5:5027872-5029314 REVERSE LENGTH=480	88.33	0.759232	0.96016	1	0.988684	0.980709	0.962397
LOC_Os10g25130	LOC_Os10g25130.1	Cluster 2	aminotransferase, classes I and II, domain containing protein, expressed	tr|Q338N8|Q338N8_ORYSJ Alanine aminotransferase OS=Oryza sativa subsp. japonica GN=Os10g0390500 PE=2 SV=1	sp|P52894|ALA2_HORVU Alanine aminotransferase 2 OS=Hordeum vulgare PE=2 SV=1	88.57	AT1G72330.3 | Symbols: ALAAT2 | alanine aminotransferase 2 | chr1:27233637-27236571 FORWARD LENGTH=553	74.54	0.769737	0.949057	1	0.985698	0.968504	0.945693
LOC_Os12g33100	LOC_Os12g33100.1	Cluster 2	guanylate kinase, putative, expressed	tr|Q2QPW1|Q2QPW1_ORYSJ Guanylate kinase OS=Oryza sativa subsp. japonica GN=Gmk PE=2 SV=2	sp|Q54XF2|KGUA_DICDI Guanylate kinase OS=Dictyostelium discoideum GN=guk1 PE=3 SV=1	55.80	AT2G41880.1 | Symbols: GK-1, AGK1 | guanylate kinase 1 | chr2:17475088-17477076 FORWARD LENGTH=387	57.66	0.793307	0.980235	1	0.986024	0.963388	0.918476
LOC_Os05g35580	LOC_Os05g35580.1	Cluster 2	amidophosphoribosyltransferase, chloroplast precursor, putative, expressed	tr|Q6I5V5|Q6I5V5_ORYSJ Amidophosphoribosyltransferase OS=Oryza sativa subsp. japonica GN=OJ1378_A04.3 PE=2 SV=1	sp|P52418|PUR1_SOYBN Amidophosphoribosyltransferase, chloroplastic OS=Glycine max GN=PUR1 PE=2 SV=1	67.53	AT2G16570.1 | Symbols: ATASE, ATASE1, ASE1 | GLN phosphoribosyl pyrophosphate amidotransferase 1 | chr2:7180424-7182124 REVERSE LENGTH=566	65.74	0.743286	0.982533	1	0.980005	0.961208	0.888419
LOC_Os07g38360	LOC_Os07g38360.2	Cluster 2	expressed protein	tr|Q0D5B0|Q0D5B0_ORYSJ Os07g0571100 protein (Fragment) OS=Oryza sativa subsp. japonica GN=Os07g0571100 PE=4 SV=1	sp|Q94KE2|TIC_ARATH Protein TIME FOR COFFEE OS=Arabidopsis thaliana GN=TIC PE=1 SV=2	29.50	AT3G22380.2 | Symbols: TIC | time for coffee | chr3:7913181-7918967 FORWARD LENGTH=1555	29.50	0.75365	0.993547	1	0.953964	0.927975	0.925008
LOC_Os04g58110	LOC_Os04g58110.1	Cluster 2	pyruvate kinase, putative, expressed	tr|Q7XKB5|Q7XKB5_ORYSJ Pyruvate kinase OS=Oryza sativa subsp. japonica GN=OSJNBa0064G10.16 PE=2 SV=2	sp|Q42806|KPYC_SOYBN Pyruvate kinase, cytosolic isozyme OS=Glycine max PE=2 SV=1	86.69	AT5G08570.1 | Symbols: | Pyruvate kinase family protein | chr5:2778433-2780300 FORWARD LENGTH=510	83.37	0.713716	1	0.991663	0.981711	0.98516	0.9667
LOC_Os08g14570	LOC_Os08g14570.1	Cluster 2	NADPH reductase, putative, expressed	tr|Q0J705|Q0J705_ORYSJ Os08g0243500 protein (Fragment) OS=Oryza sativa subsp. japonica GN=Os08g0243500 PE=4 SV=1	sp|Q05001|NCPR_CATRO NADPH--cytochrome P450 reductase OS=Catharanthus roseus GN=CPR PE=2 SV=1	68.71	AT4G30210.1 | Symbols: ATR2, AR2 | P450 reductase 2 | chr4:14796900-14800578 FORWARD LENGTH=712	68.55	0.694289	0.991518	1	0.972579	0.969968	0.946513
LOC_Os01g16960	LOC_Os01g16960.1	Cluster 2	pyruvate kinase, putative, expressed	tr|Q5NBQ0|Q5NBQ0_ORYSJ Pyruvate kinase OS=Oryza sativa subsp. japonica GN=P0038F12.25 PE=2 SV=1	sp|Q42954|KPYC_TOBAC Pyruvate kinase, cytosolic isozyme OS=Nicotiana tabacum PE=2 SV=1	82.18	AT5G56350.1 | Symbols: | Pyruvate kinase family protein | chr5:22820254-22822529 REVERSE LENGTH=498	81.21	0.728231	0.997317	1	0.981895	0.971668	0.92734
LOC_Os03g50810	LOC_Os03g50810.1	Cluster 2	receptor protein kinase TMK1 precursor, putative, expressed	tr|Q0DP45|Q0DP45_ORYSJ Os03g0717000 protein (Fragment) OS=Oryza sativa subsp. japonica GN=Os03g0717000 PE=3 SV=1	sp|P43298|TMK1_ARATH Probable receptor protein kinase TMK1 OS=Arabidopsis thaliana GN=TMK1 PE=2 SV=1	60.95	AT1G66150.1 | Symbols: TMK1 | transmembrane kinase 1 | chr1:24631503-24634415 FORWARD LENGTH=942	60.95	0.760818	1	0.938716	0.916517	0.920179	0.991469
LOC_Os06g01390	LOC_Os06g01390.1	Cluster 2	acyl-coenzyme A oxidase 1.2, peroxisomal, putative, expressed	tr|Q8H631|Q8H631_ORYSJ Acyl-coenzyme A oxidase OS=Oryza sativa subsp. japonica GN=OSJNBa0075G19.29-1 PE=2 SV=1	sp|O65202|ACOX1_ARATH Peroxisomal acyl-coenzyme A oxidase 1 OS=Arabidopsis thaliana GN=ACX1 PE=1 SV=1	78.18	AT4G16760.1 | Symbols: ACX1, ATACX1 | acyl-CoA oxidase 1 | chr4:9424930-9428689 REVERSE LENGTH=664	78.18	0.807271	0.834552	0.934349	0.973757	0.983416	1
LOC_Os02g55140	LOC_Os02g55140.1	Cluster 2	leucine aminopeptidase, chloroplast precursor, putative, expressed	sp|Q6K669|AMPL2_ORYSJ Leucine aminopeptidase 2, chloroplastic OS=Oryza sativa subsp. japonica GN=Os02g0794700 PE=2 SV=1	sp|Q6K669|AMPL2_ORYSJ Leucine aminopeptidase 2, chloroplastic OS=Oryza sativa subsp. japonica GN=Os02g0794700 PE=2 SV=1	100.00	AT2G24200.1 | Symbols: | Cytosol aminopeptidase family protein | chr2:10287017-10289450 REVERSE LENGTH=520	76.83	0.788451	0.841098	0.939415	0.972019	0.988995	1
LOC_Os05g24601	LOC_Os05g24601.1	Cluster 2	coatomer subunit delta, putative, expressed	sp|Q0DJ99|COPD2_ORYSJ Coatomer subunit delta-2 OS=Oryza sativa subsp. japonica GN=Os05g0311000 PE=2 SV=1	sp|Q0DJ99|COPD2_ORYSJ Coatomer subunit delta-2 OS=Oryza sativa subsp. japonica GN=Os05g0311000 PE=2 SV=1	100.00	AT5G05010.1 | Symbols: | clathrin adaptor complexes medium subunit family protein | chr5:1477137-1479872 FORWARD LENGTH=527	64.41	0.805243	0.815158	0.913539	0.945349	0.968382	1
LOC_Os06g43660	LOC_Os06g43660.1	Cluster 2	inorganic H+ pyrophosphatase, putative, expressed	tr|Q67WN5|Q67WN5_ORYSJ Inorganic diphosphatase, H+-translocating, vacuolar membrane OS=Oryza sativa subsp. japonica GN=P0017B12.8-1 PE=2 SV=1	sp|P21616|AVP_VIGRR Pyrophosphate-energized vacuolar membrane proton pump OS=Vigna radiata var. radiata PE=1 SV=3	88.18	AT1G15690.1 | Symbols: AVP1, ATAVP3, AVP-3, AtVHP1;1 | Inorganic H pyrophosphatase family protein | chr1:5399115-5402185 FORWARD LENGTH=770	86.87	0.777785	0.793775	0.90223	0.947855	0.974576	1
LOC_Os03g47930	LOC_Os03g47930.1	Cluster 2	expressed protein	tr|Q10F28|Q10F28_ORYSJ Expressed protein OS=Oryza sativa subsp. japonica GN=Os03g0683700 PE=4 SV=1	sp|Q6DIC0|SMCA2_MOUSE Probable global transcription activator SNF2L2 OS=Mus musculus GN=Smarca2 PE=1 SV=1	33.01	AT5G06970.1 | Symbols: | Protein of unknown function (DUF810) | chr5:2158431-2166004 REVERSE LENGTH=1101	64.13	0.775903	0.737509	0.93425	1	0.990625	0.982683
LOC_Os05g48290	LOC_Os05g48290.3	Cluster 2	T-complex protein, putative, expressed	tr|Q6AV23|Q6AV23_ORYSJ Putative TCP-1/cpn60 chaperonin family protein OS=Oryza sativa subsp. japonica GN=OSJNBa0063J18.19 PE=2 SV=1	sp|Q3ZBH0|TCPB_BOVIN T-complex protein 1 subunit beta OS=Bos taurus GN=CCT2 PE=1 SV=3	69.53	AT5G20890.1 | Symbols: | TCP-1/cpn60 chaperonin family protein | chr5:7087020-7089906 REVERSE LENGTH=527	86.80	0.767648	0.757318	0.904046	0.965147	0.980562	1
LOC_Os10g21910	LOC_Os10g21910.1	Cluster 2	acetyl-CoA carboxylase, putative, expressed	sp|Q8S6N5|ACC1_ORYSJ Acetyl-CoA carboxylase 1 OS=Oryza sativa subsp. japonica GN=ACC1 PE=3 SV=1	sp|Q8S6N5|ACC1_ORYSJ Acetyl-CoA carboxylase 1 OS=Oryza sativa subsp. japonica GN=ACC1 PE=3 SV=1	99.26	AT1G36160.1 | Symbols: ACC1, AT-ACC1, EMB22, GK, PAS3 | acetyl-CoA carboxylase 1 | chr1:13534196-13543773 FORWARD LENGTH=2254	71.63	0.735044	0.78261	0.918095	1	0.996432	0.991455
LOC_Os04g52164	LOC_Os04g52164.1	Cluster 2	transferase family protein, putative, expressed	tr|Q7XPL0|Q7XPL0_ORYSJ OSJNBa0085I10.16 protein OS=Oryza sativa subsp. japonica GN=OSJNBa0085I10.16 PE=4 SV=2	sp|O23918|HCBT3_DIACA Anthranilate N-benzoyltransferase protein 3 OS=Dianthus caryophyllus GN=HCBT3 PE=1 SV=1	28.16	AT3G23840.1 | Symbols: | HXXXD-type acyl-transferase family protein | chr3:8611177-8612559 FORWARD LENGTH=420	37.79	0.711977	0.766836	0.876396	0.973361	0.99226	1
LOC_Os05g41480	LOC_Os05g41480.1	Cluster 2	domain of unknown function, DUF250 domain containing protein, expressed	tr|Q65X78|Q65X78_ORYSJ Os05g0494500 protein OS=Oryza sativa subsp. japonica GN=OJ1579_G03.4 PE=2 SV=1	sp|Q9SUV2|PT432_ARATH Probable sugar phosphate/phosphate translocator At4g32390 OS=Arabidopsis thaliana GN=At4g32390 PE=2 SV=1	76.50	AT4G32390.1 | Symbols: | Nucleotide-sugar transporter family protein | chr4:15636550-15637602 FORWARD LENGTH=350	76.50	0.681036	0.837856	0.919574	0.934261	0.959911	1
LOC_Os03g01530	LOC_Os03g01530.1	Cluster 2	tubulin/FtsZ domain containing protein, putative, expressed	sp|Q8H7U1|TBB2_ORYSJ Tubulin beta-2 chain OS=Oryza sativa subsp. japonica GN=TUBB2 PE=2 SV=1	sp|Q8H7U1|TBB2_ORYSJ Tubulin beta-2 chain OS=Oryza sativa subsp. japonica GN=TUBB2 PE=2 SV=1	100.00	AT5G23860.1 | Symbols: TUB8 | tubulin beta 8 | chr5:8042962-8044528 FORWARD LENGTH=449	98.37	0.657224	0.820864	0.914937	0.948076	0.965588	1
LOC_Os04g56160	LOC_Os04g56160.1	Cluster 2	plasma membrane ATPase, putative, expressed	tr|Q0J9F5|Q0J9F5_ORYSJ Os04g0656100 protein OS=Oryza sativa subsp. japonica GN=Os04g0656100 PE=3 SV=1	sp|Q7XPY2|PMA1_ORYSJ Plasma membrane ATPase OS=Oryza sativa subsp. japonica GN=Os04g0656100 PE=2 SV=1	100.00	AT2G18960.1 | Symbols: AHA1, PMA, OST2, HA1 | H(+)-ATPase 1 | chr2:8221858-8227268 FORWARD LENGTH=949	85.17	0.681985	0.797872	0.895885	0.944822	0.970912	1
LOC_Os04g40730	LOC_Os04g40730.1	Cluster 2	oxidoreductase, short chain dehydrogenase/reductase family, putative, expressed	tr|Q7XQF8|Q7XQF8_ORYSJ OSJNBa0081L15.5 protein OS=Oryza sativa subsp. japonica GN=OSJNBa0081L15.5 PE=2 SV=2	sp|Q53GQ0|DHB12_HUMAN Estradiol 17-beta-dehydrogenase 12 OS=Homo sapiens GN=HSD17B12 PE=1 SV=2	43.12	AT1G67730.1 | Symbols: YBR159, KCR1, ATKCR1 | beta-ketoacyl reductase 1 | chr1:25391676-25393365 FORWARD LENGTH=318	54.95	0.658309	0.837771	0.904912	0.975931	1	0.999783
LOC_Os02g32814	LOC_Os02g32814.1	Cluster 2	heavy metal-associated domain containing protein, expressed	tr|Q5QL92|Q5QL92_ORYSJ Os02g0530100 protein OS=Oryza sativa subsp. japonica GN=P0476H10.30-2 PE=2 SV=1	sp|Q9FLV9|SLAH3_ARATH S-type anion channel SLAH3 OS=Arabidopsis thaliana GN=SLAH3 PE=1 SV=1	57.14	AT5G24030.1 | Symbols: SLAH3 | SLAC1 homologue 3 | chr5:8118618-8120993 REVERSE LENGTH=635	57.14	0.679035	0.743034	0.907	0.985292	1	0.957409
LOC_Os07g10770	LOC_Os07g10770.1	Cluster 2	CESA8 - cellulose synthase, expressed	sp|Q84ZN6|CESA8_ORYSJ Probable cellulose synthase A catalytic subunit 8 [UDP-forming] OS=Oryza sativa subsp. japonica GN=CESA8 PE=2 SV=1	sp|Q84ZN6|CESA8_ORYSJ Probable cellulose synthase A catalytic subunit 8 [UDP-forming] OS=Oryza sativa subsp. japonica GN=CESA8 PE=2 SV=1	100.00	AT5G05170.1 | Symbols: CESA3, IXR1, ATCESA3, ATH-B, CEV1 | Cellulose synthase family protein | chr5:1530401-1535090 REVERSE LENGTH=1065	80.54	0.638797	0.760632	0.89037	0.951856	0.971862	1
LOC_Os04g55060	LOC_Os04g55060.1	Cluster 2	3-oxoacyl-synthase III, chloroplast precursor, putative, expressed	tr|Q0J9M3|Q0J9M3_ORYSJ Os04g0643300 protein OS=Oryza sativa subsp. japonica GN=Os04g0643300 PE=3 SV=1	sp|P49245|FABH2_CUPWR 3-oxoacyl-[acyl-carrier-protein] synthase 3 B, chloroplastic OS=Cuphea wrightii GN=KAS3B PE=2 SV=1	65.19	AT1G62640.1 | Symbols: KAS III | 3-ketoacyl-acyl carrier protein synthase III | chr1:23192502-23194737 FORWARD LENGTH=404	65.66	0.744476	0.845146	0.958757	0.99925	1	0.992154
LOC_Os01g73790	LOC_Os01g73790.1	Cluster 2	NAD dependent epimerase/dehydratase family protein, putative, expressed	tr|Q8S9Z2|Q8S9Z2_ORYSJ Os01g0969100 protein OS=Oryza sativa subsp. japonica GN=OJ1656_A11.20 PE=2 SV=1	sp|Q6D2F1|ARNA_ERWCT Bifunctional polymyxin resistance protein ArnA OS=Erwinia carotovora subsp. atroseptica (strain SCRI 1043 / ATCC BAA-672) GN=arnA PE=3 SV=1	37.85	AT1G08200.1 | Symbols: AXS2 | UDP-D-apiose/UDP-D-xylose synthase 2 | chr1:2574259-2576609 REVERSE LENGTH=389	85.05	0.736111	0.841292	0.954438	0.97543	0.98718	1
LOC_Os03g16980	LOC_Os03g16980.1	Cluster 2	NAD dependent epimerase/dehydratase family domain containing protein, expressed	tr|Q8W3J0|Q8W3J0_ORYSJ Os03g0278000 protein OS=Oryza sativa subsp. japonica GN=UXS-3 PE=2 SV=1	sp|Q8NBZ7|UXS1_HUMAN UDP-glucuronic acid decarboxylase 1 OS=Homo sapiens GN=UXS1 PE=1 SV=1	63.06	AT2G28760.2 | Symbols: UXS6 | UDP-XYL synthase 6 | chr2:12336469-12338642 REVERSE LENGTH=343	87.72	0.721086	0.816965	0.952775	0.988902	0.999041	1
LOC_Os08g38900	LOC_Os08g38900.1	Cluster 2	caffeoyl-CoA O-methyltransferase, putative, expressed	sp|Q9XGP7|OMT15_ORYSJ Tricin synthase 1 OS=Oryza sativa subsp. japonica GN=ROMT-15 PE=1 SV=1	sp|Q9XGP7|OMT15_ORYSJ Tricin synthase 1 OS=Oryza sativa subsp. japonica GN=ROMT-15 PE=1 SV=1	100.00	AT4G34050.1 | Symbols: CCoAOMT1 | S-adenosyl-L-methionine-dependent methyltransferases superfamily protein | chr4:16310844-16311973 FORWARD LENGTH=259	58.26	0.681093	0.854917	0.989172	0.999235	0.99674	1
LOC_Os01g51170	LOC_Os01g51170.1	Cluster 2	glycylpeptide N-tetradecanoyltransferase 1, putative, expressed	tr|Q8LR54|Q8LR54_ORYSJ Glycylpeptide N-tetradecanoyltransferase OS=Oryza sativa subsp. japonica GN=P0510F09.24 PE=2 SV=1	sp|Q9LTR9|NMT1_ARATH Glycylpeptide N-tetradecanoyltransferase 1 OS=Arabidopsis thaliana GN=NMT1 PE=1 SV=2	73.52	AT5G57020.1 | Symbols: NMT1, ATNMT1 | myristoyl-CoA:protein N-myristoyltransferase | chr5:23075451-23076755 FORWARD LENGTH=434	73.52	0.713211	0.902296	0.967161	0.962137	0.983094	1
LOC_Os04g58850	LOC_Os04g58850.1	Cluster 2	harpin-induced protein 1 domain containing protein, expressed	tr|Q7XPU1|Q7XPU1_ORYSJ OSJNBa0088H09.15 protein OS=Oryza sativa subsp. japonica GN=OSJNBa0088H09.15 PE=2 SV=1	sp|Q9C615|SYP24_ARATH Putative syntaxin-24 OS=Arabidopsis thaliana GN=SYP24 PE=3 SV=1	30.77	AT3G11650.1 | Symbols: NHL2 | NDR1/HIN1-like 2 | chr3:3676264-3676986 REVERSE LENGTH=240	36.87	0.690782	0.905222	0.932294	0.978277	0.988043	1
LOC_Os03g21270	LOC_Os03g21270.1	Cluster 2	expressed protein	tr|Q10LY8|Q10LY8_ORYSJ Expressed protein OS=Oryza sativa subsp. japonica GN=Os03g0330300 PE=4 SV=1	#N/A	#N/A	AT1G17360.1 | Symbols: | BEST Arabidopsis thaliana protein match is: COP1-interacting protein-related (TAIR:AT1G72410.1); Has 9949 Blast hits to 7480 proteins in 576 species: Archae - 12; Bacteria - 1007; Metazoa - 3636; Fungi - 982; Plants - 444; Viruses - 50; Other Eukaryotes - 3818 (source: NCBI BLink). | chr1:5947441-5951399 FORWARD LENGTH=1061	31.79	0.693765	0.930184	0.970015	1	0.997106	0.997014
LOC_Os06g39040	LOC_Os06g39040.1	Cluster 2	dehydrogenase/reductase SDR family member 12, putative, expressed	tr|Q69X86|Q69X86_ORYSJ Putative short chain dehydrogenase/reductase OS=Oryza sativa subsp. japonica GN=P0633E08.23 PE=2 SV=1	sp|A6QP05|DHR12_BOVIN Dehydrogenase/reductase SDR family member 12 OS=Bos taurus GN=DHRS12 PE=2 SV=1	46.82	AT4G09750.1 | Symbols: | NAD(P)-binding Rossmann-fold superfamily protein | chr4:6146770-6148698 FORWARD LENGTH=322	70.00	0.775981	0.787085	0.996457	1	0.974086	0.857099
LOC_Os01g65790	LOC_Os01g65790.1	Cluster 2	pectinesterase, putative, expressed	tr|Q8LJK2|Q8LJK2_ORYSJ Pectinesterase OS=Oryza sativa subsp. japonica GN=P0018C10.47 PE=3 SV=1	sp|Q9LXD9|PME51_ARATH Probable pectinesterase/pectinesterase inhibitor 51 OS=Arabidopsis thaliana GN=PME51 PE=2 SV=1	50.87	AT5G09760.1 | Symbols: | Plant invertase/pectin methylesterase inhibitor superfamily | chr5:3032446-3034364 FORWARD LENGTH=551	50.87	0.585345	0.760043	0.902309	0.959068	0.967015	1
LOC_Os01g18050	LOC_Os01g18050.1	Cluster 2	tubulin/FtsZ domain containing protein, putative, expressed	tr|Q0JNK3|Q0JNK3_ORYSJ Os01g0282800 protein OS=Oryza sativa subsp. japonica GN=Os01g0282800 PE=2 SV=1	sp|Q43594|TBB1_ORYSJ Tubulin beta-1 chain OS=Oryza sativa subsp. japonica GN=TUBB1 PE=2 SV=2	100.00	AT5G12250.1 | Symbols: TUB6 | beta-6 tubulin | chr5:3961317-3962971 REVERSE LENGTH=449	98.60	0.57814	0.737095	0.875259	0.94444	0.980152	1
LOC_Os05g02820	LOC_Os05g02820.1	Cluster 2	protein transport protein-related, putative, expressed	tr|Q9LIW7|Q9LIW7_ORYSJ Similar to an Arabidopsis thialiana chromosome BAC genomic sequence OS=Oryza sativa subsp. japonica PE=4 SV=1	sp|F4I8B9|Y1501_ARATH Putative WEB family protein At1g65010, chloroplastic OS=Arabidopsis thaliana GN=At1g65010 PE=1 SV=1	39.16	AT1G65010.1 | Symbols: | Plant protein of unknown function (DUF827) | chr1:24149543-24154024 FORWARD LENGTH=1345	39.16	0.54415	0.752038	0.890914	0.952966	0.977812	1
LOC_Os02g52710	LOC_Os02g52710.1	Cluster 2	alpha-amylase precursor, putative, expressed	sp|P17654|AMY1_ORYSJ Alpha-amylase OS=Oryza sativa subsp. japonica GN=AMY1.1 PE=2 SV=2	sp|P17654|AMY1_ORYSJ Alpha-amylase OS=Oryza sativa subsp. japonica GN=AMY1.1 PE=2 SV=2	100.00	AT4G25000.1 | Symbols: ATAMY1, AMY1 | alpha-amylase-like | chr4:12852109-12853825 REVERSE LENGTH=423	57.61	0.556002	0.727741	0.913153	0.990319	1	0.997349
LOC_Os12g36830	LOC_Os12g36830.1	Cluster 2	pathogenesis-related Bet v I family protein, putative, expressed	tr|Q75T45|Q75T45_ORYSJ Os12g0555000 protein OS=Oryza sativa subsp. japonica GN=RSOsPR10 PE=2 SV=1	sp|Q05736|PR1_ASPOF Pathogenesis-related protein 1 OS=Asparagus officinalis GN=PR1 PE=2 SV=1	30.06	AT2G29570.1 | Symbols: PCNA2, ATPCNA2 | proliferating cell nuclear antigen 2 | chr2:12650139-12651598 REVERSE LENGTH=264	33.93	0.571138	0.731248	0.918671	0.977536	1	0.957512
LOC_Os03g15900	LOC_Os03g15900.2	Cluster 2	SH3 domain containing protein, expressed	tr|Q0DT73|Q0DT73_ORYSJ Os03g0265700 protein (Fragment) OS=Oryza sativa subsp. japonica GN=Os03g0265700 PE=4 SV=1	sp|Q4P3H6|SLA1_USTMA Actin cytoskeleton-regulatory complex protein SLA1 OS=Ustilago maydis (strain 521 / FGSC 9021) GN=SLA1 PE=3 SV=1	43.10	AT2G07360.2 | Symbols: | SH3 domain-containing protein | chr2:3047623-3057099 REVERSE LENGTH=1198	73.62	0.602309	0.78148	0.973858	1	0.981859	0.999292
LOC_Os01g61860	LOC_Os01g61860.1	Cluster 2	TBC domain containing protein, expressed	tr|Q5QMF8|Q5QMF8_ORYSJ RabGAP/TBC domain-containing protein-like OS=Oryza sativa subsp. japonica GN=P0506B12.13 PE=4 SV=1	sp|A3KGB4|TBC8B_MOUSE TBC1 domain family member 8B OS=Mus musculus GN=Tbc1d8b PE=2 SV=1	38.46	AT3G55020.1 | Symbols: | Ypt/Rab-GAP domain of gyp1p superfamily protein | chr3:20389278-20394713 REVERSE LENGTH=777	64.97	0.600003	0.808864	0.945	0.981953	0.99044	1
LOC_Os11g13670	LOC_Os11g13670.1	Cluster 2	gibberellin receptor GID1L2, putative, expressed	tr|Q53M20|Q53M20_ORYSJ Expressed protein OS=Oryza sativa subsp. japonica GN=Os11g0240600 PE=2 SV=1	sp|Q9LT10|CXE18_ARATH Probable carboxylesterase 18 OS=Arabidopsis thaliana GN=CXE18 PE=2 SV=1	47.52	AT5G23530.1 | Symbols: AtCXE18, CXE18 | carboxyesterase 18 | chr5:7933366-7934373 REVERSE LENGTH=335	47.52	0.53994	0.785963	0.939957	0.99236	0.995319	1
LOC_Os07g25810	LOC_Os07g25810.1	Cluster 2	retrotransposon protein, putative, unclassified, expressed	tr|Q6Z142|Q6Z142_ORYSJ Os07g0440100 protein OS=Oryza sativa subsp. japonica GN=P0443H10.27 PE=4 SV=1	sp|Q12816|TROP_HUMAN Trophinin OS=Homo sapiens GN=TRO PE=1 SV=3	30.73	#N/A	#N/A	0.551734	0.839476	0.957327	0.988583	0.997673	1
LOC_Os01g66110	LOC_Os01g66110.1	Cluster 2	methyltransferase, putative, expressed	tr|Q0JH49|Q0JH49_ORYSJ Os01g0883900 protein OS=Oryza sativa subsp. japonica GN=Os01g0883900 PE=2 SV=1	sp|Q8L7V3|PMTQ_ARATH Probable methyltransferase PMT26 OS=Arabidopsis thaliana GN=At5g64030 PE=1 SV=1	59.64	AT5G64030.1 | Symbols: | S-adenosyl-L-methionine-dependent methyltransferases superfamily protein | chr5:25624965-25628257 FORWARD LENGTH=829	59.64	0.53281	0.868904	0.947221	0.979967	0.99484	1
LOC_Os02g43360	LOC_Os02g43360.1	Cluster 2	cytochrome b5-like Heme/Steroid binding domain containing protein, expressed	tr|Q6H3Z7|Q6H3Z7_ORYSJ Os02g0649800 protein OS=Oryza sativa subsp. japonica GN=OSJNBb0012J10.1 PE=2 SV=1	sp|Q42342|CYB51_ARATH Cytochrome b5 isoform 1 OS=Arabidopsis thaliana GN=At5g53560 PE=1 SV=2	52.24	AT5G53560.1 | Symbols: ATB5-A, B5 #2, ATCB5-E, CB5-E | cytochrome B5 isoform E | chr5:21759628-21760353 FORWARD LENGTH=134	52.24	0.496049	0.859368	0.938219	1	0.995411	0.987292
LOC_Os02g53790	LOC_Os02g53790.1	Cluster 2	adenylate kinase, putative, expressed	tr|Q6K7H2|Q6K7H2_ORYSJ Os02g0778400 protein OS=Oryza sativa subsp. japonica GN=OJ1293_A01.3 PE=3 SV=1	sp|O04905|UMPK_ARATH UMP/CMP kinase OS=Arabidopsis thaliana GN=PYR6 PE=1 SV=1	83.87	AT5G26667.1 | Symbols: PYR6 | P-loop containing nucleoside triphosphate hydrolases superfamily protein | chr5:9276659-9277788 FORWARD LENGTH=208	81.77	0.478371	0.828485	0.958821	0.975024	0.982607	1
LOC_Os08g33720	LOC_Os08g33720.1	Cluster 2	lactate/malate dehydrogenase, putative, expressed	tr|Q6YWL3|Q6YWL3_ORYSJ Malate dehydrogenase OS=Oryza sativa subsp. japonica GN=P0413H11.6 PE=3 SV=1	sp|Q9SN86|MDHP_ARATH Malate dehydrogenase, chloroplastic OS=Arabidopsis thaliana GN=At3g47520 PE=1 SV=1	78.57	AT3G47520.1 | Symbols: MDH | malate dehydrogenase | chr3:17513657-17514868 FORWARD LENGTH=403	78.57	0.564615	0.900592	0.981663	1	0.994839	0.963687
LOC_Os06g46680	LOC_Os06g46680.1	Cluster 2	cytochrome P450, putative, expressed	tr|Q653Y4|Q653Y4_ORYSJ Os06g0680700 protein OS=Oryza sativa subsp. japonica GN=P0547F09.6 PE=3 SV=1	sp|O48928|C77A3_SOYBN Cytochrome P450 77A3 OS=Glycine max GN=CYP77A3 PE=2 SV=1	45.73	AT1G11600.1 | Symbols: CYP77B1 | cytochrome P450, family 77, subfamily B, polypeptide 1 | chr1:3902090-3903622 FORWARD LENGTH=510	60.12	0.547979	0.926029	0.947563	0.988882	0.986682	1
LOC_Os05g33380	LOC_Os05g33380.1	Cluster 2	fructose-bisphospate aldolase isozyme, putative, expressed	sp|P17784|ALF_ORYSJ Fructose-bisphosphate aldolase cytoplasmic isozyme OS=Oryza sativa subsp. japonica GN=FBA PE=1 SV=2	sp|P17784|ALF_ORYSJ Fructose-bisphosphate aldolase cytoplasmic isozyme OS=Oryza sativa subsp. japonica GN=FBA PE=1 SV=2	100.00	AT2G36460.1 | Symbols: | Aldolase superfamily protein | chr2:15296929-15298387 REVERSE LENGTH=358	83.24	0.598263	0.944433	0.99432	1	0.995125	0.996861
LOC_Os01g59150	LOC_Os01g59150.1	Cluster 2	tubulin/FtsZ domain containing protein, putative, expressed	tr|Q0JIE9|Q0JIE9_ORYSJ Os01g0805900 protein OS=Oryza sativa subsp. japonica GN=Os01g0805900 PE=2 SV=1	sp|P45960|TBB4_ORYSJ Tubulin beta-4 chain OS=Oryza sativa subsp. japonica GN=TUBB4 PE=2 SV=1	100.00	AT5G12250.1 | Symbols: TUB6 | beta-6 tubulin | chr5:3961317-3962971 REVERSE LENGTH=449	98.37	0.605729	0.874429	0.934523	0.973397	0.970746	1
LOC_Os01g16450	LOC_Os01g16450.1	Cluster 2	peroxidase precursor, putative, expressed	tr|Q9LDL0|Q9LDL0_ORYSJ Class III peroxidase 4 OS=Oryza sativa subsp. japonica GN=P0693B08.2 PE=2 SV=1	sp|Q9ZV04|PER24_ARATH Peroxidase 24 OS=Arabidopsis thaliana GN=PER24 PE=2 SV=1	50.16	AT2G39040.1 | Symbols: | Peroxidase superfamily protein | chr2:16299463-16301173 REVERSE LENGTH=350	50.16	0.556381	0.949016	0.911534	0.948286	0.961835	1
LOC_Os07g42490	LOC_Os07g42490.1	Cluster 2	sucrose synthase, putative, expressed	sp|Q43009|SUS3_ORYSJ Sucrose synthase 3 OS=Oryza sativa subsp. japonica GN=SUS3 PE=1 SV=2	sp|Q43009|SUS3_ORYSJ Sucrose synthase 3 OS=Oryza sativa subsp. japonica GN=SUS3 PE=1 SV=2	100.00	AT3G43190.1 | Symbols: SUS4, ATSUS4 | sucrose synthase 4 | chr3:15179204-15182577 REVERSE LENGTH=808	73.98	0.565124	0.903622	1	0.972159	0.92264	0.817933
LOC_Os03g62790	LOC_Os03g62790.1	Cluster 2	pirin, putative, expressed	tr|Q75LB9|Q75LB9_ORYSJ Os03g0845000 protein OS=Oryza sativa subsp. japonica GN=OSJNBa0032G11.22 PE=2 SV=1	sp|Q9SEE4|PIRL_SOLLC Pirin-like protein OS=Solanum lycopersicum PE=2 SV=1	75.09	AT2G43120.1 | Symbols: | RmlC-like cupins superfamily protein | chr2:17927339-17928871 FORWARD LENGTH=321	63.55	0.798325	1	0.916064	0.831312	0.835763	0.8407
LOC_Os02g09510	LOC_Os02g09510.1	Cluster 2	limonoid UDP-glucosyltransferase, putative, expressed	tr|Q6ZHS1|Q6ZHS1_ORYSJ Os02g0188000 protein OS=Oryza sativa subsp. japonica GN=OJ1145_F01.11 PE=3 SV=1	sp|Q66PF4|CGT_FRAAN Cinnamate beta-D-glucosyltransferase OS=Fragaria ananassa GN=GT2 PE=1 SV=1	45.53	AT4G15480.1 | Symbols: UGT84A1 | UDP-Glycosyltransferase superfamily protein | chr4:8849000-8850472 REVERSE LENGTH=490	42.83	0.871405	1	0.948048	0.806559	0.777617	0.763928
LOC_Os03g03910	LOC_Os03g03910.1	Cluster 2	catalase domain containing protein, expressed	tr|Q10S82|Q10S82_ORYSJ Catalase OS=Oryza sativa subsp. japonica GN=Os03g0131200 PE=2 SV=1	sp|Q43206|CATA1_WHEAT Catalase-1 OS=Triticum aestivum GN=CAT1 PE=2 SV=1	91.46	AT4G35090.1 | Symbols: CAT2 | catalase 2 | chr4:16700937-16703215 REVERSE LENGTH=492	85.16	0.90321	0.905322	1	0.913016	0.855223	0.739737
LOC_Os05g25450	LOC_Os05g25450.1	Cluster 2	TKL_IRAK_CrRLK1L-1.3 - The CrRLK1L-1 subfamily has homology to the CrRLK1L homolog, expressed	tr|Q0DJ75|Q0DJ75_ORYSJ Os05g0318700 protein (Fragment) OS=Oryza sativa subsp. japonica GN=Os05g0318700 PE=3 SV=1	sp|Q9SCZ4|FERON_ARATH Receptor-like protein kinase FERONIA OS=Arabidopsis thaliana GN=FER PE=1 SV=1	58.12	AT3G51550.1 | Symbols: FER | Malectin/receptor-like protein kinase family protein | chr3:19117877-19120564 REVERSE LENGTH=895	58.12	0.384431	0.806525	0.926644	0.985588	1	0.998033
LOC_Os06g35480	LOC_Os06g35480.1	Cluster 2	peroxidase precursor, putative, expressed	tr|Q5Z7K0|Q5Z7K0_ORYSJ Class III peroxidase 88 OS=Oryza sativa subsp. japonica GN=OSJNBa0016D02.15 PE=2 SV=1	sp|A7NY33|PER4_VITVI Peroxidase 4 OS=Vitis vinifera GN=GSVIVT00023967001 PE=1 SV=1	54.55	AT5G05340.1 | Symbols: | Peroxidase superfamily protein | chr5:1579142-1580819 REVERSE LENGTH=324	57.43	0.326541	0.828477	0.919669	0.981486	1	0.955924
LOC_Os07g44550	LOC_Os07g44550.1	Cluster 2	peroxidase precursor, putative, expressed	tr|Q8GVG0|Q8GVG0_ORYSJ Class III peroxidase 107 OS=Oryza sativa subsp. japonica GN=OJ1340_C08.125 PE=2 SV=1	sp|Q9FEQ8|PER2_MAIZE Peroxidase 2 OS=Zea mays GN=PER2 PE=2 SV=1	60.33	AT4G11290.1 | Symbols: | Peroxidase superfamily protein | chr4:6869993-6871476 FORWARD LENGTH=326	43.34	0.32781	0.729796	0.911444	0.990097	1	0.980183
LOC_Os07g02810	LOC_Os07g02810.1	Cluster 2	L-ascorbate oxidase homolog precursor, putative, expressed	tr|Q7XIF0|Q7XIF0_ORYSJ Os07g0119400 protein OS=Oryza sativa subsp. japonica GN=P0022B05.111 PE=4 SV=1	sp|P29162|ASOL_TOBAC L-ascorbate oxidase homolog OS=Nicotiana tabacum PE=2 SV=1	50.72	AT5G66920.1 | Symbols: sks17 | SKU5 similar 17 | chr5:26722963-26725370 FORWARD LENGTH=546	61.61	0.295655	0.762936	0.899533	0.992519	1	0.955213
LOC_Os03g13540	LOC_Os03g13540.1	Cluster 2	Ser/Thr protein phosphatase family protein, putative, expressed	tr|Q10PD0|Q10PD0_ORYSJ Os03g0238600 protein OS=Oryza sativa subsp. japonica GN=Os03g0238600 PE=2 SV=1	sp|Q8H129|PPA3_ARATH Purple acid phosphatase 3 OS=Arabidopsis thaliana GN=PAP3 PE=2 SV=1	60.00	AT1G14700.1 | Symbols: PAP3, ATPAP3 | purple acid phosphatase 3 | chr1:5058680-5060988 FORWARD LENGTH=366	60.00	0.353286	0.650191	0.837734	0.948721	0.978602	1
LOC_Os08g04240	LOC_Os08g04240.1	Cluster 2	cysteine-rich repeat secretory protein 55 precursor, putative, expressed	tr|Q6ZJX4|Q6ZJX4_ORYSJ 33-kDa secretory protein OS=Oryza sativa subsp. japonica GN=OJ1613_G04.14 PE=2 SV=1	sp|Q9LV60|CRR55_ARATH Cysteine-rich repeat secretory protein 55 OS=Arabidopsis thaliana GN=CRRSP55 PE=2 SV=1	38.58	AT5G48540.1 | Symbols: | receptor-like protein kinase-related family protein | chr5:19669096-19669887 REVERSE LENGTH=263	38.58	0.344925	0.584258	0.869573	0.948859	1	0.992547
LOC_Os10g22520	LOC_Os10g22520.1	Cluster 2	cellulase, putative, expressed	tr|Q8RU06|Q8RU06_ORYSJ Cellulase containing protein, expressed OS=Oryza sativa subsp. japonica GN=OJ1208D02.5 PE=2 SV=1	sp|Q5B5X8|EXGA_EMENI Probable glucan 1,3-beta-glucosidase A OS=Emericella nidulans (strain FGSC A4 / ATCC 38163 / CBS 112.46 / NRRL 194 / M139) GN=exgA PE=3 SV=2	32.46	AT5G12960.1 | Symbols: | Putative glycosyl hydrolase of unknown function (DUF1680) | chr5:4097788-4101518 FORWARD LENGTH=865	32.86	0.282656	0.623208	0.865449	0.941767	0.976819	1
LOC_Os08g04210	LOC_Os08g04210.1	Cluster 2	cysteine-rich repeat secretory protein 55 precursor, putative, expressed	tr|Q6ZJX8|Q6ZJX8_ORYSJ 33-kDa secretory protein OS=Oryza sativa subsp. japonica GN=OJ1613_G04.10 PE=4 SV=1	sp|Q9LV60|CRR55_ARATH Cysteine-rich repeat secretory protein 55 OS=Arabidopsis thaliana GN=CRRSP55 PE=2 SV=1	37.60	AT5G48540.1 | Symbols: | receptor-like protein kinase-related family protein | chr5:19669096-19669887 REVERSE LENGTH=263	37.60	0.261013	0.734155	0.845164	0.922619	0.965289	1
LOC_Os08g02120	LOC_Os08g02120.1	Cluster 2	kinase, pfkB family, putative, expressed	sp|Q0J8G4|SCRK2_ORYSJ Fructokinase-2 OS=Oryza sativa subsp. japonica GN=FRK2 PE=1 SV=1	sp|Q0J8G4|SCRK2_ORYSJ Fructokinase-2 OS=Oryza sativa subsp. japonica GN=FRK2 PE=1 SV=1	100.00	AT4G10260.1 | Symbols: | pfkB-like carbohydrate kinase family protein | chr4:6371486-6372770 REVERSE LENGTH=324	76.10	0.442688	0.662527	0.858314	0.927716	0.954778	1
LOC_Os06g35540	LOC_Os06g35540.1	Cluster 2	aminotransferase, classes I and II, domain containing protein, expressed	tr|Q0DBN4|Q0DBN4_ORYSJ Aspartate aminotransferase OS=Oryza sativa subsp. japonica GN=Os06g0548000 PE=2 SV=1	sp|P46643|AAT1_ARATH Aspartate aminotransferase, mitochondrial OS=Arabidopsis thaliana GN=ASP1 PE=1 SV=1	80.19	AT2G30970.1 | Symbols: ASP1 | aspartate aminotransferase 1 | chr2:13179012-13181686 FORWARD LENGTH=430	80.19	0.459331	0.673196	0.809564	0.924301	0.955698	1
LOC_Os05g46580	LOC_Os05g46580.1	Cluster 2	polyprenyl synthetase, putative, expressed	tr|Q65XM9|Q65XM9_ORYSJ Os05g0543400 protein OS=Oryza sativa subsp. japonica GN=OJ1288_A07.10 PE=2 SV=1	sp|P49353|FPPS_MAIZE Farnesyl pyrophosphate synthase OS=Zea mays GN=FPS PE=2 SV=1	86.27	AT5G47770.1 | Symbols: FPS1 | farnesyl diphosphate synthase 1 | chr5:19345297-19347415 FORWARD LENGTH=384	69.82	0.499611	0.61051	0.820048	0.948528	0.967201	1
LOC_Os09g32540	LOC_Os09g32540.1	Cluster 2	expressed protein	tr|Q0J0Q5|Q0J0Q5_ORYSJ Os09g0502100 protein OS=Oryza sativa subsp. japonica GN=Os09g0502100 PE=4 SV=2	sp|Q8IID4|DYHC2_PLAF7 Dynein heavy chain-like protein PF11_0240 OS=Plasmodium falciparum (isolate 3D7) GN=PF11_0240 PE=3 SV=1	20.98	AT4G14200.1 | Symbols: | Pentatricopeptide repeat (PPR) superfamily protein | chr4:8185524-8188667 REVERSE LENGTH=784	31.29	0.603186	0.584369	0.935957	0.976969	0.989638	1
LOC_Os10g05069	LOC_Os10g05069.1	Cluster 2	lysosomal alpha-mannosidase precursor, putative, expressed	tr|Q10A56|Q10A56_ORYSJ Glycosyl hydrolase family 38 protein, putative, expressed OS=Oryza sativa subsp. japonica GN=Os10g0140200 PE=4 SV=1	sp|Q8VHC8|MA2B1_CAVPO Lysosomal alpha-mannosidase OS=Cavia porcellus GN=MAN2B1 PE=1 SV=1	39.84	AT5G66150.1 | Symbols: | Glycosyl hydrolase family 38 protein | chr5:26439013-26444434 REVERSE LENGTH=1047	62.10	0.773792	0.647343	0.721402	0.844895	0.905001	1
LOC_Os02g41630	LOC_Os02g41630.2	Cluster 2	phenylalanine ammonia-lyase, putative, expressed	tr|Q0DZE3|Q0DZE3_ORYSJ Phenylalanine ammonia-lyase OS=Oryza sativa subsp. japonica GN=Os02g0626100 PE=2 SV=1	sp|P14717|PAL1_ORYSJ Phenylalanine ammonia-lyase OS=Oryza sativa subsp. japonica GN=PAL PE=1 SV=2	100.00	AT2G37040.1 | Symbols: PAL1, ATPAL1 | PHE ammonia lyase 1 | chr2:15557602-15560237 REVERSE LENGTH=725	71.86	0.647402	0.638106	0.672895	0.737784	0.869523	1
LOC_Os03g16950	LOC_Os03g16950.1	Cluster 2	cysteine-rich repeat secretory protein 55 precursor, putative, expressed	tr|Q10N98|Q10N98_ORYSJ 33 kDa secretory protein, putative, expressed OS=Oryza sativa subsp. japonica GN=Os03g0277600 PE=2 SV=1	sp|Q9LV60|CRR55_ARATH Cysteine-rich repeat secretory protein 55 OS=Arabidopsis thaliana GN=CRRSP55 PE=2 SV=1	46.31	AT5G48540.1 | Symbols: | receptor-like protein kinase-related family protein | chr5:19669096-19669887 REVERSE LENGTH=263	46.31	0.327488	0.486882	0.786027	0.823674	0.908193	1
LOC_Os02g53860	LOC_Os02g53860.1	Cluster 2	OsSub22 - Putative Subtilisin homologue, expressed	tr|Q6K7G5|Q6K7G5_ORYSJ Os02g0779200 protein OS=Oryza sativa subsp. japonica GN=OJ1293_A01.13 PE=4 SV=1	sp|O65351|SUBL_ARATH Subtilisin-like protease OS=Arabidopsis thaliana GN=ARA12 PE=1 SV=1	50.77	AT3G14067.1 | Symbols: | Subtilase family protein | chr3:4658421-4660754 REVERSE LENGTH=777	59.65	0.30485	0.504684	0.750613	0.842333	0.916836	1
LOC_Os02g18410	LOC_Os02g18410.1	Cluster 2	salt stress root protein RS1, putative, expressed	tr|Q6K4S7|Q6K4S7_ORYSJ Os02g0285300 protein OS=Oryza sativa subsp. japonica GN=OSJNBa0018M09.30 PE=2 SV=1	sp|Q0JPA6|SRS1_ORYSJ Salt stress root protein RS1 OS=Oryza sativa subsp. japonica GN=Os01g0233000 PE=2 SV=1	52.00	AT4G20260.4 | Symbols: ATPCAP1, PCAP1 | plasma-membrane associated cation-binding protein 1 | chr4:10941593-10943227 FORWARD LENGTH=226	52.69	0.25336	0.573489	0.687869	0.864627	0.918919	1
LOC_Os08g04250	LOC_Os08g04250.1	Cluster 2	cysteine-rich repeat secretory protein 55 precursor, putative, expressed	tr|Q6ZJX3|Q6ZJX3_ORYSJ 33kDa secretory protein OS=Oryza sativa subsp. japonica GN=OJ1613_G04.16 PE=2 SV=1	sp|Q9LV60|CRR55_ARATH Cysteine-rich repeat secretory protein 55 OS=Arabidopsis thaliana GN=CRRSP55 PE=2 SV=1	39.37	AT5G48540.1 | Symbols: | receptor-like protein kinase-related family protein | chr5:19669096-19669887 REVERSE LENGTH=263	39.37	0.327161	0.392148	0.697777	0.845974	0.941046	1
LOC_Os05g04380	LOC_Os05g04380.1	Cluster 2	peroxidase precursor, putative, expressed	tr|Q6AVZ8|Q6AVZ8_ORYSJ Class III peroxidase 65 OS=Oryza sativa subsp. japonica GN=P0519E07.5 PE=2 SV=1	sp|Q9FEQ8|PER2_MAIZE Peroxidase 2 OS=Zea mays GN=PER2 PE=2 SV=1	41.51	AT4G33420.1 | Symbols: | Peroxidase superfamily protein | chr4:16084856-16086105 FORWARD LENGTH=325	37.31	0.2668	0.347978	0.668421	0.857018	0.923671	1
LOC_Os02g52700	LOC_Os02g52700.1	Cluster 2	alpha-amylase precursor, putative, expressed	tr|Q6Z319|Q6Z319_ORYSJ Alpha-amylase OS=Oryza sativa subsp. japonica GN=OJ1004_A11.11 PE=2 SV=1	sp|P17654|AMY1_ORYSJ Alpha-amylase OS=Oryza sativa subsp. japonica GN=AMY1.1 PE=2 SV=2	94.63	AT4G25000.1 | Symbols: ATAMY1, AMY1 | alpha-amylase-like | chr4:12852109-12853825 REVERSE LENGTH=423	58.31	0.375564	0.417178	0.571593	0.850794	0.915539	1
LOC_Os05g13970	LOC_Os05g13970.1	Cluster 2	phosphorylase domain containing protein, putative, expressed	tr|Q6AVB5|Q6AVB5_ORYSJ Os05g0228000 protein OS=Oryza sativa subsp. japonica GN=OJ1212_C10.15 PE=2 SV=1	sp|Q07469|BSPA_POPDE Bark storage protein A OS=Populus deltoides GN=BSPA PE=2 SV=1	30.72	AT4G28940.1 | Symbols: | Phosphorylase superfamily protein | chr4:14274414-14276920 FORWARD LENGTH=348	55.81	0.481259	0.521641	0.74487	0.884418	0.964056	1
LOC_Os03g53860	LOC_Os03g53860.1	Cluster 2	periplasmic beta-glucosidase precursor, putative, expressed	tr|Q8W2Z2|Q8W2Z2_ORYSJ Putative exohydrolase OS=Oryza sativa subsp. japonica GN=OSJNBa0069E14.8 PE=4 SV=1	sp|Q23892|GLUA_DICDI Lysosomal beta glucosidase OS=Dictyostelium discoideum GN=gluA PE=1 SV=2	30.34	AT5G20950.1 | Symbols: | Glycosyl hydrolase family protein | chr5:7107609-7110775 REVERSE LENGTH=624	70.83	0.45643	0.457277	0.725895	0.883962	0.945005	1
LOC_Os03g16960	LOC_Os03g16960.1	Cluster 2	cysteine-rich repeat secretory protein 55 precursor, putative, expressed	tr|Q10N97|Q10N97_ORYSJ 33 kDa secretory protein, putative, expressed OS=Oryza sativa subsp. japonica GN=Os03g0277700 PE=4 SV=1	sp|Q9LV60|CRR55_ARATH Cysteine-rich repeat secretory protein 55 OS=Arabidopsis thaliana GN=CRRSP55 PE=2 SV=1	44.18	AT5G48540.1 | Symbols: | receptor-like protein kinase-related family protein | chr5:19669096-19669887 REVERSE LENGTH=263	44.18	0.3326	0.468739	0.854753	0.92842	1	0.878705
LOC_Os10g21670	LOC_Os10g21670.1	Cluster 2	dehydration stress-induced protein, putative, expressed	tr|Q9AUN8|Q9AUN8_ORYSJ Dehydration stress-induced protein OS=Oryza sativa subsp. japonica GN=OSJNBa0058E19.13 PE=2 SV=1	sp|C8YR32|LOXH1_MOUSE Lipoxygenase homology domain-containing protein 1 OS=Mus musculus GN=Loxhd1 PE=2 SV=1	28.81	AT2G22170.1 | Symbols: | Lipase/lipooxygenase, PLAT/LH2 family protein | chr2:9427010-9427742 REVERSE LENGTH=183	39.49	0.251268	0.405559	0.797899	0.933	0.973906	1
LOC_Os03g12510	LOC_Os03g12510.1	Cluster 2	non-symbiotic hemoglobin 2, putative, expressed	tr|Q10PQ0|Q10PQ0_ORYSJ Non-symbiotic hemoglobin 2, putative, expressed OS=Oryza sativa subsp. japonica GN=Os03g0226200 PE=2 SV=1	sp|O04985|HBL2_ORYSJ Non-symbiotic hemoglobin 2 OS=Oryza sativa subsp. japonica GN=HB2 PE=2 SV=1	100.00	AT2G16060.1 | Symbols: GLB1, AHB1, ARATH GLB1, NSHB1, ATGLB1, HB1 | hemoglobin 1 | chr2:6982782-6983522 REVERSE LENGTH=160	70.32	0.352061	0.93145	1	0.992548	0.981417	0.994085
LOC_Os04g51340	LOC_Os04g51340.1	Cluster 2	pectinacetylesterase domain containing protein, expressed	tr|Q0JAF0|Q0JAF0_ORYSJ Os04g0602500 protein OS=Oryza sativa subsp. japonica GN=Os04g0602500 PE=2 SV=1	sp|Q8R116|NOTUM_MOUSE Protein notum homolog OS=Mus musculus GN=Notum PE=2 SV=2	26.14	AT4G19410.1 | Symbols: | Pectinacetylesterase family protein | chr4:10582188-10584766 REVERSE LENGTH=391	61.11	0.332626	0.962792	0.96521	0.982579	1	0.960133
LOC_Os01g65830	LOC_Os01g65830.1	Cluster 2	acyl-desaturase, chloroplast precursor, putative, expressed	sp|Q8LJJ9|STAD1_ORYSJ Acyl-[acyl-carrier-protein] desaturase 1, chloroplastic OS=Oryza sativa subsp. japonica GN=Os01g0880800 PE=2 SV=1	sp|Q8LJJ9|STAD1_ORYSJ Acyl-[acyl-carrier-protein] desaturase 1, chloroplastic OS=Oryza sativa subsp. japonica GN=Os01g0880800 PE=2 SV=1	100.00	AT1G43800.1 | Symbols: | Plant stearoyl-acyl-carrier-protein desaturase family protein | chr1:16577662-16579549 FORWARD LENGTH=391	73.53	0.413303	0.994646	1	0.998111	0.994423	0.999132
LOC_Os02g37590	LOC_Os02g37590.1	Cluster 2	glycerophosphoryl diester phosphodiesterase family protein, putative, expressed	tr|Q6YY47|Q6YY47_ORYSJ Os02g0588500 protein OS=Oryza sativa subsp. japonica GN=OSJNBb0046O12.21 PE=4 SV=1	sp|Q9SZ11|GLPQ2_ARATH Probable glycerophosphoryl diester phosphodiesterase 2 OS=Arabidopsis thaliana GN=GPDL2 PE=1 SV=3	52.31	AT4G26690.1 | Symbols: SHV3, MRH5, GPDL2 | PLC-like phosphodiesterase family protein | chr4:13456793-13459890 REVERSE LENGTH=759	52.31	0.377007	0.871101	0.977061	1	0.990305	0.99788
LOC_Os04g55650	LOC_Os04g55650.1	Cluster 2	oryzain alpha chain precursor, putative, expressed	sp|P25776|ORYA_ORYSJ Oryzain alpha chain OS=Oryza sativa subsp. japonica GN=Os04g0650000 PE=1 SV=2	sp|P25776|ORYA_ORYSJ Oryzain alpha chain OS=Oryza sativa subsp. japonica GN=Os04g0650000 PE=1 SV=2	100.00	AT1G47128.1 | Symbols: RD21, RD21A | Granulin repeat cysteine protease family protein | chr1:17283139-17285609 REVERSE LENGTH=462	75.57	0.385325	0.878493	0.980769	1	0.983381	0.923756
LOC_Os05g03190	LOC_Os05g03190.1	Cluster 2	IQ calmodulin-binding motif domain containing protein, expressed	tr|Q75L83|Q75L83_ORYSJ Putative SF16 protein OS=Oryza sativa subsp. japonica GN=OJ1729_E02.11 PE=2 SV=2	sp|Q9SF32|IQD1_ARATH Protein IQ-DOMAIN 1 OS=Arabidopsis thaliana GN=IQD1 PE=1 SV=1	43.21	AT5G03040.1 | Symbols: iqd2 | IQ-domain 2 | chr5:710380-712406 REVERSE LENGTH=461	50.10	0.437345	0.916006	0.943375	0.951673	0.963449	1
LOC_Os11g10510	LOC_Os11g10510.1	Cluster 2	dehydrogenase, putative, expressed	sp|Q0ITW7|ADH2_ORYSJ Alcohol dehydrogenase 2 OS=Oryza sativa subsp. japonica GN=ADH2 PE=2 SV=2	sp|Q0ITW7|ADH2_ORYSJ Alcohol dehydrogenase 2 OS=Oryza sativa subsp. japonica GN=ADH2 PE=2 SV=2	100.00	AT1G77120.1 | Symbols: ADH1, ADH, ATADH, ATADH1 | alcohol dehydrogenase 1 | chr1:28975509-28977216 FORWARD LENGTH=379	78.78	0.433313	0.997023	0.876426	0.900946	0.949413	1
LOC_Os01g24030	LOC_Os01g24030.1	Cluster 2	AMP-binding enzyme, putative, expressed	tr|Q8LQW9|Q8LQW9_ORYSJ Os01g0342900 protein OS=Oryza sativa subsp. japonica GN=B1045F02.21 PE=4 SV=1	sp|F4HUK6|AAE1_ARATH Probable acyl-activating enzyme 1, peroxisomal OS=Arabidopsis thaliana GN=AAE1 PE=2 SV=1	58.16	AT1G20560.1 | Symbols: AAE1 | acyl activating enzyme 1 | chr1:7119927-7121730 REVERSE LENGTH=556	58.16	0.384186	0.925534	0.802644	0.92575	0.979728	1
LOC_Os01g50160	LOC_Os01g50160.1	Cluster 2	MDR-like ABC transporter, putative, expressed	tr|Q0JK52|Q0JK52_ORYSJ Os01g0695700 protein OS=Oryza sativa subsp. japonica GN=Os01g0695700 PE=3 SV=1	sp|Q9FWX7|AB11B_ARATH ABC transporter B family member 11 OS=Arabidopsis thaliana GN=ABCB11 PE=2 SV=1	61.79	AT1G02520.1 | Symbols: PGP11 | P-glycoprotein 11 | chr1:524134-528745 FORWARD LENGTH=1278	61.79	0.378538	0.830834	0.849241	0.912805	0.962042	1
LOC_Os08g40690	LOC_Os08g40690.1	Cluster 2	glycosyl hydrolase, putative, expressed	tr|O49825|O49825_ORYSJ Chitinase OS=Oryza sativa subsp. japonica GN=P0689E12.7 PE=2 SV=1	sp|Q7GCM7|XIP1_ORYSJ Xylanase inhibitor protein 1 OS=Oryza sativa subsp. japonica GN=RIXI PE=1 SV=1	60.39	AT5G24090.1 | Symbols: ATCHIA, CHIA | chitinase A | chr5:8143805-8145153 REVERSE LENGTH=302	31.82	0.343821	1	0.994654	0.901223	0.922207	0.913607
LOC_Os08g33710	LOC_Os08g33710.1	Cluster 2	ribonuclease T2 family domain containing protein, expressed	tr|Q9FEG7|Q9FEG7_ORYSJ Os08g0434100 protein OS=Oryza sativa subsp. japonica GN=P0431A03.26 PE=2 SV=1	sp|P80022|RNLE_SOLLC Extracellular ribonuclease LE OS=Solanum lycopersicum PE=1 SV=2	54.11	AT1G26820.1 | Symbols: RNS3 | ribonuclease 3 | chr1:9292760-9293722 REVERSE LENGTH=222	56.68	0.350949	0.928426	1	0.904533	0.891459	0.869104
LOC_Os01g06560	LOC_Os01g06560.1	Cluster 2	transcription factor HBP-1b, putative, expressed	tr|Q7F802|Q7F802_ORYSJ ESTs AU057825(S21823) OS=Oryza sativa subsp. japonica GN=Os01g0159000 PE=4 SV=1	sp|Q39140|TGA6_ARATH Transcription factor TGA6 OS=Arabidopsis thaliana GN=TGA6 PE=1 SV=2	28.14	AT3G14880.1 | Symbols: | BEST Arabidopsis thaliana protein match is: transcription factor-related (TAIR:AT4G18650.1); Has 560 Blast hits to 560 proteins in 40 species: Archae - 0; Bacteria - 0; Metazoa - 2; Fungi - 0; Plants - 558; Viruses - 0; Other Eukaryotes - 0 (source: NCBI BLink). | chr3:5006565-5007689 FORWARD LENGTH=244	34.27	0.488971	0.994677	1	0.863827	0.905338	0.849979
LOC_Os02g11930	LOC_Os02g11930.1	Cluster 2	receptor-like protein kinase precursor, putative, expressed	tr|Q6H8C5|Q6H8C5_ORYSJ Os02g0210700 protein OS=Oryza sativa subsp. japonica GN=OJ1006_A02.42 PE=4 SV=1	sp|C0LGP4|Y3475_ARATH Probable LRR receptor-like serine/threonine-protein kinase At3g47570 OS=Arabidopsis thaliana GN=At3g47570 PE=1 SV=1	42.40	AT3G47570.1 | Symbols: | Leucine-rich repeat protein kinase family protein | chr3:17527611-17530748 FORWARD LENGTH=1010	42.40	0.294477	1	0.931477	0.921026	0.882819	0.759962
LOC_Os12g35610	LOC_Os12g35610.1	Cluster 2	respiratory burst oxidase, putative, expressed	sp|Q5ZAJ0|RBOHB_ORYSJ Respiratory burst oxidase homolog protein B OS=Oryza sativa subsp. japonica GN=RBOHB PE=1 SV=1	sp|Q948T9|RBOHB_SOLTU Respiratory burst oxidase homolog protein B OS=Solanum tuberosum GN=RBOHB PE=1 SV=1	62.87	AT5G51060.1 | Symbols: RHD2, ATRBOHC, RBOHC | NADPH/respiratory burst oxidase protein D | chr5:20757484-20762175 REVERSE LENGTH=905	54.42	0.599745	1	0.884536	0.85034	0.83837	0.83635
LOC_Os02g56700	LOC_Os02g56700.1	Cluster 2	dehydrogenase, putative, expressed	tr|Q6K3G2|Q6K3G2_ORYSJ Os02g0811800 protein OS=Oryza sativa subsp. japonica GN=OSJNBa0053L11.3 PE=2 SV=1	sp|Q9S9N9|CCR1_ARATH Cinnamoyl-CoA reductase 1 OS=Arabidopsis thaliana GN=CCR1 PE=1 SV=1	55.45	AT1G15950.1 | Symbols: CCR1, IRX4, ATCCR1 | cinnamoyl coa reductase 1 | chr1:5478855-5481915 FORWARD LENGTH=344	55.45	0.474914	1	0.751321	0.778231	0.921068	0.952367
LOC_Os05g09440	LOC_Os05g09440.1	Cluster 2	NADP-dependent malic enzyme, chloroplast precursor, putative, expressed	tr|Q6T5D1|Q6T5D1_ORYSJ Malic enzyme OS=Oryza sativa subsp. japonica GN=Os05g0186300 PE=2 SV=1	sp|P43279|MAOC_ORYSJ NADP-dependent malic enzyme, chloroplastic OS=Oryza sativa subsp. japonica GN=ME6 PE=2 SV=2	85.24	AT5G25880.1 | Symbols: ATNADP-ME3, NADP-ME3 | NADP-malic enzyme 3 | chr5:9024549-9028260 FORWARD LENGTH=588	81.51	0.27836	1	0.904403	0.803755	0.742855	0.615385
LOC_Os03g52860	LOC_Os03g52860.1	Cluster 2	lipoxygenase, putative, expressed	tr|Q10D65|Q10D65_ORYSJ Lipoxygenase OS=Oryza sativa subsp. japonica GN=Os03g0738600 PE=2 SV=1	sp|P29250|LOX2_ORYSJ Linoleate 9S-lipoxygenase 2 OS=Oryza sativa subsp. japonica GN=LOX1.1 PE=2 SV=2	100.00	AT1G55020.1 | Symbols: LOX1, ATLOX1 | lipoxygenase 1 | chr1:20525798-20530143 FORWARD LENGTH=859	56.56	0.373362	0.294584	0.514227	0.754878	0.879675	1
LOC_Os12g16010	LOC_Os12g16010.1	Cluster 2	sex determination protein tasselseed-2, putative, expressed	tr|Q0IP27|Q0IP27_ORYSJ Os12g0260500 protein OS=Oryza sativa subsp. japonica GN=Os12g0260500 PE=2 SV=2	sp|Q7FAE1|MOMAS_ORYSJ Momilactone A synthase OS=Oryza sativa subsp. japonica GN=Os04g0179200 PE=2 SV=1	45.21	AT4G03140.1 | Symbols: | NAD(P)-binding Rossmann-fold superfamily protein | chr4:1392191-1393662 FORWARD LENGTH=343	49.04	0.277029	0.324287	0.547577	0.786974	0.870468	1
LOC_Os09g28420	LOC_Os09g28420.1	Cluster 2	alpha-amylase precursor, putative, expressed	sp|P27937|AMY3B_ORYSJ Alpha-amylase isozyme 3B OS=Oryza sativa subsp. japonica GN=AMY1.6 PE=2 SV=1	sp|P27937|AMY3B_ORYSJ Alpha-amylase isozyme 3B OS=Oryza sativa subsp. japonica GN=AMY1.6 PE=2 SV=1	98.86	AT4G25000.1 | Symbols: ATAMY1, AMY1 | alpha-amylase-like | chr4:12852109-12853825 REVERSE LENGTH=423	57.04	0.374012	0.376789	0.415684	0.651102	0.916079	1
LOC_Os03g25280	LOC_Os03g25280.1	Cluster 2	peroxidase precursor, putative, expressed	tr|Q5U1Q1|Q5U1Q1_ORYSJ Class III peroxidase 42 OS=Oryza sativa subsp. japonica GN=prx42 PE=3 SV=1	sp|Q9FEQ8|PER2_MAIZE Peroxidase 2 OS=Zea mays GN=PER2 PE=2 SV=1	64.26	AT4G11290.1 | Symbols: | Peroxidase superfamily protein | chr4:6869993-6871476 FORWARD LENGTH=326	45.19	0.292332	0.2916	0.291832	0.436971	0.664714	1
LOC_Os06g04940	LOC_Os06g04940.1	Cluster 2	early nodulin 93 ENOD93 protein, putative, expressed	tr|Q9SNR7|Q9SNR7_ORYSJ Putative early nodulin OS=Oryza sativa subsp. japonica GN=P0535G04.9-1 PE=4 SV=1	sp|Q02921|NO93_SOYBN Early nodulin-93 OS=Glycine max PE=2 SV=1	64.44	AT5G25940.1 | Symbols: | early nodulin-related | chr5:9054252-9055151 REVERSE LENGTH=115	61.22	0.853161	0.962727	0.994354	1	0.975704	0.949907
LOC_Os02g49720	LOC_Os02g49720.1	Cluster 2	aldehyde dehydrogenase, putative, expressed	tr|Q9LRI6|Q9LRI6_ORYSJ Mitochondrial aldehyde dehydrogenase ALDH2a OS=Oryza sativa subsp. japonica GN=Aldh2a PE=2 SV=1	sp|Q8S528|AL2B7_ARATH Aldehyde dehydrogenase family 2 member B7, mitochondrial OS=Arabidopsis thaliana GN=ALDH2B7 PE=2 SV=2	75.25	AT1G23800.1 | Symbols: ALDH2B7, ALDH2B | aldehyde dehydrogenase 2B7 | chr1:8412238-8414804 REVERSE LENGTH=534	75.25	0.780286	0.97811	0.970751	1	0.997998	0.985219
LOC_Os01g24710	LOC_Os01g24710.2	Cluster 2	jacalin-like lectin domain containing protein, expressed	sp|Q0JMY8|SALT_ORYSJ Salt stress-induced protein OS=Oryza sativa subsp. japonica GN=SALT PE=2 SV=1	sp|Q0JMY8|SALT_ORYSJ Salt stress-induced protein OS=Oryza sativa subsp. japonica GN=SALT PE=2 SV=1	100.00	AT1G73040.1 | Symbols: | Mannose-binding lectin superfamily protein | chr1:27475159-27475777 REVERSE LENGTH=176	29.86	0.824736	0.847073	0.908587	0.959922	0.984059	1
LOC_Os06g13650	LOC_Os06g13650.2	Cluster 2	alpha-mannosidase 2, putative, expressed	tr|Q654G0|Q654G0_ORYSJ Putative glycosyl hydrolase OS=Oryza sativa subsp. japonica GN=P0412C04.26 PE=4 SV=1	sp|P27046|MA2A1_MOUSE Alpha-mannosidase 2 OS=Mus musculus GN=Man2a1 PE=1 SV=2	41.12	AT5G14950.1 | Symbols: GMII, ATGMII | golgi alpha-mannosidase II | chr5:4837484-4841792 REVERSE LENGTH=1173	65.03	0.811327	0.93482	0.978173	0.986826	1	0.998879
LOC_Os04g35520	LOC_Os04g35520.2	Cluster 2	OsAPx7 - Stromal Ascorbate Peroxidase encoding gene 5,8, expressed	tr|Q0JD29|Q0JD29_ORYSJ Os04g0434800 protein OS=Oryza sativa subsp. japonica GN=Os04g0434800 PE=2 SV=1	sp|Q7XJ02|APX7_ORYSJ Probable L-ascorbate peroxidase 7, chloroplastic OS=Oryza sativa subsp. japonica GN=APX7 PE=2 SV=1	100.00	AT4G08390.1 | Symbols: SAPX | stromal ascorbate peroxidase | chr4:5314999-5317071 FORWARD LENGTH=372	81.14	0.812608	0.840746	0.899905	0.980055	1	0.99483
LOC_Os01g41610	LOC_Os01g41610.2	Cluster 2	mitochondrial ATP synthase g subunit family protein, putative, expressed	tr|Q0JLH6|Q0JLH6_ORYSJ Os01g0600000 protein OS=Oryza sativa subsp. japonica GN=Os01g0600000 PE=2 SV=1	sp|Q12233|ATPN_YEAST ATP synthase subunit g, mitochondrial OS=Saccharomyces cerevisiae (strain ATCC 204508 / S288c) GN=ATP20 PE=1 SV=1	27.20	AT4G29480.1 | Symbols: | Mitochondrial ATP synthase subunit G protein | chr4:14486265-14487257 REVERSE LENGTH=122	66.67	0.847872	0.879719	0.931876	0.984675	0.997501	1
LOC_Os03g53650	LOC_Os03g53650.1	Cluster 2	cysteine synthase, putative, expressed	tr|Q10CX6|Q10CX6_ORYSJ Cysteine synthase OS=Oryza sativa subsp. japonica GN=Os03g0747800 PE=3 SV=1	sp|Q9XEA8|CYSK2_ORYSJ Cysteine synthase OS=Oryza sativa subsp. japonica GN=RCS3 PE=2 SV=1	100.00	AT4G14880.1 | Symbols: OASA1, OLD3, CYTACS1 | O-acetylserine (thiol) lyase (OAS-TL) isoform A1 | chr4:8518209-8520050 REVERSE LENGTH=322	79.18	0.780704	0.766672	0.786297	0.876784	0.917824	1
LOC_Os10g37240	LOC_Os10g37240.4	Cluster 2	expressed protein	tr|Q94HZ3|Q94HZ3_ORYSJ Expressed protein OS=Oryza sativa subsp. japonica GN=OSJNBa0076F20.5 PE=4 SV=1	sp|Q39117|TGT2_ARATH Trihelix transcription factor GT-2 OS=Arabidopsis thaliana GN=GT-2 PE=2 SV=1	65.67	AT1G76880.1 | Symbols: | Duplicated homeodomain-like superfamily protein | chr1:28865594-28867931 FORWARD LENGTH=603	71.90	0.641139	1	0.99085	0.968049	0.959267	0.953966
LOC_Os10g41930	LOC_Os10g41930.6	Cluster 2	haloacid dehalogenase-like hydrolase family protein, putative, expressed	tr|Q8S7Q2|Q8S7Q2_ORYSJ Putative beta-phosphoglucomutase OS=Oryza sativa subsp. japonica GN=OSJNBa0095C07.1 PE=4 SV=1	sp|Q9X0Y1|P1254_THEMA Phosphorylated carbohydrates phosphatase TM_1254 OS=Thermotoga maritima (strain ATCC 43589 / MSB8 / DSM 3109 / JCM 10099) GN=TM_1254 PE=1 SV=1	30.04	AT2G38740.1 | Symbols: | Haloacid dehalogenase-like hydrolase (HAD) superfamily protein | chr2:16194639-16195995 REVERSE LENGTH=244	58.37	0.921613	1	0.998806	0.864423	0.815095	0.693807
LOC_Os04g01300	LOC_Os04g01300.2	Cluster 2	OsRhmbd10 - Putative Rhomboid homologue, expressed	tr|Q0JFH4|Q0JFH4_ORYSJ Os04g0103300 protein OS=Oryza sativa subsp. japonica GN=Os04g0103300 PE=2 SV=1	sp|Q12893|TM115_HUMAN Transmembrane protein 115 OS=Homo sapiens GN=TMEM115 PE=1 SV=1	29.79	AT3G07950.1 | Symbols: | rhomboid protein-related | chr3:2531982-2534277 FORWARD LENGTH=304	50.54	0.780996	0.85952	0.919574	0.986238	0.989707	1
LOC_Os03g25270	LOC_Os03g25270.3	Cluster 2	pyrrolidone-carboxylate peptidase, putative, expressed	tr|Q10KW4|Q10KW4_ORYSJ Os03g0367900 protein OS=Oryza sativa subsp. japonica GN=OSJNBa0013M12.1 PE=2 SV=1	sp|O73944|PCP_PYRFU Pyrrolidone-carboxylate peptidase OS=Pyrococcus furiosus (strain ATCC 43587 / DSM 3638 / JCM 8422 / Vc1) GN=pcp PE=1 SV=1	29.26	AT1G56700.1 | Symbols: | Peptidase C15, pyroglutamyl peptidase I-like | chr1:21256743-21257640 FORWARD LENGTH=219	64.98	0.750927	1	0.928021	0.841463	0.831479	0.824379
LOC_Os01g60190	LOC_Os01g60190.2	Cluster 2	2,3-bisphosphoglycerate-independent phosphoglycerate mutase, putative, expressed	tr|Q5QMK7|Q5QMK7_ORYSJ Os01g0817700 protein OS=Oryza sativa subsp. japonica GN=P0454H12.17 PE=2 SV=1	sp|P30792|PMGI_MAIZE 2,3-bisphosphoglycerate-independent phosphoglycerate mutase OS=Zea mays PE=1 SV=1	91.06	AT3G08590.1 | Symbols: | Phosphoglycerate mutase, 2,3-bisphosphoglycerate-independent | chr3:2608683-2611237 REVERSE LENGTH=560	83.72	0.799981	0.943089	0.962079	1	0.9968	0.984203
LOC_Os01g24690	LOC_Os01g24690.1	Cluster 3	60S ribosomal protein L23A, putative, expressed	tr|Q94CM9|Q94CM9_ORYSJ Os01g0348700 protein OS=Oryza sativa subsp. japonica GN=P0440D10.34 PE=1 SV=1	sp|O22644|RL23A_FRIAG 60S ribosomal protein L23A OS=Fritillaria agrestis GN=RPL23A PE=2 SV=1	84.52	AT3G55280.1 | Symbols: RPL23AB | ribosomal protein L23AB | chr3:20500667-20501519 FORWARD LENGTH=154	83.59	0.974703	0.973017	0.99073	1	0.998492	0.997237
LOC_Os07g42950	LOC_Os07g42950.1	Cluster 3	40S ribosomal protein S6, putative, expressed	tr|Q8LH97|Q8LH97_ORYSJ 40S ribosomal protein S6 OS=Oryza sativa subsp. japonica GN=P0594D10.135 PE=2 SV=1	sp|Q9M3V8|RS6_ASPOF 40S ribosomal protein S6 OS=Asparagus officinalis GN=rps6 PE=2 SV=1	90.00	AT5G10360.1 | Symbols: EMB3010, RPS6B | Ribosomal protein S6e | chr5:3258734-3260142 REVERSE LENGTH=249	91.32	0.97744	0.965221	0.97905	0.991772	0.998594	1
LOC_Os02g57540	LOC_Os02g57540.1	Cluster 3	60S ribosomal protein L28-1, putative, expressed	tr|Q6K705|Q6K705_ORYSJ Putative 60S ribosomal protein L28 OS=Oryza sativa subsp. japonica GN=P0474F11.21 PE=4 SV=1	sp|O82204|RL281_ARATH 60S ribosomal protein L28-1 OS=Arabidopsis thaliana GN=RPL28A PE=1 SV=1	71.33	AT2G19730.1 | Symbols: | Ribosomal L28e protein family | chr2:8511752-8512995 FORWARD LENGTH=143	71.33	0.98009	0.956031	0.970407	1	0.997307	0.992917
LOC_Os02g39920	LOC_Os02g39920.1	Cluster 3	AT hook motif family protein, expressed	tr|Q6K624|Q6K624_ORYSJ BRI1-KD interacting protein 135 OS=Oryza sativa subsp. japonica GN=OJ1004_A05.34 PE=4 SV=1	sp|Q5F3V3|PDS5A_CHICK Sister chromatid cohesion protein PDS5 homolog A OS=Gallus gallus GN=PDS5A PE=2 SV=2	27.27	AT4G31880.1 | Symbols: | LOCATED IN: cytosol, chloroplast; EXPRESSED IN: 24 plant structures; EXPRESSED DURING: 14 growth stages; BEST Arabidopsis thaliana protein match is: Tudor/PWWP/MBT superfamily protein (TAIR:AT1G15940.1); Has 137162 Blast hits to 70781 proteins in 2973 species: Archae - 289; Bacteria - 24182; Metazoa - 56725; Fungi - 20130; Plants - 6559; Viruses - 758; Other Eukaryotes - …	44.94	0.969748	0.958479	0.984316	1	0.983664	0.979924
LOC_Os02g13530	LOC_Os02g13530.1	Cluster 3	40S ribosomal protein S24, putative, expressed	tr|Q6H541|Q6H541_ORYSJ 40S ribosomal protein S24 OS=Oryza sativa subsp. japonica GN=OSJNBb0035N08.11 PE=1 SV=1	sp|Q8LC83|RS242_ARATH 40S ribosomal protein S24-2 OS=Arabidopsis thaliana GN=RPS24B PE=2 SV=2	82.17	AT5G28060.1 | Symbols: | Ribosomal protein S24e family protein | chr5:10069791-10070792 REVERSE LENGTH=133	82.17	0.95401	0.966654	0.983171	0.997493	1	0.993928
LOC_Os05g24550	LOC_Os05g24550.1	Cluster 3	Papain family cysteine protease domain containing protein, expressed	tr|C7J2C3|C7J2C3_ORYSJ Os05g0310500 protein (Fragment) OS=Oryza sativa subsp. japonica GN=Os05g0310500 PE=3 SV=1	sp|Q5R6D1|CATB_PONAB Cathepsin B OS=Pongo abelii GN=CTSB PE=2 SV=1	43.62	AT1G02305.1 | Symbols: | Cysteine proteinases superfamily protein | chr1:455816-457974 FORWARD LENGTH=362	63.51	0.95541	0.948514	0.9884	0.997073	0.997083	1
LOC_Os01g11240	LOC_Os01g11240.1	Cluster 3	DUF538 domain containing protein, putative, expressed	tr|Q9LE07|Q9LE07_ORYSJ Os01g0210600 protein OS=Oryza sativa subsp. japonica GN=P0466B10.24 PE=2 SV=1	sp|Q9M015|Y5161_ARATH Uncharacterized protein At5g01610 OS=Arabidopsis thaliana GN=At5g01610 PE=1 SV=1	27.42	AT5G46230.1 | Symbols: | Protein of unknown function, DUF538 | chr5:18742593-18743024 REVERSE LENGTH=143	48.25	0.948923	0.942975	0.97517	0.999749	1	0.973607
LOC_Os05g22970	LOC_Os05g22970.1	Cluster 3	glyoxalase family protein, putative, expressed	tr|Q0DJE6|Q0DJE6_ORYSJ Lactoylglutathione lyase OS=Oryza sativa subsp. japonica GN=Os05g0295800 PE=2 SV=1	sp|O49818|LGUL_CICAR Lactoylglutathione lyase OS=Cicer arietinum PE=2 SV=1	81.32	AT1G08110.4 | Symbols: | lactoylglutathione lyase family protein / glyoxalase I family protein | chr1:2535463-2537630 FORWARD LENGTH=235	69.64	0.959538	0.92864	0.978653	1	0.987054	0.971549
LOC_Os11g43900	LOC_Os11g43900.1	Cluster 3	translationally-controlled tumor protein, putative, expressed	tr|Q0IR97|Q0IR97_ORYSJ Os11g0660500 protein OS=Oryza sativa subsp. japonica GN=Os11g0660500 PE=2 SV=1	sp|P35681|TCTP_ORYSJ Translationally-controlled tumor protein homolog OS=Oryza sativa subsp. japonica GN=TCTP PE=1 SV=1	100.00	AT3G16640.1 | Symbols: TCTP | translationally controlled tumor protein | chr3:5669709-5670729 REVERSE LENGTH=168	76.19	0.99396	0.999974	1	0.995926	0.993213	0.993225
LOC_Os09g12650	LOC_Os09g12650.1	Cluster 3	pyrophosphate--fructose 6-phosphate 1-phosphotransferase subunit alpha, putative, expressed	tr|Q69TA0|Q69TA0_ORYSJ Putative pyrophosphate-dependent phosphofructokinase alpha subunit OS=Oryza sativa subsp. japonica GN=P0592C05.39 PE=4 SV=1	sp|Q41140|PFPA_RICCO Pyrophosphate--fructose 6-phosphate 1-phosphotransferase subunit alpha OS=Ricinus communis GN=PFP-ALPHA PE=3 SV=1	61.30	AT1G76550.1 | Symbols: | Phosphofructokinase family protein | chr1:28722900-28726929 REVERSE LENGTH=617	58.36	0.995267	0.993685	0.995139	0.993685	1	0.993685
LOC_Os01g01700	LOC_Os01g01700.1	Cluster 3	anaphase-promoting complex subunit 11, putative, expressed	tr|Q0JRD5|Q0JRD5_ORYSJ Os01g0106800 protein OS=Oryza sativa subsp. japonica GN=Os01g0106800 PE=2 SV=1	sp|Q940X7|RBX1A_ARATH RING-box protein 1a OS=Arabidopsis thaliana GN=RBX1A PE=1 SV=1	80.16	AT5G20570.2 | Symbols: ROC1, RBX1, HRT1, ATRBX1 | RING-box 1 | chr5:6956905-6958221 REVERSE LENGTH=142	67.33	0.991493	0.986796	1	0.989345	0.985957	0.982012
LOC_Os03g06240	LOC_Os03g06240.1	Cluster 3	YT521-B-like family domain containing protein, expressed	tr|Q10RI4|Q10RI4_ORYSJ Os03g0158500 protein OS=Oryza sativa subsp. japonica GN=Os03g0158500 PE=4 SV=1	sp|Q0VCZ3|YTHD2_BOVIN YTH domain family protein 2 OS=Bos taurus GN=YTHDF2 PE=2 SV=1	54.95	AT3G13460.1 | Symbols: ECT2 | evolutionarily conserved C-terminal region 2 | chr3:4385274-4388220 REVERSE LENGTH=667	48.09	0.975599	0.987389	0.99813	0.996906	1	0.991107
LOC_Os06g37180	LOC_Os06g37180.1	Cluster 3	ATP synthase, putative, expressed	tr|Q93W07|Q93W07_ORYSJ Os06g0568200 protein OS=Oryza sativa subsp. japonica GN=V-ATPase B PE=2 SV=1	sp|Q40078|VATB1_HORVU V-type proton ATPase subunit B 1 OS=Hordeum vulgare PE=2 SV=1	97.96	AT4G38510.5 | Symbols: | ATPase, V1 complex, subunit B protein | chr4:18011155-18014897 REVERSE LENGTH=494	96.11	0.992376	0.955343	0.95902	0.980024	0.988628	1
LOC_Os01g58890	LOC_Os01g58890.1	Cluster 3	cysteine proteinase inhibitor precursor protein, putative, expressed	sp|P09229|CYT1_ORYSJ Cysteine proteinase inhibitor 1 OS=Oryza sativa subsp. japonica GN=Os01g0803200 PE=1 SV=2	sp|P09229|CYT1_ORYSJ Cysteine proteinase inhibitor 1 OS=Oryza sativa subsp. japonica GN=Os01g0803200 PE=1 SV=2	100.00	AT2G40880.1 | Symbols: FL3-27, ATCYSA, CYSA | cystatin A | chr2:17057463-17057930 FORWARD LENGTH=125	55.67	0.978563	0.960032	0.933098	0.958317	0.981072	1
LOC_Os01g32790	LOC_Os01g32790.1	Cluster 3	expressed protein	tr|Q5QMU6|Q5QMU6_ORYSJ Os01g0511200 protein OS=Oryza sativa subsp. japonica GN=OSJNBa0054L14.6 PE=2 SV=1	#N/A	#N/A	AT4G05400.1 | Symbols: | copper ion binding | chr4:2741256-2742008 FORWARD LENGTH=250	57.08	1	0.949304	0.954514	0.951866	0.961287	0.951599
LOC_Os10g42940	LOC_Os10g42940.1	Cluster 3	miro, putative, expressed	tr|Q336M3|Q336M3_ORYSJ ADP-ribosylation factor, putative, expressed OS=Oryza sativa subsp. japonica GN=OSJNBa0056G17.9 PE=2 SV=2	sp|P91924|ARF_DUGJA ADP-ribosylation factor OS=Dugesia japonica PE=2 SV=3	64.41	AT5G17060.1 | Symbols: ATARFB1B, ARFB1B | ADP-ribosylation factor B1B | chr5:5611056-5612639 FORWARD LENGTH=192	84.90	1	0.940554	0.932424	0.957228	0.964537	0.972851
LOC_Os02g50830	LOC_Os02g50830.1	Cluster 3	expressed protein	tr|Q6Z7R6|Q6Z7R6_ORYSJ Putative uncharacterized protein P0516G10.33 OS=Oryza sativa subsp. japonica GN=P0516G10.33 PE=2 SV=1	sp|Q6GP89|LSM12_XENLA Protein LSM12 homolog OS=Xenopus laevis GN=lsm12 PE=2 SV=1	26.79	AT1G24050.1 | Symbols: | RNA-processing, Lsm domain | chr1:8507057-8508439 FORWARD LENGTH=188	53.18	0.995004	0.945804	0.975174	0.993277	1	0.972966
LOC_Os04g01240	LOC_Os04g01240.1	Cluster 3	serine-type peptidase, putative, expressed	tr|Q7XTB4|Q7XTB4_ORYSJ OSJNBa0068L06.9 protein OS=Oryza sativa subsp. japonica GN=OSJNBa0068L06.9 PE=2 SV=2	sp|O74800|IMP1_SCHPO Mitochondrial inner membrane protease subunit 1 OS=Schizosaccharomyces pombe (strain 972 / ATCC 24843) GN=imp1 PE=2 SV=1	27.64	AT2G31140.1 | Symbols: | Peptidase S24/S26A/S26B/S26C family protein | chr2:13270088-13271619 FORWARD LENGTH=205	60.49	1	0.93308	0.960581	0.980155	0.981934	0.968534
LOC_Os03g56970	LOC_Os03g56970.1	Cluster 3	actin, putative, expressed	sp|A3ANB5|ARP7_ORYSJ Actin-related protein 7 OS=Oryza sativa subsp. japonica GN=ARP7 PE=2 SV=2	sp|A3ANB5|ARP7_ORYSJ Actin-related protein 7 OS=Oryza sativa subsp. japonica GN=ARP7 PE=2 SV=2	75.18	AT3G60830.1 | Symbols: ATARP7, ARP7 | actin-related protein 7 | chr3:22474298-22476000 FORWARD LENGTH=363	53.23	1	0.985886	0.996448	0.971674	0.977715	0.971282
LOC_Os06g23440	LOC_Os06g23440.1	Cluster 3	eukaryotic translation initiation factor 1A, putative, expressed	tr|Q7Y1V2|Q7Y1V2_ORYSJ Eukaryotic translation initiation factor 1A OS=Oryza sativa subsp. japonica GN=eif-1a-OF2 PE=2 SV=1	sp|P47815|IF1A_WHEAT Eukaryotic translation initiation factor 1A OS=Triticum aestivum PE=1 SV=2	95.14	AT2G04520.1 | Symbols: | Nucleic acid-binding, OB-fold-like protein | chr2:1574802-1575239 REVERSE LENGTH=145	83.45	0.989926	0.9932	1	0.97979	0.964289	0.950883
LOC_Os09g34970	LOC_Os09g34970.1	Cluster 3	arsenical pump-driving ATPase, putative, expressed	tr|Q64MA8|Q64MA8_ORYSJ Os09g0521500 protein OS=Oryza sativa subsp. japonica GN=OSJNOa273B05.2 PE=2 SV=1	sp|A7RQM5|ASNA_NEMVE ATPase ASNA1 homolog OS=Nematostella vectensis GN=v1g161623 PE=3 SV=1	57.19	AT1G01910.1 | Symbols: | P-loop containing nucleoside triphosphate hydrolases superfamily protein | chr1:313595-315831 REVERSE LENGTH=353	75.64	0.979884	0.974984	1	0.989767	0.984001	0.954734
LOC_Os05g48050	LOC_Os05g48050.1	Cluster 3	ribosomal protein L7/L12 C-terminal domain containing protein, expressed	tr|Q6I629|Q6I629_ORYSJ Os05g0554100 protein OS=Oryza sativa subsp. japonica GN=OJ1263_E10.8 PE=2 SV=1	sp|Q9L5W4|RL7_LIBAC 50S ribosomal protein L7/L12 OS=Liberibacter africanus subsp. capensis GN=rplL PE=3 SV=1	45.80	AT1G70190.1 | Symbols: | Ribosomal protein L7/L12, oligomerisation;Ribosomal protein L7/L12, C-terminal/adaptor protein ClpS-like | chr1:26430616-26431242 FORWARD LENGTH=208	53.01	1	0.97457	0.986226	0.94749	0.956806	0.963272
LOC_Os07g29320	LOC_Os07g29320.1	Cluster 3	rRNA-processing protein EBP2, putative, expressed	tr|Q84RU7|Q84RU7_ORYSJ Os07g0475800 protein OS=Oryza sativa subsp. japonica GN=P0571D04.124 PE=2 SV=1	sp|Q9LUJ5|EBP2_ARATH Probable rRNA-processing protein EBP2 homolog OS=Arabidopsis thaliana GN=At3g22660 PE=2 SV=1	61.09	AT3G22660.1 | Symbols: | rRNA processing protein-related | chr3:8016237-8017118 REVERSE LENGTH=293	61.09	1	0.958173	0.97807	0.963138	0.960313	0.932766
LOC_Os09g10940	LOC_Os09g10940.1	Cluster 3	ras-related protein, putative, expressed	sp|P25766|RLGP1_ORYSJ Ras-related protein RGP1 OS=Oryza sativa subsp. japonica GN=RGP1 PE=2 SV=2	sp|P25766|RLGP1_ORYSJ Ras-related protein RGP1 OS=Oryza sativa subsp. japonica GN=RGP1 PE=2 SV=2	100.00	AT5G47960.1 | Symbols: SMG1, ATRABA4C, RABA4C | RAB GTPase homolog A4C | chr5:19421533-19422473 REVERSE LENGTH=223	85.05	0.967158	1	0.995343	0.962775	0.954491	0.955297
LOC_Os03g58840	LOC_Os03g58840.1	Cluster 3	vesicle-associated membrane protein, putative, expressed	tr|Q84SZ1|Q84SZ1_ORYSJ Os03g0803000 protein OS=Oryza sativa subsp. japonica GN=OSJNBa0087C10.9 PE=4 SV=1	sp|Q9MAS5|VA726_ARATH Putative vesicle-associated membrane protein 726 OS=Arabidopsis thaliana GN=VAMP726 PE=2 SV=2	84.02	AT1G04760.1 | Symbols: ATVAMP726, VAMP726 | vesicle-associated membrane protein 726 | chr1:1334760-1336070 FORWARD LENGTH=220	84.02	0.961216	1	0.985175	0.956045	0.944626	0.936642
LOC_Os04g09390	LOC_Os04g09390.1	Cluster 3	HEV3 - Hevein family protein precursor, expressed	sp|Q0JF21|AGI_ORYSJ Lectin OS=Oryza sativa subsp. japonica GN=Os04g0173800 PE=1 SV=1	sp|Q0JF21|AGI_ORYSJ Lectin OS=Oryza sativa subsp. japonica GN=Os04g0173800 PE=1 SV=1	100.00	AT4G12020.2 | Symbols: WRKY19, ATWRKY19, MAPKKK11, MEKK4 | protein kinase family protein | chr4:7201656-7209469 FORWARD LENGTH=1895	30.54	0.99931	1	0.985644	0.965175	0.949473	0.907513
LOC_Os12g41715	LOC_Os12g41715.1	Cluster 3	DEAD-box ATP-dependent RNA helicase, putative, expressed	sp|Q0ILZ4|RH9_ORYSJ DEAD-box ATP-dependent RNA helicase 9 OS=Oryza sativa subsp. japonica GN=Os12g0611200 PE=2 SV=1	sp|Q0ILZ4|RH9_ORYSJ DEAD-box ATP-dependent RNA helicase 9 OS=Oryza sativa subsp. japonica GN=Os12g0611200 PE=2 SV=1	100.00	AT3G22330.1 | Symbols: PMH2, ATRH53 | putative mitochondrial RNA helicase 2 | chr3:7892641-7895145 FORWARD LENGTH=616	70.18	0.985763	0.985185	1	0.972338	0.95892	0.901104
LOC_Os01g37800	LOC_Os01g37800.1	Cluster 3	ras-related protein, putative, expressed	tr|Q0JLX8|Q0JLX8_ORYSJ Os01g0558600 protein OS=Oryza sativa subsp. japonica GN=Os01g0558600 PE=2 SV=1	sp|P40392|RIC1_ORYSJ Ras-related protein RIC1 OS=Oryza sativa subsp. japonica GN=RIC1 PE=2 SV=2	100.00	AT1G02130.1 | Symbols: ATRAB1B, ARA5, ARA-5, ATRABD2A, RABD2A, RA-5 | RAS 5 | chr1:400350-401788 REVERSE LENGTH=203	85.15	0.955298	1	0.946123	0.946123	0.940178	0.950481
LOC_Os01g09320	LOC_Os01g09320.1	Cluster 3	NADP-dependent malic enzyme, chloroplast precursor, putative, expressed	tr|Q0JQ07|Q0JQ07_ORYSJ Malic enzyme OS=Oryza sativa subsp. japonica GN=Os01g0188400 PE=2 SV=1	sp|P43279|MAOC_ORYSJ NADP-dependent malic enzyme, chloroplastic OS=Oryza sativa subsp. japonica GN=ME6 PE=2 SV=2	100.00	AT1G79750.1 | Symbols: ATNADP-ME4, NADP-ME4 | NADP-malic enzyme 4 | chr1:30007655-30011179 REVERSE LENGTH=646	77.31	0.948759	1	0.953647	0.946191	0.93678	0.920416
LOC_Os08g41110	LOC_Os08g41110.1	Cluster 3	chaperone protein dnaJ 10, putative, expressed	tr|Q7F1J8|Q7F1J8_ORYSJ DnaJ protein family-like OS=Oryza sativa subsp. japonica GN=OJ1081_B12.119 PE=2 SV=1	sp|Q8GYX8|DNJ10_ARATH Chaperone protein dnaJ 10 OS=Arabidopsis thaliana GN=ATJ10 PE=2 SV=2	67.72	AT1G21080.3 | Symbols: | DNAJ heat shock N-terminal domain-containing protein | chr1:7378822-7382275 REVERSE LENGTH=400	68.25	1	0.98228	0.95217	0.938898	0.938752	0.927752
LOC_Os07g36200	LOC_Os07g36200.1	Cluster 3	eukaryotic translation initiation factor-related, putative, expressed	tr|Q7XIJ5|Q7XIJ5_ORYSJ Os07g0546100 protein OS=Oryza sativa subsp. japonica GN=OJ1612_A04.102 PE=4 SV=1	#N/A	#N/A	AT1G11480.1 | Symbols: | eukaryotic translation initiation factor-related | chr1:3864368-3866750 REVERSE LENGTH=578	32.96	1	0.976611	0.948989	0.924475	0.926356	0.926957
LOC_Os12g04990	LOC_Os12g04990.1	Cluster 3	acyl-CoA synthetase protein, putative, expressed	tr|Q2QXT1|Q2QXT1_ORYSJ AMP-binding enzyme family protein, expressed OS=Oryza sativa subsp. japonica GN=LOC_Os12g04990 PE=4 SV=1	sp|Q8LKS5|LACS7_ARATH Long chain acyl-CoA synthetase 7, peroxisomal OS=Arabidopsis thaliana GN=LACS7 PE=1 SV=2	71.86	AT5G27600.1 | Symbols: LACS7, ATLACS7 | long-chain acyl-CoA synthetase 7 | chr5:9742616-9746795 FORWARD LENGTH=700	71.86	0.986614	0.89659	0.98583	0.986485	0.991192	1
LOC_Os06g29430	LOC_Os06g29430.1	Cluster 3	cytidine and deoxycytidylate deaminase zinc-binding region family protein, expressed	tr|Q67VW4|Q67VW4_ORYSJ Os06g0489500 protein OS=Oryza sativa subsp. japonica GN=P0583E12.28 PE=4 SV=1	sp|Q9S7I0|TADA_ARATH tRNA-specific adenosine deaminase, chloroplastic OS=Arabidopsis thaliana GN=TADA PE=1 SV=1	56.18	AT1G68720.1 | Symbols: TADA, ATTADA | tRNA arginine adenosine deaminase | chr1:25804547-25808820 FORWARD LENGTH=1307	56.18	0.972628	0.889276	0.963913	1	0.984682	0.999063
LOC_Os10g34670	LOC_Os10g34670.1	Cluster 3	prefoldin, putative, expressed	tr|Q7XD74|Q7XD74_ORYSJ Prefoldin subunit 5, putative, expressed OS=Oryza sativa subsp. japonica GN=OSJNBb0049A16.4 PE=2 SV=1	sp|P57742|PFD5_ARATH Probable prefoldin subunit 5 OS=Arabidopsis thaliana GN=At5g23290 PE=1 SV=1	69.80	AT5G23290.1 | Symbols: PFD5 | prefoldin 5 | chr5:7846144-7847428 FORWARD LENGTH=151	69.80	0.939099	0.88414	0.953277	0.990232	1	0.994047
LOC_Os09g29630	LOC_Os09g29630.1	Cluster 3	NOL1/NOP2/sun family protein, putative, expressed	tr|Q6K4D4|Q6K4D4_ORYSJ Os09g0471900 protein OS=Oryza sativa subsp. japonica GN=OJ1509_C06.4 PE=4 SV=1	sp|Q1HFZ0|NSUN2_MOUSE tRNA (cytosine(34)-C(5))-methyltransferase OS=Mus musculus GN=Nsun2 PE=1 SV=2	48.85	AT2G22400.1 | Symbols: | S-adenosyl-L-methionine-dependent methyltransferases superfamily protein | chr2:9504823-9508788 REVERSE LENGTH=808	54.06	0.939364	0.878588	0.964442	1	0.996631	0.974414
LOC_Os02g40890	LOC_Os02g40890.1	Cluster 3	GLTP domain containing protein, putative, expressed	tr|Q6K1Q5|Q6K1Q5_ORYSJ Glycolipid transfer protein-like OS=Oryza sativa subsp. japonica GN=OSJNOa283G08.2 PE=4 SV=1	sp|Q5U3N0|PKHA8_DANRE Pleckstrin homology domain-containing family A member 8 OS=Danio rerio GN=plekha8 PE=2 SV=1	32.45	AT2G33470.1 | Symbols: GLTP1, ATGLTP1 | glycolipid transfer protein 1 | chr2:14176599-14177950 REVERSE LENGTH=202	51.49	0.97154	0.922901	0.94936	0.981932	0.991624	1
LOC_Os01g67980	LOC_Os01g67980.1	Cluster 3	cysteine proteinase EP-B 1 precursor, putative, expressed	tr|Q7F3A8|Q7F3A8_ORYSJ Cysteine endopeptidase OS=Oryza sativa subsp. japonica GN=P0497A05.8 PE=2 SV=1	sp|P25250|CYSP2_HORVU Cysteine proteinase EP-B 2 OS=Hordeum vulgare GN=EPB2 PE=1 SV=1	72.24	AT5G50260.1 | Symbols: | Cysteine proteinases superfamily protein | chr5:20455605-20456862 FORWARD LENGTH=361	59.83	0.935262	0.90007	0.93347	0.990813	0.992944	1
LOC_Os07g42960	LOC_Os07g42960.1	Cluster 3	phospho-2-dehydro-3-deoxyheptonate aldolase, chloroplast precursor, putative, expressed	tr|Q0D4J5|Q0D4J5_ORYSJ Os07g0622200 protein OS=Oryza sativa subsp. japonica GN=Os07g0622200 PE=2 SV=1	sp|Q75W16|AROG_ORYSJ Phospho-2-dehydro-3-deoxyheptonate aldolase 2, chloroplastic OS=Oryza sativa subsp. japonica GN=DAHPS2 PE=2 SV=1	99.63	AT1G22410.1 | Symbols: | Class-II DAHP synthetase family protein | chr1:7912120-7914742 FORWARD LENGTH=527	86.68	0.92176	0.943037	1	0.984136	0.980885	0.97159
LOC_Os02g57640	LOC_Os02g57640.1	Cluster 3	KH domain containing protein, putative, expressed	tr|Q6K6Z4|Q6K6Z4_ORYSJ KH domain-containing protein NOVA-like OS=Oryza sativa subsp. japonica GN=P0474F11.35 PE=4 SV=1	sp|Q80WA4|NOVA1_RAT RNA-binding protein Nova-1 (Fragment) OS=Rattus norvegicus GN=Nova1 PE=2 SV=1	31.89	AT5G04430.2 | Symbols: BTR1, BTR1L | binding to TOMV RNA 1L (long form) | chr5:1250602-1253523 REVERSE LENGTH=334	59.94	0.908719	0.928154	1	0.988063	0.987102	0.978462
LOC_Os10g33230	LOC_Os10g33230.1	Cluster 3	RNA recognition motif containing protein, putative, expressed	tr|Q7XDI5|Q7XDI5_ORYSJ Os10g0470900 protein OS=Oryza sativa subsp. japonica GN=OSJNBa0079L16.15 PE=4 SV=1	sp|Q9JII5|DAZP1_MOUSE DAZ-associated protein 1 OS=Mus musculus GN=Dazap1 PE=2 SV=2	45.37	AT4G14300.1 | Symbols: | RNA-binding (RRM/RBD/RNP motifs) family protein | chr4:8231179-8232785 FORWARD LENGTH=411	59.07	0.919369	0.942734	1	0.997519	0.99584	0.986716
LOC_Os05g16630	LOC_Os05g16630.1	Cluster 3	thioredoxin domain-containing protein 9, putative, expressed	tr|Q60EF8|Q60EF8_ORYSJ Os05g0255600 protein OS=Oryza sativa subsp. japonica GN=P0537C11.8 PE=2 SV=1	sp|Q9CQ79|TXND9_MOUSE Thioredoxin domain-containing protein 9 OS=Mus musculus GN=Txndc9 PE=1 SV=1	43.33	AT5G66410.1 | Symbols: PLP3b | phosducin-like protein 3 homolog | chr5:26519909-26521459 FORWARD LENGTH=230	76.09	0.917126	0.91133	0.981848	0.998961	1	0.953042
LOC_Os03g13220	LOC_Os03g13220.1	Cluster 3	expressed protein	tr|Q10PG5|Q10PG5_ORYSJ Expressed protein OS=Oryza sativa subsp. japonica GN=Os03g0235100 PE=2 SV=1	sp|Q54X16|U559_DICDI UPF0559 protein OS=Dictyostelium discoideum GN=DDB_G0279265 PE=3 SV=2	59.91	AT1G61150.1 | Symbols: | LisH and RanBPM domains containing protein | chr1:22542928-22544355 FORWARD LENGTH=243	74.69	0.950426	0.977009	1	0.976784	0.976477	0.984488
LOC_Os05g06350	LOC_Os05g06350.1	Cluster 3	importin subunit alpha, putative, expressed	tr|Q0DKL7|Q0DKL7_ORYSJ Importin subunit alpha OS=Oryza sativa subsp. japonica GN=Os05g0155500 PE=3 SV=1	sp|Q9SLX0|IMA1B_ORYSJ Importin subunit alpha-1b OS=Oryza sativa subsp. japonica GN=Os05g0155500 PE=1 SV=2	100.00	AT3G06720.1 | Symbols: AT-IMP, ATKAP ALPHA, AIMP ALPHA, IMPA-1, IMPA1 | importin alpha isoform 1 | chr3:2120559-2123555 FORWARD LENGTH=532	78.40	0.939038	0.97872	1	0.969624	0.980202	0.985863
LOC_Os07g10840	LOC_Os07g10840.1	Cluster 3	uncharacterized glycosyltransferase, putative, expressed	tr|Q6ZLJ9|Q6ZLJ9_ORYSJ Os07g0209100 protein OS=Oryza sativa subsp. japonica GN=OJ1136_A05.22 PE=4 SV=1	sp|Q94A08|RFS2_ARATH Probable galactinol--sucrose galactosyltransferase 2 OS=Arabidopsis thaliana GN=RFS2 PE=2 SV=2	63.97	AT3G57520.1 | Symbols: AtSIP2, SIP2 | seed imbibition 2 | chr3:21288982-21292694 REVERSE LENGTH=773	63.97	0.93583	0.978457	0.997683	1	0.996296	0.967293
LOC_Os03g04710	LOC_Os03g04710.1	Cluster 3	expressed protein	tr|Q10RZ6|Q10RZ6_ORYSJ Expressed protein OS=Oryza sativa subsp. japonica GN=Os03g0140700 PE=2 SV=1	sp|O25103|HCPB_HELPY Beta-lactamase hcpB OS=Helicobacter pylori (strain ATCC 700392 / 26695) GN=hcpB PE=1 SV=1	30.11	AT4G17940.1 | Symbols: | Tetratricopeptide repeat (TPR)-like superfamily protein | chr4:9965787-9966778 FORWARD LENGTH=274	47.06	0.902904	0.980437	1	0.982897	0.97644	0.946256
LOC_Os01g42520	LOC_Os01g42520.1	Cluster 3	expressed protein	tr|Q9AX68|Q9AX68_ORYSJ Putative uncharacterized protein P0046B10.2-1 OS=Oryza sativa subsp. japonica GN=P0410E03.33-1 PE=2 SV=1	sp|Q28Z18|SETB1_DROPS Histone-lysine N-methyltransferase eggless OS=Drosophila pseudoobscura pseudoobscura GN=egg PE=3 SV=1	33.96	AT5G25460.1 | Symbols: | Protein of unknown function, DUF642 | chr5:8863430-8865394 FORWARD LENGTH=369	64.19	0.892433	0.952732	1	0.979622	0.974245	0.964145
LOC_Os04g52130	LOC_Os04g52130.1	Cluster 3	coproporphyrinogen III oxidase, chloroplast precursor, putative, expressed	sp|Q7XPL2|HEM6_ORYSJ Coproporphyrinogen-III oxidase, chloroplastic OS=Oryza sativa subsp. japonica GN=CPX PE=2 SV=2	sp|Q7XPL2|HEM6_ORYSJ Coproporphyrinogen-III oxidase, chloroplastic OS=Oryza sativa subsp. japonica GN=CPX PE=2 SV=2	100.00	AT1G03475.1 | Symbols: LIN2, HEMF1, ATCPO-I | Coproporphyrinogen III oxidase | chr1:869302-871175 REVERSE LENGTH=386	73.80	0.897533	0.99017	0.992996	1	0.998714	0.996085
LOC_Os03g63430	LOC_Os03g63430.1	Cluster 3	proteasome subunit, putative, expressed	tr|Q851Y6|Q851Y6_ORYSJ Os03g0851300 protein OS=Oryza sativa subsp. japonica GN=OSJNBa0015N08.15 PE=2 SV=1	sp|Q54UJ0|PSD12_DICDI 26S proteasome non-ATPase regulatory subunit 12 OS=Dictyostelium discoideum GN=psmD12 PE=2 SV=1	44.27	AT5G64760.1 | Symbols: RPN5B | regulatory particle non-ATPase subunit 5B | chr5:25894027-25896445 REVERSE LENGTH=442	77.68	0.904654	0.969735	0.996136	0.994606	1	0.995842
LOC_Os10g08550	LOC_Os10g08550.1	Cluster 3	enolase, putative, expressed	sp|Q42971|ENO_ORYSJ Enolase OS=Oryza sativa subsp. japonica GN=ENO1 PE=1 SV=2	sp|Q42971|ENO_ORYSJ Enolase OS=Oryza sativa subsp. japonica GN=ENO1 PE=1 SV=2	100.00	AT2G36530.1 | Symbols: LOS2, ENO2 | Enolase | chr2:15321081-15323786 REVERSE LENGTH=444	87.61	0.898661	0.936076	0.98	0.998121	0.997023	1
LOC_Os04g55960	LOC_Os04g55960.1	Cluster 3	NADPH reductase, putative, expressed	tr|Q7X7K8|Q7X7K8_ORYSJ NADPH--cytochrome P450 reductase OS=Oryza sativa subsp. japonica GN=OSJNBb0022F16.2 PE=3 SV=2	sp|Q05001|NCPR_CATRO NADPH--cytochrome P450 reductase OS=Catharanthus roseus GN=CPR PE=2 SV=1	70.74	AT4G30210.1 | Symbols: ATR2, AR2 | P450 reductase 2 | chr4:14796900-14800578 FORWARD LENGTH=712	70.06	0.890267	0.966629	0.975354	0.973046	0.973038	1
LOC_Os05g48320	LOC_Os05g48320.1	Cluster 3	60S ribosomal protein L37a, putative, expressed	sp|Q5QM99|RL37A_ORYSJ 60S ribosomal protein L37a OS=Oryza sativa subsp. japonica GN=Os01g0679700 PE=1 SV=1	sp|Q5QM99|RL37A_ORYSJ 60S ribosomal protein L37a OS=Oryza sativa subsp. japonica GN=Os01g0679700 PE=3 SV=1	100.00	AT3G10950.1 | Symbols: | Zinc-binding ribosomal protein family protein | chr3:3423893-3424566 FORWARD LENGTH=92	93.48	0.886044	0.881733	0.965611	0.997497	1	0.985707
LOC_Os03g47270	LOC_Os03g47270.1	Cluster 3	GCRP4 - Glycine and cysteine rich family protein precursor, expressed	tr|Q9FRF5|Q9FRF5_ORYSJ Expressed protein OS=Oryza sativa subsp. japonica GN=Os03g47270 PE=2 SV=1	sp|Q26264|SM41_HEMPU 41 kDa spicule matrix protein OS=Hemicentrotus pulcherrimus PE=2 SV=1	39.51	AT1G61255.1 | Symbols: | BEST Arabidopsis thaliana protein match is: glycine-rich protein (TAIR:AT4G21620.2); Has 58 Blast hits to 58 proteins in 12 species: Archae - 0; Bacteria - 2; Metazoa - 0; Fungi - 0; Plants - 56; Viruses - 0; Other Eukaryotes - 0 (source: NCBI BLink). | chr1:22589260-22589691 REVERSE LENGTH=143	50.41	0.877561	0.864895	0.949097	0.992341	1	0.991716
LOC_Os11g05370	LOC_Os11g05370.1	Cluster 3	60S ribosomal protein L26-1, putative, expressed	tr|Q53PZ2|Q53PZ2_ORYSJ 60S ribosomal protein L26-1, putative, expressed OS=Oryza sativa subsp. japonica GN=LOC_Os11g05370 PE=4 SV=1	sp|P51414|RL261_ARATH 60S ribosomal protein L26-1 OS=Arabidopsis thaliana GN=RPL26A PE=2 SV=2	73.76	AT3G49910.1 | Symbols: | Translation protein SH3-like family protein | chr3:18504311-18504751 FORWARD LENGTH=146	73.76	0.870873	0.869496	0.97233	0.984341	0.991415	1
LOC_Os02g01520	LOC_Os02g01520.1	Cluster 3	IQ calmodulin-binding motif family protein, putative, expressed	tr|Q6ETD9|Q6ETD9_ORYSJ Calmodulin-binding protein-like OS=Oryza sativa subsp. japonica GN=OJ1359_D06.7 PE=2 SV=1	sp|Q9LVA0|BAG7_ARATH BAG family molecular chaperone regulator 7 OS=Arabidopsis thaliana GN=BAG7 PE=1 SV=1	52.41	AT5G62390.1 | Symbols: ATBAG7, BAG7 | BCL-2-associated athanogene 7 | chr5:25052377-25054170 REVERSE LENGTH=446	52.41	0.900994	0.858297	0.959118	1	0.985606	0.98758
LOC_Os06g19640	LOC_Os06g19640.1	Cluster 3	39S ribosomal protein L46, mitochondrial precursor, putative, expressed	tr|Q5ZA34|Q5ZA34_ORYSJ Os06g0300600 protein OS=Oryza sativa subsp. japonica GN=P0501G08.36 PE=2 SV=1	sp|Q9H2W6|RM46_HUMAN 39S ribosomal protein L46, mitochondrial OS=Homo sapiens GN=MRPL46 PE=1 SV=1	30.52	AT1G14620.1 | Symbols: DECOY | decoy | chr1:5014948-5016501 REVERSE LENGTH=233	66.52	0.901765	0.860971	0.947411	0.986154	0.990481	1
LOC_Os03g48080	LOC_Os03g48080.1	Cluster 3	CHCH domain containing protein, expressed	tr|Q7XXS3|Q7XXS3_ORYSJ CHCH domain containing protein, expressed OS=Oryza sativa subsp. japonica GN=OSJNBb0072E24.9 PE=2 SV=1	sp|Q10307|YD52_SCHPO Uncharacterized protein C6C3.02c OS=Schizosaccharomyces pombe (strain 972 / ATCC 24843) GN=SPAC6C3.02c PE=2 SV=1	30.15	AT5G09570.1 | Symbols: | Cox19-like CHCH family protein | chr5:2970733-2971970 FORWARD LENGTH=139	57.35	0.864658	0.914789	0.975115	0.978658	0.987992	1
LOC_Os07g38970	LOC_Os07g38970.1	Cluster 3	succinyl-CoA ligase subunit alpha-2, mitochondrial precursor, putative, expressed	sp|Q6ZL94|SUCA_ORYSJ Probable succinyl-CoA ligase [ADP-forming] subunit alpha, mitochondrial OS=Oryza sativa subsp. japonica GN=Os07g0577700 PE=1 SV=1	sp|Q6ZL94|SUCA_ORYSJ Probable succinyl-CoA ligase [ADP-forming] subunit alpha, mitochondrial OS=Oryza sativa subsp. japonica GN=Os07g0577700 PE=1 SV=1	100.00	AT5G23250.1 | Symbols: | Succinyl-CoA ligase, alpha subunit | chr5:7830460-7832491 FORWARD LENGTH=341	80.41	0.878474	0.89728	0.950669	0.971193	0.989679	1
LOC_Os09g33500	LOC_Os09g33500.1	Cluster 3	transketolase, putative, expressed	sp|Q0J0H4|ODPB2_ORYSJ Pyruvate dehydrogenase E1 component subunit beta-2, mitochondrial OS=Oryza sativa subsp. japonica GN=Os09g0509200 PE=2 SV=1	sp|Q38799|ODPB_ARATH Pyruvate dehydrogenase E1 component subunit beta, mitochondrial OS=Arabidopsis thaliana GN=PDH2 PE=1 SV=2	82.66	AT5G50850.1 | Symbols: MAB1 | Transketolase family protein | chr5:20689671-20692976 FORWARD LENGTH=363	82.66	0.833572	0.885547	0.946497	0.962355	0.974712	1
LOC_Os07g44610	LOC_Os07g44610.1	Cluster 3	pyrrolidone-carboxylate peptidase, putative, expressed	tr|Q8GVF6|Q8GVF6_ORYSJ Os07g0639600 protein OS=Oryza sativa subsp. japonica GN=OJ1340_C08.130 PE=4 SV=2	sp|B7LKQ5|PCP_ESCF3 Pyrrolidone-carboxylate peptidase OS=Escherichia fergusonii (strain ATCC 35469 / DSM 13698 / CDC 0568-73) GN=pcp PE=3 SV=1	30.32	AT1G56700.1 | Symbols: | Peptidase C15, pyroglutamyl peptidase I-like | chr1:21256743-21257640 FORWARD LENGTH=219	68.81	0.853807	0.883601	0.970356	0.99713	1	0.963007
LOC_Os03g51220	LOC_Os03g51220.1	Cluster 3	SWI/SNF-related matrix-associated actin-dependent regulator of chromatin subfamily C member, putative, expressed	tr|Q53K34|Q53K34_ORYSJ Myb-like DNA-binding domain, putative OS=Oryza sativa subsp. japonica PE=4 SV=1	sp|Q8VY05|SWI3D_ARATH SWI/SNF complex subunit SWI3D OS=Arabidopsis thaliana GN=SWI3D PE=1 SV=3	39.28	AT4G34430.4 | Symbols: CHB3, ATSWI3D | DNA-binding family protein | chr4:16461069-16464993 FORWARD LENGTH=986	39.24	0.924031	0.99749	1	0.969527	0.951838	0.946834
LOC_Os04g08310	LOC_Os04g08310.1	Cluster 3	expressed protein	tr|Q7XS62|Q7XS62_ORYSJ OSJNBa0019G23.5 protein OS=Oryza sativa subsp. japonica GN=OSJNBa0019G23.5 PE=2 SV=2	sp|O64758|VSR5_ARATH Vacuolar-sorting receptor 5 OS=Arabidopsis thaliana GN=VSR5 PE=2 SV=1	25.93	AT2G45980.1 | Symbols: | unknown protein; FUNCTIONS IN: molecular_function unknown; INVOLVED IN: biological_process unknown; LOCATED IN: cellular_component unknown; EXPRESSED IN: 25 plant structures; EXPRESSED DURING: 15 growth stages; BEST Arabidopsis thaliana protein match is: unknown protein (TAIR:AT4G00355.2); Has 93 Blast hits to 90 proteins in 15 species: Archae - 0; Bacteria - 0; Metazoa -…	35.48	0.927379	0.963697	1	0.959802	0.949434	0.934191
LOC_Os03g17020	LOC_Os03g17020.1	Cluster 3	GTPase-activating protein, putative, expressed	tr|Q10N88|Q10N88_ORYSJ ARF GAP-like zinc finger-containing protein ZIGA2, putative, expressed OS=Oryza sativa subsp. japonica GN=Os03g0278400 PE=2 SV=1	sp|O80925|AGD7_ARATH ADP-ribosylation factor GTPase-activating protein AGD7 OS=Arabidopsis thaliana GN=AGD7 PE=1 SV=1	57.14	AT2G37550.1 | Symbols: ASP1, AGD7 | ARF-GAP domain 7 | chr2:15755544-15757456 REVERSE LENGTH=456	57.14	0.911569	1	0.984768	0.934636	0.937634	0.923478
LOC_Os03g49380	LOC_Os03g49380.1	Cluster 3	lipoxygenase, putative, expressed	sp|Q53RB0|LOX4_ORYSJ Probable linoleate 9S-lipoxygenase 4 OS=Oryza sativa subsp. japonica GN=Os03g0700700 PE=2 SV=1	sp|Q53RB0|LOX4_ORYSJ Probable linoleate 9S-lipoxygenase 4 OS=Oryza sativa subsp. japonica GN=Os03g0700700 PE=2 SV=1	100.00	AT3G22400.1 | Symbols: LOX5 | PLAT/LH2 domain-containing lipoxygenase family protein | chr3:7927011-7931167 FORWARD LENGTH=886	59.93	0.878407	1	0.969927	0.950215	0.941628	0.981522
LOC_Os04g56530	LOC_Os04g56530.1	Cluster 3	STE_MEKK_ste11_MAP3K.1 - STE kinases include homologs to sterile 7, sterile 11 and sterile 20 from yeast, expressed	tr|Q7XR00|Q7XR00_ORYSJ OSJNBa0015K02.14 protein OS=Oryza sativa subsp. japonica GN=OSJNBa0015K02.14 PE=2 SV=2	sp|Q8T2I8|SEPA_DICDI Serine/threonine-protein kinase sepA OS=Dictyostelium discoideum GN=sepA PE=2 SV=1	65.71	AT3G13530.1 | Symbols: MAPKKK7, MAP3KE1 | mitogen-activated protein kinase kinase kinase 7 | chr3:4411934-4419320 REVERSE LENGTH=1368	66.10	0.868183	1	0.975673	0.963828	0.945145	0.934432
LOC_Os03g02390	LOC_Os03g02390.1	Cluster 3	mitochondrial import inner membrane translocase subunit Tim17, putative, expressed	tr|Q8GZW5|Q8GZW5_ORYSJ Mitochondrial import inner membrane translocase subunit Tim17 family protein, expressed OS=Oryza sativa subsp. japonica GN=OSJNBa0090O10.19 PE=2 SV=1	sp|Q9USM7|TIM23_SCHPO Mitochondrial import inner membrane translocase subunit tim23 OS=Schizosaccharomyces pombe (strain 972 / ATCC 24843) GN=tim23 PE=2 SV=1	31.79	AT1G17530.1 | Symbols: ATTIM23-1, TIM23-1 | translocase of inner mitochondrial membrane 23 | chr1:6027723-6028286 FORWARD LENGTH=187	62.71	0.868621	1	0.969328	0.919808	0.914664	0.895185
LOC_Os02g01960	LOC_Os02g01960.1	Cluster 3	tetratricopeptide repeat domain containing protein, expressed	tr|Q6Z901|Q6Z901_ORYSJ Kinesin light chain-like protein OS=Oryza sativa subsp. japonica GN=P0501G04.4 PE=2 SV=1	sp|Q7Z494|NPHP3_HUMAN Nephrocystin-3 OS=Homo sapiens GN=NPHP3 PE=1 SV=1	26.18	AT4G10840.1 | Symbols: | Tetratricopeptide repeat (TPR)-like superfamily protein | chr4:6656614-6659033 FORWARD LENGTH=609	61.27	0.871242	1	0.928287	0.899683	0.893184	0.898571
LOC_Os08g04180	LOC_Os08g04180.1	Cluster 3	tryptophan synthase beta chain 1, putative, expressed	tr|Q6YYB9|Q6YYB9_ORYSJ Os08g0135900 protein OS=Oryza sativa subsp. japonica GN=P0680F05.45 PE=2 SV=1	sp|P43284|TRPB2_MAIZE Tryptophan synthase beta chain 2, chloroplastic (Fragment) OS=Zea mays GN=TSB2 PE=2 SV=1	93.10	AT4G27070.1 | Symbols: TSB2 | tryptophan synthase beta-subunit 2 | chr4:13586564-13588619 FORWARD LENGTH=475	87.97	0.894328	0.949727	1	0.951655	0.92674	0.860731
LOC_Os02g13840	LOC_Os02g13840.1	Cluster 3	citrate synthase, putative, expressed	tr|Q0E2K1|Q0E2K1_ORYSJ Citrate synthase (Fragment) OS=Oryza sativa subsp. japonica GN=Os02g0232400 PE=3 SV=1	sp|Q9SJH7|CISY3_ARATH Citrate synthase 3, peroxisomal OS=Arabidopsis thaliana GN=CSY3 PE=1 SV=1	79.92	AT2G42790.1 | Symbols: CSY3 | citrate synthase 3 | chr2:17803132-17805991 REVERSE LENGTH=509	79.92	1	0.96269	0.899344	0.909357	0.923862	0.957599
LOC_Os12g06810	LOC_Os12g06810.1	Cluster 3	WD domain, G-beta repeat domain containing protein, expressed	tr|Q2QX93|Q2QX93_ORYSJ Os12g0165000 protein OS=Oryza sativa subsp. japonica GN=LOC_Os12g06810 PE=4 SV=1	sp|Q8BH57|WDR48_MOUSE WD repeat-containing protein 48 OS=Mus musculus GN=Wdr48 PE=1 SV=1	35.53	AT3G05090.1 | Symbols: LRS1 | Transducin/WD40 repeat-like superfamily protein | chr3:1418573-1422723 REVERSE LENGTH=753	67.06	1	0.90897	0.90826	0.89277	0.893209	0.9037
LOC_Os03g14000	LOC_Os03g14000.1	Cluster 3	acyl CoA binding protein, putative, expressed	tr|Q10P83|Q10P83_ORYSJ Acyl CoA binding protein, expressed OS=Oryza sativa subsp. japonica GN=Os03g0243600 PE=2 SV=1	sp|Q9STP8|ACBP2_ARATH Acyl-CoA-binding domain-containing protein 2 OS=Arabidopsis thaliana GN=ACBP2 PE=1 SV=1	42.98	AT4G27780.1 | Symbols: ACBP2 | acyl-CoA binding protein 2 | chr4:13847774-13849629 FORWARD LENGTH=354	42.98	0.990298	1	0.864513	0.861352	0.867278	0.898587
LOC_Os02g56270	LOC_Os02g56270.1	Cluster 3	ENTH domain containing protein, expressed	tr|Q6K8F1|Q6K8F1_ORYSJ Os02g0806600 protein OS=Oryza sativa subsp. japonica GN=OJ1111_C07.17-1 PE=2 SV=1	sp|Q67YI9|EPN2_ARATH Clathrin interactor EPSIN 2 OS=Arabidopsis thaliana GN=EPSIN2 PE=1 SV=1	44.42	AT2G43160.3 | Symbols: | ENTH/VHS family protein | chr2:17948884-17953267 FORWARD LENGTH=895	44.42	0.996704	1	0.978683	0.943822	0.878365	0.895174
LOC_Os02g24330	LOC_Os02g24330.1	Cluster 3	eukaryotic translation initiation factor 4B, putative, expressed	tr|Q0E1I1|Q0E1I1_ORYSJ Os02g0439700 protein OS=Oryza sativa subsp. japonica GN=Os02g0439700 PE=2 SV=1	sp|Q6CNY4|INO80_KLULA Putative DNA helicase INO80 OS=Kluyveromyces lactis (strain ATCC 8585 / CBS 2359 / DSM 70799 / NBRC 1267 / NRRL Y-1140 / WM37) GN=INO80 PE=3 SV=1	26.21	AT4G38710.2 | Symbols: | glycine-rich protein | chr4:18078141-18080002 REVERSE LENGTH=465	37.15	0.990775	1	0.985271	0.914439	0.896856	0.857107
LOC_Os01g49190	LOC_Os01g49190.1	Cluster 3	ATP synthase, putative, expressed	tr|Q0JKB4|Q0JKB4_ORYSJ ATP synthase subunit beta OS=Oryza sativa subsp. japonica GN=Os01g0685800 PE=3 SV=1	sp|Q01859|ATPBM_ORYSJ ATP synthase subunit beta, mitochondrial OS=Oryza sativa subsp. japonica GN=ATPB PE=1 SV=2	94.61	AT5G08680.1 | Symbols: | ATP synthase alpha/beta family protein | chr5:2821992-2824683 FORWARD LENGTH=559	84.17	0.895445	0.87593	0.903637	0.941747	0.967215	1
LOC_Os03g17690	LOC_Os03g17690.1	Cluster 3	OsAPx1 - Cytosolic Ascorbate Peroxidase encoding gene 1-8, expressed	sp|Q10N21|APX1_ORYSJ L-ascorbate peroxidase 1, cytosolic OS=Oryza sativa subsp. japonica GN=APX1 PE=1 SV=1	sp|Q10N21|APX1_ORYSJ L-ascorbate peroxidase 1, cytosolic OS=Oryza sativa subsp. japonica GN=APX1 PE=1 SV=1	100.00	AT1G07890.3 | Symbols: APX1, MEE6, CS1, ATAPX1, ATAPX01 | ascorbate peroxidase 1 | chr1:2438005-2439435 FORWARD LENGTH=250	78.00	0.885649	0.870122	0.913615	0.949392	0.964123	1
LOC_Os05g51530	LOC_Os05g51530.1	Cluster 3	vacuolar ATP synthase subunit C, putative, expressed	tr|Q6L4R5|Q6L4R5_ORYSJ Os05g0593100 protein OS=Oryza sativa subsp. japonica GN=P0663C08.13 PE=2 SV=1	sp|Q9SDS7|VATC_ARATH V-type proton ATPase subunit C OS=Arabidopsis thaliana GN=VHA-C PE=1 SV=1	76.44	AT1G12840.1 | Symbols: DET3, ATVHA-C | vacuolar ATP synthase subunit C (VATC) / V-ATPase C subunit / vacuolar proton pump C subunit (DET3) | chr1:4375584-4378220 FORWARD LENGTH=375	76.44	0.892803	0.882527	0.913843	0.938971	0.951576	1
LOC_Os03g48626	LOC_Os03g48626.1	Cluster 3	expressed protein	tr|Q851I6|Q851I6_ORYSJ Expressed protein OS=Oryza sativa subsp. japonica GN=OSJNBb0021O11.26 PE=4 SV=1	sp|Q9M015|Y5161_ARATH Uncharacterized protein At5g01610 OS=Arabidopsis thaliana GN=At5g01610 PE=1 SV=1	31.96	AT1G55265.1 | Symbols: | Protein of unknown function, DUF538 | chr1:20617326-20617853 FORWARD LENGTH=175	40.98	0.842832	0.853307	0.883335	0.901597	0.935236	1
LOC_Os03g62600	LOC_Os03g62600.1	Cluster 3	ras-related protein, putative, expressed	tr|Q75LE2|Q75LE2_ORYSJ Os03g0843100 protein OS=Oryza sativa subsp. japonica GN=OSJNBa0032G11.3 PE=2 SV=1	sp|O04486|RAA2A_ARATH Ras-related protein RABA2a OS=Arabidopsis thaliana GN=RABA2A PE=2 SV=1	75.23	AT1G09630.1 | Symbols: ATRAB11C, ATRABA2A, ATRAB-A2A, RAB-A2A, RAB11c | RAB GTPase 11C | chr1:3118350-3119571 REVERSE LENGTH=217	75.23	0.886386	0.925301	0.866857	0.906839	0.966462	1
LOC_Os05g08370	LOC_Os05g08370.1	Cluster 3	CESA1 - cellulose synthase, expressed	sp|Q6AT26|CESA1_ORYSJ Probable cellulose synthase A catalytic subunit 1 [UDP-forming] OS=Oryza sativa subsp. japonica GN=CESA1 PE=2 SV=1	sp|Q6AT26|CESA1_ORYSJ Probable cellulose synthase A catalytic subunit 1 [UDP-forming] OS=Oryza sativa subsp. japonica GN=CESA1 PE=2 SV=1	100.00	AT4G32410.1 | Symbols: CESA1, RSW1, AtCESA1 | cellulose synthase 1 | chr4:15641009-15646388 REVERSE LENGTH=1081	80.28	0.897668	0.919428	0.902628	0.899787	0.90738	1
LOC_Os03g50510	LOC_Os03g50510.1	Cluster 3	threonine dehydratase biosynthetic, chloroplast precursor, putative, expressed	tr|Q8W314|Q8W314_ORYSJ Putative dehydratase/deaminase OS=Oryza sativa subsp. japonica GN=OSJNBa0014G15.29 PE=4 SV=1	sp|Q9ZSS6|THD1_ARATH Threonine dehydratase biosynthetic, chloroplastic OS=Arabidopsis thaliana GN=OMR1 PE=1 SV=1	73.62	AT3G10050.1 | Symbols: OMR1 | L-O-methylthreonine resistant 1 | chr3:3099164-3101741 REVERSE LENGTH=592	73.62	1	0.912012	0.873235	0.946297	0.977887	0.966677
LOC_Os04g33040	LOC_Os04g33040.1	Cluster 3	alpha-amylase precursor, putative, expressed	tr|Q7XSC8|Q7XSC8_ORYSJ OSJNBb0118P14.5 protein OS=Oryza sativa subsp. japonica GN=OSJNBb0118P14.5 PE=3 SV=2	sp|P17859|AMYA_VIGMU Alpha-amylase OS=Vigna mungo GN=AMY1.1 PE=2 SV=1	50.25	AT1G76130.1 | Symbols: ATAMY2, AMY2 | alpha-amylase-like 2 | chr1:28561647-28563914 FORWARD LENGTH=413	71.86	1	0.905034	0.844322	0.916327	0.935934	0.941638
LOC_Os08g34720	LOC_Os08g34720.1	Cluster 3	D-3-phosphoglycerate dehydrogenase, chloroplast precursor, putative, expressed	tr|Q6ZAA5|Q6ZAA5_ORYSJ Putative phosphoglycerate dehydrogenase OS=Oryza sativa subsp. japonica GN=P0429B05.26 PE=2 SV=1	sp|O04130|SERA_ARATH D-3-phosphoglycerate dehydrogenase, chloroplastic OS=Arabidopsis thaliana GN=At1g17745 PE=1 SV=2	75.49	AT1G17745.2 | Symbols: PGDH | D-3-phosphoglycerate dehydrogenase | chr1:6101157-6104979 FORWARD LENGTH=651	71.84	0.874677	0.824374	0.873287	0.947695	0.976465	1
LOC_Os12g36880	LOC_Os12g36880.1	Cluster 3	pathogenesis-related Bet v I family protein, putative, expressed	tr|Q2QNS7|Q2QNS7_ORYSJ Os12g0555500 protein OS=Oryza sativa subsp. japonica GN=LOC_Os12g36880 PE=2 SV=1	sp|P43211|MAL11_MALDO Major allergen Mal d 1 OS=Malus domestica GN=MALD1 PE=1 SV=2	31.90	AT2G33580.1 | Symbols: | Protein kinase superfamily protein | chr2:14219848-14221842 REVERSE LENGTH=664	33.33	0.887153	0.806541	0.850268	0.966842	1	0.974105
LOC_Os01g18210	LOC_Os01g18210.1	Cluster 3	peptidyl-prolyl cis-trans isomerase, putative, expressed	tr|Q9AQU0|Q9AQU0_ORYSJ Peptidyl-prolyl cis-trans isomerase OS=Oryza sativa subsp. japonica GN=P0498A12.16 PE=3 SV=1	sp|P34791|CP20C_ARATH Peptidyl-prolyl cis-trans isomerase CYP20-3, chloroplastic OS=Arabidopsis thaliana GN=CYP20-3 PE=1 SV=1	66.67	AT3G62030.2 | Symbols: ROC4 | rotamase CYP 4 | chr3:22973004-22975139 FORWARD LENGTH=313	66.36	0.880933	0.791235	0.840758	0.926933	0.977424	1
LOC_Os02g04970	LOC_Os02g04970.1	Cluster 3	expressed protein	tr|Q6YWF9|Q6YWF9_ORYSJ Nucleoporin-like protein OS=Oryza sativa subsp. japonica GN=OSJNBb0018G11.20 PE=4 SV=1	sp|Q9Z0W3|NU160_MOUSE Nuclear pore complex protein Nup160 OS=Mus musculus GN=Nup160 PE=1 SV=2	24.65	AT1G33410.1 | Symbols: SAR1, NUP160, ATNUP160 | SUPPRESSOR OF AUXIN RESISTANCE1 | chr1:12109769-12118828 REVERSE LENGTH=1504	41.90	0.999708	0.721425	0.854091	0.97621	0.994121	1
LOC_Os01g22010	LOC_Os01g22010.3	Cluster 3	S-adenosylmethionine synthetase, putative, expressed	sp|P93438|METK2_ORYSJ S-adenosylmethionine synthase 2 OS=Oryza sativa subsp. japonica GN=SAM2 PE=2 SV=1	sp|P93438|METK2_ORYSJ S-adenosylmethionine synthase 2 OS=Oryza sativa subsp. japonica GN=SAM2 PE=2 SV=1	100.00	AT1G02500.1 | Symbols: SAM1, SAM-1, MAT1, AtSAM1 | S-adenosylmethionine synthetase 1 | chr1:519037-520218 FORWARD LENGTH=393	92.86	0.93416	0.989879	1	0.991276	0.984777	0.989086
LOC_Os01g09510	LOC_Os01g09510.4	Cluster 3	60S acidic ribosomal protein, putative, expressed	tr|Q5SNH7|Q5SNH7_ORYSJ Os01g0191100 protein OS=Oryza sativa subsp. japonica GN=P0710E05.27 PE=4 SV=1	sp|P46252|RLA2A_MAIZE 60S acidic ribosomal protein P2A OS=Zea mays GN=RPP2A PE=1 SV=3	79.82	AT3G44590.2 | Symbols: | 60S acidic ribosomal protein family | chr3:16163983-16164658 FORWARD LENGTH=111	58.77	0.920109	0.90561	0.948918	0.995151	1	0.987766
LOC_Os02g30730	LOC_Os02g30730.2	Cluster 3	SART-1 family protein, putative, expressed	tr|Q6K784|Q6K784_ORYSJ IgE autoantigen-like OS=Oryza sativa subsp. japonica GN=OSJNBa0001A11.17 PE=4 SV=1	sp|O43290|SNUT1_HUMAN U4/U6.U5 tri-snRNP-associated protein 1 OS=Homo sapiens GN=SART1 PE=1 SV=1	40.74	AT5G16780.1 | Symbols: DOT2, MDF | SART-1 family | chr5:5517784-5521566 REVERSE LENGTH=820	53.67	1	0.916485	0.94022	0.957085	0.949641	0.997856
LOC_Os01g59790	LOC_Os01g59790.2	Cluster 3	ADP-ribosylation factor, putative, expressed	tr|Q0JIB5|Q0JIB5_ORYSJ Os01g0813400 protein OS=Oryza sativa subsp. japonica GN=Os01g0813400 PE=2 SV=1	sp|Q06396|ARF1_ORYSJ ADP-ribosylation factor 1 OS=Oryza sativa subsp. japonica GN=Os01g0813400 PE=2 SV=3	100.00	AT1G10630.1 | Symbols: ATARFA1F, ARFA1F | ADP-ribosylation factor A1F | chr1:3513189-3514230 REVERSE LENGTH=181	98.34	0.966684	1	0.988063	0.938755	0.916932	0.900806
LOC_Os03g50480	LOC_Os03g50480.1	Cluster 3	phosphoglucomutase, putative, expressed	tr|Q9AUQ4|Q9AUQ4_ORYSJ Os03g0712700 protein OS=Oryza sativa subsp. japonica GN=OSJNBb0033N16.5 PE=2 SV=1	sp|P93805|PGMC2_MAIZE Phosphoglucomutase, cytoplasmic 2 OS=Zea mays PE=2 SV=2	95.37	AT1G70730.3 | Symbols: PGM2 | Phosphoglucomutase/phosphomannomutase family protein | chr1:26669020-26673166 REVERSE LENGTH=662	84.62	0.931257	0.891604	0.92384	0.96952	0.979001	1
LOC_Os06g05660	LOC_Os06g05660.1	Cluster 3	NAP domain containing protein, putative, expressed	tr|Q5VND6|Q5VND6_ORYSJ Os06g0149400 protein OS=Oryza sativa subsp. japonica GN=P0710H01.4 PE=2 SV=1	sp|P78920|YGNB_SCHPO Putative nucleosome assembly protein C2D10.11C OS=Schizosaccharomyces pombe (strain 972 / ATCC 24843) GN=SPBC2D10.11c PE=2 SV=2	37.58	AT2G19480.1 | Symbols: NFA02, NFA2, NAP1;2 | nucleosome assembly protein 1;2 | chr2:8438601-8441040 FORWARD LENGTH=379	76.47	0.929692	0.921348	0.970001	1	0.986557	0.966174
LOC_Os01g55190	LOC_Os01g55190.1	#N/A	expressed protein	tr|Q8S0T6|Q8S0T6_ORYSJ Os01g0756600 protein OS=Oryza sativa subsp. japonica GN=OJ1414_E05.5 PE=2 SV=1	sp|Q14324|MYPC2_HUMAN Myosin-binding protein C, fast-type OS=Homo sapiens GN=MYBPC2 PE=1 SV=2	25.45	AT1G29980.1 | Symbols: | Protein of unknown function, DUF642 | chr1:10503411-10505994 REVERSE LENGTH=407	68.13	No corresponding probe
LOC_Os01g58870	LOC_Os01g58870.1	#N/A	domain of unknown function, DUF250 domain containing protein, expressed	tr|Q8S2F4|Q8S2F4_ORYSJ Os01g0802850 protein OS=Oryza sativa subsp. japonica GN=P0003D09.42 PE=4 SV=1	sp|Q9SKJ7|PT225_ARATH Probable sugar phosphate/phosphate translocator At2g25520 OS=Arabidopsis thaliana GN=At2g25520 PE=1 SV=1	77.36	AT2G25520.1 | Symbols: | Drug/metabolite transporter superfamily protein | chr2:10860950-10861993 FORWARD LENGTH=347	77.36	No corresponding probe
LOC_Os02g02720	LOC_Os02g02720.1	#N/A	SNARE domain containing protein, putative, expressed	tr|Q6YUT2|Q6YUT2_ORYSJ Os02g0119400 protein OS=Oryza sativa subsp. japonica GN=OSJNBb0088N06.3 PE=2 SV=1	sp|Q94KK7|SYP52_ARATH Syntaxin-52 OS=Arabidopsis thaliana GN=SYP52 PE=1 SV=1	61.47	AT1G79590.1 | Symbols: SYP52, ATSYP52 | syntaxin of plants 52 | chr1:29947064-29948304 FORWARD LENGTH=233	61.47	No corresponding probe
LOC_Os02g14160	LOC_Os02g14160.1	#N/A	peroxidase precursor, putative, expressed	tr|Q6EUS1|Q6EUS1_ORYSJ Class III peroxidase 27 OS=Oryza sativa subsp. japonica GN=OJ1077_A12.23 PE=2 SV=1	sp|Q9FLC0|PER52_ARATH Peroxidase 52 OS=Arabidopsis thaliana GN=PER52 PE=2 SV=1	64.88	AT5G05340.1 | Symbols: | Peroxidase superfamily protein | chr5:1579142-1580819 REVERSE LENGTH=324	64.88	No corresponding probe
LOC_Os02g56460	LOC_Os02g56460.1	#N/A	dehydrogenase, putative, expressed	tr|Q6K9A2|Q6K9A2_ORYSJ Cinnamoyl CoA reductase OS=Oryza sativa subsp. japonica GN=OJ1520_C09.26 PE=2 SV=1	sp|Q9S9N9|CCR1_ARATH Cinnamoyl-CoA reductase 1 OS=Arabidopsis thaliana GN=CCR1 PE=1 SV=1	57.69	AT1G15950.1 | Symbols: CCR1, IRX4, ATCCR1 | cinnamoyl coa reductase 1 | chr1:5478855-5481915 FORWARD LENGTH=344	57.69	No corresponding probe
LOC_Os03g25350	LOC_Os03g25350.1	#N/A	LTPL36 - Protease inhibitor/seed storage/LTP family protein precursor, expressed	tr|Q10KV4|Q10KV4_ORYSJ Expressed protein OS=Oryza sativa subsp. japonica GN=OSJNBa0013M12.16 PE=4 SV=1	sp|Q8W453|DIR1_ARATH Putative lipid-transfer protein DIR1 OS=Arabidopsis thaliana GN=DIR1 PE=1 SV=1	38.46	AT4G30880.1 | Symbols: | Bifunctional inhibitor/lipid-transfer protein/seed storage 2S albumin superfamily protein | chr4:15035229-15035750 FORWARD LENGTH=109	40.91	Absent in all replicates
LOC_Os03g46340	LOC_Os03g46340.1	#N/A	pleckstrin homology domain-containing protein, putative, expressed	tr|Q75H96|Q75H96_ORYSJ Os03g0666200 protein OS=Oryza sativa subsp. japonica GN=OSJNBa0056E06.16 PE=4 SV=1	sp|Q7SYB5|DEFI6_DANRE Differentially expressed in FDCP 6 homolog OS=Danio rerio GN=def6 PE=2 SV=1	24.35	AT2G30880.1 | Symbols: | Pleckstrin homology (PH) domain-containing protein | chr2:13142926-13145718 REVERSE LENGTH=504	64.37	No corresponding probe
LOC_Os04g25060	LOC_Os04g25060.1	#N/A	cysteine-rich receptor-like protein kinase, putative, expressed	tr|Q5JPZ5|Q5JPZ5_ORYSJ OSJNBa0004L19.19 protein OS=Oryza sativa subsp. japonica GN=OSJNBa0004L19.19 PE=4 SV=1	sp|Q9LRJ9|CRR38_ARATH Cysteine-rich repeat secretory protein 38 OS=Arabidopsis thaliana GN=CRRSP38 PE=2 SV=1	28.03	AT3G22060.1 | Symbols: | Receptor-like protein kinase-related family protein | chr3:7771065-7772137 FORWARD LENGTH=252	28.03	No corresponding probe
LOC_Os04g44950	LOC_Os04g44950.1	#N/A	short-chain dehydrogenase/reductase, putative, expressed	tr|Q7X8W6|Q7X8W6_ORYSJ OSJNBa0081C01.20 protein OS=Oryza sativa subsp. japonica GN=OSJNBa0081C01.20 PE=2 SV=2	sp|A4UHT7|SALR_PAPBR Salutaridine reductase OS=Papaver bracteatum GN=SALR PE=1 SV=1	48.84	AT1G01800.1 | Symbols: | NAD(P)-binding Rossmann-fold superfamily protein | chr1:293396-294888 FORWARD LENGTH=295	46.80	No corresponding probe
LOC_Os05g26770	LOC_Os05g26770.1	#N/A	PROLM18 - Prolamin precursor, expressed	tr|Q5W740|Q5W740_ORYSJ Os05g0332000 protein OS=Oryza sativa subsp. japonica GN=OJ1005_D04.6 PE=2 SV=1	sp|Q0DJ45|PRO7_ORYSJ Prolamin PPROL 14E OS=Oryza sativa subsp. japonica GN=PROLM7 PE=2 SV=1	91.45	#N/A	#N/A	No corresponding probe
LOC_Os05g39310	LOC_Os05g39310.1	#N/A	thiamine pyrophosphate enzyme, C-terminal TPP binding domain containing protein, expressed	sp|Q0DHF6|PDC1_ORYSJ Pyruvate decarboxylase isozyme 1 OS=Oryza sativa subsp. japonica GN=PDC1 PE=2 SV=1	sp|Q0DHF6|PDC1_ORYSJ Pyruvate decarboxylase isozyme 1 OS=Oryza sativa subsp. japonica GN=PDC1 PE=2 SV=1	100.00	AT5G01320.1 | Symbols: | Thiamine pyrophosphate dependent pyruvate decarboxylase family protein | chr5:129484-131625 REVERSE LENGTH=603	78.15	No corresponding probe
LOC_Os06g11290	LOC_Os06g11290.1	#N/A	12-oxophytodienoate reductase, putative, expressed	sp|Q84QK0|OPR1_ORYSJ 12-oxophytodienoate reductase 1 OS=Oryza sativa subsp. japonica GN=OPR1 PE=2 SV=1	sp|Q84QK0|OPR1_ORYSJ 12-oxophytodienoate reductase 1 OS=Oryza sativa subsp. japonica GN=OPR1 PE=2 SV=1	100.00	AT1G76690.1 | Symbols: OPR2, ATOPR2 | 12-oxophytodienoate reductase 2 | chr1:28778976-28780355 FORWARD LENGTH=374	66.84	No corresponding probe
LOC_Os06g20150	LOC_Os06g20150.1	#N/A	peroxidase precursor, putative, expressed	tr|Q5Z4D3|Q5Z4D3_ORYSJ Class III peroxidase 78 OS=Oryza sativa subsp. japonica GN=B1386G10.20 PE=3 SV=1	sp|P37834|PER1_ORYSJ Peroxidase 1 OS=Oryza sativa subsp. japonica GN=PRX74 PE=2 SV=2	60.06	AT1G05260.1 | Symbols: RCI3, RCI3A | Peroxidase superfamily protein | chr1:1529827-1531271 FORWARD LENGTH=326	51.99	No corresponding probe
LOC_Os06g48000	LOC_Os06g48000.1	#N/A	peroxidase precursor, putative, expressed	tr|Q5Z8H9|Q5Z8H9_ORYSJ Putative peroxidase OS=Oryza sativa subsp. japonica GN=P0622F03.14 PE=3 SV=1	sp|Q96518|PER16_ARATH Peroxidase 16 OS=Arabidopsis thaliana GN=PER16 PE=1 SV=2	53.14	AT2G18980.1 | Symbols: | Peroxidase superfamily protein | chr2:8233419-8235294 REVERSE LENGTH=323	53.14	No corresponding probe
LOC_Os07g02880	LOC_Os07g02880.1	#N/A	DUF538 domain containing protein, putative, expressed	tr|Q7XIE9|Q7XIE9_ORYSJ Os07g0120100 protein OS=Oryza sativa subsp. japonica GN=P0022B05.122 PE=2 SV=1	sp|Q9M015|Y5161_ARATH Uncharacterized protein At5g01610 OS=Arabidopsis thaliana GN=At5g01610 PE=1 SV=1	33.03	AT1G09310.1 | Symbols: | Protein of unknown function, DUF538 | chr1:3009109-3009648 FORWARD LENGTH=179	53.28	No corresponding probe
LOC_Os07g07000	LOC_Os07g07000.1	#N/A	syntaxin, putative, expressed	tr|Q7XIE2|Q7XIE2_ORYSJ Putative syntaxin-related protein OS=Oryza sativa subsp. japonica GN=P0039H02.103 PE=2 SV=1	sp|Q8VZU2|SY132_ARATH Syntaxin-132 OS=Arabidopsis thaliana GN=SYP132 PE=1 SV=1	67.67	AT3G03800.1 | Symbols: SYP131, ATSYP131 | syntaxin of plants 131 | chr3:969314-971460 FORWARD LENGTH=306	62.21	No corresponding probe
LOC_Os09g25490	LOC_Os09g25490.1	#N/A	CESA9 - cellulose synthase, expressed	sp|Q69P51|CESA9_ORYSJ Cellulose synthase A catalytic subunit 9 [UDP-forming] OS=Oryza sativa subsp. japonica GN=CESA9 PE=2 SV=1	sp|Q69P51|CESA9_ORYSJ Cellulose synthase A catalytic subunit 9 [UDP-forming] OS=Oryza sativa subsp. japonica GN=CESA9 PE=2 SV=1	100.00	AT5G17420.1 | Symbols: IRX3, CESA7, ATCESA7, MUR10 | Cellulose synthase family protein | chr5:5736859-5741407 REVERSE LENGTH=1026	80.42	Absent in all replicates
LOC_Os10g06690	LOC_Os10g06690.1	#N/A	expressed protein	tr|Q7G6D8|Q7G6D8_ORYSJ Expressed protein OS=Oryza sativa subsp. japonica GN=OSJNAa0034B05.11 PE=4 SV=1	#N/A	#N/A	AT5G09350.1 | Symbols: PI-4KBETA2, PI4KBETA2 | phosphatidylinositol 4-OH kinase beta2 | chr5:2899365-2905610 REVERSE LENGTH=1116	46.88	Absent in all replicates
LOC_Os11g01200	LOC_Os11g01200.1	#N/A	senescence-induced receptor-like serine/threonine-protein kinase precursor, putative, expressed	tr|Q5JNB7|Q5JNB7_ORYSJ Putative light repressible receptor protein kinase OS=Oryza sativa subsp. japonica GN=P0020E09.14 PE=3 SV=1	sp|C0LGI2|Y1677_ARATH Probable LRR receptor-like serine/threonine-protein kinase At1g67720 OS=Arabidopsis thaliana GN=At1g67720 PE=2 SV=1	49.44	AT2G37050.3 | Symbols: | Leucine-rich repeat protein kinase family protein | chr2:15569290-15573477 FORWARD LENGTH=934	63.49	No corresponding probe
LOC_Os11g47330	LOC_Os11g47330.1	#N/A	ATP-grasp domain containing protein, expressed	sp|Q2QZ86|ACLA2_ORYSJ ATP-citrate synthase alpha chain protein 2 OS=Oryza sativa subsp. japonica GN=ACLA-2 PE=2 SV=2	sp|Q2QZ86|ACLA2_ORYSJ ATP-citrate synthase alpha chain protein 2 OS=Oryza sativa subsp. japonica GN=ACLA-2 PE=2 SV=2	100.00	AT1G09430.1 | Symbols: ACLA-3 | ATP-citrate lyase A-3 | chr1:3042135-3044978 FORWARD LENGTH=424	88.10	No corresponding probe
LOC_Os07g36465	LOC_Os07g36465.1	#N/A	vacuolar ATP synthase subunit H, putative, expressed	tr|C7J582|C7J582_ORYSJ Os07g0549700 protein OS=Oryza sativa subsp. japonica GN=Os07g0549700 PE=4 SV=1	sp|Q84ZC0|VATH_ORYSJ Probable V-type proton ATPase subunit H OS=Oryza sativa subsp. japonica GN=Os07g0549700 PE=2 SV=1	100.00	AT3G42050.1 | Symbols: | vacuolar ATP synthase subunit H family protein | chr3:14228846-14232228 REVERSE LENGTH=441	70.00	No corresponding probe
LOC_Os01g53930	LOC_Os01g53930.1	#N/A	hexokinase, putative, expressed	tr|Q0JJF0|Q0JJF0_ORYSJ Os01g0742500 protein OS=Oryza sativa subsp. japonica GN=Os01g0742500 PE=2 SV=1	sp|Q8LQ68|HXK6_ORYSJ Hexokinase-6 OS=Oryza sativa subsp. japonica GN=HXK6 PE=2 SV=1	100.00	AT4G29130.1 | Symbols: ATHXK1, GIN2, HXK1 | hexokinase 1 | chr4:14352338-14354865 REVERSE LENGTH=496	66.38	No corresponding probe
LOC_Os06g46000	LOC_Os06g46000.1	#N/A	tubulin/FtsZ domain containing protein, putative, expressed	sp|Q40665|TBB3_ORYSJ Tubulin beta-3 chain OS=Oryza sativa subsp. japonica GN=TUBB3 PE=2 SV=2	sp|Q40665|TBB3_ORYSJ Tubulin beta-3 chain OS=Oryza sativa subsp. japonica GN=TUBB3 PE=2 SV=2	100.00	AT5G23860.1 | Symbols: TUB8 | tubulin beta 8 | chr5:8042962-8044528 FORWARD LENGTH=449	96.28	No corresponding probe
LOC_Os01g60360	LOC_Os01g60360.1	#N/A	ubiquitin-conjugating enzyme, putative, expressed	tr|Q8L458|Q8L458_ORYSJ Os01g0819400 protein OS=Oryza sativa subsp. japonica GN=OJ1529_G03.9 PE=3 SV=1	sp|P35135|UBC4_SOLLC Ubiquitin-conjugating enzyme E2-17 kDa OS=Solanum lycopersicum PE=2 SV=1	95.27	AT3G08690.1 | Symbols: UBC11, ATUBC11 | ubiquitin-conjugating enzyme 11 | chr3:2641487-2642489 FORWARD LENGTH=148	93.92	No corresponding probe
LOC_Os04g40400	LOC_Os04g40400.1	#N/A	eukaryotic translation initiation factor 4B, putative, expressed	tr|Q7XK13|Q7XK13_ORYSJ OSJNBa0044K18.31 protein OS=Oryza sativa subsp. japonica GN=OSJNBa0044K18.31 PE=4 SV=1	sp|Q9WUK2|IF4H_MOUSE Eukaryotic translation initiation factor 4H OS=Mus musculus GN=Eif4h PE=1 SV=3	44.44	AT3G26400.1 | Symbols: EIF4B1 | eukaryotic translation initiation factor 4B1 | chr3:9666616-9669081 FORWARD LENGTH=532	42.59	No corresponding probe
LOC_Os02g07160	LOC_Os02g07160.1	#N/A	glyoxalase family protein, putative, expressed	tr|Q6H4V1|Q6H4V1_ORYSJ 4-hydroxyphenylpyruvate dioxygenase OS=Oryza sativa subsp. japonica GN=OSJNBa0085K21.52 PE=3 SV=1	sp|O48604|HPPD_HORVU 4-hydroxyphenylpyruvate dioxygenase OS=Hordeum vulgare PE=2 SV=1	84.54	AT1G06570.1 | Symbols: PDS1, HPD | phytoene desaturation 1 | chr1:2012015-2013543 REVERSE LENGTH=473	62.82	No corresponding probe
LOC_Os03g05980	LOC_Os03g05980.1	#N/A	40S ribosomal protein S9-2, putative, expressed	tr|Q2R1J8|Q2R1J8_ORYSJ 40S ribosomal protein S9, putative, expressed OS=Oryza sativa subsp. japonica GN=Os03g0154700 PE=1 SV=1	sp|Q9FLF0|RS92_ARATH 40S ribosomal protein S9-2 OS=Arabidopsis thaliana GN=RPS9C PE=2 SV=1	88.77	AT5G39850.1 | Symbols: | Ribosomal protein S4 | chr5:15950053-15951171 FORWARD LENGTH=197	88.77	No corresponding probe
LOC_Os07g42450	LOC_Os07g42450.1	#N/A	ribosomal protein S2, putative, expressed	tr|Q8H3I3|Q8H3I3_ORYSJ Os07g0616600 protein OS=Oryza sativa subsp. japonica GN=B1056G08.113 PE=1 SV=2	sp|A5BUU4|RSSA_VITVI 40S ribosomal protein SA OS=Vitis vinifera GN=GSVIVT00034021001 PE=3 SV=1	79.02	AT1G72370.1 | Symbols: P40, AP40, RP40, RPSAA | 40s ribosomal protein SA | chr1:27243148-27244842 REVERSE LENGTH=298	81.25	No corresponding probe
LOC_Os07g40320	LOC_Os07g40320.1	#N/A	vesicle transport protein GOT1B, putative, expressed	tr|Q7XIN6|Q7XIN6_ORYSJ NFkB activating protein-like OS=Oryza sativa subsp. japonica GN=OJ1710_H11.120 PE=4 SV=1	sp|Q9M7N6|MAF1_SOLLC MFP1 attachment factor 1 OS=Solanum lycopersicum GN=MAF1 PE=1 SV=1	50.00	AT5G01430.1 | Symbols: | Got1/Sft2-like vescicle transport protein family | chr5:176797-178010 REVERSE LENGTH=140	62.31	Absent in all replicates
LOC_Os01g08450	LOC_Os01g08450.1	#N/A	ras-related protein, putative, expressed	tr|Q0JQ62|Q0JQ62_ORYSJ Os01g0179700 protein OS=Oryza sativa subsp. japonica GN=Os01g0179700 PE=2 SV=1	sp|Q05737|YPTM2_MAIZE GTP-binding protein YPTM2 OS=Zea mays GN=YPTM2 PE=2 SV=1	96.52	AT1G02130.1 | Symbols: ATRAB1B, ARA5, ARA-5, ATRABD2A, RABD2A, RA-5 | RAS 5 | chr1:400350-401788 REVERSE LENGTH=203	88.56	No corresponding probe
LOC_Os03g28160	LOC_Os03g28160.1	#N/A	jacalin-like lectin domain containing protein, expressed	tr|Q0DRB3|Q0DRB3_ORYSJ Os03g0399800 protein (Fragment) OS=Oryza sativa subsp. japonica GN=Os03g0399800 PE=4 SV=2	sp|Q5U9T2|LECH_HORVU Horcolin OS=Hordeum vulgare PE=3 SV=1	43.64	AT1G19715.3 | Symbols: | Mannose-binding lectin superfamily protein | chr1:6816934-6819432 REVERSE LENGTH=601	31.18	No corresponding probe
LOC_Os07g11630	LOC_Os07g11630.1	#N/A	LTPL163 - Protease inhibitor/seed storage/LTP family protein precursor, expressed	tr|Q7X7E6|Q7X7E6_ORYSJ Os07g0216600 protein OS=Oryza sativa subsp. japonica GN=OJ1080_F08.102 PE=2 SV=1	sp|P16969|IAA_HORVU Alpha-amylase/trypsin inhibitor OS=Hordeum vulgare PE=2 SV=1	39.86	AT1G54470.2 | Symbols: RPP27 | RNI-like superfamily protein | chr1:20344738-20349032 FORWARD LENGTH=957	32.08	No corresponding probe
LOC_Os09g38550	LOC_Os09g38550.1	#N/A	protein phosphatase 2C, putative, expressed	sp|Q653S3|P2C70_ORYSJ Probable protein phosphatase 2C 70 OS=Oryza sativa subsp. japonica GN=Os09g0558000 PE=2 SV=2	sp|Q653S3|P2C70_ORYSJ Probable protein phosphatase 2C 70 OS=Oryza sativa subsp. japonica GN=Os09g0558000 PE=2 SV=2	100.00	AT4G31860.1 | Symbols: | Protein phosphatase 2C family protein | chr4:15406685-15408589 REVERSE LENGTH=357	70.45	No corresponding probe
LOC_Os03g10120	LOC_Os03g10120.2	#N/A	proteasome subunit, putative, expressed	tr|Q10QG2|Q10QG2_ORYSJ COP9 signalosome complex subunit 4, putative, expressed OS=Oryza sativa subsp. japonica GN=Os03g0197400 PE=2 SV=1	sp|Q8L5U0|CSN4_ARATH COP9 signalosome complex subunit 4 OS=Arabidopsis thaliana GN=CSN4 PE=1 SV=2	84.46	AT5G42970.1 | Symbols: COP8, FUS4, EMB134, COP14, CSN4, FUS8, ATS4 | Proteasome component (PCI) domain protein | chr5:17237470-17240649 REVERSE LENGTH=397	84.46	No corresponding probe
LOC_Os05g29990	LOC_Os05g29990.1	#N/A	NAD dependent epimerase/dehydratase family domain containing protein, expressed	tr|Q6I683|Q6I683_ORYSJ Os05g0363200 protein OS=Oryza sativa subsp. japonica GN=UXS-5 PE=2 SV=1	sp|Q8NBZ7|UXS1_HUMAN UDP-glucuronic acid decarboxylase 1 OS=Homo sapiens GN=UXS1 PE=1 SV=1	60.98	AT3G62830.1 | Symbols: UXS2, ATUXS2, AUD1 | NAD(P)-binding Rossmann-fold superfamily protein | chr3:23232539-23235353 FORWARD LENGTH=445	76.54	No corresponding probe
LOC_Os05g43830	LOC_Os05g43830.2	#N/A	hydrolase, alpha/beta fold family domain containing protein, expressed	tr|Q0DGS8|Q0DGS8_ORYSJ Os05g0513900 protein (Fragment) OS=Oryza sativa subsp. japonica GN=Os05g0513900 PE=4 SV=1	sp|P93732|PIP_ARATH Proline iminopeptidase OS=Arabidopsis thaliana GN=PIP PE=2 SV=3	78.55	AT2G14260.1 | Symbols: PIP | proline iminopeptidase | chr2:6041441-6043869 REVERSE LENGTH=380	78.55	No corresponding probe

## Sheet: T_S5C_E0vsE24_152-down-proteins
Table_S5C. 152 significantly down-accumulated proteins in germinated rice embryos. Selection criteria: p<0.05, log2ratio_E24vsE0<0. MSU7_id: rice locus according to the RGAP 7.0 annotation, Ontological class: obtained by a classification from agriGO analysis tool, t_test: Student t-test for each protein indicating significatively different mean with p<0.05, log2ratio_E24vsE0: the log2 ratio betwe…
MSU7_id	protein	Ontological classification	MSU_annotation	Uniprot_annotation	SwissProt_best_hit	%_identity_with_SwissProt_accession	Arabido_best_hit	%_identity_with_Arabidopep	specificity	t_test	log2ratio_E24vsE0
LOC_Os01g07370	LOC_Os01g07370.1	#N/A	KIP1, putative, expressed	tr|Q9AS76|Q9AS76_ORYSJ Kinase interacting protein 1-like OS=Oryza sativa subsp. japonica GN=P0028E10.16 PE=4 SV=1	sp|Q75AF5|IMH1_ASHGO Golgin IMH1 OS=Ashbya gossypii (strain ATCC 10895 / CBS 109.51 / FGSC 9923 / NRRL Y-1056) GN=IMH1 PE=3 SV=1	25.47	AT2G30500.1 | Symbols: | Kinase interacting (KIP1-like) family protein | chr2:12998329-13000072 REVERSE LENGTH=517	33.67	dry_specific	#N/A	#N/A
LOC_Os01g13420	LOC_Os01g13420.1	#N/A	SOUL heme-binding protein, putative, expressed	tr|Q9LDX7|Q9LDX7_ORYSJ Os01g0235300 protein OS=Oryza sativa subsp. japonica GN=P0702F03.34 PE=2 SV=1	sp|Q9Y5Z4|HEBP2_HUMAN Heme-binding protein 2 OS=Homo sapiens GN=HEBP2 PE=1 SV=1	30.67	AT1G17100.1 | Symbols: | SOUL heme-binding family protein | chr1:5844766-5845539 FORWARD LENGTH=232	39.80	dry_specific	#N/A	#N/A
LOC_Os01g61670	LOC_Os01g61670.3	#N/A	ureidoglycolate hydrolase, putative, expressed	tr|Q5QLC2|Q5QLC2_ORYSJ Homoserine dehydrogenase-like OS=Oryza sativa subsp. japonica GN=P0460C04.20 PE=4 SV=1	sp|B2HM74|SYT_MYCMM Threonine--tRNA ligase OS=Mycobacterium marinum (strain ATCC BAA-535 / M) GN=thrS PE=3 SV=1	27.38	AT2G35810.1 | Symbols: | unknown protein; BEST Arabidopsis thaliana protein match is: unknown protein (TAIR:AT2G35830.2); Has 153 Blast hits to 153 proteins in 52 species: Archae - 0; Bacteria - 62; Metazoa - 0; Fungi - 0; Plants - 82; Viruses - 0; Other Eukaryotes - 9 (source: NCBI BLink). | chr2:15049152-15050067 FORWARD LENGTH=199	60.61	dry_specific	#N/A	#N/A
LOC_Os01g74580	LOC_Os01g74580.1	#N/A	dnaJ homolog subfamily C member, putative, expressed	tr|Q5JNB5|Q5JNB5_ORYSJ Putative P58IPK OS=Oryza sativa subsp. japonica GN=P0020E09.19 PE=4 SV=1	sp|Q27968|DNJC3_BOVIN DnaJ homolog subfamily C member 3 OS=Bos taurus GN=DNAJC3 PE=1 SV=1	32.21	AT5G03160.1 | Symbols: ATP58IPK, P58IPK | homolog of mamallian P58IPK | chr5:750286-752671 FORWARD LENGTH=482	69.86	dry_specific	#N/A	#N/A
LOC_Os02g05880	LOC_Os02g05880.1	#N/A	RNA polymerase Rpb1, domain 2 family protein, expressed	tr|Q5JJW0|Q5JJW0_ORYSJ DNA-directed RNA polymerase OS=Oryza sativa subsp. japonica GN=P0458E05.13 PE=3 SV=1	sp|Q5D869|NRPE1_ARATH DNA-directed RNA polymerase E subunit 1 OS=Arabidopsis thaliana GN=NRPE1 PE=1 SV=1	40.25	AT2G40030.1 | Symbols: NRPD1B, DRD3, ATNRPD1B, DMS5, NRPE1 | nuclear RNA polymerase D1B | chr2:16715089-16723406 FORWARD LENGTH=1976	40.25	dry_specific	#N/A	#N/A
LOC_Os02g17640	LOC_Os02g17640.1	#N/A	isochorismatase family protein, putative, expressed	tr|Q6K7V7|Q6K7V7_ORYSJ Isochorismatase hydrolase-like OS=Oryza sativa subsp. japonica GN=P0017G06.28 PE=4 SV=1	sp|B7NLB5|RUTB_ECO7I Peroxyureidoacrylate/ureidoacrylate amidohydrolase RutB OS=Escherichia coli O7:K1 (strain IAI39 / ExPEC) GN=rutB PE=3 SV=1	32.60	AT3G16190.1 | Symbols: | Isochorismatase family protein | chr3:5489883-5491195 REVERSE LENGTH=196	65.26	dry_specific	#N/A	#N/A
LOC_Os02g42700	LOC_Os02g42700.1	response to stimulus/response to stress	thioredoxin, putative, expressed	sp|Q6H7E4|TRXM1_ORYSJ Thioredoxin M1, chloroplastic OS=Oryza sativa subsp. japonica GN=Os02g0639900 PE=2 SV=1	sp|Q6H7E4|TRXM1_ORYSJ Thioredoxin M1, chloroplastic OS=Oryza sativa subsp. japonica GN=Os02g0639900 PE=2 SV=1	100.00	AT1G03680.1 | Symbols: ATHM1, TRX-M1, ATM1, THM1 | thioredoxin M-type 1 | chr1:916990-917865 REVERSE LENGTH=179	46.11	dry_specific	#N/A	#N/A
LOC_Os02g55130	LOC_Os02g55130.1	response to stimulus	OsSCP10 - Putative Serine Carboxypeptidase homologue, expressed	tr|Q6K673|Q6K673_ORYSJ Os02g0794500 protein OS=Oryza sativa subsp. japonica GN=P0700F06.34-1 PE=2 SV=1	sp|Q9M099|SCP24_ARATH Serine carboxypeptidase 24 OS=Arabidopsis thaliana GN=SCPL24 PE=1 SV=1	69.70	AT4G30610.1 | Symbols: BRS1, SCPL24 | alpha/beta-Hydrolases superfamily protein | chr4:14944219-14948391 FORWARD LENGTH=465	69.70	dry_specific	#N/A	#N/A
LOC_Os03g04080	LOC_Os03g04080.1	#N/A	expressed protein	tr|Q10S64|Q10S64_ORYSJ Expressed protein OS=Oryza sativa subsp. japonica GN=Os03g0133100 PE=4 SV=1	sp|Q9C6S1|FH14_ARATH Formin-like protein 14 OS=Arabidopsis thaliana GN=FH14 PE=3 SV=3	32.93	AT5G42290.1 | Symbols: | transcription activator-related | chr5:16911700-16912032 FORWARD LENGTH=110	51.09	dry_specific	#N/A	#N/A
LOC_Os03g11570	LOC_Os03g11570.1	#N/A	proteasome subunit, putative, expressed	tr|Q10Q05|Q10Q05_ORYSJ Os03g0214600 protein OS=Oryza sativa subsp. japonica GN=Os03g0214600 PE=2 SV=1	sp|Q54NQ0|PSD13_DICDI 26S proteasome non-ATPase regulatory subunit 13 OS=Dictyostelium discoideum GN=psmD13 PE=2 SV=1	37.92	AT4G19006.1 | Symbols: | Proteasome component (PCI) domain protein | chr4:10409349-10411347 REVERSE LENGTH=386	77.34	dry_specific	#N/A	#N/A
LOC_Os03g13840	LOC_Os03g13840.1	response to stimulus/response to abiotic stimulus/response to stress	senescence-associated protein, putative, expressed	tr|Q10P99|Q10P99_ORYSJ Os03g0241900 protein OS=Oryza sativa subsp. japonica GN=Os03g0241900 PE=2 SV=1	sp|Q8N0X7|SPG20_HUMAN Spartin OS=Homo sapiens GN=SPG20 PE=1 SV=1	25.26	AT2G17840.1 | Symbols: ERD7 | Senescence/dehydration-associated protein-related | chr2:7755923-7757798 REVERSE LENGTH=452	46.11	dry_specific	#N/A	#N/A
LOC_Os03g20750	LOC_Os03g20750.1	#N/A	outer mitochondrial membrane porin, putative, expressed	tr|Q10M45|Q10M45_ORYSJ Mitochondrial import receptor subunit TOM40, putative, expressed OS=Oryza sativa subsp. japonica GN=Os03g0323800 PE=2 SV=1	sp|Q9LHE5|TO401_ARATH Mitochondrial import receptor subunit TOM40 homolog 1 OS=Arabidopsis thaliana GN=TOM40-1 PE=1 SV=3	69.58	AT3G20000.1 | Symbols: TOM40 | translocase of the outer mitochondrial membrane 40 | chr3:6967685-6970247 FORWARD LENGTH=309	69.58	dry_specific	#N/A	#N/A
LOC_Os03g21260	LOC_Os03g21260.1	response to stimulus/response to abiotic stimulus/response to stress	2,3-bisphosphoglycerate-independent phosphoglycerate mutase, putative, expressed	tr|Q0DS66|Q0DS66_ORYSJ Os03g0330200 protein OS=Oryza sativa subsp. japonica GN=Os03g0330200 PE=4 SV=1	sp|P35493|PMGI_RICCO 2,3-bisphosphoglycerate-independent phosphoglycerate mutase OS=Ricinus communis PE=1 SV=2	82.03	AT1G09780.1 | Symbols: | Phosphoglycerate mutase, 2,3-bisphosphoglycerate-independent | chr1:3165550-3167812 REVERSE LENGTH=557	78.46	dry_specific	#N/A	#N/A
LOC_Os03g46390	LOC_Os03g46390.1	#N/A	ras-related protein, putative, expressed	tr|Q75HA2|Q75HA2_ORYSJ Os03g0666500 protein OS=Oryza sativa subsp. japonica GN=OSJNBa0056E06.11 PE=2 SV=1	sp|Q9SN68|RAF2B_ARATH Ras-related protein RABF2b OS=Arabidopsis thaliana GN=RABF2B PE=1 SV=1	80.10	AT4G19640.1 | Symbols: ARA7, ARA-7, ATRABF2B, ATRAB5B, RABF2B, ATRAB-F2B, RAB-F2B | Ras-related small GTP-binding family protein | chr4:10687441-10689449 REVERSE LENGTH=200	80.10	dry_specific	#N/A	#N/A
LOC_Os04g52540	LOC_Os04g52540.1	#N/A	retrotransposon protein, putative, unclassified, expressed	sp|Q7XTS4|AGO2_ORYSJ Protein argonaute 2 OS=Oryza sativa subsp. japonica GN=AGO2 PE=2 SV=2	sp|Q7XTS4|AGO2_ORYSJ Protein argonaute 2 OS=Oryza sativa subsp. japonica GN=AGO2 PE=2 SV=2	100.00	AT1G31280.1 | Symbols: AGO2 | Argonaute family protein | chr1:11181777-11185112 FORWARD LENGTH=1014	40.62	dry_specific	#N/A	#N/A
LOC_Os04g59460	LOC_Os04g59460.1	#N/A	expressed protein	tr|Q7XKA7|Q7XKA7_ORYSJ OSJNBb0020J19.2 protein OS=Oryza sativa subsp. japonica GN=OSJNBb0020J19.2 PE=4 SV=1	sp|Q9M086|DCAF1_ARATH DDB1- and CUL4-associated factor homolog 1 OS=Arabidopsis thaliana GN=DCAF1 PE=1 SV=2	47.92	AT4G31160.1 | Symbols: DCAF1 | DDB1-CUL4 associated factor 1 | chr4:15145936-15152939 FORWARD LENGTH=1883	47.92	dry_specific	#N/A	#N/A
LOC_Os05g05860	LOC_Os05g05860.1	#N/A	retrotransposon protein, putative, unclassified, expressed	tr|Q0DKN9|Q0DKN9_ORYSJ DNA-directed RNA polymerase OS=Oryza sativa subsp. japonica GN=Os05g0151000 PE=3 SV=2	sp|P18616|RPB1_ARATH DNA-directed RNA polymerase II subunit RPB1 OS=Arabidopsis thaliana GN=RPB205 PE=1 SV=3	76.32	AT4G35800.1 | Symbols: NRPB1, RPB1, RNA_POL_II_LSRNA_POL_II_LS, RNA_POL_II_LS | RNA polymerase II large subunit | chr4:16961115-16967892 REVERSE LENGTH=1839	76.32	dry_specific	#N/A	#N/A
LOC_Os05g15880	LOC_Os05g15880.1	response to stimulus/response to abiotic stimulus/response to stress	glycosyl hydrolase, putative, expressed	tr|Q5WMW5|Q5WMW5_ORYSJ Os05g0247800 protein OS=Oryza sativa subsp. japonica GN=OJ1037_G10.8 PE=2 SV=1	sp|Q53NL5|XIP2_ORYSJ Xylanase inhibitor protein 2 OS=Oryza sativa subsp. japonica GN=Chib3H-h PE=1 SV=1	58.53	AT5G24090.1 | Symbols: ATCHIA, CHIA | chitinase A | chr5:8143805-8145153 REVERSE LENGTH=302	31.15	dry_specific	#N/A	#N/A
LOC_Os05g16660	LOC_Os05g16660.1	response to stimulus/response to abiotic stimulus/response to stress	WD domain, G-beta repeat domain containing protein, expressed	tr|Q60EF6|Q60EF6_ORYSJ Os05g0256000 protein OS=Oryza sativa subsp. japonica GN=P0537C11.10 PE=2 SV=1	sp|Q38884|EIF3I_ARATH Eukaryotic translation initiation factor 3 subunit I OS=Arabidopsis thaliana GN=TIF3I1 PE=2 SV=2	77.74	AT2G46290.1 | Symbols: | Transducin/WD40 repeat-like superfamily protein | chr2:19005910-19007797 REVERSE LENGTH=355	76.52	dry_specific	#N/A	#N/A
LOC_Os05g31140	LOC_Os05g31140.1	response to stimulus/response to abiotic stimulus/response to stress	glycosyl hydrolases family 17, putative, expressed	tr|Q75K72|Q75K72_ORYSJ 'putative beta-1,3-glucanase' OS=Oryza sativa subsp. japonica GN=OJ1005_E12.10 PE=2 SV=1	sp|P12257|GUB2_HORVU Lichenase-2 (Fragment) OS=Hordeum vulgare PE=1 SV=1	79.49	AT4G16260.1 | Symbols: | Glycosyl hydrolase superfamily protein | chr4:9200180-9201441 REVERSE LENGTH=344	47.77	dry_specific	#N/A	#N/A
LOC_Os05g39650	LOC_Os05g39650.1	#N/A	phytanoyl-CoA dioxygenase, putative, expressed	tr|Q65WW7|Q65WW7_ORYSJ Os05g0473900 protein OS=Oryza sativa subsp. japonica GN=P0486C01.8 PE=2 SV=1	sp|Q5U3U0|PHYD1_DANRE Phytanoyl-CoA dioxygenase domain-containing protein 1 OS=Danio rerio GN=phyhd1 PE=2 SV=1	45.64	AT2G01490.1 | Symbols: | phytanoyl-CoA dioxygenase (PhyH) family protein | chr2:221316-223187 FORWARD LENGTH=283	64.26	dry_specific	#N/A	#N/A
LOC_Os06g21480	LOC_Os06g21480.1	#N/A	60S ribosomal protein L31, putative, expressed	tr|Q5Z9Z8|Q5Z9Z8_ORYSJ Os06g0319700 protein OS=Oryza sativa subsp. japonica GN=P0592B08.23 PE=4 SV=1	sp|Q9M573|RL31_PERFR 60S ribosomal protein L31 OS=Perilla frutescens GN=RPL31 PE=2 SV=1	80.65	AT2G19740.1 | Symbols: | Ribosomal protein L31e family protein | chr2:8513577-8514346 FORWARD LENGTH=119	79.31	dry_specific	#N/A	#N/A
LOC_Os06g33520	LOC_Os06g33520.1	#N/A	DEAD/DEAH box helicase, putative, expressed	sp|Q0DBU5|RH31_ORYSJ DEAD-box ATP-dependent RNA helicase 31 OS=Oryza sativa subsp. japonica GN=Os06g0526600 PE=3 SV=2	sp|Q0DBU5|RH31_ORYSJ DEAD-box ATP-dependent RNA helicase 31 OS=Oryza sativa subsp. japonica GN=Os06g0526600 PE=3 SV=2	93.17	AT5G63630.1 | Symbols: | P-loop containing nucleoside triphosphate hydrolases superfamily protein | chr5:25472598-25476402 REVERSE LENGTH=788	69.62	dry_specific	#N/A	#N/A
LOC_Os06g33710	LOC_Os06g33710.1	#N/A	spermidine synthase, putative, expressed	tr|Q7XAP2|Q7XAP2_ORYSJ Aminopropyl transferase OS=Oryza sativa subsp. japonica GN=OsSPDS2 PE=2 SV=1	sp|Q94BN2|SPSY_ARATH Spermine synthase OS=Arabidopsis thaliana GN=SPMS PE=1 SV=1	74.63	AT5G53120.6 | Symbols: SPDS3 | spermidine synthase 3 | chr5:21535429-21537653 FORWARD LENGTH=386	66.94	dry_specific	#N/A	#N/A
LOC_Os06g50330	LOC_Os06g50330.1	response to stimulus/response to abiotic stimulus/response to stress	senescence-associated protein, putative, expressed	tr|Q5Z9N6|Q5Z9N6_ORYSJ Os06g0717100 protein OS=Oryza sativa subsp. japonica GN=P0481E08.41 PE=4 SV=1	sp|A0JNJ3|SPG20_BOVIN Spartin OS=Bos taurus GN=SPG20 PE=2 SV=1	27.80	AT2G17840.1 | Symbols: ERD7 | Senescence/dehydration-associated protein-related | chr2:7755923-7757798 REVERSE LENGTH=452	50.45	dry_specific	#N/A	#N/A
LOC_Os06g50890	LOC_Os06g50890.1	#N/A	RNA recognition motif containing protein, expressed	tr|Q5Z990|Q5Z990_ORYSJ Putative transformer-SR ribonucleoprotein OS=Oryza sativa subsp. japonica GN=P0548E04.4-1 PE=2 SV=1	sp|Q10422|YDC1_SCHPO Uncharacterized RNA-binding protein C25G10.01 OS=Schizosaccharomyces pombe (strain 972 / ATCC 24843) GN=SPAC25G10.01 PE=1 SV=1	44.20	AT4G35785.5 | Symbols: | RNA-binding (RRM/RBD/RNP motifs) family protein | chr4:16953404-16955127 REVERSE LENGTH=244	68.29	dry_specific	#N/A	#N/A
LOC_Os07g34570	LOC_Os07g34570.1	response to stimulus/response to abiotic stimulus/response to stress	FAD dependent oxidoreductase domain containing protein, expressed	tr|Q7XXS4|Q7XXS4_ORYSJ Os07g0529600 protein OS=Oryza sativa subsp. japonica GN=Os07g0529600 PE=2 SV=1	sp|C5X2M4|THI42_SORBI Thiamine thiazole synthase 2, chloroplastic OS=Sorghum bicolor GN=THI1-2 PE=3 SV=1	86.48	AT5G54770.1 | Symbols: THI1, TZ, THI4 | thiazole biosynthetic enzyme, chloroplast (ARA6) (THI1) (THI4) | chr5:22246634-22247891 FORWARD LENGTH=349	74.59	dry_specific	#N/A	#N/A
LOC_Os07g47780	LOC_Os07g47780.1	#N/A	60S ribosomal protein L18-3, putative, expressed	tr|Q6ZDW5|Q6ZDW5_ORYSJ 60S ribosomal protein L18 OS=Oryza sativa subsp. japonica GN=P0618H09.15 PE=2 SV=1	sp|Q940B0|RL183_ARATH 60S ribosomal protein L18-3 OS=Arabidopsis thaliana GN=RPL18C PE=2 SV=1	78.97	AT5G27850.1 | Symbols: | Ribosomal protein L18e/L15 superfamily protein | chr5:9873169-9874297 FORWARD LENGTH=187	78.97	dry_specific	#N/A	#N/A
LOC_Os09g19790	LOC_Os09g19790.1	#N/A	puromycin-sensitive aminopeptidase, putative, expressed	tr|Q0J2B5|Q0J2B5_ORYSJ Os09g0362500 protein (Fragment) OS=Oryza sativa subsp. japonica GN=Os09g0362500 PE=4 SV=1	sp|P55786|PSA_HUMAN Puromycin-sensitive aminopeptidase OS=Homo sapiens GN=NPEPPS PE=1 SV=2	41.55	AT4G33090.1 | Symbols: APM1, ATAPM1 | aminopeptidase M1 | chr4:15965915-15970418 REVERSE LENGTH=879	59.89	dry_specific	#N/A	#N/A
LOC_Os09g30438	LOC_Os09g30438.2	#N/A	expressed protein	tr|C7J6V3|C7J6V3_ORYSJ Os09g0482300 protein OS=Oryza sativa subsp. japonica GN=Os09g0482300 PE=4 SV=1	sp|Q61WR2|TSR1_CAEBR Pre-rRNA-processing protein TSR1 homolog OS=Caenorhabditis briggsae GN=tag-151 PE=3 SV=1	27.27	AT2G33690.1 | Symbols: | Late embryogenesis abundant protein, group 6 | chr2:14252199-14252414 FORWARD LENGTH=71	46.88	dry_specific	#N/A	#N/A
LOC_Os09g39870	LOC_Os09g39870.1	#N/A	2-phosphoglycerate kinase-related, putative, expressed	tr|Q651A1|Q651A1_ORYSJ Os09g0572200 protein OS=Oryza sativa subsp. japonica GN=B1331F11.20 PE=4 SV=1	sp|Q8T1P1|Y3453_DICDI Uncharacterized protein DDB_G0273453/DDB_G0273565 OS=Dictyostelium discoideum GN=DDB_G0273453 PE=4 SV=2	38.13	AT5G60760.1 | Symbols: | P-loop containing nucleoside triphosphate hydrolases superfamily protein | chr5:24438465-24442004 FORWARD LENGTH=738	57.36	dry_specific	#N/A	#N/A
LOC_Os10g41560	LOC_Os10g41560.1	#N/A	expressed protein	tr|Q336R4|Q336R4_ORYSJ C2 domain-containing protein, putative, expressed OS=Oryza sativa subsp. japonica GN=Os10g0565300 PE=4 SV=1	sp|Q709C8|VP13C_HUMAN Vacuolar protein sorting-associated protein 13C OS=Homo sapiens GN=VPS13C PE=1 SV=1	29.96	AT4G17140.3 | Symbols: | pleckstrin homology (PH) domain-containing protein | chr4:9613617-9636618 REVERSE LENGTH=4219	61.34	dry_specific	#N/A	#N/A
LOC_Os10g42320	LOC_Os10g42320.1	#N/A	nonsense-mediated mRNA decay protein 3, putative, expressed	tr|Q336P7|Q336P7_ORYSJ NMD3 family protein, expressed OS=Oryza sativa subsp. japonica GN=Os10g0573900 PE=2 SV=1	sp|Q55BF2|NMD3_DICDI 60S ribosomal export protein NMD3 OS=Dictyostelium discoideum GN=nmd3 PE=3 SV=1	41.29	AT2G03820.1 | Symbols: | nonsense-mediated mRNA decay NMD3 family protein | chr2:1165149-1166699 REVERSE LENGTH=516	53.59	dry_specific	#N/A	#N/A
LOC_Os10g42420	LOC_Os10g42420.1	#N/A	GTPase-activating protein, putative, expressed	tr|Q7XBX2|Q7XBX2_ORYSJ GTPase activating protein, putative, expressed OS=Oryza sativa subsp. japonica GN=Os10g0574800 PE=4 SV=1	sp|Q8H100|AGD8_ARATH Probable ADP-ribosylation factor GTPase-activating protein AGD8 OS=Arabidopsis thaliana GN=AGD8 PE=1 SV=1	61.26	AT4G17890.1 | Symbols: AGD8 | ARF-GAP domain 8 | chr4:9937121-9939146 FORWARD LENGTH=413	61.26	dry_specific	#N/A	#N/A
LOC_Os11g02424	LOC_Os11g02424.2	response to stimulus/response to abiotic stimulus/response to stress	LTPL9 - Protease inhibitor/seed storage/LTP family protein precursor, expressed	tr|Q0IV34|Q0IV34_ORYSJ Non-specific lipid-transfer protein OS=Oryza sativa subsp. japonica GN=Os11g0116200 PE=3 SV=1	sp|Q84N29|NLTP3_WHEAT Probable non-specific lipid-transfer protein 3 OS=Triticum aestivum GN=LTP3 PE=2 SV=1	65.62	AT5G59320.1 | Symbols: LTP3 | lipid transfer protein 3 | chr5:23929051-23929492 FORWARD LENGTH=115	47.27	dry_specific	#N/A	#N/A
LOC_Os11g13980	LOC_Os11g13980.1	response to stimulus/response to abiotic stimulus/response to stress	hsp20/alpha crystallin family protein, putative, expressed	sp|Q53M11|HS219_ORYSJ 21.9 kDa heat shock protein OS=Oryza sativa subsp. japonica GN=HSP21.9 PE=2 SV=1	sp|Q53M11|HS219_ORYSJ 21.9 kDa heat shock protein OS=Oryza sativa subsp. japonica GN=HSP21.9 PE=2 SV=1	100.00	AT4G10250.1 | Symbols: ATHSP22.0 | HSP20-like chaperones superfamily protein | chr4:6370537-6371124 FORWARD LENGTH=195	39.76	dry_specific	#N/A	#N/A
LOC_Os11g14300	LOC_Os11g14300.1	#N/A	la domain containing protein, expressed	tr|Q0ITJ6|Q0ITJ6_ORYSJ Os11g0248200 protein (Fragment) OS=Oryza sativa subsp. japonica GN=Os11g0248200 PE=4 SV=1	sp|Q5XI01|LARP7_RAT La-related protein 7 OS=Rattus norvegicus GN=Larp7 PE=1 SV=2	31.72	AT2G43970.1 | Symbols: | RNA-binding protein | chr2:18205535-18208031 REVERSE LENGTH=545	48.82	dry_specific	#N/A	#N/A
LOC_Os11g42450	LOC_Os11g42450.1	#N/A	leucine-rich repeat family protein, putative, expressed	tr|Q2R0I6|Q2R0I6_ORYSJ Leucine Rich Repeat family protein, expressed OS=Oryza sativa subsp. japonica GN=Os11g0644100 PE=4 SV=1	sp|Q42371|ERECT_ARATH LRR receptor-like serine/threonine-protein kinase ERECTA OS=Arabidopsis thaliana GN=ERECTA PE=1 SV=1	31.36	AT1G03440.1 | Symbols: | Leucine-rich repeat (LRR) family protein | chr1:852681-853874 FORWARD LENGTH=397	46.84	dry_specific	#N/A	#N/A
LOC_Os11g44810	LOC_Os11g44810.1	#N/A	auxin-repressed protein, putative, expressed	tr|Q2QZU5|Q2QZU5_ORYSJ Auxin-repressed protein-like protein ARP1, putative, expressed OS=Oryza sativa subsp. japonica GN=Os11g0671000 PE=2 SV=1	sp|Q05349|12KD_FRAAN Auxin-repressed 12.5 kDa protein OS=Fragaria ananassa PE=2 SV=1	48.80	AT2G33830.2 | Symbols: | Dormancy/auxin associated family protein | chr2:14309768-14310286 REVERSE LENGTH=108	54.10	dry_specific	#N/A	#N/A
LOC_Os12g03710	LOC_Os12g03710.1	#N/A	RNA recognition motif containing protein, putative, expressed	tr|Q0IQC3|Q0IQC3_ORYSJ Os12g0131000 protein OS=Oryza sativa subsp. japonica GN=Os12g0131000 PE=4 SV=2	sp|Q5E9J1|HNRPF_BOVIN Heterogeneous nuclear ribonucleoprotein F OS=Bos taurus GN=HNRNPF PE=2 SV=3	35.82	AT5G66010.1 | Symbols: | RNA-binding (RRM/RBD/RNP motifs) family protein | chr5:26399612-26400753 FORWARD LENGTH=255	61.32	dry_specific	#N/A	#N/A
LOC_Os12g36950	LOC_Os12g36950.1	#N/A	CTP synthase, putative, expressed	tr|Q0IMP1|Q0IMP1_ORYSJ Os12g0556600 protein (Fragment) OS=Oryza sativa subsp. japonica GN=Os12g0556600 PE=4 SV=1	sp|Q54V77|PYRG_DICDI CTP synthase OS=Dictyostelium discoideum GN=ctps PE=3 SV=1	60.32	AT4G02120.1 | Symbols: | CTP synthase family protein | chr4:940873-944097 FORWARD LENGTH=556	76.04	dry_specific	#N/A	#N/A
LOC_Os12g43550	LOC_Os12g43550.2	#N/A	ras-related protein, putative, expressed	tr|Q0ILQ6|Q0ILQ6_ORYSJ Os12g0631100 protein OS=Oryza sativa subsp. japonica GN=LOC_Os12g43550 PE=2 SV=1	sp|P31582|RAF2A_ARATH Ras-related protein RABF2a OS=Arabidopsis thaliana GN=RABF2A PE=1 SV=1	79.40	AT5G45130.1 | Symbols: ATRAB5A, ATRABF2A, RABF2A, RAB5A, RHA1, ATRAB-F2A, RAB-F2A | RAB homolog 1 | chr5:18244495-18246060 FORWARD LENGTH=200	79.40	dry_specific	#N/A	#N/A
LOC_Os08g03410	LOC_Os08g03410.1	response to stimulus	glutelin, putative, expressed	tr|Q6ZK46|Q6ZK46_ORYSJ Os08g0127900 protein OS=Oryza sativa subsp. japonica GN=OJ1163_G08.32 PE=2 SV=1	sp|P07728|GLUA1_ORYSJ Glutelin type-A 1 OS=Oryza sativa subsp. japonica GN=GLUA1 PE=1 SV=2	40.08	AT5G44120.3 | Symbols: CRA1, ATCRA1, CRU1 | RmlC-like cupins superfamily protein | chr5:17756460-17758246 REVERSE LENGTH=472	37.25	common	0.000171474	-4.93982
LOC_Os04g17100	LOC_Os04g17100.1	response to stimulus/response to abiotic stimulus/response to stress	heavy metal-associated domain containing protein, expressed	tr|Q7XWS9|Q7XWS9_ORYSJ OSJNBa0091C12.3 protein OS=Oryza sativa subsp. japonica GN=OSJNBa0091C12.3 PE=2 SV=2	sp|Q9SZN7|HIP26_ARATH Heavy metal-associated isoprenylated plant protein 26 OS=Arabidopsis thaliana GN=HIPP26 PE=1 SV=1	64.52	AT4G38580.1 | Symbols: ATFP6, HIPP26, FP6 | farnesylated protein 6 | chr4:18034596-18035693 FORWARD LENGTH=153	64.52	common	0.00132021	-3.82252
LOC_Os11g32890	LOC_Os11g32890.1	#N/A	expressed protein	tr|Q2R376|Q2R376_ORYSJ Expressed protein OS=Oryza sativa subsp. japonica GN=Os11g0533400 PE=2 SV=1	sp|A6VR65|DNAA_MARMS Chromosomal replication initiator protein DnaA OS=Marinomonas sp. (strain MWYL1) GN=dnaA PE=3 SV=1	29.82	AT5G07330.1 | Symbols: | unknown protein; FUNCTIONS IN: molecular_function unknown; INVOLVED IN: biological_process unknown; LOCATED IN: mitochondrion; BEST Arabidopsis thaliana protein match is: unknown protein (TAIR:AT1G63060.1); Has 1807 Blast hits to 1807 proteins in 277 species: Archae - 0; Bacteria - 0; Metazoa - 736; Fungi - 347; Plants - 385; Viruses - 0; Other Eukaryotes - 339 (source: N…	44.22	common	0.000236808	-3.73874
LOC_Os07g48030	LOC_Os07g48030.1	response to stimulus/response to stress	peroxidase precursor, putative, expressed	sp|Q0D3N0|PER2_ORYSJ Peroxidase 2 OS=Oryza sativa subsp. japonica GN=PRX112 PE=2 SV=1	sp|Q0D3N0|PER2_ORYSJ Peroxidase 2 OS=Oryza sativa subsp. japonica GN=PRX112 PE=2 SV=1	100.00	AT5G05340.1 | Symbols: | Peroxidase superfamily protein | chr5:1579142-1580819 REVERSE LENGTH=324	63.64	common	0.00897229	-3.53516
LOC_Os05g15770	LOC_Os05g15770.1	response to stimulus/response to abiotic stimulus/response to stress	glycosyl hydrolase, putative, expressed	tr|Q5WMX0|Q5WMX0_ORYSJ Os05g0247100 protein OS=Oryza sativa subsp. japonica GN=OJ1037_G10.2 PE=2 SV=1	sp|Q53NL5|XIP2_ORYSJ Xylanase inhibitor protein 2 OS=Oryza sativa subsp. japonica GN=Chib3H-h PE=1 SV=1	63.85	AT5G24090.1 | Symbols: ATCHIA, CHIA | chitinase A | chr5:8143805-8145153 REVERSE LENGTH=302	34.88	common	0.0245076	-3.20003
LOC_Os01g12580	LOC_Os01g12580.1	response to stimulus/response to abiotic stimulus/response to stress	late embryogenesis abundant protein, putative, expressed	tr|Q9AWZ5|Q9AWZ5_ORYSJ Os01g0225600 protein OS=Oryza sativa subsp. japonica GN=P0492F05.18 PE=4 SV=1	sp|P46518|LEA14_GOSHI Late embryogenesis abundant protein Lea14-A OS=Gossypium hirsutum GN=LEA14-A PE=2 SV=1	62.91	AT1G01470.1 | Symbols: LEA14, LSR3 | Late embryogenesis abundant protein | chr1:172295-172826 REVERSE LENGTH=151	56.29	common	0.000558982	-3.16947
LOC_Os01g12660	LOC_Os01g12660.1	#N/A	AAA-type ATPase family protein, putative, expressed	tr|Q5NAF6|Q5NAF6_ORYSJ Os01g0226400 protein OS=Oryza sativa subsp. japonica GN=P0492F05.31 PE=2 SV=1	sp|Q9P7J5|YJNA_SCHPO Uncharacterized AAA domain-containing protein C24B10.10c OS=Schizosaccharomyces pombe (strain 972 / ATCC 24843) GN=SPCC24B10.10c PE=2 SV=1	49.00	AT1G64110.2 | Symbols: | P-loop containing nucleoside triphosphate hydrolases superfamily protein | chr1:23796887-23801255 REVERSE LENGTH=829	67.96	common	0.000869609	-3.00536
LOC_Os03g06360	LOC_Os03g06360.1	#N/A	late embryogenesis abundant protein D-34, putative, expressed	tr|Q8H8B0|Q8H8B0_ORYSJ Os03g0159600 protein OS=Oryza sativa subsp. japonica GN=OJ1134F05.19 PE=2 SV=1	sp|P09444|LEA34_GOSHI Late embryogenesis abundant protein D-34 OS=Gossypium hirsutum PE=4 SV=1	57.93	AT3G22490.1 | Symbols: | Seed maturation protein | chr3:7969785-7970738 REVERSE LENGTH=262	54.55	common	0.0102359	-2.89603
LOC_Os02g04780	LOC_Os02g04780.1	#N/A	expressed protein	tr|Q6Z2X0|Q6Z2X0_ORYSJ Os02g0140800 protein OS=Oryza sativa subsp. japonica GN=OJ1679_B08.21 PE=4 SV=1	sp|Q2IQP0|FLGH_ANADE Flagellar L-ring protein OS=Anaeromyxobacter dehalogenans (strain 2CP-C) GN=flgH PE=3 SV=1	25.19	AT1G16770.1 | Symbols: | unknown protein; Has 109 Blast hits to 109 proteins in 52 species: Archae - 0; Bacteria - 4; Metazoa - 0; Fungi - 71; Plants - 32; Viruses - 0; Other Eukaryotes - 2 (source: NCBI BLink). | chr1:5737900-5739110 FORWARD LENGTH=324	54.93	common	0.00529577	-2.72706
LOC_Os01g02120	LOC_Os01g02120.1	response to stimulus	osMFT2 MFT-Like2 homologous to Mother of FT and TFL1 gene; contains Pfam profile PF01161: Phosphatidylethanolamine-binding protein, expressed	tr|Q9ASJ1|Q9ASJ1_ORYSJ Os01g0111600 protein OS=Oryza sativa subsp. japonica GN=P0439B06.26 PE=2 SV=1	sp|Q9XFK7|MFT_ARATH Protein MOTHER of FT and TF 1 OS=Arabidopsis thaliana GN=MFT PE=1 SV=1	58.62	AT1G18100.1 | Symbols: E12A11, MFT | PEBP (phosphatidylethanolamine-binding protein) family protein | chr1:6228049-6230110 REVERSE LENGTH=173	58.62	common	0.0154082	-2.69263
LOC_Os03g06180	LOC_Os03g06180.1	#N/A	expressed protein	tr|Q8LMQ8|Q8LMQ8_ORYSJ Expressed protein OS=Oryza sativa subsp. japonica GN=OSJNBa0011L14.3 PE=2 SV=1	sp|Q47LP1|CH602_THEFY 60 kDa chaperonin 2 OS=Thermobifida fusca (strain YX) GN=groL2 PE=3 SV=1	27.63	AT2G21720.1 | Symbols: | Plant protein of unknown function (DUF639) | chr2:9273696-9276802 FORWARD LENGTH=734	46.95	common	0.0153523	-2.48716
LOC_Os04g40540	LOC_Os04g40540.1	response to stimulus/response to abiotic stimulus/response to stress	protein-L-isoaspartate O-methyltransferase, putative, expressed	tr|Q7XUQ2|Q7XUQ2_ORYSJ Protein-L-isoaspartate O-methyltransferase OS=Oryza sativa subsp. japonica GN=OSJNBb0011N17.10 PE=3 SV=2	sp|Q43209|PIMT_WHEAT Protein-L-isoaspartate O-methyltransferase OS=Triticum aestivum GN=PCM PE=1 SV=1	88.26	AT3G48330.1 | Symbols: PIMT1, ATPIMT1 | protein-l-isoaspartate methyltransferase 1 | chr3:17892969-17893975 REVERSE LENGTH=230	66.67	common	0.0349595	-2.48011
LOC_Os01g09570	LOC_Os01g09570.1	#N/A	6-phosphofructokinase, putative, expressed	tr|Q5SNH5|Q5SNH5_ORYSJ Os01g0191700 protein OS=Oryza sativa subsp. japonica GN=P0671B11.3 PE=4 SV=1	sp|Q94AA4|K6PF3_ARATH 6-phosphofructokinase 3 OS=Arabidopsis thaliana GN=PFK3 PE=1 SV=1	74.75	AT4G26270.1 | Symbols: PFK3 | phosphofructokinase 3 | chr4:13301094-13304030 REVERSE LENGTH=489	74.75	common	0.000768336	-2.46694
LOC_Os11g06750	LOC_Os11g06750.1	#N/A	ribosomal protein L3, putative, expressed	tr|Q53JG0|Q53JG0_ORYSJ 60S ribosomal protein L3, putative, expressed OS=Oryza sativa subsp. japonica GN=Os11g0168200 PE=2 SV=1	sp|P35684|RL3_ORYSJ 60S ribosomal protein L3 OS=Oryza sativa subsp. japonica GN=RPL3 PE=2 SV=2	98.71	AT1G43170.1 | Symbols: ARP1, emb2207, RPL3A, RP1 | ribosomal protein 1 | chr1:16266992-16268631 FORWARD LENGTH=389	85.53	common	0.0438512	-2.4315
LOC_Os05g23620	LOC_Os05g23620.1	#N/A	cytochrome c1-1, heme protein, mitochondrial precursor, putative, expressed	tr|Q0DJC3|Q0DJC3_ORYSJ Os05g0301700 protein OS=Oryza sativa subsp. japonica GN=Os05g0301700 PE=2 SV=1	sp|P25076|CY11_SOLTU Cytochrome c1-1, heme protein, mitochondrial OS=Solanum tuberosum GN=CYCL PE=2 SV=1	91.08	AT3G27240.1 | Symbols: | Cytochrome C1 family | chr3:10056144-10058370 REVERSE LENGTH=307	84.69	common	0.00902947	-2.38643
LOC_Os03g11050	LOC_Os03g11050.1	#N/A	mannose-1-phosphate guanyltransferase, putative, expressed	tr|Q10Q61|Q10Q61_ORYSJ ADP-glucose pyrophosphorylase OS=Oryza sativa subsp. japonica GN=Os03g0208900 PE=2 SV=1	sp|Q86HG0|GMPPA_DICDI Mannose-1-phosphate guanyltransferase alpha OS=Dictyostelium discoideum GN=gmppA PE=2 SV=1	44.69	AT1G74910.1 | Symbols: | ADP-glucose pyrophosphorylase family protein | chr1:28135770-28138456 REVERSE LENGTH=415	83.09	common	0.011937	-2.34026
LOC_Os12g05210	LOC_Os12g05210.1	response to stimulus/response to stress	expressed protein	tr|Q2QXQ7|Q2QXQ7_ORYSJ Expressed protein OS=Oryza sativa subsp. japonica GN=LOC_Os12g05210 PE=2 SV=1	sp|Q06A37|CHD7_CHICK Chromodomain-helicase-DNA-binding protein 7 OS=Gallus gallus GN=CHD7 PE=2 SV=1	35.90	AT3G10020.1 | Symbols: | unknown protein; FUNCTIONS IN: molecular_function unknown; INVOLVED IN: response to oxidative stress, anaerobic respiration; LOCATED IN: cellular_component unknown; EXPRESSED IN: 23 plant structures; EXPRESSED DURING: 13 growth stages; Has 47 Blast hits to 47 proteins in 12 species: Archae - 0; Bacteria - 0; Metazoa - 1; Fungi - 0; Plants - 46; Viruses - 0; Other Eukaryot…	48.89	common	0.021513	-2.17306
LOC_Os04g28420	LOC_Os04g28420.1	response to stimulus/response to abiotic stimulus/response to stress	peptidyl-prolyl isomerase, putative, expressed	tr|Q9XFE4|Q9XFE4_ORYSJ FK506-binding protein OS=Oryza sativa subsp. japonica GN=OSJNBa0091C07.4 PE=2 SV=2	sp|Q38931|FKB62_ARATH Peptidyl-prolyl cis-trans isomerase FKBP62 OS=Arabidopsis thaliana GN=FKBP62 PE=1 SV=2	76.38	AT3G25230.2 | Symbols: ROF1, ATFKBP62, FKBP62 | rotamase FKBP 1 | chr3:9188257-9191175 FORWARD LENGTH=562	75.23	common	0.0431388	-2.15321
LOC_Os01g57450	LOC_Os01g57450.1	response to stimulus/response to stress	universal stress protein domain containing protein, putative, expressed	tr|Q5ZAV7|Q5ZAV7_ORYSJ Os01g0783500 protein OS=Oryza sativa subsp. japonica GN=B1100D10.39 PE=2 SV=1	sp|P87132|YFK5_SCHPO Uncharacterized protein C167.05 OS=Schizosaccharomyces pombe (strain 972 / ATCC 24843) GN=SPAC167.05 PE=1 SV=2	27.78	AT1G11360.1 | Symbols: | Adenine nucleotide alpha hydrolases-like superfamily protein | chr1:3822171-3822899 REVERSE LENGTH=242	60.17	common	0.0014679	-2.1527
LOC_Os07g22600	LOC_Os07g22600.1	#N/A	spermidine synthase, putative, expressed	tr|Q0D721|Q0D721_ORYSJ Os07g0408700 protein OS=Oryza sativa subsp. japonica GN=Os07g0408700 PE=2 SV=1	sp|Q9SMB1|SPD1_ORYSJ Spermidine synthase 1 OS=Oryza sativa subsp. japonica GN=SPDSYN1 PE=2 SV=1	100.00	AT1G23820.1 | Symbols: SPDS1 | spermidine synthase 1 | chr1:8420278-8422724 FORWARD LENGTH=378	80.62	common	0.00226621	-2.09135
LOC_Os01g03680	LOC_Os01g03680.1	#N/A	BBTI8 - Bowman-Birk type bran trypsin inhibitor precursor, expressed	tr|Q9FTR9|Q9FTR9_ORYSJ Os01g0127600 protein OS=Oryza sativa subsp. japonica GN=P0409B08.21 PE=2 SV=1	sp|A2WK50|IBBR_ORYSI Bowman-Birk type bran trypsin inhibitor OS=Oryza sativa subsp. indica GN=RBBI3.3 PE=2 SV=2	45.99	AT5G03090.1 | Symbols: | BEST Arabidopsis thaliana protein match is: mto 1 responding down 1 (TAIR:AT1G53480.1); Has 7 Blast hits to 7 proteins in 1 species: Archae - 0; Bacteria - 0; Metazoa - 0; Fungi - 0; Plants - 7; Viruses - 0; Other Eukaryotes - 0 (source: NCBI BLink). | chr5:725281-725962 FORWARD LENGTH=97	30.61	common	0.0250633	-2.01093
LOC_Os05g34150	LOC_Os05g34150.1	#N/A	glutathione S-transferase, putative, expressed	tr|Q6AUB4|Q6AUB4_ORYSJ Putative glutathione s-transferase OS=Oryza sativa subsp. japonica GN=P0017D10.7 PE=4 SV=1	sp|Q9FQA3|GST23_MAIZE Glutathione transferase GST 23 OS=Zea mays PE=2 SV=1	47.96	AT2G29420.1 | Symbols: ATGSTU7, GST25, GSTU7 | glutathione S-transferase tau 7 | chr2:12618111-12618871 REVERSE LENGTH=227	39.73	common	0.0434235	-1.96807
LOC_Os02g08490	LOC_Os02g08490.1	response to stimulus/response to abiotic stimulus/response to stress	chaperone protein clpB 1, putative, expressed	sp|Q0E3C8|CLPB3_ORYSJ Chaperone protein ClpB3, mitochondrial OS=Oryza sativa subsp. japonica GN=CLPB3 PE=2 SV=3	sp|Q0E3C8|CLPB3_ORYSJ Chaperone protein ClpB3, mitochondrial OS=Oryza sativa subsp. japonica GN=CLPB3 PE=2 SV=3	100.00	AT2G25140.1 | Symbols: HSP98.7, CLPB-M, CLPB4 | casein lytic proteinase B4 | chr2:10697877-10701998 REVERSE LENGTH=964	77.81	common	0.0109338	-1.96191
LOC_Os02g06410	LOC_Os02g06410.1	response to stimulus	CBS domain containing membrane protein, putative, expressed	tr|Q6ETI3|Q6ETI3_ORYSJ Os02g0158900 protein OS=Oryza sativa subsp. japonica GN=B1103G11.22 PE=4 SV=1	sp|Q9XI37|PV42A_ARATH SNF1-related protein kinase regulatory subunit gamma-like PV42a OS=Arabidopsis thaliana GN=PV42A PE=1 SV=1	52.09	AT1G15330.1 | Symbols: | Cystathionine beta-synthase (CBS) protein | chr1:5274368-5275499 FORWARD LENGTH=352	52.09	common	0.00391035	-1.91632
LOC_Os01g16920	LOC_Os01g16920.1	#N/A	embryonic protein DC-8, putative, expressed	tr|Q5NBN5|Q5NBN5_ORYSJ Os01g0276300 protein OS=Oryza sativa subsp. japonica GN=P0038F12.21 PE=2 SV=1	sp|P20075|LEAD8_DAUCA Embryonic protein DC-8 OS=Daucus carota PE=3 SV=1	36.47	AT2G36640.1 | Symbols: ATECP63, ECP63 | embryonic cell protein 63 | chr2:15357019-15358552 REVERSE LENGTH=448	30.54	common	0.00924065	-1.88079
LOC_Os04g36750	LOC_Os04g36750.1	response to stimulus/response to abiotic stimulus/response to stress	hsp20/alpha crystallin family protein, putative, expressed	sp|Q7XUW5|HS232_ORYSJ 23.2 kDa heat shock protein OS=Oryza sativa subsp. japonica GN=HSP23.2 PE=2 SV=2	sp|Q7XUW5|HS232_ORYSJ 23.2 kDa heat shock protein OS=Oryza sativa subsp. japonica GN=HSP23.2 PE=2 SV=2	100.00	AT4G10250.1 | Symbols: ATHSP22.0 | HSP20-like chaperones superfamily protein | chr4:6370537-6371124 FORWARD LENGTH=195	58.09	common	0.0114843	-1.87718
LOC_Os05g51670	LOC_Os05g51670.1	response to stimulus/response to stress	NAD dependent epimerase/dehydratase family protein, putative, expressed	tr|Q8LNZ3|Q8LNZ3_ORYSJ Os05g0595100 protein OS=Oryza sativa subsp. japonica GN=OsUGE-1 PE=2 SV=1	sp|O65781|GALE2_CYATE UDP-glucose 4-epimerase GEPI48 OS=Cyamopsis tetragonoloba PE=2 SV=1	80.80	AT4G10960.1 | Symbols: UGE5 | UDP-D-glucose/UDP-D-galactose 4-epimerase 5 | chr4:6716083-6718472 REVERSE LENGTH=351	77.14	common	0.0110533	-1.81648
LOC_Os02g40514	LOC_Os02g40514.1	#N/A	h/ACA ribonucleoprotein complex subunit 3, putative, expressed	tr|B9F144|B9F144_ORYSJ Os02g0618250 protein OS=Oryza sativa subsp. japonica GN=Os02g0618250 PE=4 SV=1	sp|Q93XX8|NOP10_ARATH H/ACA ribonucleoprotein complex subunit 3-like protein OS=Arabidopsis thaliana GN=At2g20490 PE=2 SV=2	81.25	AT2G20490.1 | Symbols: NOP10, EDA27 | nucleolar RNA-binding Nop10p family protein | chr2:8831897-8832723 FORWARD LENGTH=64	81.25	common	0.0175231	-1.69271
LOC_Os08g01370	LOC_Os08g01370.1	#N/A	expressed protein	tr|Q69U48|Q69U48_ORYSJ Os08g0104400 protein OS=Oryza sativa subsp. japonica GN=P0015C07.40 PE=4 SV=1	sp|A6Q182|ILVD_NITSB Dihydroxy-acid dehydratase OS=Nitratiruptor sp. (strain SB155-2) GN=ilvD PE=3 SV=1	37.50	AT3G12960.1 | Symbols: | unknown protein; Has 44 Blast hits to 44 proteins in 14 species: Archae - 0; Bacteria - 0; Metazoa - 0; Fungi - 0; Plants - 44; Viruses - 0; Other Eukaryotes - 0 (source: NCBI BLink). | chr3:4136546-4136806 FORWARD LENGTH=86	48.15	common	0.0442076	-1.68487
LOC_Os03g53620	LOC_Os03g53620.1	#N/A	late embryogenesis abundant protein D-34, putative, expressed	tr|Q94GQ6|Q94GQ6_ORYSJ Os03g0747500 protein OS=Oryza sativa subsp. japonica GN=OJ1124_H03.9 PE=2 SV=1	sp|P09444|LEA34_GOSHI Late embryogenesis abundant protein D-34 OS=Gossypium hirsutum PE=4 SV=1	41.88	AT5G27980.1 | Symbols: | Seed maturation protein | chr5:10015883-10016676 REVERSE LENGTH=192	47.62	common	0.0350034	-1.6809
LOC_Os04g05010	LOC_Os04g05010.1	#N/A	CBS domain containing membrane protein, putative, expressed	tr|Q7XRN1|Q7XRN1_ORYSJ OSJNBa0095E20.4 protein OS=Oryza sativa subsp. japonica GN=OSJNBa0095E20.4 PE=2 SV=2	sp|Q58629|Y1232_METJA Uncharacterized protein MJ1232 OS=Methanocaldococcus jannaschii (strain ATCC 43067 / DSM 2661 / JAL-1 / JCM 10045 / NBRC 100440) GN=MJ1232 PE=4 SV=1	32.50	AT4G36910.1 | Symbols: LEJ2, CDCP2 | Cystathionine beta-synthase (CBS) family protein | chr4:17391016-17393218 REVERSE LENGTH=236	30.77	common	0.0269075	-1.66037
LOC_Os11g40530	LOC_Os11g40530.1	#N/A	LTPL162 - Protease inhibitor/seed storage/LTP family protein precursor, expressed	tr|Q2R132|Q2R132_ORYSJ Nonspecific lipid-transfer protein 2, putative, expressed OS=Oryza sativa subsp. japonica GN=Os11g0620300 PE=4 SV=1	sp|P83506|NLTP2_MAIZE Probable non-specific lipid-transfer protein 2 OS=Zea mays PE=1 SV=1	84.85	AT1G73780.1 | Symbols: | Bifunctional inhibitor/lipid-transfer protein/seed storage 2S albumin superfamily protein | chr1:27743872-27744168 FORWARD LENGTH=98	37.00	common	0.00147849	-1.65299
LOC_Os09g08280	LOC_Os09g08280.1	#N/A	expressed protein	tr|Q6K419|Q6K419_ORYSJ Os09g0256700 protein OS=Oryza sativa subsp. japonica GN=P0523B07.19 PE=4 SV=1	sp|B5DEB9|PATL2_XENTR Protein PAT1 homolog 2 OS=Xenopus tropicalis GN=patl2 PE=2 SV=1	37.21	AT1G14200.1 | Symbols: | RING/U-box superfamily protein | chr1:4854532-4855071 REVERSE LENGTH=179	47.83	common	0.00114129	-1.59504
LOC_Os06g07160	LOC_Os06g07160.1	#N/A	expressed protein	tr|Q0DE86|Q0DE86_ORYSJ Os06g0168000 protein OS=Oryza sativa subsp. japonica GN=Os06g0168000 PE=2 SV=1	sp|Q2L969|MTX2_PIG Metaxin-2 OS=Sus scrofa GN=MTX2 PE=2 SV=1	26.11	AT2G19080.1 | Symbols: | metaxin-related | chr2:8262818-8264746 FORWARD LENGTH=315	46.79	common	0.0126311	-1.54349
LOC_Os03g53670	LOC_Os03g53670.1	#N/A	YT521-B-like family domain containing protein, expressed	tr|Q10CW7|Q10CW7_ORYSJ Os03g0748000 protein OS=Oryza sativa subsp. japonica GN=Os03g0748000 PE=4 SV=1	sp|P59326|YTHD1_MOUSE YTH domain family protein 1 OS=Mus musculus GN=Ythdf1 PE=2 SV=1	57.06	AT3G13460.1 | Symbols: ECT2 | evolutionarily conserved C-terminal region 2 | chr3:4385274-4388220 REVERSE LENGTH=667	45.52	common	0.00776184	-1.51422
LOC_Os05g39250	LOC_Os05g39250.1	#N/A	phosphatidylethanolamine-binding protein, putative, expressed	tr|Q0DHF7|Q0DHF7_ORYSJ Os05g0468800 protein OS=Oryza sativa subsp. japonica GN=Os05g0468800 PE=4 SV=1	sp|O26373|Y273_METTH UPF0098 protein MTH_273 OS=Methanothermobacter thermautotrophicus (strain ATCC 29096 / DSM 1053 / JCM 10044 / NBRC 100330 / Delta H) GN=MTH_273 PE=3 SV=1	44.37	AT5G01300.1 | Symbols: | PEBP (phosphatidylethanolamine-binding protein) family protein | chr5:121643-122448 REVERSE LENGTH=162	63.25	common	0.0119513	-1.49825
LOC_Os11g37270	LOC_Os11g37270.1	#N/A	AMBP1 - Antimicrobial peptide MBP-1 family protein precursor, expressed	tr|Q2R223|Q2R223_ORYSJ Embryo-specific protein OS=Oryza sativa subsp. japonica GN=Os11g0582400 PE=2 SV=1	sp|B2RQC2|UBP42_MOUSE Ubiquitin carboxyl-terminal hydrolase 42 OS=Mus musculus GN=Usp42 PE=2 SV=1	24.39	AT3G63040.1 | Symbols: | unknown protein; FUNCTIONS IN: molecular_function unknown; INVOLVED IN: biological_process unknown; LOCATED IN: endomembrane system; Has 5 Blast hits to 5 proteins in 2 species: Archae - 0; Bacteria - 0; Metazoa - 0; Fungi - 0; Plants - 5; Viruses - 0; Other Eukaryotes - 0 (source: NCBI BLink). | chr3:23296646-23297209 REVERSE LENGTH=187	22.11	common	0.0445654	-1.49541
LOC_Os01g69080	LOC_Os01g69080.1	response to stimulus/response to stress	acyl-desaturase, chloroplast precursor, putative, expressed	sp|Q8S059|STAD2_ORYSJ Acyl-[acyl-carrier-protein] desaturase 2, chloroplastic OS=Oryza sativa subsp. japonica GN=SSI2 PE=2 SV=1	sp|Q8S059|STAD2_ORYSJ Acyl-[acyl-carrier-protein] desaturase 2, chloroplastic OS=Oryza sativa subsp. japonica GN=SSI2 PE=2 SV=1	100.00	AT2G43710.2 | Symbols: SSI2, FAB2 | Plant stearoyl-acyl-carrier-protein desaturase family protein | chr2:18120107-18122495 FORWARD LENGTH=401	85.96	common	0.0092641	-1.42558
LOC_Os03g04169	LOC_Os03g04169.1	#N/A	ATP phosphoribosyltransferase, putative, expressed	tr|Q10S55|Q10S55_ORYSJ ATP phosphoribosyltransferase family protein, expressed OS=Oryza sativa subsp. japonica GN=Os03g0134300 PE=3 SV=1	sp|C1A4M2|HIS1_GEMAT ATP phosphoribosyltransferase OS=Gemmatimonas aurantiaca (strain T-27 / DSM 14586 / JCM 11422 / NBRC 100505) GN=hisG PE=3 SV=1	35.11	AT1G09795.1 | Symbols: ATATP-PRT2, HISN1B, ATP-PRT2 | ATP phosphoribosyl transferase 2 | chr1:3173588-3176690 FORWARD LENGTH=413	70.33	common	0.0164201	-1.39359
LOC_Os03g01190	LOC_Os03g01190.1	response to stimulus/response to abiotic stimulus	dehydrogenase, putative, expressed	tr|Q0DW19|Q0DW19_ORYSJ Os03g0101600 protein OS=Oryza sativa subsp. japonica GN=Os03g0101600 PE=4 SV=1	sp|P43903|QOR_PSEAE Quinone oxidoreductase OS=Pseudomonas aeruginosa (strain ATCC 15692 / PAO1 / 1C / PRS 101 / LMG 12228) GN=qor PE=3 SV=2	48.92	AT5G61510.1 | Symbols: | GroES-like zinc-binding alcohol dehydrogenase family protein | chr5:24737084-24738975 REVERSE LENGTH=406	71.68	common	0.0203422	-1.38114
LOC_Os03g57960	LOC_Os03g57960.1	#N/A	cupin domain containing protein, expressed	tr|Q852L2|Q852L2_ORYSJ Cupin family protein, expressed OS=Oryza sativa subsp. japonica GN=OSJNBb0060J21.10 PE=2 SV=2	sp|P15590|GLB1_MAIZE Globulin-1 S allele OS=Zea mays GN=GLB1 PE=1 SV=2	41.45	AT3G22640.1 | Symbols: PAP85 | cupin family protein | chr3:8011902-8013883 REVERSE LENGTH=486	28.81	common	0.0043243	-1.35176
LOC_Os12g16410	LOC_Os12g16410.1	#N/A	isoflavone reductase, putative, expressed	tr|Q2QUF6|Q2QUF6_ORYSJ Isoflavone reductase, putative, expressed OS=Oryza sativa subsp. japonica GN=LOC_Os12g16410 PE=4 SV=1	sp|P52581|IFRH_LUPAL Isoflavone reductase homolog OS=Lupinus albus PE=2 SV=1	70.83	AT1G32100.1 | Symbols: ATPRR1, PRR1 | pinoresinol reductase 1 | chr1:11546472-11547953 REVERSE LENGTH=317	63.99	common	0.043267	-1.35151
LOC_Os12g41500	LOC_Os12g41500.1	#N/A	rhodanese-like domain containing protein, putative, expressed	tr|Q0IM09|Q0IM09_ORYSJ Sulfurtransferase OS=Oryza sativa subsp. japonica GN=Os12g0608600 PE=4 SV=1	sp|O64530|STR1_ARATH Thiosulfate/3-mercaptopyruvate sulfurtransferase 1, mitochondrial OS=Arabidopsis thaliana GN=STR1 PE=1 SV=1	62.07	AT1G79230.1 | Symbols: ST1, ATMST1, MST1, ATRDH1, STR1 | mercaptopyruvate sulfurtransferase 1 | chr1:29800824-29803679 FORWARD LENGTH=379	62.07	common	0.0194838	-1.32466
LOC_Os02g51710	LOC_Os02g51710.1	#N/A	wound/stress protein, putative, expressed	tr|Q6ZGP5|Q6ZGP5_ORYSJ Os02g0753300 protein OS=Oryza sativa subsp. japonica GN=OJ1288_G09.19 PE=2 SV=1	sp|C8YR32|LOXH1_MOUSE Lipoxygenase homology domain-containing protein 1 OS=Mus musculus GN=Loxhd1 PE=2 SV=1	29.45	AT4G39730.1 | Symbols: | Lipase/lipooxygenase, PLAT/LH2 family protein | chr4:18432950-18433581 FORWARD LENGTH=181	57.46	common	0.00527543	-1.31694
LOC_Os06g23350	LOC_Os06g23350.1	#N/A	late embryogenesis abundant protein D-34, putative, expressed	tr|Q5Z9Y8|Q5Z9Y8_ORYSJ Os06g0341300 protein OS=Oryza sativa subsp. japonica GN=P0459H02.1 PE=2 SV=1	sp|P09444|LEA34_GOSHI Late embryogenesis abundant protein D-34 OS=Gossypium hirsutum PE=4 SV=1	49.27	AT3G22490.1 | Symbols: | Seed maturation protein | chr3:7969785-7970738 REVERSE LENGTH=262	47.66	common	0.00891022	-1.30902
LOC_Os10g09850	LOC_Os10g09850.1	#N/A	EF hand family protein, putative, expressed	tr|Q33AI7|Q33AI7_ORYSJ 39 kDa EF-Hand containing protein, putative, expressed OS=Oryza sativa subsp. japonica GN=Os10g0177200 PE=2 SV=1	sp|P10462|S10A2_BOVIN Protein S100-A2 OS=Bos taurus GN=S100A2 PE=1 SV=1	40.38	AT4G38810.2 | Symbols: | Calcium-binding EF-hand family protein | chr4:18115607-18118860 REVERSE LENGTH=375	55.38	common	0.00103104	-1.2914
LOC_Os10g36180	LOC_Os10g36180.1	response to stimulus/response to abiotic stimulus/response to stress	expressed protein	tr|Q337E2|Q337E2_ORYSJ Expressed protein OS=Oryza sativa subsp. japonica GN=Os10g0505900 PE=4 SV=1	sp|Q04980|LTI65_ARATH Low-temperature-induced 65 kDa protein OS=Arabidopsis thaliana GN=LTI65 PE=2 SV=2	32.12	AT5G52300.1 | Symbols: RD29B, LTI65 | CAP160 protein | chr5:21237205-21239404 FORWARD LENGTH=619	32.12	common	0.00692783	-1.25827
LOC_Os06g11180	LOC_Os06g11180.1	#N/A	OsPOP12 - Putative Prolyl Oligopeptidase homologue, expressed	tr|Q69Y12|Q69Y12_ORYSJ Os06g0215300 protein OS=Oryza sativa subsp. japonica GN=P0537F07.22 PE=2 SV=1	sp|P34422|DPF6_CAEEL Dipeptidyl peptidase family member 6 OS=Caenorhabditis elegans GN=dpf-6 PE=2 SV=2	28.94	AT5G36210.1 | Symbols: | alpha/beta-Hydrolases superfamily protein | chr5:14248202-14253272 REVERSE LENGTH=730	67.58	common	0.049935	-1.24445
LOC_Os02g29400	LOC_Os02g29400.1	#N/A	expressed protein	tr|Q6K929|Q6K929_ORYSJ Os02g0496900 protein OS=Oryza sativa subsp. japonica GN=OJ1288_D09.11 PE=4 SV=1	sp|Q9FNC9|TO222_ARATH Mitochondrial import receptor subunit TOM22 homolog 2 OS=Arabidopsis thaliana GN=TOM22-2 PE=1 SV=3	63.04	AT5G43970.1 | Symbols: TOM22-V, TOM9-2, ATTOM22-V | translocase of outer membrane 22-V | chr5:17692888-17693187 FORWARD LENGTH=99	63.04	common	0.00606503	-1.22588
LOC_Os06g39712	LOC_Os06g39712.1	#N/A	OsClp10 - Putative Clp protease homologue, expressed	sp|P0C314|CLPP_ORYSJ ATP-dependent Clp protease proteolytic subunit OS=Oryza sativa subsp. japonica GN=clpP PE=3 SV=1	sp|P0C314|CLPP_ORYSJ ATP-dependent Clp protease proteolytic subunit OS=Oryza sativa subsp. japonica GN=clpP PE=3 SV=1	99.07	ATCG00670.1 | Symbols: CLPP1, PCLPP | plastid-encoded CLP P | chrC:69910-71882 REVERSE LENGTH=196	67.01	common	0.0385248	-1.21681
LOC_Os03g49350	LOC_Os03g49350.1	#N/A	lipozygenase protein, putative, expressed	tr|Q10EH4|Q10EH4_ORYSJ Lipoxygenase OS=Oryza sativa subsp. japonica GN=Os03g0700400 PE=3 SV=1	sp|Q7G794|LOX3_ORYSJ Putative linoleate 9S-lipoxygenase 3 OS=Oryza sativa subsp. japonica GN=Os03g0700400 PE=3 SV=1	100.00	AT3G22400.1 | Symbols: LOX5 | PLAT/LH2 domain-containing lipoxygenase family protein | chr3:7927011-7931167 FORWARD LENGTH=886	59.37	common	0.0191989	-1.16967
LOC_Os08g05830	LOC_Os08g05830.1	#N/A	transaldolase, putative, expressed	tr|Q84ZL6|Q84ZL6_ORYSJ Os08g0154300 protein OS=Oryza sativa subsp. japonica GN=OJ1066_B03.121-1 PE=3 SV=1	sp|B0UV30|TAL_HAES2 Transaldolase OS=Haemophilus somnus (strain 2336) GN=tal PE=3 SV=1	33.74	AT1G12230.2 | Symbols: | Aldolase superfamily protein | chr1:4148050-4150708 FORWARD LENGTH=427	60.82	common	0.0138986	-1.16125
LOC_Os04g56620	LOC_Os04g56620.1	response to stimulus	molybdopterin biosynthesis protein CNX1, putative, expressed	tr|Q7XM29|Q7XM29_ORYSJ OSJNBa0015K02.22 protein OS=Oryza sativa subsp. japonica GN=OSJNBa0084K01.2 PE=4 SV=1	sp|Q39054|CNX1_ARATH Molybdopterin biosynthesis protein CNX1 OS=Arabidopsis thaliana GN=CNX1 PE=1 SV=2	66.52	AT5G20990.1 | Symbols: B73, SIR4, CNX, CHL6, CNX1 | molybdopterin biosynthesis CNX1 protein / molybdenum cofactor biosynthesis enzyme CNX1 (CNX1) | chr5:7128737-7133397 REVERSE LENGTH=670	66.52	common	0.046856	-1.16115
LOC_Os03g11910	LOC_Os03g11910.1	response to stimulus/response to abiotic stimulus/response to stress	DnaK family protein, putative, expressed	tr|Q10PW8|Q10PW8_ORYSJ DnaK protein, expressed OS=Oryza sativa subsp. japonica GN=Os03g0218500 PE=2 SV=1	sp|Q9SKY8|HSP7H_ARATH Heat shock 70 kDa protein 8 OS=Arabidopsis thaliana GN=HSP70-8 PE=2 SV=1	65.46	AT2G32120.1 | Symbols: HSP70T-2 | heat-shock protein 70T-2 | chr2:13651720-13653411 REVERSE LENGTH=563	65.46	common	0.041111	-1.16071
LOC_Os03g45320	LOC_Os03g45320.1	#N/A	dehydrogenase, putative, expressed	tr|Q7Y096|Q7Y096_ORYSJ 3-isopropylmalate dehydrogenase OS=Oryza sativa subsp. japonica GN=OSJNBa0075A22.29 PE=3 SV=1	sp|P93832|LEU32_ARATH 3-isopropylmalate dehydrogenase 2, chloroplastic OS=Arabidopsis thaliana GN=IMDH2 PE=1 SV=1	81.62	AT1G80560.1 | Symbols: ATIMD2, IMD2 | isopropylmalate dehydrogenase 2 | chr1:30287833-30290126 FORWARD LENGTH=405	81.62	common	0.0337544	-1.14452
LOC_Os03g62590	LOC_Os03g62590.1	#N/A	oxidoreductase, short chain dehydrogenase/reductase family domain containing protein, expressed	tr|Q75LE3|Q75LE3_ORYSJ Os03g0842900 protein OS=Oryza sativa subsp. japonica GN=OSJNBa0032G11.2 PE=4 SV=1	sp|A4IGM4|DHI1L_XENTR Hydroxysteroid 11-beta-dehydrogenase 1-like protein OS=Xenopus tropicalis GN=hsd11b1l PE=2 SV=1	37.37	AT4G10020.1 | Symbols: AtHSD5, HSD5 | hydroxysteroid dehydrogenase 5 | chr4:6268363-6270179 FORWARD LENGTH=389	66.03	common	0.00417409	-1.11916
LOC_Os11g02400	LOC_Os11g02400.1	response to stimulus/response to abiotic stimulus/response to stress	LTPL8 - Protease inhibitor/seed storage/LTP family protein precursor, expressed	tr|Q2RBD1|Q2RBD1_ORYSJ Non-specific lipid-transfer protein OS=Oryza sativa subsp. japonica GN=Os11g0116000 PE=3 SV=1	sp|Q43766|NLTP3_HORVU Non-specific lipid-transfer protein 3 OS=Hordeum vulgare GN=LTP3 PE=3 SV=1	58.04	AT5G59320.1 | Symbols: LTP3 | lipid transfer protein 3 | chr5:23929051-23929492 FORWARD LENGTH=115	46.36	common	0.000137422	-1.11253
LOC_Os02g48660	LOC_Os02g48660.1	#N/A	60S ribosomal protein L31, putative, expressed	tr|Q6ZGV5|Q6ZGV5_ORYSJ Putative 60S ribosomal protein L31 OS=Oryza sativa subsp. japonica GN=OJ2056_H01.22-1 PE=1 SV=1	sp|Q9M573|RL31_PERFR 60S ribosomal protein L31 OS=Perilla frutescens GN=RPL31 PE=2 SV=1	82.20	AT2G19740.1 | Symbols: | Ribosomal protein L31e family protein | chr2:8513577-8514346 FORWARD LENGTH=119	79.66	common	0.0450655	-1.10227
LOC_Os01g16870	LOC_Os01g16870.1	response to stimulus/response to stress	argonaute, putative, expressed	sp|Q9SDG8|AGO4A_ORYSJ Protein argonaute 4A OS=Oryza sativa subsp. japonica GN=AGO4A PE=2 SV=1	sp|Q9SDG8|AGO4A_ORYSJ Protein argonaute 4A OS=Oryza sativa subsp. japonica GN=AGO4A PE=2 SV=1	100.00	AT2G27040.1 | Symbols: AGO4, OCP11 | Argonaute family protein | chr2:11536795-11541503 REVERSE LENGTH=924	67.46	common	0.014878	-1.09446
LOC_Os04g35490	LOC_Os04g35490.1	#N/A	expressed protein	tr|C7J0Z6|C7J0Z6_ORYSJ Os04g0434400 protein OS=Oryza sativa subsp. japonica GN=Os04g0434400 PE=4 SV=1	sp|Q15042|RB3GP_HUMAN Rab3 GTPase-activating protein catalytic subunit OS=Homo sapiens GN=RAB3GAP1 PE=1 SV=3	39.29	AT1G72100.1 | Symbols: | late embryogenesis abundant domain-containing protein / LEA domain-containing protein | chr1:27127250-27128811 FORWARD LENGTH=480	47.27	common	0.00882125	-1.09329
LOC_Os03g02260	LOC_Os03g02260.1	response to stimulus/response to abiotic stimulus/response to stress	DnaK family protein, putative, expressed	tr|Q10SR3|Q10SR3_ORYSJ 70 kDa heat shock protein OS=Oryza sativa subsp. japonica GN=Os03g0113700 PE=2 SV=1	sp|Q01899|HSP7M_PHAVU Heat shock 70 kDa protein, mitochondrial OS=Phaseolus vulgaris PE=2 SV=1	85.25	AT5G09590.1 | Symbols: MTHSC70-2, HSC70-5 | mitochondrial HSO70 2 | chr5:2975721-2978508 FORWARD LENGTH=682	81.41	common	0.0304675	-1.08256
LOC_Os04g27860	LOC_Os04g27860.1	#N/A	40S ribosomal protein S27, putative, expressed	tr|Q7XVZ0|Q7XVZ0_ORYSJ 40S ribosomal protein S27 OS=Oryza sativa subsp. japonica GN=OSJNBa0020I02.1 PE=3 SV=1	sp|Q9M2F1|RS272_ARATH 40S ribosomal protein S27-2 OS=Arabidopsis thaliana GN=RPS27B PE=2 SV=2	90.70	AT3G61110.1 | Symbols: ARS27A, RS27A | ribosomal protein S27 | chr3:22611710-22612632 FORWARD LENGTH=86	90.70	common	0.00628146	-1.08149
LOC_Os12g41390	LOC_Os12g41390.1	#N/A	homocysteine S-methyltransferase protein, putative, expressed	tr|Q2QME6|Q2QME6_ORYSJ Homocysteine S-methyltransferase 3 OS=Oryza sativa subsp. japonica GN=LOC_Os12g41390 PE=2 SV=2	sp|Q9FUM9|HMT2_MAIZE Homocysteine S-methyltransferase 2 OS=Zea mays GN=HMT-2 PE=2 SV=1	85.67	AT3G63250.1 | Symbols: HMT-2, ATHMT-2, HMT2 | homocysteine methyltransferase 2 | chr3:23370575-23372587 REVERSE LENGTH=333	67.08	common	0.00887516	-1.06955
LOC_Os02g52290	LOC_Os02g52290.1	#N/A	peptidyl-prolyl cis-trans isomerase, FKBP-type, putative, expressed	tr|Q6K8D4|Q6K8D4_ORYSJ Peptidyl-prolyl cis-trans isomerase OS=Oryza sativa subsp. japonica GN=OJ1175_B01.15 PE=4 SV=1	sp|O04287|FKB12_VICFA Peptidyl-prolyl cis-trans isomerase FKBP12 OS=Vicia faba GN=FKBP12 PE=1 SV=1	75.89	AT5G64350.1 | Symbols: FKBP12, ATFKBP12 | FK506-binding protein 12 | chr5:25734810-25735990 REVERSE LENGTH=112	74.11	common	0.0119016	-1.06902
LOC_Os04g01740	LOC_Os04g01740.1	response to stimulus/response to abiotic stimulus/response to stress	heat shock protein, putative, expressed	tr|Q7XR98|Q7XR98_ORYSJ OSJNBa0027H06.1 protein OS=Oryza sativa subsp. japonica GN=OSJNBb0085F13.17 PE=3 SV=2	sp|P51819|HSP83_IPONI Heat shock protein 83 OS=Ipomoea nil GN=HSP83A PE=2 SV=1	87.02	AT5G52640.1 | Symbols: HSP81-1, ATHS83, HSP81.1, HSP83, ATHSP90.1, AtHsp90-1, HSP90.1 | heat shock protein 90.1 | chr5:21352542-21355147 FORWARD LENGTH=705	85.13	common	0.0276355	-1.06534
LOC_Os03g07800	LOC_Os03g07800.1	#N/A	RNA recognition motif containing protein, putative, expressed	tr|Q0DUQ0|Q0DUQ0_ORYSJ Os03g0174100 protein (Fragment) OS=Oryza sativa subsp. japonica GN=Os03g0174100 PE=4 SV=1	sp|Q8VXZ9|R47BP_ARATH Polyadenylate-binding protein RBP47B' OS=Arabidopsis thaliana GN=RBP47B' PE=2 SV=1	66.75	AT5G19350.1 | Symbols: | RNA-binding (RRM/RBD/RNP motifs) family protein | chr5:6518978-6521295 FORWARD LENGTH=425	66.75	common	0.0210188	-1.05219
LOC_Os08g06550	LOC_Os08g06550.1	response to stimulus/response to abiotic stimulus/response to stress	acyl CoA binding protein, putative, expressed	tr|Q84SC3|Q84SC3_ORYSJ Os08g0162800 protein OS=Oryza sativa subsp. japonica GN=P0577B11.140 PE=4 SV=1	sp|O04066|ACBP_RICCO Acyl-CoA-binding protein OS=Ricinus communis PE=3 SV=1	85.56	AT1G31812.1 | Symbols: ACBP6, ACBP | acyl-CoA-binding protein 6 | chr1:11411132-11412099 REVERSE LENGTH=92	71.43	common	0.0171898	-1.04053
LOC_Os09g27420	LOC_Os09g27420.1	#N/A	formate--tetrahydrofolate ligase, putative, expressed	tr|Q0J1E1|Q0J1E1_ORYSJ Os09g0446800 protein OS=Oryza sativa subsp. japonica GN=Os09g0446800 PE=3 SV=1	sp|Q9SPK5|FTHS_ARATH Formate--tetrahydrofolate ligase OS=Arabidopsis thaliana GN=THFS PE=1 SV=1	85.47	AT1G50480.1 | Symbols: THFS | 10-formyltetrahydrofolate synthetase | chr1:18702064-18704687 FORWARD LENGTH=634	85.47	common	0.0311281	-1.04041
LOC_Os06g08280	LOC_Os06g08280.1	#N/A	protein kinase domain containing protein, expressed	tr|Q5SMJ0|Q5SMJ0_ORYSJ Putative salt-inducible protein kinase OS=Oryza sativa subsp. japonica GN=OSJNBb0019L07.18 PE=4 SV=1	sp|Q05609|CTR1_ARATH Serine/threonine-protein kinase CTR1 OS=Arabidopsis thaliana GN=CTR1 PE=1 SV=1	40.00	AT3G46920.1 | Symbols: | Protein kinase superfamily protein with octicosapeptide/Phox/Bem1p domain | chr3:17280430-17284857 REVERSE LENGTH=1171	61.56	common	0.0253829	-1.03572
LOC_Os05g44340	LOC_Os05g44340.1	response to stimulus/response to abiotic stimulus/response to stress	heat shock protein 101, putative, expressed	sp|Q6F2Y7|CLPB1_ORYSJ Chaperone protein ClpB1 OS=Oryza sativa subsp. japonica GN=CLPB1 PE=2 SV=1	sp|Q6F2Y7|CLPB1_ORYSJ Chaperone protein ClpB1 OS=Oryza sativa subsp. japonica GN=CLPB1 PE=2 SV=1	100.00	AT1G74310.1 | Symbols: ATHSP101, HSP101, HOT1 | heat shock protein 101 | chr1:27936715-27939862 REVERSE LENGTH=911	84.26	common	0.0456829	-1.02128
LOC_Os03g59710	LOC_Os03g59710.1	#N/A	RNA recognition motif containing protein, putative, expressed	tr|Q7XZG6|Q7XZG6_ORYSJ Os03g0811700 protein OS=Oryza sativa subsp. japonica GN=OSJNBb0033J23.13 PE=2 SV=1	sp|Q9FMP4|PM14_ARATH Pre-mRNA branch site p14-like protein OS=Arabidopsis thaliana GN=At5g12190 PE=2 SV=1	84.43	AT5G12190.1 | Symbols: | RNA-binding (RRM/RBD/RNP motifs) family protein | chr5:3940731-3941105 REVERSE LENGTH=124	84.43	common	0.0237707	-0.987705
LOC_Os02g30310	LOC_Os02g30310.1	#N/A	ThiF family domain containing protein, putative, expressed	sp|Q6K6K7|UBA5_ORYSJ Ubiquitin-like modifier-activating enzyme 5 OS=Oryza sativa subsp. japonica GN=Os02g0506500 PE=2 SV=1	sp|Q6K6K7|UBA5_ORYSJ Ubiquitin-like modifier-activating enzyme 5 OS=Oryza sativa subsp. japonica GN=Os02g0506500 PE=2 SV=1	100.00	AT1G05350.1 | Symbols: | NAD(P)-binding Rossmann-fold superfamily protein | chr1:1560891-1564005 REVERSE LENGTH=431	73.32	common	0.00915826	-0.98682
LOC_Os03g46100	LOC_Os03g46100.1	#N/A	cupin domain containing protein, expressed	tr|Q75GX9|Q75GX9_ORYSJ Cupin family protein, expressed OS=Oryza sativa subsp. japonica GN=OSJNBa0034D21.12 PE=4 SV=1	sp|P15590|GLB1_MAIZE Globulin-1 S allele OS=Zea mays GN=GLB1 PE=1 SV=2	63.64	AT3G22640.1 | Symbols: PAP85 | cupin family protein | chr3:8011902-8013883 REVERSE LENGTH=486	28.76	common	0.0123865	-0.978641
LOC_Os02g10310	LOC_Os02g10310.2	#N/A	fumarylacetoacetase, putative, expressed	tr|Q6H7M1|Q6H7M1_ORYSJ Os02g0196800 protein OS=Oryza sativa subsp. japonica GN=OJ1524_D08.17 PE=2 SV=1	sp|A5PKH3|FAAA_BOVIN Fumarylacetoacetase OS=Bos taurus GN=FAH PE=2 SV=1	58.97	AT1G12050.1 | Symbols: | fumarylacetoacetase, putative | chr1:4072904-4075856 FORWARD LENGTH=421	70.34	common	0.00531693	-0.978175
LOC_Os10g19880	LOC_Os10g19880.1	#N/A	alpha-1,2-fucosidase, putative, expressed	tr|Q948A1|Q948A1_ORYSJ Putative uncharacterized protein OSJNBa0050M22.6 OS=Oryza sativa subsp. japonica GN=OSJNBa0050M22.6 PE=4 SV=1	sp|Q8L7W8|FUCO2_ARATH Alpha-L-fucosidase 2 OS=Arabidopsis thaliana GN=At4g34260 PE=2 SV=1	54.18	AT4G34260.1 | Symbols: FUC95A | 1,2-alpha-L-fucosidases | chr4:16398130-16401591 FORWARD LENGTH=843	54.18	common	0.0223411	-0.977595
LOC_Os02g13990	LOC_Os02g13990.1	response to stimulus/response to abiotic stimulus/response to stress	U2 small nuclear ribonucleoprotein A, putative, expressed	tr|Q6EUK2|Q6EUK2_ORYSJ Os02g0234800 protein OS=Oryza sativa subsp. japonica GN=OJ1145_E05.10 PE=2 SV=1	sp|P43333|RU2A_ARATH U2 small nuclear ribonucleoprotein A' OS=Arabidopsis thaliana GN=At1g09760 PE=2 SV=2	73.23	AT1G09760.1 | Symbols: U2A' | U2 small nuclear ribonucleoprotein A | chr1:3159476-3161603 REVERSE LENGTH=249	73.23	common	0.027814	-0.977408
LOC_Os08g03290	LOC_Os08g03290.1	response to stimulus/response to abiotic stimulus/response to stress	glyceraldehyde-3-phosphate dehydrogenase, putative, expressed	sp|Q0J8A4|G3PC1_ORYSJ Glyceraldehyde-3-phosphate dehydrogenase 1, cytosolic OS=Oryza sativa subsp. japonica GN=GAPC1 PE=1 SV=1	sp|Q0J8A4|G3PC_ORYSJ Glyceraldehyde-3-phosphate dehydrogenase, cytosolic OS=Oryza sativa subsp. japonica GN=GAPC PE=1 SV=1	100.00	AT3G04120.1 | Symbols: GAPC, GAPC-1, GAPC1 | glyceraldehyde-3-phosphate dehydrogenase C subunit 1 | chr3:1081077-1083131 FORWARD LENGTH=338	86.79	common	0.0429272	-0.955
LOC_Os05g42230	LOC_Os05g42230.1	response to stimulus/response to stress	universal stress protein domain containing protein, putative, expressed	tr|Q60EJ0|Q60EJ0_ORYSJ Os05g0501700 protein OS=Oryza sativa subsp. japonica GN=OSJNBa0017K09.8 PE=2 SV=1	sp|Q8LGG8|USPAL_ARATH Universal stress protein A-like protein OS=Arabidopsis thaliana GN=At3g01520 PE=1 SV=2	37.29	AT1G11360.1 | Symbols: | Adenine nucleotide alpha hydrolases-like superfamily protein | chr1:3822171-3822899 REVERSE LENGTH=242	54.92	common	0.0396585	-0.939124
LOC_Os10g28020	LOC_Os10g28020.3	#N/A	OsPOP21 - Putative Prolyl Oligopeptidase homologue, expressed	tr|Q0IXP9|Q0IXP9_ORYSJ Os10g0415600 protein OS=Oryza sativa subsp. japonica GN=Os10g0415600 PE=4 SV=1	sp|Q8R146|APEH_MOUSE Acylamino-acid-releasing enzyme OS=Mus musculus GN=Apeh PE=2 SV=2	33.77	AT4G14570.1 | Symbols: | acylaminoacyl-peptidase-related | chr4:8362586-8366525 FORWARD LENGTH=764	58.12	common	0.0407674	-0.936396
LOC_Os05g48510	LOC_Os05g48510.1	#N/A	phenylalanyl-tRNA synthetase beta chain, putative, expressed	tr|Q6AT40|Q6AT40_ORYSJ Os05g0558900 protein OS=Oryza sativa subsp. japonica GN=OSJNBa0001A14.7 PE=2 SV=1	sp|Q9SGE9|SYFB_ARATH Probable phenylalanine--tRNA ligase beta subunit OS=Arabidopsis thaliana GN=At1g72550 PE=2 SV=1	64.53	AT1G72550.1 | Symbols: | tRNA synthetase beta subunit family protein | chr1:27319947-27323908 REVERSE LENGTH=598	64.53	common	0.0183891	-0.93334
LOC_Os08g36900	LOC_Os08g36900.1	response to stimulus	alpha-amylase precursor, putative, expressed	sp|P27934|AMY3E_ORYSJ Alpha-amylase isozyme 3E OS=Oryza sativa subsp. japonica GN=AMY1.4 PE=2 SV=1	sp|P27934|AMY3E_ORYSJ Alpha-amylase isozyme 3E OS=Oryza sativa subsp. japonica GN=AMY1.4 PE=2 SV=1	100.00	AT4G25000.1 | Symbols: ATAMY1, AMY1 | alpha-amylase-like | chr4:12852109-12853825 REVERSE LENGTH=423	54.33	common	0.0148555	-0.930493
LOC_Os11g03780	LOC_Os11g03780.1	#N/A	alpha-N-arabinofuranosidase, putative, expressed	tr|Q2RAZ2|Q2RAZ2_ORYSJ Alpha-L-arabinofuranosidase C-terminus family protein, expressed OS=Oryza sativa subsp. japonica GN=Os11g0132600 PE=4 SV=1	sp|Q9SG80|ASD1_ARATH Alpha-L-arabinofuranosidase 1 OS=Arabidopsis thaliana GN=ASD1 PE=1 SV=1	64.50	AT3G10740.1 | Symbols: ASD1, ARAF1, ARAF, ATASD1 | alpha-L-arabinofuranosidase 1 | chr3:3361031-3364573 REVERSE LENGTH=678	64.50	common	0.0182671	-0.926812
LOC_Os12g33020	LOC_Os12g33020.1	#N/A	mitochondrial import inner membrane translocase subunit Tim17, putative, expressed	tr|Q2QPW9|Q2QPW9_ORYSJ Mitochondrial import inner membrane translocase subunit Tim17/Tim22/Tim23 family protein, putative, expressed OS=Oryza sativa subsp. japonica GN=LOC_Os12g33020 PE=2 SV=1	sp|Q6FT37|TIM22_CANGA Mitochondrial import inner membrane translocase subunit TIM22 OS=Candida glabrata (strain ATCC 2001 / CBS 138 / JCM 3761 / NBRC 0622 / NRRL Y-65) GN=TIM22 PE=3 SV=1	38.82	AT4G26670.1 | Symbols: | Mitochondrial import inner membrane translocase subunit Tim17/Tim22/Tim23 family protein | chr4:13452257-13453579 FORWARD LENGTH=210	55.31	common	0.0235236	-0.901575
LOC_Os01g54030	LOC_Os01g54030.1	#N/A	NADP-dependent malic enzyme, putative, expressed	tr|Q5JKW5|Q5JKW5_ORYSJ Malic enzyme OS=Oryza sativa subsp. japonica GN=P0439E07.33 PE=2 SV=1	sp|P51615|MAOX_VITVI NADP-dependent malic enzyme OS=Vitis vinifera PE=2 SV=1	80.25	AT2G19900.1 | Symbols: ATNADP-ME1, NADP-ME1 | NADP-malic enzyme 1 | chr2:8592106-8595403 REVERSE LENGTH=581	79.01	common	0.0233817	-0.884674
LOC_Os02g11050	LOC_Os02g11050.1	#N/A	26S protease regulatory subunit, putative, expressed	tr|Q7GCH3|Q7GCH3_ORYSJ 26S proteasome regulatory particle triple-A ATPase subunit6 OS=Oryza sativa subsp. japonica GN=OsRPT6 PE=2 SV=1	sp|Q9C5U3|PRS8A_ARATH 26S protease regulatory subunit 8 homolog A OS=Arabidopsis thaliana GN=RPT6A PE=2 SV=1	91.98	AT5G19990.1 | Symbols: RPT6A, ATSUG1 | regulatory particle triple-A ATPase 6A | chr5:6752144-6754918 FORWARD LENGTH=419	91.98	common	0.0412428	-0.877532
LOC_Os12g43630	LOC_Os12g43630.1	#N/A	lactate/malate dehydrogenase, putative, expressed	sp|Q42972|MDHG_ORYSJ Malate dehydrogenase, glyoxysomal OS=Oryza sativa subsp. japonica GN=Os12g0632700 PE=1 SV=3	sp|Q42972|MDHG_ORYSJ Malate dehydrogenase, glyoxysomal OS=Oryza sativa subsp. japonica GN=Os12g0632700 PE=1 SV=3	100.00	AT2G22780.1 | Symbols: PMDH1 | peroxisomal NAD-malate dehydrogenase 1 | chr2:9689995-9691923 REVERSE LENGTH=354	81.14	common	0.0467691	-0.875152
LOC_Os01g02880	LOC_Os01g02880.1	response to stimulus/response to stress	fructose-bisphospate aldolase isozyme, putative, expressed	tr|Q94JJ0|Q94JJ0_ORYSJ Fructose-bisphosphate aldolase OS=Oryza sativa subsp. japonica GN=P0494A10.15 PE=2 SV=1	sp|Q9ZU52|ALFC3_ARATH Probable fructose-bisphosphate aldolase 3, chloroplastic OS=Arabidopsis thaliana GN=FBA3 PE=1 SV=1	86.54	AT2G01140.1 | Symbols: | Aldolase superfamily protein | chr2:95006-96491 REVERSE LENGTH=391	86.54	common	0.0320436	-0.851439
LOC_Os11g06880	LOC_Os11g06880.1	#N/A	acyl-CoA synthetase, putative, expressed	tr|Q0IUB6|Q0IUB6_ORYSJ Os11g0169800 protein (Fragment) OS=Oryza sativa subsp. japonica GN=Os11g0169800 PE=4 SV=1	sp|Q9CAP8|LACS9_ARATH Long chain acyl-CoA synthetase 9, chloroplastic OS=Arabidopsis thaliana GN=LACS9 PE=2 SV=1	77.17	AT1G77590.1 | Symbols: LACS9 | long chain acyl-CoA synthetase 9 | chr1:29148501-29151776 REVERSE LENGTH=691	77.17	common	0.00665424	-0.841403
LOC_Os04g36859	LOC_Os04g36859.1	#N/A	signal peptidase complex subunit 2, putative, expressed	tr|Q7XUX4|Q7XUX4_ORYSJ OSJNBa0027P08.20 protein OS=Oryza sativa subsp. japonica GN=OSJNBa0027P08.20 PE=2 SV=2	sp|P58684|SPCS2_ARATH Probable signal peptidase complex subunit 2 OS=Arabidopsis thaliana GN=At2g39960 PE=2 SV=1	70.62	AT2G39960.1 | Symbols: | Microsomal signal peptidase 25 kDa subunit (SPC25) | chr2:16681666-16683491 REVERSE LENGTH=192	70.62	common	0.0124531	-0.819389
LOC_Os05g19970	LOC_Os05g19970.1	#N/A	ZOS5-06 - C2H2 zinc finger protein, expressed	tr|Q0DJH5|Q0DJH5_ORYSJ Os05g0279400 protein OS=Oryza sativa subsp. japonica GN=Os05g0279400 PE=2 SV=1	sp|Q76PD2|YJ01_SCHPO LIM domain and RING finger protein C1223.01 OS=Schizosaccharomyces pombe (strain 972 / ATCC 24843) GN=SPCC1223.01 PE=1 SV=2	33.55	AT3G62240.1 | Symbols: | RING/U-box superfamily protein | chr3:23033592-23036653 REVERSE LENGTH=812	45.40	common	0.0095907	-0.802882
LOC_Os02g10070	LOC_Os02g10070.1	#N/A	citrate synthase, putative, expressed	tr|Q7F8R1|Q7F8R1_ORYSJ Citrate synthase OS=Oryza sativa subsp. japonica GN=P0437H03.132 PE=2 SV=1	sp|P20115|CISY4_ARATH Citrate synthase 4, mitochondrial OS=Arabidopsis thaliana GN=CSY4 PE=1 SV=3	82.03	AT2G44350.2 | Symbols: ATCS, CSY4 | Citrate synthase family protein | chr2:18316673-18320524 FORWARD LENGTH=474	82.03	common	0.045357	-0.800934
LOC_Os02g51620	LOC_Os02g51620.1	#N/A	glycosyl hydrolase family 3 protein, putative, expressed	tr|Q6Z8I7|Q6Z8I7_ORYSJ Os02g0752200 protein OS=Oryza sativa subsp. japonica GN=P0431B06.43 PE=4 SV=1	sp|Q9SGZ5|BXL7_ARATH Probable beta-D-xylosidase 7 OS=Arabidopsis thaliana GN=BXL7 PE=2 SV=2	60.40	AT1G78060.1 | Symbols: | Glycosyl hydrolase family protein | chr1:29349796-29352868 REVERSE LENGTH=767	60.40	common	0.0431157	-0.797639
LOC_Os11g24510	LOC_Os11g24510.1	#N/A	OsSCP56 - Putative Serine Carboxypeptidase homologue, expressed	tr|Q2R5M2|Q2R5M2_ORYSJ Os11g0432900 protein OS=Oryza sativa subsp. japonica GN=Os11g0432900 PE=4 SV=1	sp|Q9C7Z9|SCP18_ARATH Serine carboxypeptidase-like 18 OS=Arabidopsis thaliana GN=SCPL18 PE=2 SV=2	47.05	AT5G09640.1 | Symbols: SNG2, SCPL19 | serine carboxypeptidase-like 19 | chr5:2988373-2990966 FORWARD LENGTH=465	45.02	common	0.000877801	-0.792636
LOC_Os06g14740	LOC_Os06g14740.1	#N/A	NAD binding domain of 6-phosphogluconate dehydrogenase containing protein, expressed	tr|Q652S1|Q652S1_ORYSJ Os06g0258900 protein OS=Oryza sativa subsp. japonica GN=P0603C10.39-1 PE=2 SV=1	sp|Q83QY5|GATY_SHIFL D-tagatose-1,6-bisphosphate aldolase subunit GatY OS=Shigella flexneri GN=gatY PE=3 SV=4	41.20	AT1G18270.3 | Symbols: | ketose-bisphosphate aldolase class-II family protein | chr1:6283634-6293772 REVERSE LENGTH=1393	63.62	common	0.0358584	-0.790276
LOC_Os01g02720	LOC_Os01g02720.1	#N/A	elongation factor Tu, putative, expressed	tr|Q5ZE81|Q5ZE81_ORYSJ Os01g0116600 protein OS=Oryza sativa subsp. japonica GN=P0698G03.21 PE=2 SV=1	sp|Q5R6Y0|HBS1L_PONAB HBS1-like protein OS=Pongo abelii GN=HBS1L PE=2 SV=1	46.73	AT5G10630.2 | Symbols: | Translation elongation factor EF1A/initiation factor IF2gamma family protein | chr5:3360561-3364414 FORWARD LENGTH=668	55.07	common	0.00632441	-0.783795
LOC_Os05g11550	LOC_Os05g11550.1	response to stimulus/response to abiotic stimulus	serine/threonine protein phosphatase 5, putative, expressed	tr|Q5W6J3|Q5W6J3_ORYSJ Os05g0204900 protein OS=Oryza sativa subsp. japonica GN=OSJNBb0115F21.1 PE=2 SV=1	sp|Q84XU2|PPP5_ARATH Serine/threonine-protein phosphatase 5 OS=Arabidopsis thaliana GN=PAPP5 PE=1 SV=1	71.67	AT2G42810.2 | Symbols: PP5, PP5.2 | protein phosphatase 5.2 | chr2:17812336-17815896 REVERSE LENGTH=538	71.67	common	0.0265888	-0.779101
LOC_Os06g06560	LOC_Os06g06560.1	#N/A	starch synthase, putative, expressed	sp|Q0DEC8|SSY1_ORYSJ Soluble starch synthase 1, chloroplastic/amyloplastic OS=Oryza sativa subsp. japonica GN=Os06g0160700 PE=1 SV=1	sp|Q0DEC8|SSY1_ORYSJ Soluble starch synthase 1, chloroplastic/amyloplastic OS=Oryza sativa subsp. japonica GN=Os06g0160700 PE=1 SV=1	100.00	AT5G24300.1 | Symbols: SSI1, SSI, ATSS1 | Glycogen/starch synthases, ADP-glucose type | chr5:8266934-8270860 FORWARD LENGTH=652	72.67	common	0.0260204	-0.762906
LOC_Os03g46770	LOC_Os03g46770.1	response to stimulus/response to abiotic stimulus/response to stress	RNA recognition motif containing protein, expressed	tr|Q6ASX7|Q6ASX7_ORYSJ Glycine-rich RNA binding protein OS=Oryza sativa subsp. japonica GN=B1130H05.5 PE=2 SV=1	sp|P49310|GRP1_SINAL Glycine-rich RNA-binding protein GRP1A OS=Sinapis alba PE=2 SV=1	85.88	AT2G21660.1 | Symbols: ATGRP7, CCR2, GR-RBP7, GRP7 | cold, circadian rhythm, and rna binding 2 | chr2:9265477-9266316 REVERSE LENGTH=176	80.00	common	0.0030761	-0.725199
LOC_Os01g05470	LOC_Os01g05470.1	#N/A	transcription factor X1, putative, expressed	tr|Q5ZDL5|Q5ZDL5_ORYSJ Os01g0147700 protein OS=Oryza sativa subsp. japonica GN=P0416D03.43 PE=4 SV=1	sp|Q90339|MYSS_CYPCA Myosin heavy chain, fast skeletal muscle OS=Cyprinus carpio PE=2 SV=2	27.87	AT1G15910.1 | Symbols: | XH/XS domain-containing protein | chr1:5465951-5468723 FORWARD LENGTH=634	38.01	common	0.0494865	-0.724845
LOC_Os07g38270	LOC_Os07g38270.1	#N/A	insulin-degrading enzyme, putative, expressed	tr|Q7XIH2|Q7XIH2_ORYSJ Os07g0570300 protein OS=Oryza sativa subsp. japonica GN=OJ1019_E02.25 PE=3 SV=1	sp|O22941|PXM16_ARATH Zinc-metallopeptidase, peroxisomal OS=Arabidopsis thaliana GN=PXM16 PE=2 SV=1	63.75	AT2G41790.1 | Symbols: | Insulinase (Peptidase family M16) family protein | chr2:17429453-17436110 REVERSE LENGTH=970	63.75	common	0.0476708	-0.715381
LOC_Os05g48340	LOC_Os05g48340.1	#N/A	proteasome-related, putative, expressed	tr|Q6I605|Q6I605_ORYSJ Os05g0557200 protein OS=Oryza sativa subsp. japonica GN=OJ1214_E03.14 PE=2 SV=1	sp|Q0P5A6|PSMD5_BOVIN 26S proteasome non-ATPase regulatory subunit 5 OS=Bos taurus GN=PSMD5 PE=2 SV=1	17.10	AT3G15180.2 | Symbols: | ARM repeat superfamily protein | chr3:5111952-5115803 FORWARD LENGTH=551	40.18	common	0.0202926	-0.674148
LOC_Os05g25310	LOC_Os05g25310.1	#N/A	acyl-CoA synthetase protein, putative, expressed	tr|Q5W6W7|Q5W6W7_ORYSJ Os05g0317200 protein OS=Oryza sativa subsp. japonica GN=OSJNBa0065C11.10 PE=2 SV=1	sp|Q9SJD4|LACS8_ARATH Long chain acyl-CoA synthetase 8 OS=Arabidopsis thaliana GN=LACS8 PE=2 SV=1	69.97	AT2G04350.1 | Symbols: LACS8 | AMP-dependent synthetase and ligase family protein | chr2:1516086-1519178 FORWARD LENGTH=720	69.97	common	0.0475168	-0.600194
LOC_Os02g15250	LOC_Os02g15250.1	#N/A	late embryogenesis abundant domain-containing protein, putative, expressed	tr|Q6KA29|Q6KA29_ORYSJ Os02g0250600 protein OS=Oryza sativa subsp. japonica GN=OJ1113_G05.23 PE=4 SV=1	sp|P20075|LEAD8_DAUCA Embryonic protein DC-8 OS=Daucus carota PE=3 SV=1	31.93	AT2G42560.1 | Symbols: | late embryogenesis abundant domain-containing protein / LEA domain-containing protein | chr2:17714813-17716821 REVERSE LENGTH=635	31.45	common	0.0430961	-0.591588
LOC_Os03g03770	LOC_Os03g03770.1	#N/A	expressed protein	tr|Q0DVH3|Q0DVH3_ORYSJ Os03g0129900 protein (Fragment) OS=Oryza sativa subsp. japonica GN=Os03g0129900 PE=4 SV=1	sp|Q9SKC9|NDUB7_ARATH NADH dehydrogenase [ubiquinone] 1 beta subcomplex subunit 7 OS=Arabidopsis thaliana GN=At2g02050 PE=2 SV=1	66.00	AT2G02050.1 | Symbols: | NADH-ubiquinone oxidoreductase B18 subunit, putative | chr2:490024-490335 FORWARD LENGTH=103	66.00	common	0.0479782	-0.582507
LOC_Os08g06200	LOC_Os08g06200.1	#N/A	stomatin-like protein 2, putative, expressed	tr|Q7EZD2|Q7EZD2_ORYSJ Os08g0158500 protein OS=Oryza sativa subsp. japonica GN=P0498E12.110 PE=2 SV=1	sp|Q9UJZ1|STML2_HUMAN Stomatin-like protein 2 OS=Homo sapiens GN=STOML2 PE=1 SV=1	49.67	AT4G27585.1 | Symbols: | SPFH/Band 7/PHB domain-containing membrane-associated protein family | chr4:13766984-13769832 REVERSE LENGTH=411	59.05	common	0.0266889	-0.504614
LOC_Os07g36600	LOC_Os07g36600.1	response to stimulus/response to stress	universal stress protein domain containing protein, putative, expressed	tr|Q7XHV1|Q7XHV1_ORYSJ CHP-rich zinc finger protein-like OS=Oryza sativa subsp. japonica GN=OSJNBb0041B22.112-1 PE=4 SV=1	sp|P87132|YFK5_SCHPO Uncharacterized protein C167.05 OS=Schizosaccharomyces pombe (strain 972 / ATCC 24843) GN=SPAC167.05 PE=1 SV=2	29.47	AT1G11360.1 | Symbols: | Adenine nucleotide alpha hydrolases-like superfamily protein | chr1:3822171-3822899 REVERSE LENGTH=242	57.75	common	0.022346	-0.473209
LOC_Os06g07220	LOC_Os06g07220.1	#N/A	LTPL128 - Protease inhibitor/seed storage/LTP family protein precursor, expressed	tr|Q5VRF4|Q5VRF4_ORYSJ Os06g0168700 protein OS=Oryza sativa subsp. japonica GN=OSJNBa0033B09.20 PE=2 SV=1	sp|Q00451|PRF1_SOLLC 36.4 kDa proline-rich protein OS=Solanum lycopersicum GN=TPRP-F1 PE=2 SV=1	70.45	AT3G22142.1 | Symbols: | Bifunctional inhibitor/lipid-transfer protein/seed storage 2S albumin superfamily protein | chr3:7803604-7808046 REVERSE LENGTH=1480	69.41	common	0.0284953	-0.326564
LOC_Os03g09210	LOC_Os03g09210.1	#N/A	NADH dehydrogenase 1 alpha subcomplex subunit 13, putative, expressed	tr|Q10QL6|Q10QL6_ORYSJ GRIM-19 protein, expressed OS=Oryza sativa subsp. japonica GN=Os03g0192400 PE=2 SV=1	sp|O49313|NDADB_ARATH NADH dehydrogenase [ubiquinone] 1 alpha subcomplex subunit 13-B OS=Arabidopsis thaliana GN=At2g33220 PE=2 SV=1	80.58	AT2G33220.1 | Symbols: | GRIM-19 protein | chr2:14078974-14079929 FORWARD LENGTH=143	80.58	common	0.0204791	-0.303829
LOC_Os04g56646	LOC_Os04g56646.1	#N/A	MEE34, putative, expressed	tr|Q7XM26|Q7XM26_ORYSJ OSJNBa0084K01.5 protein OS=Oryza sativa subsp. japonica GN=OSJNBa0084K01.5 PE=4 SV=2	sp|O24412|PSD7_ARATH Probable 26S proteasome non-ATPase regulatory subunit 7 OS=Arabidopsis thaliana GN=RPN8 PE=2 SV=1	90.20	AT5G05780.1 | Symbols: RPN8A, AE3, ATHMOV34 | RP non-ATPase subunit 8A | chr5:1735862-1738176 FORWARD LENGTH=308	90.20	common	0.0384947	-0.276805
LOC_Os01g16910	LOC_Os01g16910.1	#N/A	outer mitochondrial membrane porin, putative, expressed	tr|Q5NBN7|Q5NBN7_ORYSJ Mitochondrial import receptor subunit tom40-like OS=Oryza sativa subsp. japonica GN=P0038F12.19 PE=4 SV=1	sp|Q9LHE5|TO401_ARATH Mitochondrial import receptor subunit TOM40 homolog 1 OS=Arabidopsis thaliana GN=TOM40-1 PE=1 SV=3	62.15	AT3G20000.1 | Symbols: TOM40 | translocase of the outer mitochondrial membrane 40 | chr3:6967685-6970247 FORWARD LENGTH=309	62.15	common	0.0122168	-0.258958

## Sheet: T_S5D_133-mRNA_E0vsE24
Table_S5D. 133 transcripts corresponding to 133 down-accumulated proteins in rice embryo during germination. According to the MAS5 algorithm, we detected 27,503 Affymetrix probes called "present" in at least one imbibition time and in at least two replicates (out of three) during embryo germination. Affymetrix control probes and locus non-specific probesets were removed from the analysis yielding…								GCRMA probe normalized intensity across embryo germination
Protein	Cluster heatmap	MSU_annotation	Uniprot_annotation	SwissProt_best_hit	%_identity_with_SwissProt_accession	Arabido_best_hit	%_identity_with_Arabidopep	E0	E4	E8	E12	E16	E24
LOC_Os03g04080.1	Cluster 4	expressed protein	tr|Q10S64|Q10S64_ORYSJ Expressed protein OS=Oryza sativa subsp. japonica GN=Os03g0133100 PE=4 SV=1	sp|Q9C6S1|FH14_ARATH Formin-like protein 14 OS=Arabidopsis thaliana GN=FH14 PE=3 SV=3	32.93	AT5G42290.1 | Symbols: | transcription activator-related | chr5:16911700-16912032 FORWARD LENGTH=110	51.09	1	0.922645	0.670589	0.503231	0.396506	0.299608
LOC_Os03g21260.1	Cluster 4	2,3-bisphosphoglycerate-independent phosphoglycerate mutase, putative, expressed	tr|Q0DS66|Q0DS66_ORYSJ Os03g0330200 protein OS=Oryza sativa subsp. japonica GN=Os03g0330200 PE=4 SV=1	sp|P35493|PMGI_RICCO 2,3-bisphosphoglycerate-independent phosphoglycerate mutase OS=Ricinus communis PE=1 SV=2	82.03	AT1G09780.1 | Symbols: | Phosphoglycerate mutase, 2,3-bisphosphoglycerate-independent | chr1:3165550-3167812 REVERSE LENGTH=557	78.46	1	0.791631	0.412453	0.343394	0.33634	0.335575
LOC_Os04g52540.1	Cluster 4	retrotransposon protein, putative, unclassified, expressed	sp|Q7XTS4|AGO2_ORYSJ Protein argonaute 2 OS=Oryza sativa subsp. japonica GN=AGO2 PE=2 SV=2	sp|Q7XTS4|AGO2_ORYSJ Protein argonaute 2 OS=Oryza sativa subsp. japonica GN=AGO2 PE=2 SV=2	100.00	AT1G31280.1 | Symbols: AGO2 | Argonaute family protein | chr1:11181777-11185112 FORWARD LENGTH=1014	40.62	0.700743	1	0.809176	0.625723	0.616803	0.608314
LOC_Os06g50330.1	Cluster 4	senescence-associated protein, putative, expressed	tr|Q5Z9N6|Q5Z9N6_ORYSJ Os06g0717100 protein OS=Oryza sativa subsp. japonica GN=P0481E08.41 PE=4 SV=1	sp|A0JNJ3|SPG20_BOVIN Spartin OS=Bos taurus GN=SPG20 PE=2 SV=1	27.80	AT2G17840.1 | Symbols: ERD7 | Senescence/dehydration-associated protein-related | chr2:7755923-7757798 REVERSE LENGTH=452	50.45	1	0.993406	0.901206	0.788039	0.76031	0.732214
LOC_Os07g34570.1	Cluster 4	FAD dependent oxidoreductase domain containing protein, expressed	tr|Q7XXS4|Q7XXS4_ORYSJ Os07g0529600 protein OS=Oryza sativa subsp. japonica GN=Os07g0529600 PE=2 SV=1	sp|C5X2M4|THI42_SORBI Thiamine thiazole synthase 2, chloroplastic OS=Sorghum bicolor GN=THI1-2 PE=3 SV=1	86.48	AT5G54770.1 | Symbols: THI1, TZ, THI4 | thiazole biosynthetic enzyme, chloroplast (ARA6) (THI1) (THI4) | chr5:22246634-22247891 FORWARD LENGTH=349	74.59	1	0.946642	0.785638	0.687615	0.678173	0.649372
LOC_Os10g41560.1	Cluster 4	expressed protein	tr|Q336R4|Q336R4_ORYSJ C2 domain-containing protein, putative, expressed OS=Oryza sativa subsp. japonica GN=Os10g0565300 PE=4 SV=1	sp|Q709C8|VP13C_HUMAN Vacuolar protein sorting-associated protein 13C OS=Homo sapiens GN=VPS13C PE=1 SV=1	29.96	AT4G17140.3 | Symbols: | pleckstrin homology (PH) domain-containing protein | chr4:9613617-9636618 REVERSE LENGTH=4219	61.34	1	0.760288	0.721286	0.741499	0.707944	0.660398
LOC_Os10g42420.1	Cluster 4	GTPase-activating protein, putative, expressed	tr|Q7XBX2|Q7XBX2_ORYSJ GTPase activating protein, putative, expressed OS=Oryza sativa subsp. japonica GN=Os10g0574800 PE=4 SV=1	sp|Q8H100|AGD8_ARATH Probable ADP-ribosylation factor GTPase-activating protein AGD8 OS=Arabidopsis thaliana GN=AGD8 PE=1 SV=1	61.26	AT4G17890.1 | Symbols: AGD8 | ARF-GAP domain 8 | chr4:9937121-9939146 FORWARD LENGTH=413	61.26	1	0.934317	0.900501	0.83904	0.817395	0.774191
LOC_Os11g13980.1	Cluster 4	hsp20/alpha crystallin family protein, putative, expressed	sp|Q53M11|HS219_ORYSJ 21.9 kDa heat shock protein OS=Oryza sativa subsp. japonica GN=HSP21.9 PE=2 SV=1	sp|Q53M11|HS219_ORYSJ 21.9 kDa heat shock protein OS=Oryza sativa subsp. japonica GN=HSP21.9 PE=2 SV=1	100.00	AT4G10250.1 | Symbols: ATHSP22.0 | HSP20-like chaperones superfamily protein | chr4:6370537-6371124 FORWARD LENGTH=195	39.76	1	0.857799	0.607392	0.413163	0.397729	0.385042
LOC_Os11g14300.1	Cluster 4	la domain containing protein, expressed	tr|Q0ITJ6|Q0ITJ6_ORYSJ Os11g0248200 protein (Fragment) OS=Oryza sativa subsp. japonica GN=Os11g0248200 PE=4 SV=1	sp|Q5XI01|LARP7_RAT La-related protein 7 OS=Rattus norvegicus GN=Larp7 PE=1 SV=2	31.72	AT2G43970.1 | Symbols: | RNA-binding protein | chr2:18205535-18208031 REVERSE LENGTH=545	48.82	1	0.896857	0.803883	0.785214	0.770663	0.748024
LOC_Os11g44810.1	Cluster 4	auxin-repressed protein, putative, expressed	tr|Q2QZU5|Q2QZU5_ORYSJ Auxin-repressed protein-like protein ARP1, putative, expressed OS=Oryza sativa subsp. japonica GN=Os11g0671000 PE=2 SV=1	sp|Q05349|12KD_FRAAN Auxin-repressed 12.5 kDa protein OS=Fragaria ananassa PE=2 SV=1	48.80	AT2G33830.2 | Symbols: | Dormancy/auxin associated family protein | chr2:14309768-14310286 REVERSE LENGTH=108	54.10	1	0.832913	0.698268	0.60695	0.61256	0.632379
LOC_Os08g03410.1	Cluster 4	glutelin, putative, expressed	tr|Q6ZK46|Q6ZK46_ORYSJ Os08g0127900 protein OS=Oryza sativa subsp. japonica GN=OJ1163_G08.32 PE=2 SV=1	sp|P07728|GLUA1_ORYSJ Glutelin type-A 1 OS=Oryza sativa subsp. japonica GN=GLUA1 PE=1 SV=2	40.08	AT5G44120.3 | Symbols: CRA1, ATCRA1, CRU1 | RmlC-like cupins superfamily protein | chr5:17756460-17758246 REVERSE LENGTH=472	37.25	1	0.913571	0.727941	0.622553	0.555397	0.483171
LOC_Os11g32890.1	Cluster 4	expressed protein	tr|Q2R376|Q2R376_ORYSJ Expressed protein OS=Oryza sativa subsp. japonica GN=Os11g0533400 PE=2 SV=1	sp|A6VR65|DNAA_MARMS Chromosomal replication initiator protein DnaA OS=Marinomonas sp. (strain MWYL1) GN=dnaA PE=3 SV=1	29.82	AT5G07330.1 | Symbols: | unknown protein; FUNCTIONS IN: molecular_function unknown; INVOLVED IN: biological_process unknown; LOCATED IN: mitochondrion; BEST Arabidopsis thaliana protein match is: unknown protein (TAIR:AT1G63060.1); Has 1807 Blast hits to 1807 proteins in 277 species: Archae - 0; Bacteria - 0; Metazoa - 736; Fungi - 347; Plants - 385; Viruses - 0; Other Eukaryotes - 339 (source: N…	44.22	1	0.952129	0.84336	0.753047	0.678691	0.544404
LOC_Os01g12580.1	Cluster 4	late embryogenesis abundant protein, putative, expressed	tr|Q9AWZ5|Q9AWZ5_ORYSJ Os01g0225600 protein OS=Oryza sativa subsp. japonica GN=P0492F05.18 PE=4 SV=1	sp|P46518|LEA14_GOSHI Late embryogenesis abundant protein Lea14-A OS=Gossypium hirsutum GN=LEA14-A PE=2 SV=1	62.91	AT1G01470.1 | Symbols: LEA14, LSR3 | Late embryogenesis abundant protein | chr1:172295-172826 REVERSE LENGTH=151	56.29	1	0.9571	0.785647	0.607231	0.50642	0.451413
LOC_Os01g12660.1	Cluster 4	AAA-type ATPase family protein, putative, expressed	tr|Q5NAF6|Q5NAF6_ORYSJ Os01g0226400 protein OS=Oryza sativa subsp. japonica GN=P0492F05.31 PE=2 SV=1	sp|Q9P7J5|YJNA_SCHPO Uncharacterized AAA domain-containing protein C24B10.10c OS=Schizosaccharomyces pombe (strain 972 / ATCC 24843) GN=SPCC24B10.10c PE=2 SV=1	49.00	AT1G64110.2 | Symbols: | P-loop containing nucleoside triphosphate hydrolases superfamily protein | chr1:23796887-23801255 REVERSE LENGTH=829	67.96	1	0.916664	0.825287	0.780614	0.755404	0.681795
LOC_Os03g06360.1	Cluster 4	late embryogenesis abundant protein D-34, putative, expressed	tr|Q8H8B0|Q8H8B0_ORYSJ Os03g0159600 protein OS=Oryza sativa subsp. japonica GN=OJ1134F05.19 PE=2 SV=1	sp|P09444|LEA34_GOSHI Late embryogenesis abundant protein D-34 OS=Gossypium hirsutum PE=4 SV=1	57.93	AT3G22490.1 | Symbols: | Seed maturation protein | chr3:7969785-7970738 REVERSE LENGTH=262	54.55	1	0.989442	0.928997	0.80684	0.727335	0.562959
LOC_Os02g04780.1	Cluster 4	expressed protein	tr|Q6Z2X0|Q6Z2X0_ORYSJ Os02g0140800 protein OS=Oryza sativa subsp. japonica GN=OJ1679_B08.21 PE=4 SV=1	sp|Q2IQP0|FLGH_ANADE Flagellar L-ring protein OS=Anaeromyxobacter dehalogenans (strain 2CP-C) GN=flgH PE=3 SV=1	25.19	AT1G16770.1 | Symbols: | unknown protein; Has 109 Blast hits to 109 proteins in 52 species: Archae - 0; Bacteria - 4; Metazoa - 0; Fungi - 71; Plants - 32; Viruses - 0; Other Eukaryotes - 2 (source: NCBI BLink). | chr1:5737900-5739110 FORWARD LENGTH=324	54.93	1	0.870572	0.838181	0.702684	0.622094	0.469333
LOC_Os01g02120.1	Cluster 4	osMFT2 MFT-Like2 homologous to Mother of FT and TFL1 gene; contains Pfam profile PF01161: Phosphatidylethanolamine-binding protein, expressed	tr|Q9ASJ1|Q9ASJ1_ORYSJ Os01g0111600 protein OS=Oryza sativa subsp. japonica GN=P0439B06.26 PE=2 SV=1	sp|Q9XFK7|MFT_ARATH Protein MOTHER of FT and TF 1 OS=Arabidopsis thaliana GN=MFT PE=1 SV=1	58.62	AT1G18100.1 | Symbols: E12A11, MFT | PEBP (phosphatidylethanolamine-binding protein) family protein | chr1:6228049-6230110 REVERSE LENGTH=173	58.62	1	0.974549	0.904756	0.847028	0.810545	0.703823
LOC_Os03g06180.1	Cluster 4	expressed protein	tr|Q8LMQ8|Q8LMQ8_ORYSJ Expressed protein OS=Oryza sativa subsp. japonica GN=OSJNBa0011L14.3 PE=2 SV=1	sp|Q47LP1|CH602_THEFY 60 kDa chaperonin 2 OS=Thermobifida fusca (strain YX) GN=groL2 PE=3 SV=1	27.63	AT2G21720.1 | Symbols: | Plant protein of unknown function (DUF639) | chr2:9273696-9276802 FORWARD LENGTH=734	46.95	1	0.8798	0.869902	0.80992	0.743894	0.604361
LOC_Os04g40540.1	Cluster 4	protein-L-isoaspartate O-methyltransferase, putative, expressed	tr|Q7XUQ2|Q7XUQ2_ORYSJ Protein-L-isoaspartate O-methyltransferase OS=Oryza sativa subsp. japonica GN=OSJNBb0011N17.10 PE=3 SV=2	sp|Q43209|PIMT_WHEAT Protein-L-isoaspartate O-methyltransferase OS=Triticum aestivum GN=PCM PE=1 SV=1	88.26	AT3G48330.1 | Symbols: PIMT1, ATPIMT1 | protein-l-isoaspartate methyltransferase 1 | chr3:17892969-17893975 REVERSE LENGTH=230	66.67	1	0.698127	0.377144	0.326166	0.323476	0.335505
LOC_Os01g09570.1	Cluster 4	6-phosphofructokinase, putative, expressed	tr|Q5SNH5|Q5SNH5_ORYSJ Os01g0191700 protein OS=Oryza sativa subsp. japonica GN=P0671B11.3 PE=4 SV=1	sp|Q94AA4|K6PF3_ARATH 6-phosphofructokinase 3 OS=Arabidopsis thaliana GN=PFK3 PE=1 SV=1	74.75	AT4G26270.1 | Symbols: PFK3 | phosphofructokinase 3 | chr4:13301094-13304030 REVERSE LENGTH=489	74.75	0.977595	1	0.907173	0.826218	0.793623	0.748449
LOC_Os12g05210.1	Cluster 4	expressed protein	tr|Q2QXQ7|Q2QXQ7_ORYSJ Expressed protein OS=Oryza sativa subsp. japonica GN=LOC_Os12g05210 PE=2 SV=1	sp|Q06A37|CHD7_CHICK Chromodomain-helicase-DNA-binding protein 7 OS=Gallus gallus GN=CHD7 PE=2 SV=1	35.90	AT3G10020.1 | Symbols: | unknown protein; FUNCTIONS IN: molecular_function unknown; INVOLVED IN: response to oxidative stress, anaerobic respiration; LOCATED IN: cellular_component unknown; EXPRESSED IN: 23 plant structures; EXPRESSED DURING: 13 growth stages; Has 47 Blast hits to 47 proteins in 12 species: Archae - 0; Bacteria - 0; Metazoa - 1; Fungi - 0; Plants - 46; Viruses - 0; Other Eukaryot…	48.89	1	0.921899	0.820148	0.663941	0.559925	0.44998
LOC_Os04g28420.1	Cluster 4	peptidyl-prolyl isomerase, putative, expressed	tr|Q9XFE4|Q9XFE4_ORYSJ FK506-binding protein OS=Oryza sativa subsp. japonica GN=OSJNBa0091C07.4 PE=2 SV=2	sp|Q38931|FKB62_ARATH Peptidyl-prolyl cis-trans isomerase FKBP62 OS=Arabidopsis thaliana GN=FKBP62 PE=1 SV=2	76.38	AT3G25230.2 | Symbols: ROF1, ATFKBP62, FKBP62 | rotamase FKBP 1 | chr3:9188257-9191175 FORWARD LENGTH=562	75.23	1	0.825946	0.623961	0.54487	0.509423	0.494507
LOC_Os01g57450.1	Cluster 4	universal stress protein domain containing protein, putative, expressed	tr|Q5ZAV7|Q5ZAV7_ORYSJ Os01g0783500 protein OS=Oryza sativa subsp. japonica GN=B1100D10.39 PE=2 SV=1	sp|P87132|YFK5_SCHPO Uncharacterized protein C167.05 OS=Schizosaccharomyces pombe (strain 972 / ATCC 24843) GN=SPAC167.05 PE=1 SV=2	27.78	AT1G11360.1 | Symbols: | Adenine nucleotide alpha hydrolases-like superfamily protein | chr1:3822171-3822899 REVERSE LENGTH=242	60.17	1	0.948083	0.83022	0.739175	0.725104	0.712418
LOC_Os02g08490.1	Cluster 4	chaperone protein clpB 1, putative, expressed	sp|Q0E3C8|CLPB3_ORYSJ Chaperone protein ClpB3, mitochondrial OS=Oryza sativa subsp. japonica GN=CLPB3 PE=2 SV=3	sp|Q0E3C8|CLPB3_ORYSJ Chaperone protein ClpB3, mitochondrial OS=Oryza sativa subsp. japonica GN=CLPB3 PE=2 SV=3	100.00	AT2G25140.1 | Symbols: HSP98.7, CLPB-M, CLPB4 | casein lytic proteinase B4 | chr2:10697877-10701998 REVERSE LENGTH=964	77.81	1	0.801224	0.626796	0.555379	0.518773	0.478734
LOC_Os02g06410.1	Cluster 4	CBS domain containing membrane protein, putative, expressed	tr|Q6ETI3|Q6ETI3_ORYSJ Os02g0158900 protein OS=Oryza sativa subsp. japonica GN=B1103G11.22 PE=4 SV=1	sp|Q9XI37|PV42A_ARATH SNF1-related protein kinase regulatory subunit gamma-like PV42a OS=Arabidopsis thaliana GN=PV42A PE=1 SV=1	52.09	AT1G15330.1 | Symbols: | Cystathionine beta-synthase (CBS) protein | chr1:5274368-5275499 FORWARD LENGTH=352	52.09	1	0.910374	0.826196	0.760648	0.717446	0.645535
LOC_Os01g16920.1	Cluster 4	embryonic protein DC-8, putative, expressed	tr|Q5NBN5|Q5NBN5_ORYSJ Os01g0276300 protein OS=Oryza sativa subsp. japonica GN=P0038F12.21 PE=2 SV=1	sp|P20075|LEAD8_DAUCA Embryonic protein DC-8 OS=Daucus carota PE=3 SV=1	36.47	AT2G36640.1 | Symbols: ATECP63, ECP63 | embryonic cell protein 63 | chr2:15357019-15358552 REVERSE LENGTH=448	30.54	1	0.838075	0.667003	0.585009	0.501223	0.421943
LOC_Os04g36750.1	Cluster 4	hsp20/alpha crystallin family protein, putative, expressed	sp|Q7XUW5|HS232_ORYSJ 23.2 kDa heat shock protein OS=Oryza sativa subsp. japonica GN=HSP23.2 PE=2 SV=2	sp|Q7XUW5|HS232_ORYSJ 23.2 kDa heat shock protein OS=Oryza sativa subsp. japonica GN=HSP23.2 PE=2 SV=2	100.00	AT4G10250.1 | Symbols: ATHSP22.0 | HSP20-like chaperones superfamily protein | chr4:6370537-6371124 FORWARD LENGTH=195	58.09	1	0.918565	0.704943	0.486276	0.447183	0.419257
LOC_Os03g53620.1	Cluster 4	late embryogenesis abundant protein D-34, putative, expressed	tr|Q94GQ6|Q94GQ6_ORYSJ Os03g0747500 protein OS=Oryza sativa subsp. japonica GN=OJ1124_H03.9 PE=2 SV=1	sp|P09444|LEA34_GOSHI Late embryogenesis abundant protein D-34 OS=Gossypium hirsutum PE=4 SV=1	41.88	AT5G27980.1 | Symbols: | Seed maturation protein | chr5:10015883-10016676 REVERSE LENGTH=192	47.62	1	0.861365	0.614166	0.42983	0.306076	0.242258
LOC_Os04g05010.1	Cluster 4	CBS domain containing membrane protein, putative, expressed	tr|Q7XRN1|Q7XRN1_ORYSJ OSJNBa0095E20.4 protein OS=Oryza sativa subsp. japonica GN=OSJNBa0095E20.4 PE=2 SV=2	sp|Q58629|Y1232_METJA Uncharacterized protein MJ1232 OS=Methanocaldococcus jannaschii (strain ATCC 43067 / DSM 2661 / JAL-1 / JCM 10045 / NBRC 100440) GN=MJ1232 PE=4 SV=1	32.50	AT4G36910.1 | Symbols: LEJ2, CDCP2 | Cystathionine beta-synthase (CBS) family protein | chr4:17391016-17393218 REVERSE LENGTH=236	30.77	1	0.916201	0.727921	0.683896	0.644124	0.640022
LOC_Os11g40530.1	Cluster 4	LTPL162 - Protease inhibitor/seed storage/LTP family protein precursor, expressed	tr|Q2R132|Q2R132_ORYSJ Nonspecific lipid-transfer protein 2, putative, expressed OS=Oryza sativa subsp. japonica GN=Os11g0620300 PE=4 SV=1	sp|P83506|NLTP2_MAIZE Probable non-specific lipid-transfer protein 2 OS=Zea mays PE=1 SV=1	84.85	AT1G73780.1 | Symbols: | Bifunctional inhibitor/lipid-transfer protein/seed storage 2S albumin superfamily protein | chr1:27743872-27744168 FORWARD LENGTH=98	37.00	1	0.841089	0.717164	0.686405	0.695978	0.618386
LOC_Os09g08280.1	Cluster 4	expressed protein	tr|Q6K419|Q6K419_ORYSJ Os09g0256700 protein OS=Oryza sativa subsp. japonica GN=P0523B07.19 PE=4 SV=1	sp|B5DEB9|PATL2_XENTR Protein PAT1 homolog 2 OS=Xenopus tropicalis GN=patl2 PE=2 SV=1	37.21	AT1G14200.1 | Symbols: | RING/U-box superfamily protein | chr1:4854532-4855071 REVERSE LENGTH=179	47.83	1	0.937938	0.923005	0.710571	0.55598	0.293685
LOC_Os05g39250.1	Cluster 4	phosphatidylethanolamine-binding protein, putative, expressed	tr|Q0DHF7|Q0DHF7_ORYSJ Os05g0468800 protein OS=Oryza sativa subsp. japonica GN=Os05g0468800 PE=4 SV=1	sp|O26373|Y273_METTH UPF0098 protein MTH_273 OS=Methanothermobacter thermautotrophicus (strain ATCC 29096 / DSM 1053 / JCM 10044 / NBRC 100330 / Delta H) GN=MTH_273 PE=3 SV=1	44.37	AT5G01300.1 | Symbols: | PEBP (phosphatidylethanolamine-binding protein) family protein | chr5:121643-122448 REVERSE LENGTH=162	63.25	1	0.917889	0.717662	0.598816	0.533153	0.426681
LOC_Os11g37270.1	Cluster 4	AMBP1 - Antimicrobial peptide MBP-1 family protein precursor, expressed	tr|Q2R223|Q2R223_ORYSJ Embryo-specific protein OS=Oryza sativa subsp. japonica GN=Os11g0582400 PE=2 SV=1	sp|B2RQC2|UBP42_MOUSE Ubiquitin carboxyl-terminal hydrolase 42 OS=Mus musculus GN=Usp42 PE=2 SV=1	24.39	AT3G63040.1 | Symbols: | unknown protein; FUNCTIONS IN: molecular_function unknown; INVOLVED IN: biological_process unknown; LOCATED IN: endomembrane system; Has 5 Blast hits to 5 proteins in 2 species: Archae - 0; Bacteria - 0; Metazoa - 0; Fungi - 0; Plants - 5; Viruses - 0; Other Eukaryotes - 0 (source: NCBI BLink). | chr3:23296646-23297209 REVERSE LENGTH=187	22.11	1	0.980288	0.838991	0.684313	0.62252	0.606897
LOC_Os01g69080.1	Cluster 4	acyl-desaturase, chloroplast precursor, putative, expressed	sp|Q8S059|STAD2_ORYSJ Acyl-[acyl-carrier-protein] desaturase 2, chloroplastic OS=Oryza sativa subsp. japonica GN=SSI2 PE=2 SV=1	sp|Q8S059|STAD2_ORYSJ Acyl-[acyl-carrier-protein] desaturase 2, chloroplastic OS=Oryza sativa subsp. japonica GN=SSI2 PE=2 SV=1	100.00	AT2G43710.2 | Symbols: SSI2, FAB2 | Plant stearoyl-acyl-carrier-protein desaturase family protein | chr2:18120107-18122495 FORWARD LENGTH=401	85.96	1	0.93964	0.809841	0.679816	0.651093	0.66869
LOC_Os03g57960.1	Cluster 4	cupin domain containing protein, expressed	tr|Q852L2|Q852L2_ORYSJ Cupin family protein, expressed OS=Oryza sativa subsp. japonica GN=OSJNBb0060J21.10 PE=2 SV=2	sp|P15590|GLB1_MAIZE Globulin-1 S allele OS=Zea mays GN=GLB1 PE=1 SV=2	41.45	AT3G22640.1 | Symbols: PAP85 | cupin family protein | chr3:8011902-8013883 REVERSE LENGTH=486	28.81	1	0.981051	0.864814	0.691048	0.584258	0.529996
LOC_Os06g23350.1	Cluster 4	late embryogenesis abundant protein D-34, putative, expressed	tr|Q5Z9Y8|Q5Z9Y8_ORYSJ Os06g0341300 protein OS=Oryza sativa subsp. japonica GN=P0459H02.1 PE=2 SV=1	sp|P09444|LEA34_GOSHI Late embryogenesis abundant protein D-34 OS=Gossypium hirsutum PE=4 SV=1	49.27	AT3G22490.1 | Symbols: | Seed maturation protein | chr3:7969785-7970738 REVERSE LENGTH=262	47.66	1	0.969332	0.803562	0.637631	0.544988	0.372492
LOC_Os10g09850.1	Cluster 4	EF hand family protein, putative, expressed	tr|Q33AI7|Q33AI7_ORYSJ 39 kDa EF-Hand containing protein, putative, expressed OS=Oryza sativa subsp. japonica GN=Os10g0177200 PE=2 SV=1	sp|P10462|S10A2_BOVIN Protein S100-A2 OS=Bos taurus GN=S100A2 PE=1 SV=1	40.38	AT4G38810.2 | Symbols: | Calcium-binding EF-hand family protein | chr4:18115607-18118860 REVERSE LENGTH=375	55.38	1	0.891273	0.83561	0.695946	0.615514	0.49815
LOC_Os10g36180.1	Cluster 4	expressed protein	tr|Q337E2|Q337E2_ORYSJ Expressed protein OS=Oryza sativa subsp. japonica GN=Os10g0505900 PE=4 SV=1	sp|Q04980|LTI65_ARATH Low-temperature-induced 65 kDa protein OS=Arabidopsis thaliana GN=LTI65 PE=2 SV=2	32.12	AT5G52300.1 | Symbols: RD29B, LTI65 | CAP160 protein | chr5:21237205-21239404 FORWARD LENGTH=619	32.12	1	0.92447	0.779987	0.679036	0.651182	0.610134
LOC_Os03g11910.1	Cluster 4	DnaK family protein, putative, expressed	tr|Q10PW8|Q10PW8_ORYSJ DnaK protein, expressed OS=Oryza sativa subsp. japonica GN=Os03g0218500 PE=2 SV=1	sp|Q9SKY8|HSP7H_ARATH Heat shock 70 kDa protein 8 OS=Arabidopsis thaliana GN=HSP70-8 PE=2 SV=1	65.46	AT2G32120.1 | Symbols: HSP70T-2 | heat-shock protein 70T-2 | chr2:13651720-13653411 REVERSE LENGTH=563	65.46	1	0.882004	0.710238	0.594408	0.569543	0.521807
LOC_Os03g62590.1	Cluster 4	oxidoreductase, short chain dehydrogenase/reductase family domain containing protein, expressed	tr|Q75LE3|Q75LE3_ORYSJ Os03g0842900 protein OS=Oryza sativa subsp. japonica GN=OSJNBa0032G11.2 PE=4 SV=1	sp|A4IGM4|DHI1L_XENTR Hydroxysteroid 11-beta-dehydrogenase 1-like protein OS=Xenopus tropicalis GN=hsd11b1l PE=2 SV=1	37.37	AT4G10020.1 | Symbols: AtHSD5, HSD5 | hydroxysteroid dehydrogenase 5 | chr4:6268363-6270179 FORWARD LENGTH=389	66.03	1	0.942597	0.827549	0.639879	0.546547	0.379778
LOC_Os04g35490.1	Cluster 4	expressed protein	tr|C7J0Z6|C7J0Z6_ORYSJ Os04g0434400 protein OS=Oryza sativa subsp. japonica GN=Os04g0434400 PE=4 SV=1	sp|Q15042|RB3GP_HUMAN Rab3 GTPase-activating protein catalytic subunit OS=Homo sapiens GN=RAB3GAP1 PE=1 SV=3	39.29	AT1G72100.1 | Symbols: | late embryogenesis abundant domain-containing protein / LEA domain-containing protein | chr1:27127250-27128811 FORWARD LENGTH=480	47.27	1	0.902217	0.861583	0.761228	0.6802	0.533622
LOC_Os03g02260.1	Cluster 4	DnaK family protein, putative, expressed	tr|Q10SR3|Q10SR3_ORYSJ 70 kDa heat shock protein OS=Oryza sativa subsp. japonica GN=Os03g0113700 PE=2 SV=1	sp|Q01899|HSP7M_PHAVU Heat shock 70 kDa protein, mitochondrial OS=Phaseolus vulgaris PE=2 SV=1	85.25	AT5G09590.1 | Symbols: MTHSC70-2, HSC70-5 | mitochondrial HSO70 2 | chr5:2975721-2978508 FORWARD LENGTH=682	81.41	1	0.90526	0.842773	0.797493	0.779218	0.75041
LOC_Os04g01740.1	Cluster 4	heat shock protein, putative, expressed	tr|Q7XR98|Q7XR98_ORYSJ OSJNBa0027H06.1 protein OS=Oryza sativa subsp. japonica GN=OSJNBb0085F13.17 PE=3 SV=2	sp|P51819|HSP83_IPONI Heat shock protein 83 OS=Ipomoea nil GN=HSP83A PE=2 SV=1	87.02	AT5G52640.1 | Symbols: HSP81-1, ATHS83, HSP81.1, HSP83, ATHSP90.1, AtHsp90-1, HSP90.1 | heat shock protein 90.1 | chr5:21352542-21355147 FORWARD LENGTH=705	85.13	1	0.905583	0.695196	0.500549	0.452516	0.414685
LOC_Os06g08280.1	Cluster 4	protein kinase domain containing protein, expressed	tr|Q5SMJ0|Q5SMJ0_ORYSJ Putative salt-inducible protein kinase OS=Oryza sativa subsp. japonica GN=OSJNBb0019L07.18 PE=4 SV=1	sp|Q05609|CTR1_ARATH Serine/threonine-protein kinase CTR1 OS=Arabidopsis thaliana GN=CTR1 PE=1 SV=1	40.00	AT3G46920.1 | Symbols: | Protein kinase superfamily protein with octicosapeptide/Phox/Bem1p domain | chr3:17280430-17284857 REVERSE LENGTH=1171	61.56	1	0.931965	0.859654	0.728227	0.685027	0.617519
LOC_Os05g44340.1	Cluster 4	heat shock protein 101, putative, expressed	sp|Q6F2Y7|CLPB1_ORYSJ Chaperone protein ClpB1 OS=Oryza sativa subsp. japonica GN=CLPB1 PE=2 SV=1	sp|Q6F2Y7|CLPB1_ORYSJ Chaperone protein ClpB1 OS=Oryza sativa subsp. japonica GN=CLPB1 PE=2 SV=1	100.00	AT1G74310.1 | Symbols: ATHSP101, HSP101, HOT1 | heat shock protein 101 | chr1:27936715-27939862 REVERSE LENGTH=911	84.26	1	0.824539	0.639241	0.485262	0.401946	0.347519
LOC_Os03g46100.1	Cluster 4	cupin domain containing protein, expressed	tr|Q75GX9|Q75GX9_ORYSJ Cupin family protein, expressed OS=Oryza sativa subsp. japonica GN=OSJNBa0034D21.12 PE=4 SV=1	sp|P15590|GLB1_MAIZE Globulin-1 S allele OS=Zea mays GN=GLB1 PE=1 SV=2	63.64	AT3G22640.1 | Symbols: PAP85 | cupin family protein | chr3:8011902-8013883 REVERSE LENGTH=486	28.76	1	0.913091	0.615755	0.414251	0.346419	0.326221
LOC_Os01g54030.1	Cluster 4	NADP-dependent malic enzyme, putative, expressed	tr|Q5JKW5|Q5JKW5_ORYSJ Malic enzyme OS=Oryza sativa subsp. japonica GN=P0439E07.33 PE=2 SV=1	sp|P51615|MAOX_VITVI NADP-dependent malic enzyme OS=Vitis vinifera PE=2 SV=1	80.25	AT2G19900.1 | Symbols: ATNADP-ME1, NADP-ME1 | NADP-malic enzyme 1 | chr2:8592106-8595403 REVERSE LENGTH=581	79.01	1	0.906584	0.726307	0.559042	0.468284	0.338753
LOC_Os06g06560.1	Cluster 4	starch synthase, putative, expressed	sp|Q0DEC8|SSY1_ORYSJ Soluble starch synthase 1, chloroplastic/amyloplastic OS=Oryza sativa subsp. japonica GN=Os06g0160700 PE=1 SV=1	sp|Q0DEC8|SSY1_ORYSJ Soluble starch synthase 1, chloroplastic/amyloplastic OS=Oryza sativa subsp. japonica GN=Os06g0160700 PE=1 SV=1	100.00	AT5G24300.1 | Symbols: SSI1, SSI, ATSS1 | Glycogen/starch synthases, ADP-glucose type | chr5:8266934-8270860 FORWARD LENGTH=652	72.67	1	0.936848	0.869778	0.789641	0.755577	0.709068
LOC_Os05g48340.1	Cluster 4	proteasome-related, putative, expressed	tr|Q6I605|Q6I605_ORYSJ Os05g0557200 protein OS=Oryza sativa subsp. japonica GN=OJ1214_E03.14 PE=2 SV=1	sp|Q0P5A6|PSMD5_BOVIN 26S proteasome non-ATPase regulatory subunit 5 OS=Bos taurus GN=PSMD5 PE=2 SV=1	17.10	AT3G15180.2 | Symbols: | ARM repeat superfamily protein | chr3:5111952-5115803 FORWARD LENGTH=551	40.18	1	0.874431	0.768289	0.672427	0.661255	0.636846
LOC_Os02g15250.1	Cluster 4	late embryogenesis abundant domain-containing protein, putative, expressed	tr|Q6KA29|Q6KA29_ORYSJ Os02g0250600 protein OS=Oryza sativa subsp. japonica GN=OJ1113_G05.23 PE=4 SV=1	sp|P20075|LEAD8_DAUCA Embryonic protein DC-8 OS=Daucus carota PE=3 SV=1	31.93	AT2G42560.1 | Symbols: | late embryogenesis abundant domain-containing protein / LEA domain-containing protein | chr2:17714813-17716821 REVERSE LENGTH=635	31.45	1	0.897798	0.714459	0.571622	0.491918	0.36
LOC_Os01g61670.1	Cluster 4	ureidoglycolate hydrolase, putative, expressed	tr|Q5QLC2|Q5QLC2_ORYSJ Homoserine dehydrogenase-like OS=Oryza sativa subsp. japonica GN=P0460C04.20 PE=4 SV=1	sp|B2HM74|SYT_MYCMM Threonine--tRNA ligase OS=Mycobacterium marinum (strain ATCC BAA-535 / M) GN=thrS PE=3 SV=1	27.38	AT2G35810.1 | Symbols: | unknown protein; BEST Arabidopsis thaliana protein match is: unknown protein (TAIR:AT2G35830.2); Has 153 Blast hits to 153 proteins in 52 species: Archae - 0; Bacteria - 62; Metazoa - 0; Fungi - 0; Plants - 82; Viruses - 0; Other Eukaryotes - 9 (source: NCBI BLink). | chr2:15049152-15050067 FORWARD LENGTH=199	60.61	1	0.903305	0.772251	0.688365	0.687032	0.733544
LOC_Os06g33710.2	Cluster 4	spermidine synthase, putative, expressed	tr|Q7XAP2|Q7XAP2_ORYSJ Aminopropyl transferase OS=Oryza sativa subsp. japonica GN=OsSPDS2 PE=2 SV=1	sp|Q94BN2|SPSY_ARATH Spermine synthase OS=Arabidopsis thaliana GN=SPMS PE=1 SV=1	74.63	AT5G53120.6 | Symbols: SPDS3 | spermidine synthase 3 | chr5:21535429-21537653 FORWARD LENGTH=386	66.94	1	0.905826	0.808759	0.737143	0.720157	0.68671
LOC_Os03g13840.2	Cluster 4	senescence-associated protein, putative, expressed	tr|Q10P99|Q10P99_ORYSJ Os03g0241900 protein OS=Oryza sativa subsp. japonica GN=Os03g0241900 PE=2 SV=1	sp|Q8N0X7|SPG20_HUMAN Spartin OS=Homo sapiens GN=SPG20 PE=1 SV=1	25.26	AT2G17840.1 | Symbols: ERD7 | Senescence/dehydration-associated protein-related | chr2:7755923-7757798 REVERSE LENGTH=452	46.11	0.975581	1	0.788911	0.663891	0.647701	0.639372
LOC_Os02g10310.1	Cluster 4	fumarylacetoacetase, putative, expressed	tr|Q6H7M1|Q6H7M1_ORYSJ Os02g0196800 protein OS=Oryza sativa subsp. japonica GN=OJ1524_D08.17 PE=2 SV=1	sp|A5PKH3|FAAA_BOVIN Fumarylacetoacetase OS=Bos taurus GN=FAH PE=2 SV=1	57.62	AT1G12050.1 | Symbols: | fumarylacetoacetase, putative | chr1:4072904-4075856 FORWARD LENGTH=421	68.17	1	0.91963	0.82898	0.772134	0.763331	0.735957
LOC_Os07g48030.1	Cluster 5	peroxidase precursor, putative, expressed	sp|Q0D3N0|PER2_ORYSJ Peroxidase 2 OS=Oryza sativa subsp. japonica GN=PRX112 PE=2 SV=1	sp|Q0D3N0|PER2_ORYSJ Peroxidase 2 OS=Oryza sativa subsp. japonica GN=PRX112 PE=2 SV=1	100.00	AT5G05340.1 | Symbols: | Peroxidase superfamily protein | chr5:1579142-1580819 REVERSE LENGTH=324	63.64	0.453726	0.457561	0.457627	0.515833	0.606875	1
LOC_Os05g15770.1	Cluster 5	glycosyl hydrolase, putative, expressed	tr|Q5WMX0|Q5WMX0_ORYSJ Os05g0247100 protein OS=Oryza sativa subsp. japonica GN=OJ1037_G10.2 PE=2 SV=1	sp|Q53NL5|XIP2_ORYSJ Xylanase inhibitor protein 2 OS=Oryza sativa subsp. japonica GN=Chib3H-h PE=1 SV=1	63.85	AT5G24090.1 | Symbols: ATCHIA, CHIA | chitinase A | chr5:8143805-8145153 REVERSE LENGTH=302	34.88	0.536662	0.475192	0.667474	0.815497	0.938739	1
LOC_Os11g06880.1	Cluster 5	acyl-CoA synthetase, putative, expressed	tr|Q0IUB6|Q0IUB6_ORYSJ Os11g0169800 protein (Fragment) OS=Oryza sativa subsp. japonica GN=Os11g0169800 PE=4 SV=1	sp|Q9CAP8|LACS9_ARATH Long chain acyl-CoA synthetase 9, chloroplastic OS=Arabidopsis thaliana GN=LACS9 PE=2 SV=1	77.17	AT1G77590.1 | Symbols: LACS9 | long chain acyl-CoA synthetase 9 | chr1:29148501-29151776 REVERSE LENGTH=691	77.17	0.46719	0.558094	0.778258	0.902342	0.945346	1
LOC_Os02g51620.1	Cluster 5	glycosyl hydrolase family 3 protein, putative, expressed	tr|Q6Z8I7|Q6Z8I7_ORYSJ Os02g0752200 protein OS=Oryza sativa subsp. japonica GN=P0431B06.43 PE=4 SV=1	sp|Q9SGZ5|BXL7_ARATH Probable beta-D-xylosidase 7 OS=Arabidopsis thaliana GN=BXL7 PE=2 SV=2	60.40	AT1G78060.1 | Symbols: | Glycosyl hydrolase family protein | chr1:29349796-29352868 REVERSE LENGTH=767	60.40	0.613991	0.603949	0.568286	0.686878	0.826541	1
LOC_Os02g55130.2	Cluster 5	OsSCP10 - Putative Serine Carboxypeptidase homologue, expressed	tr|Q6K673|Q6K673_ORYSJ Os02g0794500 protein OS=Oryza sativa subsp. japonica GN=P0700F06.34-1 PE=2 SV=1	sp|Q9M099|SCP24_ARATH Serine carboxypeptidase 24 OS=Arabidopsis thaliana GN=SCPL24 PE=1 SV=1	69.70	AT4G30610.1 | Symbols: BRS1, SCPL24 | alpha/beta-Hydrolases superfamily protein | chr4:14944219-14948391 FORWARD LENGTH=465	69.70	0.463271	0.615881	0.895339	1	0.968635	0.946119
LOC_Os01g07370.1	Cluster 6	KIP1, putative, expressed	tr|Q9AS76|Q9AS76_ORYSJ Kinase interacting protein 1-like OS=Oryza sativa subsp. japonica GN=P0028E10.16 PE=4 SV=1	sp|Q75AF5|IMH1_ASHGO Golgin IMH1 OS=Ashbya gossypii (strain ATCC 10895 / CBS 109.51 / FGSC 9923 / NRRL Y-1056) GN=IMH1 PE=3 SV=1	25.47	AT2G30500.1 | Symbols: | Kinase interacting (KIP1-like) family protein | chr2:12998329-13000072 REVERSE LENGTH=517	33.67	0.99872	0.978399	0.991546	1	0.984127	0.892572
LOC_Os01g13420.1	Cluster 6	SOUL heme-binding protein, putative, expressed	tr|Q9LDX7|Q9LDX7_ORYSJ Os01g0235300 protein OS=Oryza sativa subsp. japonica GN=P0702F03.34 PE=2 SV=1	sp|Q9Y5Z4|HEBP2_HUMAN Heme-binding protein 2 OS=Homo sapiens GN=HEBP2 PE=1 SV=1	30.67	AT1G17100.1 | Symbols: | SOUL heme-binding family protein | chr1:5844766-5845539 FORWARD LENGTH=232	39.80	1	0.897603	0.765313	0.804598	0.827881	0.878887
LOC_Os02g05880.1	Cluster 6	RNA polymerase Rpb1, domain 2 family protein, expressed	tr|Q5JJW0|Q5JJW0_ORYSJ DNA-directed RNA polymerase OS=Oryza sativa subsp. japonica GN=P0458E05.13 PE=3 SV=1	sp|Q5D869|NRPE1_ARATH DNA-directed RNA polymerase E subunit 1 OS=Arabidopsis thaliana GN=NRPE1 PE=1 SV=1	40.25	AT2G40030.1 | Symbols: NRPD1B, DRD3, ATNRPD1B, DMS5, NRPE1 | nuclear RNA polymerase D1B | chr2:16715089-16723406 FORWARD LENGTH=1976	40.25	0.901802	0.913145	0.979868	1	0.990781	0.916998
LOC_Os02g42700.1	Cluster 6	thioredoxin, putative, expressed	sp|Q6H7E4|TRXM1_ORYSJ Thioredoxin M1, chloroplastic OS=Oryza sativa subsp. japonica GN=Os02g0639900 PE=2 SV=1	sp|Q6H7E4|TRXM1_ORYSJ Thioredoxin M1, chloroplastic OS=Oryza sativa subsp. japonica GN=Os02g0639900 PE=2 SV=1	100.00	AT1G03680.1 | Symbols: ATHM1, TRX-M1, ATM1, THM1 | thioredoxin M-type 1 | chr1:916990-917865 REVERSE LENGTH=179	46.11	0.957353	0.87619	0.89318	0.947516	0.970984	1
LOC_Os03g11570.1	Cluster 6	proteasome subunit, putative, expressed	tr|Q10Q05|Q10Q05_ORYSJ Os03g0214600 protein OS=Oryza sativa subsp. japonica GN=Os03g0214600 PE=2 SV=1	sp|Q54NQ0|PSD13_DICDI 26S proteasome non-ATPase regulatory subunit 13 OS=Dictyostelium discoideum GN=psmD13 PE=2 SV=1	37.92	AT4G19006.1 | Symbols: | Proteasome component (PCI) domain protein | chr4:10409349-10411347 REVERSE LENGTH=386	77.34	0.904317	0.959914	1	0.961833	0.963395	0.973586
LOC_Os03g20750.1	Cluster 6	outer mitochondrial membrane porin, putative, expressed	tr|Q10M45|Q10M45_ORYSJ Mitochondrial import receptor subunit TOM40, putative, expressed OS=Oryza sativa subsp. japonica GN=Os03g0323800 PE=2 SV=1	sp|Q9LHE5|TO401_ARATH Mitochondrial import receptor subunit TOM40 homolog 1 OS=Arabidopsis thaliana GN=TOM40-1 PE=1 SV=3	69.58	AT3G20000.1 | Symbols: TOM40 | translocase of the outer mitochondrial membrane 40 | chr3:6967685-6970247 FORWARD LENGTH=309	69.58	1	0.94302	0.947701	0.975581	0.976673	0.976248
LOC_Os03g46390.1	Cluster 6	ras-related protein, putative, expressed	tr|Q75HA2|Q75HA2_ORYSJ Os03g0666500 protein OS=Oryza sativa subsp. japonica GN=OSJNBa0056E06.11 PE=2 SV=1	sp|Q9SN68|RAF2B_ARATH Ras-related protein RABF2b OS=Arabidopsis thaliana GN=RABF2B PE=1 SV=1	80.10	AT4G19640.1 | Symbols: ARA7, ARA-7, ATRABF2B, ATRAB5B, RABF2B, ATRAB-F2B, RAB-F2B | Ras-related small GTP-binding family protein | chr4:10687441-10689449 REVERSE LENGTH=200	80.10	0.958025	0.868724	0.939866	0.980536	0.99212	1
LOC_Os04g59460.1	Cluster 6	expressed protein	tr|Q7XKA7|Q7XKA7_ORYSJ OSJNBb0020J19.2 protein OS=Oryza sativa subsp. japonica GN=OSJNBb0020J19.2 PE=4 SV=1	sp|Q9M086|DCAF1_ARATH DDB1- and CUL4-associated factor homolog 1 OS=Arabidopsis thaliana GN=DCAF1 PE=1 SV=2	47.92	AT4G31160.1 | Symbols: DCAF1 | DDB1-CUL4 associated factor 1 | chr4:15145936-15152939 FORWARD LENGTH=1883	47.92	1	0.936553	0.953986	0.880351	0.854777	0.788085
LOC_Os05g31140.1	Cluster 6	glycosyl hydrolases family 17, putative, expressed	tr|Q75K72|Q75K72_ORYSJ 'putative beta-1,3-glucanase' OS=Oryza sativa subsp. japonica GN=OJ1005_E12.10 PE=2 SV=1	sp|P12257|GUB2_HORVU Lichenase-2 (Fragment) OS=Hordeum vulgare PE=1 SV=1	79.49	AT4G16260.1 | Symbols: | Glycosyl hydrolase superfamily protein | chr4:9200180-9201441 REVERSE LENGTH=344	47.77	0.894013	0.914934	0.896049	0.894179	0.894013	1
LOC_Os06g21480.1	Cluster 6	60S ribosomal protein L31, putative, expressed	tr|Q5Z9Z8|Q5Z9Z8_ORYSJ Os06g0319700 protein OS=Oryza sativa subsp. japonica GN=P0592B08.23 PE=4 SV=1	sp|Q9M573|RL31_PERFR 60S ribosomal protein L31 OS=Perilla frutescens GN=RPL31 PE=2 SV=1	80.65	AT2G19740.1 | Symbols: | Ribosomal protein L31e family protein | chr2:8513577-8514346 FORWARD LENGTH=119	79.31	0.95749	0.929593	0.976579	0.982807	1	0.981746
LOC_Os06g33520.1	Cluster 6	DEAD/DEAH box helicase, putative, expressed	sp|Q0DBU5|RH31_ORYSJ DEAD-box ATP-dependent RNA helicase 31 OS=Oryza sativa subsp. japonica GN=Os06g0526600 PE=3 SV=2	sp|Q0DBU5|RH31_ORYSJ DEAD-box ATP-dependent RNA helicase 31 OS=Oryza sativa subsp. japonica GN=Os06g0526600 PE=3 SV=2	93.17	AT5G63630.1 | Symbols: | P-loop containing nucleoside triphosphate hydrolases superfamily protein | chr5:25472598-25476402 REVERSE LENGTH=788	69.62	0.90948	0.841144	0.961626	0.995669	1	0.986374
LOC_Os07g47780.1	Cluster 6	60S ribosomal protein L18-3, putative, expressed	tr|Q6ZDW5|Q6ZDW5_ORYSJ 60S ribosomal protein L18 OS=Oryza sativa subsp. japonica GN=P0618H09.15 PE=2 SV=1	sp|Q940B0|RL183_ARATH 60S ribosomal protein L18-3 OS=Arabidopsis thaliana GN=RPL18C PE=2 SV=1	78.97	AT5G27850.1 | Symbols: | Ribosomal protein L18e/L15 superfamily protein | chr5:9873169-9874297 FORWARD LENGTH=187	78.97	0.985794	0.972156	0.999249	1	0.997179	0.986259
LOC_Os09g19790.1	Cluster 6	puromycin-sensitive aminopeptidase, putative, expressed	tr|Q0J2B5|Q0J2B5_ORYSJ Os09g0362500 protein (Fragment) OS=Oryza sativa subsp. japonica GN=Os09g0362500 PE=4 SV=1	sp|P55786|PSA_HUMAN Puromycin-sensitive aminopeptidase OS=Homo sapiens GN=NPEPPS PE=1 SV=2	41.55	AT4G33090.1 | Symbols: APM1, ATAPM1 | aminopeptidase M1 | chr4:15965915-15970418 REVERSE LENGTH=879	59.89	0.783914	0.641572	0.784948	0.910336	0.959168	1
LOC_Os09g39870.1	Cluster 6	2-phosphoglycerate kinase-related, putative, expressed	tr|Q651A1|Q651A1_ORYSJ Os09g0572200 protein OS=Oryza sativa subsp. japonica GN=B1331F11.20 PE=4 SV=1	sp|Q8T1P1|Y3453_DICDI Uncharacterized protein DDB_G0273453/DDB_G0273565 OS=Dictyostelium discoideum GN=DDB_G0273453 PE=4 SV=2	38.13	AT5G60760.1 | Symbols: | P-loop containing nucleoside triphosphate hydrolases superfamily protein | chr5:24438465-24442004 FORWARD LENGTH=738	57.36	0.805891	1	0.915327	0.83974	0.861609	0.841153
LOC_Os10g42320.1	Cluster 6	nonsense-mediated mRNA decay protein 3, putative, expressed	tr|Q336P7|Q336P7_ORYSJ NMD3 family protein, expressed OS=Oryza sativa subsp. japonica GN=Os10g0573900 PE=2 SV=1	sp|Q55BF2|NMD3_DICDI 60S ribosomal export protein NMD3 OS=Dictyostelium discoideum GN=nmd3 PE=3 SV=1	41.29	AT2G03820.1 | Symbols: | nonsense-mediated mRNA decay NMD3 family protein | chr2:1165149-1166699 REVERSE LENGTH=516	53.59	0.787702	1	0.971174	0.911683	0.916028	0.890798
LOC_Os12g36950.1	Cluster 6	CTP synthase, putative, expressed	tr|Q0IMP1|Q0IMP1_ORYSJ Os12g0556600 protein (Fragment) OS=Oryza sativa subsp. japonica GN=Os12g0556600 PE=4 SV=1	sp|Q54V77|PYRG_DICDI CTP synthase OS=Dictyostelium discoideum GN=ctps PE=3 SV=1	60.32	AT4G02120.1 | Symbols: | CTP synthase family protein | chr4:940873-944097 FORWARD LENGTH=556	76.04	1	0.918514	0.915604	0.883095	0.857694	0.796298
LOC_Os04g17100.1	Cluster 6	heavy metal-associated domain containing protein, expressed	tr|Q7XWS9|Q7XWS9_ORYSJ OSJNBa0091C12.3 protein OS=Oryza sativa subsp. japonica GN=OSJNBa0091C12.3 PE=2 SV=2	sp|Q9SZN7|HIP26_ARATH Heavy metal-associated isoprenylated plant protein 26 OS=Arabidopsis thaliana GN=HIPP26 PE=1 SV=1	64.52	AT4G38580.1 | Symbols: ATFP6, HIPP26, FP6 | farnesylated protein 6 | chr4:18034596-18035693 FORWARD LENGTH=153	64.52	0.977222	1	0.968189	0.891061	0.853809	0.776591
LOC_Os11g06750.1	Cluster 6	ribosomal protein L3, putative, expressed	tr|Q53JG0|Q53JG0_ORYSJ 60S ribosomal protein L3, putative, expressed OS=Oryza sativa subsp. japonica GN=Os11g0168200 PE=2 SV=1	sp|P35684|RL3_ORYSJ 60S ribosomal protein L3 OS=Oryza sativa subsp. japonica GN=RPL3 PE=2 SV=2	98.71	AT1G43170.1 | Symbols: ARP1, emb2207, RPL3A, RP1 | ribosomal protein 1 | chr1:16266992-16268631 FORWARD LENGTH=389	85.53	0.976971	0.972028	0.992994	1	0.998934	0.993446
LOC_Os05g23620.1	Cluster 6	cytochrome c1-1, heme protein, mitochondrial precursor, putative, expressed	tr|Q0DJC3|Q0DJC3_ORYSJ Os05g0301700 protein OS=Oryza sativa subsp. japonica GN=Os05g0301700 PE=2 SV=1	sp|P25076|CY11_SOLTU Cytochrome c1-1, heme protein, mitochondrial OS=Solanum tuberosum GN=CYCL PE=2 SV=1	91.08	AT3G27240.1 | Symbols: | Cytochrome C1 family | chr3:10056144-10058370 REVERSE LENGTH=307	84.69	0.908245	0.897478	0.931293	0.957419	0.972199	1
LOC_Os03g11050.1	Cluster 6	mannose-1-phosphate guanyltransferase, putative, expressed	tr|Q10Q61|Q10Q61_ORYSJ ADP-glucose pyrophosphorylase OS=Oryza sativa subsp. japonica GN=Os03g0208900 PE=2 SV=1	sp|Q86HG0|GMPPA_DICDI Mannose-1-phosphate guanyltransferase alpha OS=Dictyostelium discoideum GN=gmppA PE=2 SV=1	44.69	AT1G74910.1 | Symbols: | ADP-glucose pyrophosphorylase family protein | chr1:28135770-28138456 REVERSE LENGTH=415	83.09	0.778917	0.811103	0.909014	0.949433	0.96924	1
LOC_Os07g22600.1	Cluster 6	spermidine synthase, putative, expressed	tr|Q0D721|Q0D721_ORYSJ Os07g0408700 protein OS=Oryza sativa subsp. japonica GN=Os07g0408700 PE=2 SV=1	sp|Q9SMB1|SPD1_ORYSJ Spermidine synthase 1 OS=Oryza sativa subsp. japonica GN=SPDSYN1 PE=2 SV=1	100.00	AT1G23820.1 | Symbols: SPDS1 | spermidine synthase 1 | chr1:8420278-8422724 FORWARD LENGTH=378	80.62	1	0.9466	0.948788	0.976796	0.978863	0.977997
LOC_Os01g03680.1	Cluster 6	BBTI8 - Bowman-Birk type bran trypsin inhibitor precursor, expressed	tr|Q9FTR9|Q9FTR9_ORYSJ Os01g0127600 protein OS=Oryza sativa subsp. japonica GN=P0409B08.21 PE=2 SV=1	sp|A2WK50|IBBR_ORYSI Bowman-Birk type bran trypsin inhibitor OS=Oryza sativa subsp. indica GN=RBBI3.3 PE=2 SV=2	45.99	AT5G03090.1 | Symbols: | BEST Arabidopsis thaliana protein match is: mto 1 responding down 1 (TAIR:AT1G53480.1); Has 7 Blast hits to 7 proteins in 1 species: Archae - 0; Bacteria - 0; Metazoa - 0; Fungi - 0; Plants - 7; Viruses - 0; Other Eukaryotes - 0 (source: NCBI BLink). | chr5:725281-725962 FORWARD LENGTH=97	30.61	0.913676	0.841584	0.893688	0.926528	0.943649	1
LOC_Os05g34150.1	Cluster 6	glutathione S-transferase, putative, expressed	tr|Q6AUB4|Q6AUB4_ORYSJ Putative glutathione s-transferase OS=Oryza sativa subsp. japonica GN=P0017D10.7 PE=4 SV=1	sp|Q9FQA3|GST23_MAIZE Glutathione transferase GST 23 OS=Zea mays PE=2 SV=1	47.96	AT2G29420.1 | Symbols: ATGSTU7, GST25, GSTU7 | glutathione S-transferase tau 7 | chr2:12618111-12618871 REVERSE LENGTH=227	39.73	0.828921	0.967893	0.998403	0.953178	0.974297	1
LOC_Os08g01370.1	Cluster 6	expressed protein	tr|Q69U48|Q69U48_ORYSJ Os08g0104400 protein OS=Oryza sativa subsp. japonica GN=P0015C07.40 PE=4 SV=1	sp|A6Q182|ILVD_NITSB Dihydroxy-acid dehydratase OS=Nitratiruptor sp. (strain SB155-2) GN=ilvD PE=3 SV=1	37.50	AT3G12960.1 | Symbols: | unknown protein; Has 44 Blast hits to 44 proteins in 14 species: Archae - 0; Bacteria - 0; Metazoa - 0; Fungi - 0; Plants - 44; Viruses - 0; Other Eukaryotes - 0 (source: NCBI BLink). | chr3:4136546-4136806 FORWARD LENGTH=86	48.15	0.997068	1	0.985871	0.92318	0.876985	0.744115
LOC_Os06g07160.1	Cluster 6	expressed protein	tr|Q0DE86|Q0DE86_ORYSJ Os06g0168000 protein OS=Oryza sativa subsp. japonica GN=Os06g0168000 PE=2 SV=1	sp|Q2L969|MTX2_PIG Metaxin-2 OS=Sus scrofa GN=MTX2 PE=2 SV=1	26.11	AT2G19080.1 | Symbols: | metaxin-related | chr2:8262818-8264746 FORWARD LENGTH=315	46.79	1	0.912177	0.920163	0.927906	0.936215	0.907828
LOC_Os03g04169.1	Cluster 6	ATP phosphoribosyltransferase, putative, expressed	tr|Q10S55|Q10S55_ORYSJ ATP phosphoribosyltransferase family protein, expressed OS=Oryza sativa subsp. japonica GN=Os03g0134300 PE=3 SV=1	sp|C1A4M2|HIS1_GEMAT ATP phosphoribosyltransferase OS=Gemmatimonas aurantiaca (strain T-27 / DSM 14586 / JCM 11422 / NBRC 100505) GN=hisG PE=3 SV=1	35.11	AT1G09795.1 | Symbols: ATATP-PRT2, HISN1B, ATP-PRT2 | ATP phosphoribosyl transferase 2 | chr1:3173588-3176690 FORWARD LENGTH=413	70.33	1	0.93966	0.910399	0.922741	0.917009	0.89321
LOC_Os03g01190.1	Cluster 6	dehydrogenase, putative, expressed	tr|Q0DW19|Q0DW19_ORYSJ Os03g0101600 protein OS=Oryza sativa subsp. japonica GN=Os03g0101600 PE=4 SV=1	sp|P43903|QOR_PSEAE Quinone oxidoreductase OS=Pseudomonas aeruginosa (strain ATCC 15692 / PAO1 / 1C / PRS 101 / LMG 12228) GN=qor PE=3 SV=2	48.92	AT5G61510.1 | Symbols: | GroES-like zinc-binding alcohol dehydrogenase family protein | chr5:24737084-24738975 REVERSE LENGTH=406	71.68	1	0.925207	0.83858	0.806687	0.796826	0.802786
LOC_Os12g16410.1	Cluster 6	isoflavone reductase, putative, expressed	tr|Q2QUF6|Q2QUF6_ORYSJ Isoflavone reductase, putative, expressed OS=Oryza sativa subsp. japonica GN=LOC_Os12g16410 PE=4 SV=1	sp|P52581|IFRH_LUPAL Isoflavone reductase homolog OS=Lupinus albus PE=2 SV=1	70.83	AT1G32100.1 | Symbols: ATPRR1, PRR1 | pinoresinol reductase 1 | chr1:11546472-11547953 REVERSE LENGTH=317	63.99	0.825758	0.782751	0.853421	0.92792	0.970963	1
LOC_Os02g51710.1	Cluster 6	wound/stress protein, putative, expressed	tr|Q6ZGP5|Q6ZGP5_ORYSJ Os02g0753300 protein OS=Oryza sativa subsp. japonica GN=OJ1288_G09.19 PE=2 SV=1	sp|C8YR32|LOXH1_MOUSE Lipoxygenase homology domain-containing protein 1 OS=Mus musculus GN=Loxhd1 PE=2 SV=1	29.45	AT4G39730.1 | Symbols: | Lipase/lipooxygenase, PLAT/LH2 family protein | chr4:18432950-18433581 FORWARD LENGTH=181	57.46	0.936765	0.886125	0.895491	0.920541	0.949973	1
LOC_Os06g11180.1	Cluster 6	OsPOP12 - Putative Prolyl Oligopeptidase homologue, expressed	tr|Q69Y12|Q69Y12_ORYSJ Os06g0215300 protein OS=Oryza sativa subsp. japonica GN=P0537F07.22 PE=2 SV=1	sp|P34422|DPF6_CAEEL Dipeptidyl peptidase family member 6 OS=Caenorhabditis elegans GN=dpf-6 PE=2 SV=2	28.94	AT5G36210.1 | Symbols: | alpha/beta-Hydrolases superfamily protein | chr5:14248202-14253272 REVERSE LENGTH=730	67.58	1	0.894525	0.913133	0.940447	0.928831	0.936598
LOC_Os02g29400.1	Cluster 6	expressed protein	tr|Q6K929|Q6K929_ORYSJ Os02g0496900 protein OS=Oryza sativa subsp. japonica GN=OJ1288_D09.11 PE=4 SV=1	sp|Q9FNC9|TO222_ARATH Mitochondrial import receptor subunit TOM22 homolog 2 OS=Arabidopsis thaliana GN=TOM22-2 PE=1 SV=3	63.04	AT5G43970.1 | Symbols: TOM22-V, TOM9-2, ATTOM22-V | translocase of outer membrane 22-V | chr5:17692888-17693187 FORWARD LENGTH=99	63.04	1	0.956849	0.978341	0.971296	0.964269	0.958147
LOC_Os08g05830.1	Cluster 6	transaldolase, putative, expressed	tr|Q84ZL6|Q84ZL6_ORYSJ Os08g0154300 protein OS=Oryza sativa subsp. japonica GN=OJ1066_B03.121-1 PE=3 SV=1	sp|B0UV30|TAL_HAES2 Transaldolase OS=Haemophilus somnus (strain 2336) GN=tal PE=3 SV=1	33.74	AT1G12230.2 | Symbols: | Aldolase superfamily protein | chr1:4148050-4150708 FORWARD LENGTH=427	60.82	0.887602	0.818634	0.908078	0.988291	1	0.979544
LOC_Os04g56620.1	Cluster 6	molybdopterin biosynthesis protein CNX1, putative, expressed	tr|Q7XM29|Q7XM29_ORYSJ OSJNBa0015K02.22 protein OS=Oryza sativa subsp. japonica GN=OSJNBa0084K01.2 PE=4 SV=1	sp|Q39054|CNX1_ARATH Molybdopterin biosynthesis protein CNX1 OS=Arabidopsis thaliana GN=CNX1 PE=1 SV=2	66.52	AT5G20990.1 | Symbols: B73, SIR4, CNX, CHL6, CNX1 | molybdopterin biosynthesis CNX1 protein / molybdenum cofactor biosynthesis enzyme CNX1 (CNX1) | chr5:7128737-7133397 REVERSE LENGTH=670	66.52	1	0.88358	0.8315	0.838129	0.825987	0.83612
LOC_Os03g45320.1	Cluster 6	dehydrogenase, putative, expressed	tr|Q7Y096|Q7Y096_ORYSJ 3-isopropylmalate dehydrogenase OS=Oryza sativa subsp. japonica GN=OSJNBa0075A22.29 PE=3 SV=1	sp|P93832|LEU32_ARATH 3-isopropylmalate dehydrogenase 2, chloroplastic OS=Arabidopsis thaliana GN=IMDH2 PE=1 SV=1	81.62	AT1G80560.1 | Symbols: ATIMD2, IMD2 | isopropylmalate dehydrogenase 2 | chr1:30287833-30290126 FORWARD LENGTH=405	81.62	0.955989	0.919384	0.935052	0.966414	0.983051	1
LOC_Os11g02400.1	Cluster 6	LTPL8 - Protease inhibitor/seed storage/LTP family protein precursor, expressed	tr|Q2RBD1|Q2RBD1_ORYSJ Non-specific lipid-transfer protein OS=Oryza sativa subsp. japonica GN=Os11g0116000 PE=3 SV=1	sp|Q43766|NLTP3_HORVU Non-specific lipid-transfer protein 3 OS=Hordeum vulgare GN=LTP3 PE=3 SV=1	58.04	AT5G59320.1 | Symbols: LTP3 | lipid transfer protein 3 | chr5:23929051-23929492 FORWARD LENGTH=115	46.36	0.744208	0.743561	0.862736	0.976749	1	0.997862
LOC_Os02g48660.1	Cluster 6	60S ribosomal protein L31, putative, expressed	tr|Q6ZGV5|Q6ZGV5_ORYSJ Putative 60S ribosomal protein L31 OS=Oryza sativa subsp. japonica GN=OJ2056_H01.22-1 PE=1 SV=1	sp|Q9M573|RL31_PERFR 60S ribosomal protein L31 OS=Perilla frutescens GN=RPL31 PE=2 SV=1	82.20	AT2G19740.1 | Symbols: | Ribosomal protein L31e family protein | chr2:8513577-8514346 FORWARD LENGTH=119	79.66	0.94248	0.941214	0.979664	0.992075	0.998147	1
LOC_Os12g41390.1	Cluster 6	homocysteine S-methyltransferase protein, putative, expressed	tr|Q2QME6|Q2QME6_ORYSJ Homocysteine S-methyltransferase 3 OS=Oryza sativa subsp. japonica GN=LOC_Os12g41390 PE=2 SV=2	sp|Q9FUM9|HMT2_MAIZE Homocysteine S-methyltransferase 2 OS=Zea mays GN=HMT-2 PE=2 SV=1	85.67	AT3G63250.1 | Symbols: HMT-2, ATHMT-2, HMT2 | homocysteine methyltransferase 2 | chr3:23370575-23372587 REVERSE LENGTH=333	67.08	1	0.941807	0.922548	0.895323	0.881733	0.833559
LOC_Os02g52290.1	Cluster 6	peptidyl-prolyl cis-trans isomerase, FKBP-type, putative, expressed	tr|Q6K8D4|Q6K8D4_ORYSJ Peptidyl-prolyl cis-trans isomerase OS=Oryza sativa subsp. japonica GN=OJ1175_B01.15 PE=4 SV=1	sp|O04287|FKB12_VICFA Peptidyl-prolyl cis-trans isomerase FKBP12 OS=Vicia faba GN=FKBP12 PE=1 SV=1	75.89	AT5G64350.1 | Symbols: FKBP12, ATFKBP12 | FK506-binding protein 12 | chr5:25734810-25735990 REVERSE LENGTH=112	74.11	0.992933	0.960063	0.973759	0.990843	1	0.997518
LOC_Os03g07800.1	Cluster 6	RNA recognition motif containing protein, putative, expressed	tr|Q0DUQ0|Q0DUQ0_ORYSJ Os03g0174100 protein (Fragment) OS=Oryza sativa subsp. japonica GN=Os03g0174100 PE=4 SV=1	sp|Q8VXZ9|R47BP_ARATH Polyadenylate-binding protein RBP47B' OS=Arabidopsis thaliana GN=RBP47B' PE=2 SV=1	66.75	AT5G19350.1 | Symbols: | RNA-binding (RRM/RBD/RNP motifs) family protein | chr5:6518978-6521295 FORWARD LENGTH=425	66.75	1	0.946007	0.989234	0.983414	0.9969	0.974354
LOC_Os08g06550.1	Cluster 6	acyl CoA binding protein, putative, expressed	tr|Q84SC3|Q84SC3_ORYSJ Os08g0162800 protein OS=Oryza sativa subsp. japonica GN=P0577B11.140 PE=4 SV=1	sp|O04066|ACBP_RICCO Acyl-CoA-binding protein OS=Ricinus communis PE=3 SV=1	85.56	AT1G31812.1 | Symbols: ACBP6, ACBP | acyl-CoA-binding protein 6 | chr1:11411132-11412099 REVERSE LENGTH=92	71.43	0.77606	0.735608	0.869207	0.958166	0.970514	1
LOC_Os09g27420.1	Cluster 6	formate--tetrahydrofolate ligase, putative, expressed	tr|Q0J1E1|Q0J1E1_ORYSJ Os09g0446800 protein OS=Oryza sativa subsp. japonica GN=Os09g0446800 PE=3 SV=1	sp|Q9SPK5|FTHS_ARATH Formate--tetrahydrofolate ligase OS=Arabidopsis thaliana GN=THFS PE=1 SV=1	85.47	AT1G50480.1 | Symbols: THFS | 10-formyltetrahydrofolate synthetase | chr1:18702064-18704687 FORWARD LENGTH=634	85.47	0.85945	0.815718	0.865365	0.918147	0.967887	1
LOC_Os03g59710.1	Cluster 6	RNA recognition motif containing protein, putative, expressed	tr|Q7XZG6|Q7XZG6_ORYSJ Os03g0811700 protein OS=Oryza sativa subsp. japonica GN=OSJNBb0033J23.13 PE=2 SV=1	sp|Q9FMP4|PM14_ARATH Pre-mRNA branch site p14-like protein OS=Arabidopsis thaliana GN=At5g12190 PE=2 SV=1	84.43	AT5G12190.1 | Symbols: | RNA-binding (RRM/RBD/RNP motifs) family protein | chr5:3940731-3941105 REVERSE LENGTH=124	84.43	0.955662	1	0.975368	0.925723	0.911809	0.884515
LOC_Os02g30310.1	Cluster 6	ThiF family domain containing protein, putative, expressed	sp|Q6K6K7|UBA5_ORYSJ Ubiquitin-like modifier-activating enzyme 5 OS=Oryza sativa subsp. japonica GN=Os02g0506500 PE=2 SV=1	sp|Q6K6K7|UBA5_ORYSJ Ubiquitin-like modifier-activating enzyme 5 OS=Oryza sativa subsp. japonica GN=Os02g0506500 PE=2 SV=1	100.00	AT1G05350.1 | Symbols: | NAD(P)-binding Rossmann-fold superfamily protein | chr1:1560891-1564005 REVERSE LENGTH=431	73.32	0.905689	0.833882	0.870801	0.947168	0.951561	1
LOC_Os10g19880.1	Cluster 6	alpha-1,2-fucosidase, putative, expressed	tr|Q948A1|Q948A1_ORYSJ Putative uncharacterized protein OSJNBa0050M22.6 OS=Oryza sativa subsp. japonica GN=OSJNBa0050M22.6 PE=4 SV=1	sp|Q8L7W8|FUCO2_ARATH Alpha-L-fucosidase 2 OS=Arabidopsis thaliana GN=At4g34260 PE=2 SV=1	54.18	AT4G34260.1 | Symbols: FUC95A | 1,2-alpha-L-fucosidases | chr4:16398130-16401591 FORWARD LENGTH=843	54.18	0.99045	0.921671	0.925294	0.981392	0.989573	1
LOC_Os02g13990.1	Cluster 6	U2 small nuclear ribonucleoprotein A, putative, expressed	tr|Q6EUK2|Q6EUK2_ORYSJ Os02g0234800 protein OS=Oryza sativa subsp. japonica GN=OJ1145_E05.10 PE=2 SV=1	sp|P43333|RU2A_ARATH U2 small nuclear ribonucleoprotein A' OS=Arabidopsis thaliana GN=At1g09760 PE=2 SV=2	73.23	AT1G09760.1 | Symbols: U2A' | U2 small nuclear ribonucleoprotein A | chr1:3159476-3161603 REVERSE LENGTH=249	73.23	0.999791	0.974585	1	0.995889	0.988265	0.976522
LOC_Os08g03290.1	Cluster 6	glyceraldehyde-3-phosphate dehydrogenase, putative, expressed	sp|Q0J8A4|G3PC1_ORYSJ Glyceraldehyde-3-phosphate dehydrogenase 1, cytosolic OS=Oryza sativa subsp. japonica GN=GAPC1 PE=1 SV=1	sp|Q0J8A4|G3PC_ORYSJ Glyceraldehyde-3-phosphate dehydrogenase, cytosolic OS=Oryza sativa subsp. japonica GN=GAPC PE=1 SV=1	100.00	AT3G04120.1 | Symbols: GAPC, GAPC-1, GAPC1 | glyceraldehyde-3-phosphate dehydrogenase C subunit 1 | chr3:1081077-1083131 FORWARD LENGTH=338	86.79	1	0.983351	0.953903	0.958604	0.962779	0.973947
LOC_Os05g42230.1	Cluster 6	universal stress protein domain containing protein, putative, expressed	tr|Q60EJ0|Q60EJ0_ORYSJ Os05g0501700 protein OS=Oryza sativa subsp. japonica GN=OSJNBa0017K09.8 PE=2 SV=1	sp|Q8LGG8|USPAL_ARATH Universal stress protein A-like protein OS=Arabidopsis thaliana GN=At3g01520 PE=1 SV=2	37.29	AT1G11360.1 | Symbols: | Adenine nucleotide alpha hydrolases-like superfamily protein | chr1:3822171-3822899 REVERSE LENGTH=242	54.92	1	0.916034	0.929022	0.899309	0.886251	0.882023
LOC_Os08g36900.1	Cluster 6	alpha-amylase precursor, putative, expressed	sp|P27934|AMY3E_ORYSJ Alpha-amylase isozyme 3E OS=Oryza sativa subsp. japonica GN=AMY1.4 PE=2 SV=1	sp|P27934|AMY3E_ORYSJ Alpha-amylase isozyme 3E OS=Oryza sativa subsp. japonica GN=AMY1.4 PE=2 SV=1	100.00	AT4G25000.1 | Symbols: ATAMY1, AMY1 | alpha-amylase-like | chr4:12852109-12853825 REVERSE LENGTH=423	54.33	0.99542	0.905431	0.909317	0.977052	1	0.987096
LOC_Os12g33020.1	Cluster 6	mitochondrial import inner membrane translocase subunit Tim17, putative, expressed	tr|Q2QPW9|Q2QPW9_ORYSJ Mitochondrial import inner membrane translocase subunit Tim17/Tim22/Tim23 family protein, putative, expressed OS=Oryza sativa subsp. japonica GN=LOC_Os12g33020 PE=2 SV=1	sp|Q6FT37|TIM22_CANGA Mitochondrial import inner membrane translocase subunit TIM22 OS=Candida glabrata (strain ATCC 2001 / CBS 138 / JCM 3761 / NBRC 0622 / NRRL Y-65) GN=TIM22 PE=3 SV=1	38.82	AT4G26670.1 | Symbols: | Mitochondrial import inner membrane translocase subunit Tim17/Tim22/Tim23 family protein | chr4:13452257-13453579 FORWARD LENGTH=210	55.31	1	0.918342	0.869934	0.851458	0.848697	0.8431
LOC_Os02g11050.1	Cluster 6	26S protease regulatory subunit, putative, expressed	tr|Q7GCH3|Q7GCH3_ORYSJ 26S proteasome regulatory particle triple-A ATPase subunit6 OS=Oryza sativa subsp. japonica GN=OsRPT6 PE=2 SV=1	sp|Q9C5U3|PRS8A_ARATH 26S protease regulatory subunit 8 homolog A OS=Arabidopsis thaliana GN=RPT6A PE=2 SV=1	91.98	AT5G19990.1 | Symbols: RPT6A, ATSUG1 | regulatory particle triple-A ATPase 6A | chr5:6752144-6754918 FORWARD LENGTH=419	91.98	0.955835	0.974803	1	0.98163	0.973374	0.960359
LOC_Os12g43630.1	Cluster 6	lactate/malate dehydrogenase, putative, expressed	sp|Q42972|MDHG_ORYSJ Malate dehydrogenase, glyoxysomal OS=Oryza sativa subsp. japonica GN=Os12g0632700 PE=1 SV=3	sp|Q42972|MDHG_ORYSJ Malate dehydrogenase, glyoxysomal OS=Oryza sativa subsp. japonica GN=Os12g0632700 PE=1 SV=3	100.00	AT2G22780.1 | Symbols: PMDH1 | peroxisomal NAD-malate dehydrogenase 1 | chr2:9689995-9691923 REVERSE LENGTH=354	81.14	1	0.951473	0.895937	0.87597	0.867222	0.869087
LOC_Os01g02880.1	Cluster 6	fructose-bisphospate aldolase isozyme, putative, expressed	tr|Q94JJ0|Q94JJ0_ORYSJ Fructose-bisphosphate aldolase OS=Oryza sativa subsp. japonica GN=P0494A10.15 PE=2 SV=1	sp|Q9ZU52|ALFC3_ARATH Probable fructose-bisphosphate aldolase 3, chloroplastic OS=Arabidopsis thaliana GN=FBA3 PE=1 SV=1	86.54	AT2G01140.1 | Symbols: | Aldolase superfamily protein | chr2:95006-96491 REVERSE LENGTH=391	86.54	0.864713	0.858843	0.951338	0.986511	0.994099	1
LOC_Os04g36859.1	Cluster 6	signal peptidase complex subunit 2, putative, expressed	tr|Q7XUX4|Q7XUX4_ORYSJ OSJNBa0027P08.20 protein OS=Oryza sativa subsp. japonica GN=OSJNBa0027P08.20 PE=2 SV=2	sp|P58684|SPCS2_ARATH Probable signal peptidase complex subunit 2 OS=Arabidopsis thaliana GN=At2g39960 PE=2 SV=1	70.62	AT2G39960.1 | Symbols: | Microsomal signal peptidase 25 kDa subunit (SPC25) | chr2:16681666-16683491 REVERSE LENGTH=192	70.62	0.833283	0.866133	0.954271	0.982079	0.990473	1
LOC_Os05g19970.1	Cluster 6	ZOS5-06 - C2H2 zinc finger protein, expressed	tr|Q0DJH5|Q0DJH5_ORYSJ Os05g0279400 protein OS=Oryza sativa subsp. japonica GN=Os05g0279400 PE=2 SV=1	sp|Q76PD2|YJ01_SCHPO LIM domain and RING finger protein C1223.01 OS=Schizosaccharomyces pombe (strain 972 / ATCC 24843) GN=SPCC1223.01 PE=1 SV=2	33.55	AT3G62240.1 | Symbols: | RING/U-box superfamily protein | chr3:23033592-23036653 REVERSE LENGTH=812	45.40	0.999765	1	0.952772	0.908458	0.89431	0.875148
LOC_Os11g24510.1	Cluster 6	OsSCP56 - Putative Serine Carboxypeptidase homologue, expressed	tr|Q2R5M2|Q2R5M2_ORYSJ Os11g0432900 protein OS=Oryza sativa subsp. japonica GN=Os11g0432900 PE=4 SV=1	sp|Q9C7Z9|SCP18_ARATH Serine carboxypeptidase-like 18 OS=Arabidopsis thaliana GN=SCPL18 PE=2 SV=2	47.05	AT5G09640.1 | Symbols: SNG2, SCPL19 | serine carboxypeptidase-like 19 | chr5:2988373-2990966 FORWARD LENGTH=465	45.02	1	0.928416	0.91189	0.906814	0.87415	0.834466
LOC_Os06g14740.1	Cluster 6	NAD binding domain of 6-phosphogluconate dehydrogenase containing protein, expressed	tr|Q652S1|Q652S1_ORYSJ Os06g0258900 protein OS=Oryza sativa subsp. japonica GN=P0603C10.39-1 PE=2 SV=1	sp|Q83QY5|GATY_SHIFL D-tagatose-1,6-bisphosphate aldolase subunit GatY OS=Shigella flexneri GN=gatY PE=3 SV=4	41.20	AT1G18270.3 | Symbols: | ketose-bisphosphate aldolase class-II family protein | chr1:6283634-6293772 REVERSE LENGTH=1393	63.62	1	0.810191	0.782243	0.845484	0.86007	0.895633
LOC_Os05g11550.1	Cluster 6	serine/threonine protein phosphatase 5, putative, expressed	tr|Q5W6J3|Q5W6J3_ORYSJ Os05g0204900 protein OS=Oryza sativa subsp. japonica GN=OSJNBb0115F21.1 PE=2 SV=1	sp|Q84XU2|PPP5_ARATH Serine/threonine-protein phosphatase 5 OS=Arabidopsis thaliana GN=PAPP5 PE=1 SV=1	71.67	AT2G42810.2 | Symbols: PP5, PP5.2 | protein phosphatase 5.2 | chr2:17812336-17815896 REVERSE LENGTH=538	71.67	0.914474	0.833137	0.930399	0.993913	1	0.993836
LOC_Os03g46770.1	Cluster 6	RNA recognition motif containing protein, expressed	tr|Q6ASX7|Q6ASX7_ORYSJ Glycine-rich RNA binding protein OS=Oryza sativa subsp. japonica GN=B1130H05.5 PE=2 SV=1	sp|P49310|GRP1_SINAL Glycine-rich RNA-binding protein GRP1A OS=Sinapis alba PE=2 SV=1	85.88	AT2G21660.1 | Symbols: ATGRP7, CCR2, GR-RBP7, GRP7 | cold, circadian rhythm, and rna binding 2 | chr2:9265477-9266316 REVERSE LENGTH=176	80.00	0.989879	1	0.999289	0.995988	0.997393	0.997921
LOC_Os01g05470.1	Cluster 6	transcription factor X1, putative, expressed	tr|Q5ZDL5|Q5ZDL5_ORYSJ Os01g0147700 protein OS=Oryza sativa subsp. japonica GN=P0416D03.43 PE=4 SV=1	sp|Q90339|MYSS_CYPCA Myosin heavy chain, fast skeletal muscle OS=Cyprinus carpio PE=2 SV=2	27.87	AT1G15910.1 | Symbols: | XH/XS domain-containing protein | chr1:5465951-5468723 FORWARD LENGTH=634	38.01	1	0.929665	0.951111	0.971806	0.972574	0.964418
LOC_Os07g38270.1	Cluster 6	insulin-degrading enzyme, putative, expressed	tr|Q7XIH2|Q7XIH2_ORYSJ Os07g0570300 protein OS=Oryza sativa subsp. japonica GN=OJ1019_E02.25 PE=3 SV=1	sp|O22941|PXM16_ARATH Zinc-metallopeptidase, peroxisomal OS=Arabidopsis thaliana GN=PXM16 PE=2 SV=1	63.75	AT2G41790.1 | Symbols: | Insulinase (Peptidase family M16) family protein | chr2:17429453-17436110 REVERSE LENGTH=970	63.75	1	0.875932	0.869486	0.928163	0.915356	0.922837
LOC_Os05g25310.1	Cluster 6	acyl-CoA synthetase protein, putative, expressed	tr|Q5W6W7|Q5W6W7_ORYSJ Os05g0317200 protein OS=Oryza sativa subsp. japonica GN=OSJNBa0065C11.10 PE=2 SV=1	sp|Q9SJD4|LACS8_ARATH Long chain acyl-CoA synthetase 8 OS=Arabidopsis thaliana GN=LACS8 PE=2 SV=1	69.97	AT2G04350.1 | Symbols: LACS8 | AMP-dependent synthetase and ligase family protein | chr2:1516086-1519178 FORWARD LENGTH=720	69.97	1	0.874081	0.891566	0.886078	0.887904	0.907231
LOC_Os03g03770.1	Cluster 6	expressed protein	tr|Q0DVH3|Q0DVH3_ORYSJ Os03g0129900 protein (Fragment) OS=Oryza sativa subsp. japonica GN=Os03g0129900 PE=4 SV=1	sp|Q9SKC9|NDUB7_ARATH NADH dehydrogenase [ubiquinone] 1 beta subcomplex subunit 7 OS=Arabidopsis thaliana GN=At2g02050 PE=2 SV=1	66.00	AT2G02050.1 | Symbols: | NADH-ubiquinone oxidoreductase B18 subunit, putative | chr2:490024-490335 FORWARD LENGTH=103	66.00	1	0.970043	0.954447	0.950349	0.949465	0.949846
LOC_Os08g06200.1	Cluster 6	stomatin-like protein 2, putative, expressed	tr|Q7EZD2|Q7EZD2_ORYSJ Os08g0158500 protein OS=Oryza sativa subsp. japonica GN=P0498E12.110 PE=2 SV=1	sp|Q9UJZ1|STML2_HUMAN Stomatin-like protein 2 OS=Homo sapiens GN=STOML2 PE=1 SV=1	49.67	AT4G27585.1 | Symbols: | SPFH/Band 7/PHB domain-containing membrane-associated protein family | chr4:13766984-13769832 REVERSE LENGTH=411	59.05	0.791245	0.935143	1	0.977525	0.98023	0.973559
LOC_Os07g36600.1	Cluster 6	universal stress protein domain containing protein, putative, expressed	tr|Q7XHV1|Q7XHV1_ORYSJ CHP-rich zinc finger protein-like OS=Oryza sativa subsp. japonica GN=OSJNBb0041B22.112-1 PE=4 SV=1	sp|P87132|YFK5_SCHPO Uncharacterized protein C167.05 OS=Schizosaccharomyces pombe (strain 972 / ATCC 24843) GN=SPAC167.05 PE=1 SV=2	29.47	AT1G11360.1 | Symbols: | Adenine nucleotide alpha hydrolases-like superfamily protein | chr1:3822171-3822899 REVERSE LENGTH=242	57.75	1	0.934245	0.889095	0.873751	0.884239	0.916033
LOC_Os06g07220.1	Cluster 6	LTPL128 - Protease inhibitor/seed storage/LTP family protein precursor, expressed	tr|Q5VRF4|Q5VRF4_ORYSJ Os06g0168700 protein OS=Oryza sativa subsp. japonica GN=OSJNBa0033B09.20 PE=2 SV=1	sp|Q00451|PRF1_SOLLC 36.4 kDa proline-rich protein OS=Solanum lycopersicum GN=TPRP-F1 PE=2 SV=1	70.45	AT3G22142.1 | Symbols: | Bifunctional inhibitor/lipid-transfer protein/seed storage 2S albumin superfamily protein | chr3:7803604-7808046 REVERSE LENGTH=1480	69.41	1	0.927729	0.864911	0.872944	0.864941	0.818828
LOC_Os03g09210.1	Cluster 6	NADH dehydrogenase 1 alpha subcomplex subunit 13, putative, expressed	tr|Q10QL6|Q10QL6_ORYSJ GRIM-19 protein, expressed OS=Oryza sativa subsp. japonica GN=Os03g0192400 PE=2 SV=1	sp|O49313|NDADB_ARATH NADH dehydrogenase [ubiquinone] 1 alpha subcomplex subunit 13-B OS=Arabidopsis thaliana GN=At2g33220 PE=2 SV=1	80.58	AT2G33220.1 | Symbols: | GRIM-19 protein | chr2:14078974-14079929 FORWARD LENGTH=143	80.58	0.974126	0.91683	0.965955	0.975602	0.988466	1
LOC_Os04g56646.1	Cluster 6	MEE34, putative, expressed	tr|Q7XM26|Q7XM26_ORYSJ OSJNBa0084K01.5 protein OS=Oryza sativa subsp. japonica GN=OSJNBa0084K01.5 PE=4 SV=2	sp|O24412|PSD7_ARATH Probable 26S proteasome non-ATPase regulatory subunit 7 OS=Arabidopsis thaliana GN=RPN8 PE=2 SV=1	90.20	AT5G05780.1 | Symbols: RPN8A, AE3, ATHMOV34 | RP non-ATPase subunit 8A | chr5:1735862-1738176 FORWARD LENGTH=308	90.20	0.950452	0.964347	1	0.992753	0.986089	0.976191
LOC_Os01g16910.1	Cluster 6	outer mitochondrial membrane porin, putative, expressed	tr|Q5NBN7|Q5NBN7_ORYSJ Mitochondrial import receptor subunit tom40-like OS=Oryza sativa subsp. japonica GN=P0038F12.19 PE=4 SV=1	sp|Q9LHE5|TO401_ARATH Mitochondrial import receptor subunit TOM40 homolog 1 OS=Arabidopsis thaliana GN=TOM40-1 PE=1 SV=3	62.15	AT3G20000.1 | Symbols: TOM40 | translocase of the outer mitochondrial membrane 40 | chr3:6967685-6970247 FORWARD LENGTH=309	62.15	0.871546	0.839469	0.926219	0.977731	1	0.986878
LOC_Os01g16870.3	Cluster 6	argonaute, putative, expressed	sp|Q9SDG8|AGO4A_ORYSJ Protein argonaute 4A OS=Oryza sativa subsp. japonica GN=AGO4A PE=2 SV=1	sp|Q9SDG8|AGO4A_ORYSJ Protein argonaute 4A OS=Oryza sativa subsp. japonica GN=AGO4A PE=2 SV=1	100.00	AT2G27040.1 | Symbols: AGO4, OCP11 | Argonaute family protein | chr2:11536795-11541503 REVERSE LENGTH=924	67.46	1	0.942316	0.843741	0.817803	0.819002	0.809352
LOC_Os05g16660.2	Cluster 6	WD domain, G-beta repeat domain containing protein, expressed	tr|Q60EF6|Q60EF6_ORYSJ Os05g0256000 protein OS=Oryza sativa subsp. japonica GN=P0537C11.10 PE=2 SV=1	sp|Q38884|EIF3I_ARATH Eukaryotic translation initiation factor 3 subunit I OS=Arabidopsis thaliana GN=TIF3I1 PE=2 SV=2	77.74	AT2G46290.1 | Symbols: | Transducin/WD40 repeat-like superfamily protein | chr2:19005910-19007797 REVERSE LENGTH=355	76.52	0.937728	0.933359	1	0.987993	0.973284	0.979961
LOC_Os03g53670.2	Cluster 6	YT521-B-like family domain containing protein, expressed	tr|Q10CW7|Q10CW7_ORYSJ Os03g0748000 protein OS=Oryza sativa subsp. japonica GN=Os03g0748000 PE=4 SV=1	sp|P59326|YTHD1_MOUSE YTH domain family protein 1 OS=Mus musculus GN=Ythdf1 PE=2 SV=1	57.06	AT3G13460.1 | Symbols: ECT2 | evolutionarily conserved C-terminal region 2 | chr3:4385274-4388220 REVERSE LENGTH=667	45.52	1	0.987217	0.953839	0.882166	0.86021	0.823328
LOC_Os10g28020.1	Cluster 6	OsPOP21 - Putative Prolyl Oligopeptidase homologue, expressed	tr|Q0IXP9|Q0IXP9_ORYSJ Os10g0415600 protein OS=Oryza sativa subsp. japonica GN=Os10g0415600 PE=4 SV=1	sp|Q8R146|APEH_MOUSE Acylamino-acid-releasing enzyme OS=Mus musculus GN=Apeh PE=2 SV=2	33.77	AT4G14570.1 | Symbols: | acylaminoacyl-peptidase-related | chr4:8362586-8366525 FORWARD LENGTH=764	58.12	0.899101	0.774234	0.783288	0.895126	0.899394	1
LOC_Os12g43550.1	Cluster 6	ras-related protein, putative, expressed	tr|Q0ILQ6|Q0ILQ6_ORYSJ Os12g0631100 protein OS=Oryza sativa subsp. japonica GN=LOC_Os12g43550 PE=2 SV=1	sp|P31582|RAF2A_ARATH Ras-related protein RABF2a OS=Arabidopsis thaliana GN=RABF2A PE=1 SV=1	79.40	AT5G45130.1 | Symbols: ATRAB5A, ATRABF2A, RABF2A, RAB5A, RHA1, ATRAB-F2A, RAB-F2A | RAB homolog 1 | chr5:18244495-18246060 FORWARD LENGTH=200	79.40	0.939567	1	0.890572	0.833458	0.823262	0.82103
LOC_Os02g10070.2	Cluster 6	citrate synthase, putative, expressed	tr|Q7F8R1|Q7F8R1_ORYSJ Citrate synthase OS=Oryza sativa subsp. japonica GN=P0437H03.132 PE=2 SV=1	sp|P20115|CISY4_ARATH Citrate synthase 4, mitochondrial OS=Arabidopsis thaliana GN=CSY4 PE=1 SV=3	82.03	AT2G44350.2 | Symbols: ATCS, CSY4 | Citrate synthase family protein | chr2:18316673-18320524 FORWARD LENGTH=474	82.03	1	0.93836	0.934541	0.927889	0.92498	0.923438
LOC_Os01g74580	#N/A	dnaJ homolog subfamily C member, putative, expressed	tr|Q5JNB5|Q5JNB5_ORYSJ Putative P58IPK OS=Oryza sativa subsp. japonica GN=P0020E09.19 PE=4 SV=1	sp|Q27968|DNJC3_BOVIN DnaJ homolog subfamily C member 3 OS=Bos taurus GN=DNAJC3 PE=1 SV=1	32.21	AT5G03160.1 | Symbols: ATP58IPK, P58IPK | homolog of mamallian P58IPK | chr5:750286-752671 FORWARD LENGTH=482	69.86	No corresponding probe
LOC_Os02g17640	#N/A	isochorismatase family protein, putative, expressed	tr|Q6K7V7|Q6K7V7_ORYSJ Isochorismatase hydrolase-like OS=Oryza sativa subsp. japonica GN=P0017G06.28 PE=4 SV=1	sp|B7NLB5|RUTB_ECO7I Peroxyureidoacrylate/ureidoacrylate amidohydrolase RutB OS=Escherichia coli O7:K1 (strain IAI39 / ExPEC) GN=rutB PE=3 SV=1	32.60	AT3G16190.1 | Symbols: | Isochorismatase family protein | chr3:5489883-5491195 REVERSE LENGTH=196	65.26	No corresponding probe
LOC_Os05g05860	#N/A	retrotransposon protein, putative, unclassified, expressed	tr|Q0DKN9|Q0DKN9_ORYSJ DNA-directed RNA polymerase OS=Oryza sativa subsp. japonica GN=Os05g0151000 PE=3 SV=2	sp|P18616|RPB1_ARATH DNA-directed RNA polymerase II subunit RPB1 OS=Arabidopsis thaliana GN=RPB205 PE=1 SV=3	76.32	AT4G35800.1 | Symbols: NRPB1, RPB1, RNA_POL_II_LSRNA_POL_II_LS, RNA_POL_II_LS | RNA polymerase II large subunit | chr4:16961115-16967892 REVERSE LENGTH=1839	76.32	Absent in all replicates
LOC_Os05g15880	#N/A	glycosyl hydrolase, putative, expressed	tr|Q5WMW5|Q5WMW5_ORYSJ Os05g0247800 protein OS=Oryza sativa subsp. japonica GN=OJ1037_G10.8 PE=2 SV=1	sp|Q53NL5|XIP2_ORYSJ Xylanase inhibitor protein 2 OS=Oryza sativa subsp. japonica GN=Chib3H-h PE=1 SV=1	58.53	AT5G24090.1 | Symbols: ATCHIA, CHIA | chitinase A | chr5:8143805-8145153 REVERSE LENGTH=302	31.15	Absent in all replicates
LOC_Os05g39650	#N/A	phytanoyl-CoA dioxygenase, putative, expressed	tr|Q65WW7|Q65WW7_ORYSJ Os05g0473900 protein OS=Oryza sativa subsp. japonica GN=P0486C01.8 PE=2 SV=1	sp|Q5U3U0|PHYD1_DANRE Phytanoyl-CoA dioxygenase domain-containing protein 1 OS=Danio rerio GN=phyhd1 PE=2 SV=1	45.64	AT2G01490.1 | Symbols: | phytanoyl-CoA dioxygenase (PhyH) family protein | chr2:221316-223187 FORWARD LENGTH=283	64.26	No corresponding probe
LOC_Os06g50890	#N/A	RNA recognition motif containing protein, expressed	tr|Q5Z990|Q5Z990_ORYSJ Putative transformer-SR ribonucleoprotein OS=Oryza sativa subsp. japonica GN=P0548E04.4-1 PE=2 SV=1	sp|Q10422|YDC1_SCHPO Uncharacterized RNA-binding protein C25G10.01 OS=Schizosaccharomyces pombe (strain 972 / ATCC 24843) GN=SPAC25G10.01 PE=1 SV=1	44.20	AT4G35785.5 | Symbols: | RNA-binding (RRM/RBD/RNP motifs) family protein | chr4:16953404-16955127 REVERSE LENGTH=244	68.29	No corresponding probe
LOC_Os09g30438	#N/A	expressed protein	tr|C7J6V3|C7J6V3_ORYSJ Os09g0482300 protein OS=Oryza sativa subsp. japonica GN=Os09g0482300 PE=4 SV=1	sp|Q61WR2|TSR1_CAEBR Pre-rRNA-processing protein TSR1 homolog OS=Caenorhabditis briggsae GN=tag-151 PE=3 SV=1	27.27	AT2G33690.1 | Symbols: | Late embryogenesis abundant protein, group 6 | chr2:14252199-14252414 FORWARD LENGTH=71	46.88	No corresponding probe
[truncated: 12 more rows]

## Sheet: T_S5E_A0vsA24_12-up-proteins
Table_S5E. 11 significantly up-accumulated proteins in germinated rice endosperm. Selection criteria: p<0.05, log2ratio_A24vsA0>0. MSU7_id: rice locus according to the RGAP 7.0 annotation, Ontological class: obtained by a classification from agriGO analysis tool, t_test: Student t-test for each protein indicating significatively different mean with p<0.05, log2ratio_A24vsA0: the log2 ratio betwee…
[truncated: 12 more rows]

## Sheet: T_S5F_11-mRNA_A0vsA24
Table_S5F. 11 transcripts corresponding to 11 up-accumulated proteins in rice endosperm during germination. According to the MAS5 algorithm, we detected 24,695 Affymetrix probes called "present" in at least one imbibition time and in at least two replicates (out of three) during endosperm germination. Affymetrix control probes and locus non-specific probesets were removed from the analysis yieldi…								GCRMA probe normalized intensity across embryo germination
[truncated: 12 more rows]

[truncated: 2 more sheets: T_S5G_A0vsA24_109-downprotein, T_S5H_96-mRNA_A0vsA24]
